# Supplementary material for: Distinct gene expression patterns in vector-residing Leishmania infantum identify parasite stage-enriched markers
Source: PLoS Negl Trop Dis. 2020 Mar 3;14(3):e0008014. doi: 10.1371/journal.pntd.0008014 (PMC7053709; doi:10.1371/journal.pntd.0008014)
Supplement: S1 Dataset — PCA output: Eigenvalue and % variance. TPM: transcripts per million. (XLSX) [file pntd.0008014.s006.xlsx]

## Sheet: PCA_averages
locustag	LINJ_01_0010	LINJ_01_0020	LINJ_01_0030	LINJ_01_0050	LINJ_01_0060	LINJ_01_0070	LINJ_01_0080	LINJ_01_0090	LINJ_01_0100	LINJ_01_0110	LINJ_01_0120	LINJ_01_0130	LINJ_01_0140	LINJ_01_0150	LINJ_01_0160	LINJ_01_0170	LINJ_01_0180	LINJ_01_0190	LINJ_01_0200	LINJ_01_0210	LINJ_01_0220	LINJ_01_0230	LINJ_01_0240	LINJ_01_0250	LINJ_01_0260	LINJ_01_0270	LINJ_01_0280	LINJ_01_0290	LINJ_01_0300	LINJ_01_0310	LINJ_01_0330	LINJ_01_0340	LINJ_01_0350	LINJ_01_0360	LINJ_01_0370	LINJ_01_0380	LINJ_01_0390	LINJ_01_0400	LINJ_01_0410	LINJ_01_0420	LINJ_01_0440	LINJ_01_0440	LINJ_01_0450	LINJ_01_0460	LINJ_01_0470	LINJ_01_0480	LINJ_01_0490	LINJ_01_0500	LINJ_01_0510
Sequence name	XM_001462578.1	XM_001462579.1	XM_001462580.1	XM_001462581.1	XM_001462582.1	XM_001462583.1	XM_001462584.1	XM_001462585.1	XM_001462586.1	XM_001462587.1	XM_001462588.1	XM_001462589.1	XM_001462590.1	XM_001462591.1	XM_001462592.1	XM_001462593.1	XM_001462594.1	XM_001462595.1	XM_001462596.1	XM_001462597.1	XM_001462598.1	XM_001462599.2	XM_001462600.2	XM_001462601.1	XM_001462602.1	XM_001462603.1	XM_001462604.1	XM_001462605.1	XM_001462606.1	XM_001462607.1	XM_001462609.1	XM_001462610.1	XM_001462611.1	XM_001462612.1	XM_001462613.1	XM_001462614.1	XM_001462615.1	XM_001462616.1	XM_001462617.2	XM_001462618.1	XM_001462619.1	XM_001462620.1	XM_001462621.1	XM_001462622.1	XM_001462623.1	XM_001462624.1	XM_001462625.1	XM_001462626.1	XM_001462627.1
PRO2d log2(average TPM)	5.35544	5.16169	5.35579	5.71493	5.09445	4.56285	5.77255	4.99571	3.70487	6.64969	5.71205	4.03386	4.64875	6.40684	6.02092	5.9479	6.06544	6.61287	5.8786	5.08895	6.40574	5.23993	5.04592	3.47638	6.53045	6.45787	5.34216	7.0143	8.5392	7.24835	6.61043	7.02276	8.09827	7.01469	5.38647	6.82972	6.69898	5.64126	5.14098	3.68089	11.0445	11.0445	4.60288	5.62702	6.79909	4.95582	6.4759	6.77208	6.34882
NEC4d log2(average TPM)	6.77118	5.23751	5.01955	6.37984	5.83912	4.77136	6.09536	5.5601	4.63498	6.35697	5.51895	5.13614	6.26435	6.19686	6.59405	5.99164	5.71991	6.018	5.83137	5.52157	6.00727	5.88631	4.92315	4.11686	5.9772	6.42319	5.72792	6.51591	9.08012	7.164	6.07803	7.13614	8.24424	6.05333	5.19403	6.33348	6.77145	5.7231	5.7291	5.12267	10.4517	10.4517	4.67224	5.64923	6.37614	4.91775	6.54936	6.35685	5.83306
LEP6d log2(average TPM)	7.15039	5.22097	5.31735	6.23751	5.26328	4.9785	5.69692	5.29389	4.72846	5.82426	5.32912	5.00735	6.16625	6.02163	6.23106	6.28312	5.76589	5.86311	6.05434	5.39985	6.41695	5.62585	5.0003	3.82579	5.91305	6.615	5.81583	6.76964	8.54704	7.24416	6.08499	7.20072	8.20888	6.28922	5.14405	6.35115	6.5573	5.8702	5.85158	4.35966	10.0844	10.0844	4.84733	5.85358	6.30652	5.13846	6.47573	5.59842	6.06508
LEP8d log2(average TPM)	7.11634	5.01212	5.25802	6.1914	5.35462	5.13901	5.46085	4.92267	4.61549	5.49217	5.33008	5.20659	6.46205	5.82035	5.57823	6.45927	5.63846	5.87283	6.15083	5.39769	6.56717	5.7045	4.93279	3.83323	5.68827	6.55801	5.84248	6.60001	8.2264	6.97926	6.04191	7.23237	8.31934	6.25556	5.12253	5.93985	6.67021	5.79995	5.76827	4.71516	9.90252	9.90252	4.77523	5.82706	6.45478	5.16256	6.34335	5.53771	6.05521
MET12d log2(average TPM)	6.84134	5.28145	5.03122	6.66903	5.20685	5.14391	5.39106	5.35626	4.67864	5.75195	5.25437	5.19246	6.68412	6.2666	5.70929	6.59011	5.44416	6.14466	6.19357	5.50896	6.48118	5.36527	5.0015	4.10964	5.79016	6.35103	5.89093	6.66524	8.12774	6.88988	6.18699	7.21759	8.51311	6.16645	5.09367	6.32253	6.64439	5.80881	5.99043	4.94142	9.87771	9.87771	4.98292	5.76447	6.12639	5.17539	6.34625	5.72319	6.05889
MET14d log2(average TPM)	6.78298	5.0924	5.06781	6.75226	5.3339	5.27749	5.60989	5.20085	4.46967	5.73471	5.32301	5.40713	6.69789	6.0607	5.5657	6.60664	5.49335	5.9164	6.17239	5.6278	6.53771	5.80658	5.17353	4.03474	5.94314	6.13456	5.90038	6.52016	8.27307	7.02333	6.04716	7.2964	8.44113	6.10797	5.14799	6.30785	6.68949	5.86674	6.02938	5.09325	9.85694	9.85694	4.95358	5.82256	6.29149	5.01257	6.31464	5.89966	5.94275
Sequence name	PC 1	PC 2	PC 3	PC 4	PC 5
PRO2d log2(average TPM)	-53.753	9.9573	-0.98466	0.045705	0.21562
NEC4d log2(average TPM)	-8.1679	-21.906	9.6717	-1.6753	0.40767
LEP6d log2(average TPM)	7.7976	-8.2992	-11.033	9.7741	0.48732
LEP8d log2(average TPM)	13.093	-0.55995	-8.2627	-10.379	-5.4509
MET12d log2(average TPM)	20.154	8.3422	1.6415	-2.4959	11.236
MET14d log2(average TPM)	20.876	12.465	8.9674	4.7308	-6.8957
PC	Eigenvalue	% variance
1	806.066	70.586
2	174.636	15.293
3	73.5249	6.4385
4	46.9366	4.1102
5	40.792	3.5721
[truncated: 5,000 more columns]

## Sheet: PCA_individuals
locustag	LINJ_01_0010	LINJ_01_0020	LINJ_01_0030	LINJ_01_0050	LINJ_01_0060	LINJ_01_0070	LINJ_01_0080	LINJ_01_0090	LINJ_01_0100	LINJ_01_0110	LINJ_01_0120	LINJ_01_0130	LINJ_01_0140	LINJ_01_0150	LINJ_01_0160	LINJ_01_0170	LINJ_01_0180	LINJ_01_0190	LINJ_01_0200	LINJ_01_0210	LINJ_01_0220	LINJ_01_0230	LINJ_01_0240	LINJ_01_0250	LINJ_01_0260	LINJ_01_0270	LINJ_01_0280	LINJ_01_0290	LINJ_01_0300	LINJ_01_0310	LINJ_01_0330	LINJ_01_0340	LINJ_01_0350	LINJ_01_0360	LINJ_01_0370	LINJ_01_0380	LINJ_01_0390	LINJ_01_0400	LINJ_01_0410	LINJ_01_0420	LINJ_01_0440	LINJ_01_0440	LINJ_01_0450	LINJ_01_0460	LINJ_01_0470	LINJ_01_0480	LINJ_01_0490	LINJ_01_0500	LINJ_01_0510
Seq Name	XM_001462578.1	XM_001462579.1	XM_001462580.1	XM_001462581.1	XM_001462582.1	XM_001462583.1	XM_001462584.1	XM_001462585.1	XM_001462586.1	XM_001462587.1	XM_001462588.1	XM_001462589.1	XM_001462590.1	XM_001462591.1	XM_001462592.1	XM_001462593.1	XM_001462594.1	XM_001462595.1	XM_001462596.1	XM_001462597.1	XM_001462598.1	XM_001462599.2	XM_001462600.2	XM_001462601.1	XM_001462602.1	XM_001462603.1	XM_001462604.1	XM_001462605.1	XM_001462606.1	XM_001462607.1	XM_001462609.1	XM_001462610.1	XM_001462611.1	XM_001462612.1	XM_001462613.1	XM_001462614.1	XM_001462615.1	XM_001462616.1	XM_001462617.2	XM_001462618.1	XM_001462619.1	XM_001462620.1	XM_001462621.1	XM_001462622.1	XM_001462623.1	XM_001462624.1	XM_001462625.1	XM_001462626.1	XM_001462627.1
2d.2 (abundance.S27)	5.14405	6.15623	6.70487	5.02104	4.67582	10.4987	5.57954	5.02059	8.0268	8.12179	4.86493	7.24536	5.59664	5.18587	11.9458	9.42991	6.0635	5.81634	4.85649	5.20672	6.41109	4.49313	4.93074	6.17752	5.54689	4.08151	6.08661	3.87774	5.4002	6.01279	7.0387	4.61765	5.81096	6.51223	5.88557	6.87357	5.69822	5.58256	6.17033	6.09085	0.0565835	6.87553	10.9379	4.29352	5.74658	6.34021	4.25172	5.64039	4.55397
2d.3 (abundance.S33)	3.64962	6.77716	6.32589	3.76765	4.1811	10.6226	5.14812	5.32625	7.45508	7.79721	4.96116	6.31886	5.22959	4.73985	11.785	9.81641	5.61736	5.2854	5.87971	4.70819	5.84449	4.87971	4.88899	5.79831	5.6153	2.28688	6.14057	4.25323	4.9279	5.55551	7.17063	5.17752	6.33878	6.18388	6.99413	6.47281	5.68173	5.23458	5.54628	5.83744	1	6.67723	11.0848	4.37086	5.64789	6.0766	3.87283	6.17852	4.33414
4d.1 (abundance.S22)	4.96993	6.71932	6.06156	3.70929	4.91695	11.0825	4.92029	5.20945	9.07527	7.87842	4.93829	6.35403	5.52168	5.39403	11.1786	8.71836	6.84511	5.58346	5.61235	5.13791	6.31705	4.78136	5.38336	6.5809	5.86765	4.84649	5.81327	4.54535	5.18587	5.09339	6.81583	5.49633	6.26153	6.58991	6.79299	6.47492	5.07039	5.20711	5.58135	4.87234	0.545968	7.77222	11.8543	4.63807	5.63981	6.11187	4.57046	6.25077	5.07296
4d.2 (abundance.S28)	5.34341	6.61545	6.52669	4.67299	4.91265	11.1336	5.17871	4.32481	8.73755	7.51617	4.45418	6.52388	5.88777	5.99322	11.2543	8.6343	6.77952	5.86888	5.70099	4.79129	6.2447	5.2604	5.26566	6.31958	5.84775	4.68762	5.90857	4.75809	4.59634	4.94017	6.92315	5.38509	5.98641	6.52669	6.20359	6.2538	5.68566	5.51822	6.10748	5.45319	-0.0439433	7.78241	11.892	4.70377	5.67864	6.68018	4.54102	6.52027	4.87971
4d.3 (abundance.S34)	4.77136	4.96023	6.38353	4.75809	5.36457	11.1198	4.94533	4.9241	7.83093	7.42181	4.77083	6.26097	5.53605	5.61824	11.2823	8.74217	6.86753	5.97659	5.55367	5.19535	6.94521	5.34447	4.18745	5.98162	5.84574	4.47054	6.26941	4.43696	5.47735	5.26941	7.27575	4.77558	5.42257	6.70543	6.55842	6.65592	5.3579	5.38681	6.06178	4.43563	1	7.66128	11.9141	4.18666	5.15866	6.72928	3.20789	6.64573	4.93263
6d.1 (abundance.S37)	5.3733	5.67186	5.9982	4.44029	5.37747	11.0254	5.30049	4.63575	8.0927	7.5601	4.81198	6.64832	5.32553	6.34181	10.8582	8.59768	6.70473	6.10978	5.49889	5.34412	6.70446	4.87922	5.40259	6.6175	6.06717	4.54473	6.28688	4.70984	4.88996	5.01212	6.84298	5.23304	6.51365	6.86443	6.24031	6.39541	4.95652	5.65621	5.95536	4.73227	1	7.32364	12.1426	4.56377	5.29168	7.10748	5.1297	6.83036	5.04045
6d.2 (abundance.S41)	5.0365	6.10014	6.30469	4.34979	5.02989	11.2411	4.74846	4.05572	8.58447	7.5806	4.49953	6.24565	5.6017	6.01837	11.1021	8.59242	7.06577	6.12453	5.46434	5.46532	6.52105	4.95327	4.83996	6.52701	5.80064	4.63227	6.08215	4.7021	5.01391	5.478	6.66064	5.22689	6.71328	6.81865	6.54689	6.18666	4.94017	5.58436	6.04701	5.02281	1	7.60629	12.3414	4.75061	5.24831	6.74214	5.73606	7.11437	4.82782
6d.3 (abundance.S45)	5.4138	6.42878	5.82528	5.09719	5.44195	10.8975	5.16551	4.749	7.62125	7.36623	4.8505	6.43996	5.82349	6.27333	10.8582	8.35623	6.92089	6.33735	5.37469	5.55888	6.65521	5.36947	5.50398	6.62439	6.00675	4.57168	5.91504	4.73498	5.30488	5.30012	6.86703	5.26866	6.39094	7.0217	6.42105	6.50287	5.12681	5.70321	5.87578	4.97407	1	7.26754	12.0898	4.62293	5.24755	6.40633	5.47508	6.71328	5.11228
8d.1 (abundance.S38)	5.26716	6.10559	6.09318	4.23343	5.1981	11.0051	5.20672	4.73173	8.32975	7.57228	4.77873	6.39746	5.61824	6.0864	10.7472	8.40259	6.97739	6.29186	5.67158	5.57743	6.55964	4.97728	5.53916	6.56224	5.86468	4.37226	6.29902	4.93687	5.06738	5.36177	6.50064	5.40905	6.85898	6.8098	5.99684	6.29278	4.82375	5.75489	5.81275	5.2589	-1.88897	7.20193	12.1545	4.78973	5.39678	6.3107	5.61589	7.09751	5.2114
8d.2 (abundance.S42)	5.28392	6.30852	5.49442	4.86592	5.08704	10.9197	5.22458	4.32481	8.23146	7.68594	4.56133	6.72574	5.6427	6.24793	10.7518	8.37977	7.27286	6.1206	5.38888	5.76845	6.77056	5.30998	5.36562	6.75609	5.7137	4.67864	6.10455	4.90448	5.49793	5.47508	6.05658	5.18507	7.15076	6.89008	6.00248	6.54473	5.41752	5.92006	5.93404	5.65821	-1.68966	7.13566	12.1933	4.54164	5.14405	6.66035	5.80529	7.31052	5.11603
8d.3 (abundance.S46)	5.31107	5.99073	5.82324	4.74308	5.2114	10.7861	5.4138	4.75328	8.0926	7.66888	4.87086	6.48832	5.68594	6.15381	10.7388	8.33378	6.87492	6.30688	5.54009	5.54998	6.65693	4.90833	5.47379	6.4224	5.92576	4.78503	6.00045	4.93357	5.03298	5.41549	6.22728	5.18943	6.67257	6.63052	6.0781	6.55505	5.33092	5.64155	5.65105	5.52732	1	7.21451	12.1152	4.80993	5.39985	6.66605	5.62147	7.15431	5.36667
12d.1 (abundance.S55)	5.38888	5.93758	5.67864	4.63343	5.36737	10.8153	5.35579	4.8166	8.24864	7.69905	4.66107	6.86617	5.67892	6.42492	10.9192	8.30428	7.05365	6.26529	5.30852	5.62205	6.56666	5.15259	5.66818	6.67793	5.51254	4.62527	6.0054	4.90689	5.13791	5.26228	6.43212	5.28614	6.98937	6.70846	5.7952	6.30104	5.15015	5.89918	6.26322	5.12887	1	6.99016	12.0792	4.60763	5.41583	6.25267	6.11082	7.11551	5.36947
12.2 (abundance.S59)	5.49857	6.24831	5.94907	4.93263	5.12019	10.6163	5.14282	5.0018	7.36405	7.46361	5.00944	6.61706	5.66505	6.27333	10.6366	7.97923	6.86604	6.27463	5.66562	5.62936	6.77676	5.2407	5.68566	6.50605	5.84248	4.20006	6.42391	4.99639	5.43329	5.59395	6.33932	5.27314	7.28263	6.8495	5.82324	6.29186	5.39129	6.13894	6.05441	5.34376	-1.152	7.00518	12.0456	4.65191	5.65163	6.55198	6.29241	7.17473	5.60792
12.3 (abundance.S63)	5.46271	6.47978	6.28891	4.74362	5.15097	10.8146	5.32948	4.86196	8.19131	7.57031	4.90256	6.73809	5.67948	6.51317	10.8027	8.08364	7.07628	6.1807	5.63633	5.60733	6.69516	5.35755	5.55551	6.74052	5.73145	4.26379	6.27929	5.08236	5.29278	5.53169	6.53543	5.34056	7.21451	6.75422	5.89724	6.37313	5.1823	6.00675	6.13319	5.14078	-0.943416	7.02912	12.1056	4.82985	5.52982	6.77558	6.14425	7.17023	5.43596
14.1 (abundance.S56)	5.45812	6.58571	5.69988	4.6605	5.31179	10.8058	5.17233	4.99322	8.1875	7.54682	4.79961	6.7256	5.66959	6.16872	10.6081	8.16043	7.00809	6.22265	5.57622	5.6453	6.79051	5.02281	5.72601	6.82107	5.8632	4.18031	6.52763	4.77979	5.43396	5.51033	6.39111	5.29425	7.51696	6.66548	6.03628	6.44012	4.84649	6.02967	6.12578	5.72982	-3.05889	7.03727	12.2245	4.61353	5.58286	6.62834	5.98368	7.21548	5.44128
14.2 (abundance.S60)	5.40701	6.15259	5.88044	4.81044	5.10601	10.7014	5.03826	4.94533	7.83042	7.604	4.76924	6.57879	5.53916	6.2891	10.8281	7.97103	6.98652	6.25871	5.57652	5.65678	6.62161	5.44626	5.55612	6.67553	5.6659	4.18982	6.29205	4.93734	5.25739	5.46793	6.49601	5.31687	7.2589	6.7736	5.56316	6.35931	5.35403	5.96924	6.00405	5.67976	-1.55639	6.8586	12.1575	4.52482	5.66846	6.70307	6.11458	7.23534	5.4266
14.3 (abundance.S64)	5.60851	6.02392	5.94813	4.69988	4.97361	10.8233	5.23113	5.30195	8.04259	7.53699	5.0009	6.42391	5.7703	6.24127	10.6292	7.94281	6.90256	6.32265	5.56529	5.6522	6.6632	4.93782	5.50367	6.64299	5.71012	4.39094	6.40037	5.19219	5.30634	5.57773	6.33503	5.33485	7.33494	6.9292	5.79494	6.3361	5.26341	6.04832	6.27146	5.45943	-1.4344	6.98345	12.2029	4.87086	5.62	6.46875	6.25569	7.28614	5.56864
Sequence name	PC 1	PC 2	PC 3	PC 4	PC 5	PC 6	PC 7	PC 8	PC 9	PC 10	PC 11	PC 12	PC 13	PC 14	PC 15	PC 16
2d.2 (abundance.S27)	-50.185	-15.85	38.042	-0.68821	-1.2786	0.64171	-0.75978	0.091063	-0.6651	-0.21216	-0.15691	-0.42748	-0.16786	0.47289	-0.11301	-0.11954
2d.3 (abundance.S33)	-63.981	34.332	-12.39	0.029525	-1.1718	-2.4829	-0.18444	0.633	-0.54329	0.31711	-0.26588	-0.22552	0.60552	-0.39189	-0.4936	0.095984
4d.1 (abundance.S22)	-14.927	-15.452	-12.34	16.896	23.583	-2.3294	3.1826	-1.5689	-0.39601	0.07298	-0.14829	-0.58632	0.31026	0.83093	-0.18559	-0.14205
4d.2 (abundance.S28)	-8.2668	-9.4675	-12.019	8.2446	-11.92	17.523	-0.031529	-12.964	-3.3152	-1.6744	1.0173	1.6826	-0.26087	0.20438	0.44093	0.14439
4d.3 (abundance.S34)	-16.8	-20.274	-18.209	-28.485	2.2566	0.54592	2.9952	2.582	-1.1198	0.3649	-0.24624	-0.38381	0.55883	0.20643	-0.091951	0.24099
6d.1 (abundance.S37)	3.3387	-5.3632	-6.3569	6.1605	-2.5341	5.7864	-16.65	16.211	-1.7575	0.52363	2.308	0.62305	-0.95459	-0.91898	2.4647	-0.48357
6d.2 (abundance.S41)	4.2401	-8.0578	-5.9163	1.8721	-7.6129	-16.038	-10.369	-8.031	7.0723	-8.1244	-2.2837	-1.7893	2.3571	1.5066	-0.35985	-0.70964
6d.3 (abundance.S45)	4.9716	-4.1744	-3.4171	8.4358	-11.088	-0.65735	15.282	10.26	6.825	-3.4488	3.6725	-6.7752	-0.42674	1.0903	-0.27059	0.14585
8d.1 (abundance.S38)	9.5042	0.34518	2.0589	-0.0031219	-0.50754	-4.2624	3.2703	-0.30775	3.5474	-0.062538	7.2418	12.579	-1.8402	-9.7704	-2.9329	-1.1677
8d.2 (abundance.S42)	13.254	-1.265	0.054782	1.4691	-4.3919	-8.0942	-1.3262	-5.1231	-6.2622	14.158	4.2702	-8.3171	-0.3663	-4.0645	0.58379	-0.46901
8d.3 (abundance.S46)	9.5143	-1.4543	-1.5443	3.7881	-6.3164	-5.8414	4.1611	2.61	-3.1416	6.1981	-10.948	8.3294	-6.2413	6.556	0.66809	-0.12223
12d.1 (abundance.S55)	14.617	5.5592	4.7381	-1.5393	2.8326	7.266	0.24967	-0.024129	10.965	6.1644	-8.5885	0.26472	10.053	-3.3871	2.4931	0.014874
12.2 (abundance.S59)	21.35	8.5264	5.4162	-3.0496	2.8133	2.7737	-0.14163	0.53443	-4.1035	-1.0113	2.8693	0.044809	4.8852	6.4937	-7.7478	-8.2592
12.3 (abundance.S63)	18.555	5.6805	4.6136	-1.2822	1.8976	0.44304	-1.6364	0.26514	-2.2635	-0.3952	2.8525	0.92581	3.1114	3.8461	-6.5016	10.776
14.1 (abundance.S56)	16.699	10.145	5.4317	-6.0657	7.2217	6.5284	-3.3295	-3.3973	7.7741	-1.2437	-2.0062	-5.5517	-12.915	-1.1185	-2.3553	-0.34738
14.2 (abundance.S60)	17.522	10.306	6.6216	-4.8943	4.5647	-0.77189	1.7694	-3.2451	-0.054071	-1.9055	7.8164	2.5232	0.22337	5.8422	12.088	0.22025
14.3 (abundance.S64)	20.593	6.4629	5.2163	-0.88841	1.651	-1.0302	3.5187	1.4757	-12.562	-9.7214	-7.4043	-2.9163	1.0689	-7.3981	2.3132	0.18249
PC	Eigenvalue	% variance
1	601.223	43.022
2	166.945	11.946
3	156.023	11.165
4	85.5817	6.1241
5	65.5215	4.6886
6	52.0776	3.7266
7	43.5694	3.1177
8	41.7452	2.9872
9	33.4332	2.3924
10	28.6877	2.0528
11	26.6162	1.9046
12	24.7783	1.7731
13	22.0372	1.5769
14	19.9352	1.4265
15	17.6065	1.2599
16	11.6881	0.83637
[truncated: 5,000 more columns]
