# Supplementary material for: Distinct gene expression patterns in vector-residing Leishmania infantum identify parasite stage-enriched markers
Source: PLoS Negl Trop Dis. 2020 Mar 3;14(3):e0008014. doi: 10.1371/journal.pntd.0008014 (PMC7053709; doi:10.1371/journal.pntd.0008014)
Supplement: S2 Dataset — Gene ID number, Principal Component Analysis coordinates, log2 TMP values (transcripts per million), gene annotation information, and counts of TMPs and reads. (PRO2d vs NEC4d) Procyclic over nectomonad comparison. (NEC4d vs LEP6d) Nectomonad over leptomonad comparison. (LEP6d vs MET14d) Leptomonad over metacyclic comparison. (XLSX) [file pntd.0008014.s007.xlsx]

## Sheet: PRO2d vs NEC4d
PRO2d	Name	locustag	GeneID	PC.1	PC.2		GeneID	base Mean	Fold Change (log2)	SEM Fold Change (log2)	p-value	BH Adjusted p-value (q-value)		Gene ID	Best match against All Databases	Description	Molecular Class	Database of Best Match	E-value	Coverage	CDS	Sequence Size	Description TriTryp	Peptide Sequence ID	Sequence Size	Description NR	Peptide Sequence ID	Best match against NR	E-value	Species of Best Match against NR	Best match against PFAM	E-value	Best match against REFSEQ (INVERTEBRATE)	E-value	Species of Best Match against REFSEQ (INVERTEBRATE)	Best match against SMART	E-value	Best match against SWISS-PROT	E-value	Species of Best Match against SWISS-PROT	Best match against All Databases	Database of Best Match	GeneID	TPM PRO2d Replicate 2	TPM PRO2d Replicate 3	TPM PRO2d Average	TPM PRO2d Average (log2)	TPM NEC4d Replicate 1	TPM NEC4d Replicate 2
	XM_001462612.1	LINJ_01_0360	XM_001462612.1	0.0617305	0.886813		XM_001462612.1	79.8265	0.859186	0.298077	0.000314788	0.00533828		XM_001462612.1	XP_001462649.1	Unknown product	uk		NA	NA	XM_001462612.1	777	Leishmania infantum JPCM5 conserved hypothetical protein partial mRNA	XP_001462649.1	258	conserved hypothetical protein	XP_001462649.1	XP_001462649.1	0	Phytomonas sp. isolate Hart1	BASP1	0.002	SWI/SNF complex subunit SMARCC2-like	0.088	Eufriesea mexicana	WHEP-TRS	0.013	Collagen alpha-1(XXVII) chain	0.077	Homo sapiens	XP_001462649.1	NR	XM_001462612.1	124.87	133.75	129.31	7.01469	65.89	78.83
	XM_001462619.1	LINJ_01_0440	XM_001462619.1	9.58893	0.409024		XM_001462619.1	920.42	0.64578	0.135646	2.48e-07	1.55e-05		XM_001462619.1	XP_001462657.1	hypothetical protein	uc	NR	1e-140	100	XM_001462619.1	603	Leishmania infantum JPCM5 putative ribosomal protein S7 partial mRNA	XP_001462657.1	200	putative ribosomal protein S7	XP_001462657.1	XP_001462656.1	6e-143	Trypanosoma congolense IL3000	Ribosomal_S7e	5e-83	hypothetical protein LOTGIDRAFT_190901	2e-35	Pediculus humanus corporis	RPOL9	0.25	40S ribosomal protein S7	4e-38	Avicennia marina	XP_001462657.1	NR	XM_001462619.1	2130.98	2093.28	2112.13	11.0445	1399.45	1387.52
	XM_001462620.1	LINJ_01_0440	XM_001462620.1	9.58893	0.409024		XM_001462620.1	920.42	0.64578	0.135646	2.48e-07	1.55e-05		XM_001462620.1	XP_001462657.1	ribosomal protein S7 (Leishmania infantum JPCM5) XP_001462657.1 ribosomal protein S7 (Leishmania infantum JPCM5) XP_003857857.1	ps	NR	6e-143	100	XM_001462620.1	603	Leishmania infantum JPCM5 putative ribosomal protein S7 partial mRNA	XP_001462657.1	200	putative ribosomal protein S7	XP_001462657.1	XP_001462656.1	6e-143	Trypanosoma congolense IL3000	Ribosomal_S7e	5e-83	hypothetical protein LOTGIDRAFT_190901	2e-35	Pediculus humanus corporis	RPOL9	0.25	40S ribosomal protein S7	4e-38	Avicennia marina	XP_001462657.1	NR	XM_001462620.1	2130.98	2093.28	2112.13	11.0445	1399.45	1387.52
	XM_001462627.1	LINJ_01_0510	XM_001462627.1	-0.616785	0.501076		XM_001462627.1	203.53	0.548477	0.199737	0.000973204	0.012795		XM_001462627.1	XP_001462664.1	pre-mRNA-splicing factor ATP-dependent RNA helicasemog-5 - probable fragment	tm	SWISSP	5e-176	57.8	XM_001462627.1	2097	Leishmania infantum JPCM5 putative long-chain-fatty-acid-CoA ligase partial mRNA	XP_001462664.1	698	putative long-chain-fatty-acid-CoA ligase	XP_001462664.1	XP_001462664.1	0	Trypanosoma grayi	AMP-binding	4e-99	long-chain-fatty-acid--CoA ligase 3 isoform X3	7e-108	Habropoda laboriosa	H4	0.55	Long chain acyl-CoA synthetase 9, chloroplastic	7e-101	Arabidopsis thaliana	XP_001462664.1	NR	XM_001462627.1	97.56	65.45	81.505	6.34882	57.03	55.74
	XM_001462635.1	LINJ_01_0590	XM_001462635.1	1.08295	0.833571		XM_001462635.1	144.536	0.722827	0.224943	0.000130993	0.00264587		XM_001462635.1	XP_001462672.1	electron transfer flavoprotein subunit alpha mitochondrial-like	pm	REFSEQ-INVERTEBRATE	3e-111	93.4	XM_001462635.1	981	Leishmania infantum JPCM5 putative tricarboxylate carrier partial mRNA	XP_001462672.1	326	putative tricarboxylate carrier	XP_001462672.1	XP_001462672.1	0	Strigomonas culicis	Mtc	2e-117	sideroflexin-5-like	8e-48	Mizuhopecten yessoensis	APC2	1.5	Sideroflexin	4e-54	Dictyostelium discoideum	XP_001462672.1	NR	XM_001462635.1	173.31	164.62	168.965	7.40058	90.37	117.46
	XM_001462697.1	LINJ_02_0430	XM_001462697.1	3.87514	0.804877		XM_001462697.1	277.399	0.594761	0.200514	0.000462624	0.00722795		XM_001462697.1	XP_001462734.1	carboxy-terminal domain RNA polymerase II polypeptide A smallphosphatase 1-like	tm	REFSEQ-INVERTEBRATE	7e-49	87.2	XM_001462697.1	876	Leishmania infantum JPCM5 conserved hypothetical protein partial mRNA	XP_001462734.1	291	conserved hypothetical protein	XP_001462734.1	XP_001462734.1	0	Angomonas deanei	Porin_3	0.0006	fat-like cadherin-related tumor suppressor homolog isoform X2	2.7	Drosophila kikkawai	PRE_C2HC	0.11	Acyl-CoA synthetase family member 4	2	Homo sapiens	XP_001462734.1	NR	XM_001462697.1	410.5	379.68	395.09	8.62604	302.09	209.92
	XM_001462698.1	LINJ_02_0450	XM_001462698.1	-2.18199	1.45428		XM_001462698.1	32.0348	0.819701	0.470413	0.00453579	0.0412528		XM_001462698.1	XP_001462735.1	Amastin surface glycoprotein	uc	PFAM	3e-75	101.2	XM_001462698.1	606	Leishmania infantum JPCM5 conserved hypothetical protein partial mRNA	XP_001462735.1	201	conserved hypothetical protein	XP_001462735.1	XP_001462735.1	6e-139	Trypanosoma brucei gambiense DAL972	SLX9	0.031	filaggrin isoform X2	3.7	Priapulus caudatus	HELICc	0.77	Formin-like protein 3	0.3	Oryza sativa subsp. japonica	XP_001462735.1	NR	XM_001462698.1	96.67	76.66	86.665	6.43738	64.27	40.35
	XM_001462717.1	LINJ_02_0640	XM_001462717.1	-0.065856	1.19171		XM_001462717.1	94.0216	0.670885	0.262316	0.00112127	0.0143509		XM_001462717.1	XP_001462754.1	Unknown product	uk		NA	NA	XM_001462717.1	942	Leishmania infantum JPCM5 putative mitochondrial carrier protein partial mRNA	XP_001462754.1	313	putative mitochondrial carrier protein	XP_001462754.1	XP_001462754.1	0	Bodo saltans	Mito_carr	2e-11	mitochondrial ornithine transporter 1	2e-14	Polistes canadensis	SEC14	0.47	Uncharacterized mitochondrial carrier C1682.09c	3e-88	Schizosaccharomyces pombe (strain 972 / ATCC 24843)	XP_001462754.1	NR	XM_001462717.1	110.37	168.36	139.365	7.12272	65.22	104.88
	XM_001462727.1	LINJ_02_0190	XM_001462727.1	-4.28154	1.79109		XM_001462727.1	86.7124	1.16409	0.257745	4.02e-07	2.31e-05		XM_001462727.1	XP_001462764.1	adaptor gamma-1 chain (Leishmania infantum JPCM5) XP_003864539.1 adaptor gamma-1 chain	uc	NR	0	100	XM_001462727.1	2499	Leishmania infantum JPCM5 phosphoglycan beta 1,2 arabinosyltransferase (SCA1), partial mRNA	XP_001462764.1	832	phosphoglycan beta 1,2 arabinosyltransferase	XP_001462764.1	XP_001462764.1	0	Leishmania infantum	O-FucT	0.52	hypothetical protein HELRODRAFT_170340	1.3	Mizuhopecten yessoensis	AlcB	0.21	GDP-fucose protein O-fucosyltransferase 1	0.5	Caenorhabditis elegans	XP_001462764.1	NR	XM_001462727.1	41.69	59.4	50.545	5.6595	18.84	25.05
	XM_001462741.1	LINJ_26_2230	XM_001462741.1	11.8079	0.178664		XM_001462741.1	455.443	0.72467	0.174055	3.97e-06	0.00015991		XM_001462741.1	XP_001470560.1	Anaphase-promoting complex subunit 11	uc	SWISSP	2e-27	97.6	XM_001462741.1	252	Leishmania infantum JPCM5 putative ribosomal protein L38 partial mRNA	XP_001470560.1	83	putative ribosomal protein L38	XP_001470560.1	XP_001462778.1	8e-53	Trypanosoma rangeli SC58	Ribosomal_L38e	3e-30	60S ribosomal protein L38	6e-24	Drosophila pseudoobscura pseudoobscura	EFG_IV	0.25	60S ribosomal protein L38	1e-24	Drosophila yakuba	XP_001470560.1	NR	XM_001462741.1	4232.67	3672.25	3952.46	11.9485	2453.37	2483.64
	XM_001462787.1	LINJ_03_0940	XM_001462787.1	7.54375	0.878191		XM_001462787.1	196.768	0.970978	0.202722	1.39e-07	9.61e-06		XM_001462787.1	XP_001462824.1	hypothetical protein	uc	NR	8e-71	100	XM_001462787.1	315	Leishmania infantum JPCM5 conserved hypothetical protein partial mRNA	XP_001462824.1	104	conserved hypothetical protein	XP_001462824.1	XP_001462824.1	6e-73	Phytomonas sp. isolate EM1	Nucleoside_tran	0.55	transcriptional regulator ATRX-like	2.7	Varroa destructor	DM11	0.2	Calcium homeostasis modulator protein 2	0.62	Rattus norvegicus	XP_001462824.1	NR	XM_001462787.1	1341.77	1530.04	1435.9	10.4877	747.88	748.64
	XM_001462809.1	LINJ_04_0090	XM_001462809.1	1.66067	0.649736		XM_001462809.1	70.7997	0.622996	0.332639	0.00593893	0.0497867		XM_001462809.1	XP_001462846.1	Unknown product	uk		NA	NA	XM_001462809.1	477	Leishmania infantum JPCM5 conserved hypothetical protein partial mRNA	XP_001462846.1	158	conserved hypothetical protein	XP_001462846.1	XP_001462846.1	1e-108	Leptomonas pyrrhocoris	MscS_porin	0.32	tropomyosin	2.3	Caenorhabditis briggsae	BBC	0.012	Structural maintenance of chromosomes protein 6	0.16	Schizosaccharomyces pombe (strain 972 / ATCC 24843)	XP_001462846.1	NR	XM_001462809.1	198	180.8	189.4	7.56529	97.51	103.7
	XM_001462813.1	LINJ_04_0130	XM_001462813.1	-0.717963	1.15554		XM_001462813.1	77.9498	0.668383	0.300657	0.00242391	0.0264131		XM_001462813.1	XP_001462850.1	succinyl-CoA ligase (ADP/GDP-forming) subunit alphamitochondrial	met/energy	REFSEQ-INVERTEBRATE	2e-139	85.5	XM_001462813.1	903	Leishmania infantum JPCM5 putative exosome complex exonuclease RRP40 partial mRNA	XP_001462850.1	300	putative exosome complex exonuclease RRP40	XP_001462850.1	XP_001462850.1	0	Leptomonas pyrrhocoris	KH_6	1e-08	C. briggsae CBR-EXOS-3 protein	6e-16	Stylophora pistillata	S1	2.2	Putative exosome complex component rrp40	2e-15	Dictyostelium discoideum	XP_001462850.1	NR	XM_001462813.1	100.94	120.74	110.84	6.79233	92.79	49.93
	XM_001462858.1	LINJ_04_0570	XM_001462858.1	2.19993	0.813334		XM_001462858.1	178.357	0.580141	0.198429	0.000506141	0.00777356		XM_001462858.1	XP_001462895.1	exosome complex exonuclease RRP40 (Leishmania infantumJPCM5) CAM65036.1 exosome complex exonuclease RRP40 (Leishmania infantum	pe	NR	0	100	XM_001462858.1	903	Leishmania infantum JPCM5 SPDSYN partial mRNA	XP_001462895.1	300	SPDSYN	XP_001462895.1	XP_001462895.1	0	Leptomonas seymouri	Spermine_synth	5e-79	spermidine synthase-like	1e-88	Strongylocentrotus purpuratus	REC	0.068	Spermidine synthase 1	4e-87	Pisum sativum	XP_001462895.1	NR	XM_001462858.1	246.74	215.6	231.17	7.85281	150.23	146.85
	XM_001462864.1	LINJ_04_0630	XM_001462864.1	6.81097	0.33285		XM_001462864.1	399.707	0.551836	0.167813	0.000179903	0.00346214		XM_001462864.1	XP_001462901.1	ribosomal protein S7 (Leishmania infantum JPCM5) XP_001462657.1 ribosomal protein S7 (Leishmania infantum JPCM5) XP_003857857.1	ps	NR	6e-143	100	XM_001462864.1	603	Leishmania infantum JPCM5 conserved hypothetical protein partial mRNA	XP_001462901.1	200	conserved hypothetical protein	XP_001462901.1	XP_001462901.1	8e-150	Trypanosoma grayi	HU-DNA_bdg	0.65	hemicentin-1-like	4.2	Folsomia candida	AIP3	0.42	Protein translocase subunit SecA	2.7	Campylobacter curvus (strain 525.92)	XP_001462901.1	NR	XM_001462864.1	705.26	946.71	825.985	9.68997	610.8	561.22
	XM_001462881.1	LINJ_04_0790	XM_001462881.1	-3.26678	0.734516		XM_001462881.1	158.812	0.778338	0.241576	0.000120615	0.00247932		XM_001462881.1	XP_001462918.1	ap-3 complex subunit delta-1 - probable fragment	uc	SWISSP	5e-119	59.5	XM_001462881.1	3405	Leishmania infantum JPCM5 conserved hypothetical protein partial mRNA	XP_001462918.1	1134	conserved hypothetical protein	XP_001462918.1	XP_001462918.1	0	Leptomonas seymouri	Retinal	0.022		NA		Ami_3	0.21		NA		XP_001462918.1	NR	XM_001462881.1	36.39	46.07	41.23	5.36562	26.75	25.8
	XM_001462887.1	LINJ_04_0850	XM_001462887.1	-0.615103	0.936725		XM_001462887.1	106.303	0.583556	0.254886	0.00270216	0.0287148		XM_001462887.1	XP_001462924.1	unnamed protein product (Leishmania donovani) XP_003888462.1 hypothetical protein	uc	NR	0	100	XM_001462887.1	1191	Leishmania infantum JPCM5 putative serine peptidase, Clan S-, family S54 partial mRNA	XP_001462924.1	396	putative serine peptidase, Clan S-, family S54	XP_001462924.1	XP_001462924.1	0	Leptomonas seymouri	Rhomboid	8e-05		NA		LamB	0.51	Rhomboid domain-containing protein 2	0.0004	Mus musculus	XP_001462924.1	NR	XM_001462887.1	100.99	97.59	99.29	6.63358	62.91	54.68
	XM_001462888.1	LINJ_04_0860	XM_001462888.1	1.26355	0.464477		XM_001462888.1	120.679	0.602213	0.264126	0.00278486	0.0293201		XM_001462888.1	XP_001462925.1	nascent polypeptide associated complex subunit-like protein	uc	NR	0	100	XM_001462888.1	801	Leishmania infantum JPCM5 conserved hypothetical protein partial mRNA	XP_001462925.1	266	conserved hypothetical protein	XP_001462925.1	XP_001462925.1	0	Leptomonas seymouri	Ribosomal_L30	0.0001	39S ribosomal protein L30, mitochondrial-like	0.024	Stomoxys calcitrans	COLFI	3.2	50S ribosomal protein L30	0.003	Thermosipho melanesiensis (strain DSM 12029 / CIP 104789 / BI429)	XP_001462925.1	NR	XM_001462888.1	172.07	129	150.535	7.23396	81.35	106.45
	XM_001462896.1	LINJ_04_0940	XM_001462896.1	-1.52944	1.03355		XM_001462896.1	103.723	0.543086	0.250391	0.00418738	0.0391785		XM_001462896.1	XP_001462933.1	hypothetical protein	uc	NR	0	100	XM_001462896.1	1482	Leishmania infantum JPCM5 putative chaperone protein DNAj partial mRNA	XP_001462933.1	493	putative chaperone protein DNAj	XP_001462933.1	XP_001462933.1	0	Angomonas deanei	DnaJ_C	7e-50	dnaJ homolog subfamily A member 3, mitochondrial-like	1e-68	Amphimedon queenslandica	DnaJ	2e-21	Chaperone protein DnaJ	7e-78	Thiobacillus denitrificans (strain ATCC 25259)	XP_001462933.1	NR	XM_001462896.1	90.07	66.79	78.43	6.29333	41.82	57.28
	XM_001462928.1	LINJ_05_0010	XM_001462928.1	-0.27556	0.408763		XM_001462928.1	299.835	0.633622	0.17731	4.76e-05	0.00120378		XM_001462928.1	XP_001462965.1	serine/threonine protein phosphatase (Leishmania infantumJPCM5) CAM72909.1 serine/threonine protein phosphatase (Leishmania	st	NR	0	100	XM_001462928.1	2748	Leishmania infantum JPCM5 conserved hypothetical protein partial mRNA	XP_001462965.1	915	conserved hypothetical protein	XP_001462965.1	XP_001462965.1	0	Phytomonas sp. isolate Hart1	DUF390	3e-06	myosin-2 heavy chain	0.41	Aedes albopictus	TOPEUc	0.3	Thyroid receptor-interacting protein 11	7.2	Homo sapiens	XP_001462965.1	NR	XM_001462928.1	103.22	79.37	91.295	6.51246	61	66.7
	XM_001462937.1	LINJ_05_0190	XM_001462937.1	-0.338088	0.682467		XM_001462937.1	108.119	0.598124	0.274849	0.00350118	0.0343368		XM_001462937.1	XP_001462974.1	Unknown product	uk		NA	NA	XM_001462937.1	1086	Leishmania infantum JPCM5 conserved hypothetical protein partial mRNA	XP_001462974.1	361	conserved hypothetical protein	XP_001462974.1	XP_001462974.1	0	Trypanosoma theileri	Fip1	2e-19	pre-mRNA 3'-end-processing factor FIP1	3e-08	Polistes dominula	ZnF_C3H1	1e-10	Pre-mRNA 3'-end-processing factor FIP1	9e-09	Rattus norvegicus	XP_001462974.1	NR	XM_001462937.1	90.82	108.24	99.53	6.63706	71.56	59.46
	XM_001462947.2	LINJ_05_0140	XM_001462947.2	-2.26472	1.10247		XM_001462947.2	120.92	0.679457	0.251682	0.000807162	0.0111173		XM_001462947.2	XP_001462984.2	dipeptylcarboxypeptidase (Leishmania infantum JPCM5) CAM65302.2 dipeptylcarboxypeptidase	met/aa	NR	0	100	XM_001462947.2	2037	Leishmania infantum JPCM5 putative nucleolar RNA helicase II partial mRNA	XP_001462984.2	678	putative nucleolar RNA helicase II	XP_001462984.2	XP_001462984.2	0	Phytomonas sp. isolate EM1	DEAD	2e-45	nucleolar RNA helicase 2-like isoform X1	3e-142	Hydra vulgaris	DEXDc	7e-41	Nucleolar RNA helicase 2	3e-132	Rattus norvegicus	XP_001462984.2	NR	XM_001462947.2	62.42	68.48	65.45	6.03232	45.88	37.67
	XM_001462976.2	LINJ_05_0510	XM_001462976.2	4.4419	0.647475		XM_001462976.2	669.145	0.777051	0.110277	2.05e-13	5.05e-11		XM_001462976.2	XP_001463014.1	monocarboxylate transporter-like protein (Leishmania infantumJPCM5) CAM65357.1 monocarboxylate transporter-like protein (Leishmania infantum JPCM5)	tr	NR	0	100	XM_001462976.2	1725	Leishmania infantum JPCM5 ATPase alpha subunit partial mRNA	XP_001463014.1	574	ATPase alpha subunit	XP_001463014.1	XP_001463014.1	0	Angomonas deanei	ATP-synt_ab	9e-104		NA		LPD_N	0.85	ATP synthase subunit alpha	1e-141	Magnetospirillum magneticum (strain AMB-1 / ATCC 700264)	XP_001463014.1	NR	XM_001462976.2	422.92	490.96	456.94	8.83586	294	278.3
	XM_001462977.1	LINJ_05_0510	XM_001462977.1	4.4419	0.647475		XM_001462977.1	669.145	0.777051	0.110277	2.05e-13	5.05e-11		XM_001462977.1	XP_001463014.1	ATP synthase subunit alpha	met/energy	SWISSP	1e-141	83	XM_001462977.1	1725	Leishmania infantum JPCM5 ATPase alpha subunit partial mRNA	XP_001463014.1	574	ATPase alpha subunit	XP_001463014.1	XP_001463014.1	0	Angomonas deanei	ATP-synt_ab	9e-104		NA		LPD_N	0.85	ATP synthase subunit alpha	1e-141	Magnetospirillum magneticum (strain AMB-1 / ATCC 700264)	XP_001463014.1	NR	XM_001462977.1	422.92	490.96	456.94	8.83586	294	278.3
	XM_001463003.2	LINJ_05_0770	XM_001463003.2	-4.25559	0.945783		XM_001463003.2	147.431	0.677897	0.256434	0.000868195	0.0117394		XM_001463003.2	XP_001463040.2	stealth protein cr2 - probable fragment	uc	PFAM	3e-11	59.2	XM_001463003.2	4131	Leishmania infantum JPCM5 hypothetical protein, unknown function partial mRNA	XP_001463040.2	1376	hypothetical protein, unknown function	XP_001463040.2	XP_001463040.2	0	Leptomonas seymouri	Gag_p6	0.19		NA		LRRCT	0.15		NA		XP_001463040.2	NR	XM_001463003.2	31.98	31.86	31.92	4.99639	21.48	17.99
	XM_001463008.1	LINJ_05_0820	XM_001463008.1	-3.9775	1.00455		XM_001463008.1	105.018	0.577006	0.289944	0.0056837	0.048193		XM_001463008.1	XP_001463045.1	Unknown product	uk		NA	NA	XM_001463008.1	2826	Leishmania infantum JPCM5 conserved hypothetical protein partial mRNA	XP_001463045.1	941	conserved hypothetical protein	XP_001463045.1	XP_001463045.1	0	Phytomonas sp. isolate Hart1	DUF1841	0.68		NA		PGA_cap	1.3	Alpha-conotoxin Cp20.3	3.3	Conus capitaneus	XP_001463045.1	NR	XM_001463008.1	31.26	39.78	35.52	5.15056	29.3	21.59
	XM_001463009.1	LINJ_05_0830	XM_001463009.1	2.37384	1.08356		XM_001463009.1	195.381	0.607578	0.187886	0.000176995	0.00343851		XM_001463009.1	XP_001463046.1	60S ribosomal protein L5	ps	SWISSP	3e-111	101.3	XM_001463009.1	921	Leishmania infantum JPCM5 putative methylthioadenosine phosphorylase partial mRNA	XP_001463046.1	306	putative methylthioadenosine phosphorylase	XP_001463046.1	XP_001463046.1	0	Trypanosoma theileri	PNP_UDP_1	1e-45		NA		HTH_LACI	0.16	S-methyl-5'-thioadenosine phosphorylase	3e-84	Chloroflexus aurantiacus (strain ATCC 29366 / DSM 635 / J-10-fl)	XP_001463046.1	NR	XM_001463009.1	299.63	248.66	274.145	8.0988	202.98	155.01
	XM_001463030.1	LINJ_05_1040	XM_001463030.1	1.17047	1.02254		XM_001463030.1	157.634	0.890086	0.206062	1.28e-06	5.91e-05		XM_001463030.1	XP_001463067.1	Unknown product	uk		NA	NA	XM_001463030.1	1074	Leishmania infantum JPCM5 stomatin-like protein partial mRNA	XP_001463067.1	357	stomatin-like protein	XP_001463067.1	XP_001463067.1	0	Phytomonas sp. isolate Hart1	Band_7	1e-30		NA		PHB	2e-40	Stomatin-like protein 2, mitochondrial	2e-82	Homo sapiens	XP_001463067.1	NR	XM_001463030.1	187	198.01	192.505	7.58875	117.75	92.72
	XM_001463031.1	LINJ_05_1050	XM_001463031.1	-0.98043	0.766432		XM_001463031.1	108.851	0.566181	0.259517	0.00384323	0.0364614		XM_001463031.1	XP_001463068.1	Unknown product	uk		NA	NA	XM_001463031.1	1332	Leishmania infantum JPCM5 hypothetical protein, unknown function partial mRNA	XP_001463068.1	443	hypothetical protein, unknown function	XP_001463068.1	XP_001463068.1	0	Angomonas deanei	Activator_LAG-3	0.024		NA		Arfaptin	0.19	Uncharacterized protein C11orf65 homolog	0.37	Mus musculus	XP_001463068.1	NR	XM_001463031.1	84.38	80.64	82.51	6.3665	59.84	52.08
	XM_001463045.1	LINJ_05_1190	XM_001463045.1	3.15046	1.35904		XM_001463045.1	85.68	1.36835	0.256958	5.4e-09	5.94e-07		XM_001463045.1	XP_001463082.1	Unknown product	uk		NA	NA	XM_001463045.1	408	Leishmania infantum JPCM5 putative prefoldin subunit partial mRNA	XP_001463082.1	135	putative prefoldin subunit	XP_001463082.1	XP_001463082.1	2e-89	Strigomonas culicis	Prefoldin_2	2e-12		NA		PCRF	0.81	Prefoldin subunit 6	2e-14	Mus musculus	XP_001463082.1	NR	XM_001463045.1	430.68	484.94	457.81	8.83861	181.8	157.09
	XM_001463051.1	LINJ_06_0040	XM_001463051.1	0.537959	0.679886		XM_001463051.1	105.398	0.593988	0.266406	0.00324939	0.0326927		XM_001463051.1	XP_001463088.1	Unknown product	uk		NA	NA	XM_001463051.1	876	Leishmania infantum JPCM5 conserved hypothetical protein partial mRNA	XP_001463088.1	291	conserved hypothetical protein	XP_001463088.1	XP_001463088.1	0	Strigomonas culicis	MRP-L46	9e-20		NA		RPOL8c	3.4	39S ribosomal protein L46, mitochondrial	4e-11	Bos taurus	XP_001463088.1	NR	XM_001463051.1	158.78	98.27	128.525	7.00591	80.1	80.62
	XM_001463084.1	LINJ_06_0390	XM_001463084.1	-1.60902	0.683976		XM_001463084.1	202.723	0.652793	0.201873	0.000126183	0.00256782		XM_001463084.1	XP_001463121.1	Glutaminyl-peptide cyclotransferase - probable fragment	uc	SWISSP	2e-11	22	XM_001463084.1	2724	Leishmania infantum JPCM5 conserved hypothetical protein partial mRNA	XP_001463121.1	907	conserved hypothetical protein	XP_001463121.1	XP_001463121.1	0	Phytomonas sp. isolate EM1	DEAD	0.025		NA		DEXDc	0.013	ATP-dependent RNA helicase DBP2	0.0003	Ustilago maydis (strain 521 / FGSC 9021)	XP_001463121.1	NR	XM_001463084.1	53.76	80.1	66.93	6.06458	43.69	40.04
	XM_001463176.1	LINJ_07_0010	XM_001463176.1	-3.07945	0.401319		XM_001463176.1	113.348	0.629762	0.305919	0.00425981	0.0397192		XM_001463176.1	XP_001463213.1	Heat shock 70 kDa protein 17	pm	SWISSP	3e-55	86.2	XM_001463176.1	2178	Leishmania infantum JPCM5 putative ubiquitin activating E1 enzyme partial mRNA	XP_001463213.1	725	putative ubiquitin activating E1 enzyme	XP_001463213.1	XP_001463213.1	0	Phytomonas sp. isolate EM1	ThiF	6e-33	ubiquitin-like modifier-activating enzyme ATG7	2e-107	Limulus polyphemus	Malic_M	0.23	Ubiquitin-like modifier-activating enzyme atg7	1e-105	Arabidopsis thaliana	XP_001463213.1	NR	XM_001463176.1	45.37	27.8	36.585	5.19318	25.14	20.61
	XM_001463178.1	LINJ_07_0030	XM_001463178.1	4.18927	1.02767		XM_001463178.1	306.799	1.20833	0.169629	8.45e-14	2.29e-11		XM_001463178.1	XP_001463215.1	C-1-tetrahydrofolate synthase	uc	NR	0	100	XM_001463178.1	900	Leishmania infantum JPCM5 conserved hypothetical protein partial mRNA	XP_001463215.1	299	conserved hypothetical protein	XP_001463215.1	XP_001463215.1	0	Trypanosoma rangeli SC58	DOT1	5e-15	uncharacterized protein LOC106458173	4e-07	Zootermopsis nevadensis	rADc	0.081	Histone-lysine N-methyltransferase, H3 lysine-79 specific	1e-07	Saccharomyces cerevisiae (strain ATCC 204508 / S288c)	XP_001463215.1	NR	XM_001463178.1	495.38	580.04	537.71	9.07068	268.36	246.18
	XM_001463180.1	LINJ_07_0050	XM_001463180.1	-1.14228	1.46815		XM_001463180.1	72.0372	0.951177	0.298022	0.000101171	0.00214401		XM_001463180.1	XP_001463217.1	Unknown product	uk		NA	NA	XM_001463180.1	945	Leishmania infantum JPCM5 conserved hypothetical protein partial mRNA	XP_001463217.1	314	conserved hypothetical protein	XP_001463217.1	XP_001463217.1	0	Phytomonas sp. isolate Hart1	SurA_N_3	0.17	rap guanine nucleotide exchange factor 2-like	4.6	Drosophila eugracilis	AIP3	0.43		NA		XP_001463217.1	NR	XM_001463180.1	92.23	139.11	115.67	6.85387	56.6	69.67
	XM_001463217.1	LINJ_07_0210	XM_001463217.1	4.39203	0.490686		XM_001463217.1	267.259	0.567746	0.177626	0.000227941	0.00411307		XM_001463217.1	XP_001463254.1	Unknown product	uk		NA	NA	XM_001463217.1	777	Leishmania infantum JPCM5 putative cytochrome c1, heme protein, mitochondrial precursor partial mRNA	XP_001463254.1	258	putative cytochrome c1, heme protein, mitochondrial precursor	XP_001463254.1	XP_001463254.1	0	Trypanosoma brucei gambiense DAL972	Cytochrom_C1	1e-111	cytochrome c1, heme protein, mitochondrial-like, partial	9e-59	Apis cerana	CRISPR_assoc	0.78	Cytochrome c1, heme protein	9e-65	Euglena gracilis	XP_001463254.1	NR	XM_001463217.1	437.06	380.66	408.86	8.67546	271.46	287.3
	XM_001463231.1	LINJ_07_0560	XM_001463231.1	12.4565	-0.0906583		XM_001463231.1	3816.8	0.513806	0.103733	1.15e-07	8.05e-06		XM_001463231.1	XP_001463268.1	hypothetical protein	uc	NR	0	100	XM_001463231.1	1002	Leishmania infantum JPCM5 putative 60S ribosomal protein L7a partial mRNA	XP_001463268.1	333	putative 60S ribosomal protein L7a	XP_001463268.1	XP_001463268.1	0	Trypanosoma congolense IL3000	Ribosomal_L7Ae	8e-19	60S ribosomal protein L7a-like	1e-72	Mizuhopecten yessoensis	FeoA	1.2	60S ribosomal protein L7a	2e-67	Gallus gallus	XP_001463268.1	NR	XM_001463231.1	3948.78	4323.18	4135.98	12.014	3036.17	2980.93
	XM_001463306.1	LINJ_08_0020	XM_001463306.1	-0.219573	0.93229		XM_001463306.1	79.9044	0.824315	0.307948	0.000584593	0.00862063		XM_001463306.1	XP_001463343.1	Unknown product	uk		NA	NA	XM_001463306.1	822	Leishmania infantum JPCM5 conserved hypothetical protein partial mRNA	XP_001463343.1	273	conserved hypothetical protein	XP_001463343.1	XP_001463343.1	0	Trypanosoma cruzi marinkellei	C1q	0.15	apoptosis regulatory protein Siva	0.69	Drosophila erecta	TSPN	0.45	Protein TANC2	1.5	Mus musculus	XP_001463343.1	NR	XM_001463306.1	100.13	134.75	117.44	6.87578	54.24	70.47
	XM_001463338.1	LINJ_08_0340	XM_001463338.1	2.7926	1.12857		XM_001463338.1	43.7932	1.06957	0.395639	0.000360432	0.00592711		XM_001463338.1	XP_001463375.1	Unknown product	uk		NA	NA	XM_001463338.1	288	Leishmania infantum JPCM5 conserved hypothetical protein partial mRNA	XP_001463375.1	95	conserved hypothetical protein	XP_001463375.1	XP_001463375.1	1e-64	Trypanosoma equiperdum	zf-Tim10_DDP	0.0001	hypothetical protein LOTGIDRAFT_214257	0.26	Mizuhopecten yessoensis	LEM	0.13	Glycoprotein	0.042	Bovine ephemeral fever virus (strain BB7721)	XP_001463375.1	NR	XM_001463338.1	266.36	450.61	358.485	8.48577	115.43	160.43
	XM_001463376.1	LINJ_08_0750	XM_001463376.1	2.84495	0.472223		XM_001463376.1	252.833	0.623127	0.180246	7.64e-05	0.0017414		XM_001463376.1	XP_001463413.1	DDRGK domain	uc	PFAM	6e-18	111.1	XM_001463376.1	1029	Leishmania infantum JPCM5 putative tuzin partial mRNA	XP_001463413.1	342	putative tuzin	XP_001463413.1	XP_001463413.1	0	Leishmania braziliensis MHOM BR 75 M2904	Glyco_hydro_15	0.16	uncharacterized protein LOC106056966 isoform X4	0.92	Ceratitis capitata	LNS2	0.034	Endosialin	4.1	Mus musculus	XP_001463413.1	NR	XM_001463376.1	254.22	241.26	247.74	7.95268	150.23	166.85
	XM_001463397.1	LINJ_08_1010	XM_001463397.1	5.71892	0.590306		XM_001463397.1	601.124	0.567623	0.133127	3.7e-06	0.000151169		XM_001463397.1	XP_001463434.1	Ras-related GTP-binding protein C	st	SWISSP	2e-71	89.2	XM_001463397.1	1098	Leishmania infantum JPCM5 conserved hypothetical protein partial mRNA	XP_001463434.1	365	conserved hypothetical protein	XP_001463434.1	XP_001463434.1	0	Strigomonas culicis	Phostensin	0.1	IQ domain-containing protein D-like	6.7	Agrilus planipennis	Hr1	0.01	DNA-directed RNA polymerase subunit beta	1.8	Alcanivorax borkumensis (strain ATCC 700651 / DSM 11573 / NCIMB 13689 / SK2)	XP_001463434.1	NR	XM_001463397.1	651.82	634.57	643.195	9.32911	434.67	428.68
	XM_001463422.1	LINJ_09_0020	XM_001463422.1	0.584115	0.727516		XM_001463422.1	148.455	0.818881	0.226329	2.55e-05	0.000762918		XM_001463422.1	XP_001463459.1	Organic solute transporter Ostalpha	tr	PFAM	7e-89	102.7	XM_001463422.1	1122	Leishmania infantum JPCM5 conserved hypothetical protein partial mRNA	XP_001463459.1	373	conserved hypothetical protein	XP_001463459.1	XP_001463459.1	0	Trypanosoma theileri	ANAPC4_WD40	0.015	WD repeat-containing protein 74	6e-38	Loa loa	WD40	0.26	WD repeat-containing protein 74	5e-26	Bos taurus	XP_001463459.1	NR	XM_001463422.1	142.99	138	140.495	7.13437	77.6	82.53
	XM_001463424.1	LINJ_09_0040	XM_001463424.1	-0.614663	0.834375		XM_001463424.1	176.511	0.547118	0.208628	0.00148998	0.0179478		XM_001463424.1	XP_001463461.1	metallo-peptidase Clan MG	pm/protease	NR	0	100	XM_001463424.1	1860	Leishmania infantum JPCM5 conserved hypothetical protein partial mRNA	XP_001463461.1	619	conserved hypothetical protein	XP_001463461.1	XP_001463461.1	0	Phytomonas sp. isolate EM1	HisKA_2	0.51	laminin subunit alpha	1	Nilaparvata lugens	HTH_XRE	0.61	Pre-mRNA-processing factor 39	0.51	Saccharomyces cerevisiae (strain ATCC 204508 / S288c)	XP_001463461.1	NR	XM_001463424.1	85.56	106.42	95.99	6.58481	66.42	69.19
	XM_001463432.1	LINJ_09_0120	XM_001463432.1	-0.638106	0.763547		XM_001463432.1	162.474	0.820963	0.207661	6.1e-06	0.000228522		XM_001463432.1	XP_001463469.1	Unknown product	uk		NA	NA	XM_001463432.1	1749	Leishmania infantum JPCM5 calmodulin-like protein containing EF hand domain partial mRNA	XP_001463469.1	582	calmodulin-like protein containing EF hand domain	XP_001463469.1	XP_001463469.1	0	Strigomonas culicis	EF-hand_7	4e-13	myosin heavy chain, striated muscle-like	3.1	Amphimedon queenslandica	HTH_LACI	0.002	Myosin-7	0.39	Homo sapiens	XP_001463469.1	NR	XM_001463432.1	100.36	88.89	94.625	6.56415	49.78	59.13
	XM_001463435.1	LINJ_09_0150	XM_001463435.1	-5.03532	0.92964		XM_001463435.1	99.1144	0.757286	0.296209	0.000886533	0.0119066		XM_001463435.1	XP_001463472.1	importin-5-like	uc	REFSEQ-INVERTEBRATE	9e-63	90.4	XM_001463435.1	3255	Leishmania infantum JPCM5 putative kinesin partial mRNA	XP_001463472.1	1084	putative kinesin	XP_001463472.1	XP_001463472.1	0	Angomonas deanei	Kinesin	4e-99	chromosome-associated kinesin KIF4-like	3e-57	Acanthaster planci	KISc	5e-93	Chromosome-associated kinesin KIF4	3e-57	Xenopus laevis	XP_001463472.1	NR	XM_001463435.1	18.6	33.26	25.93	4.69655	17.59	13.52
	XM_001463509.1	LINJ_09_0890	XM_001463509.1	0.391818	0.828904		XM_001463509.1	141.502	0.549578	0.238189	0.00325722	0.0326927		XM_001463509.1	XP_001463546.1	prostaglandin E synthase 2	uc	REFSEQ-INVERTEBRATE	2e-12	83.8	XM_001463509.1	1197	Leishmania infantum JPCM5 conserved hypothetical protein partial mRNA	XP_001463546.1	398	conserved hypothetical protein	XP_001463546.1	XP_001463546.1	0	Trypanosoma equiperdum	UPF0160	2e-172		NA		DnaG_DnaB_bind	0.41	UPF0160 protein C27H6.8	3e-99	Caenorhabditis elegans	XP_001463546.1	NR	XM_001463509.1	141.13	122.09	131.61	7.04013	72.18	97.02
	XM_001463522.1	LINJ_09_1020	XM_001463522.1	5.23538	0.846745		XM_001463522.1	649.955	0.532537	0.154272	9.48e-05	0.00205178		XM_001463522.1	XP_001463559.1	histone-binding protein RBBP4	uc	REFSEQ-INVERTEBRATE	8e-10	40.7	XM_001463522.1	1362	Leishmania infantum JPCM5 elongation factor-1 gamma (EF1G), partial mRNA	XP_001463559.1	453	elongation factor-1 gamma	XP_001463559.1	XP_001463559.1	0	Leptomonas pyrrhocoris	EF1G	2e-54		NA		IL7	2.5	Elongation factor 1-gamma	0	Trypanosoma cruzi	XP_001463559.1	NR	XM_001463522.1	621.03	606.5	613.765	9.26154	440.68	476.79
	XM_001463536.2	LINJ_09_1160	XM_001463536.2	0.0572653	0.717122		XM_001463536.2	78.1874	0.631274	0.319344	0.00476567	0.0427231		XM_001463536.2	XP_001463573.2	Unknown product	uk		NA	NA	XM_001463536.2	768	Leishmania infantum JPCM5 conserved hypothetical protein partial mRNA	XP_001463573.2	255	conserved hypothetical protein	XP_001463573.2	XP_001463573.2	0	Trypanosoma theileri	Tektin	0.008		NA		OmpH	0.51	26S proteasome regulatory subunit RPN2	0.11	Saccharomyces cerevisiae (strain ATCC 204508 / S288c)	XP_001463573.2	NR	XM_001463536.2	131.14	99.1	115.12	6.84699	64.14	78.16
	XM_001463551.1	LINJ_09_1310	XM_001463551.1	0.705518	1.03661		XM_001463551.1	64.9463	0.658307	0.330791	0.00438733	0.0403141		XM_001463551.1	XP_001463588.1	ADP-ribosylation factor family	uc	PFAM	2e-67	104	XM_001463551.1	555	Leishmania infantum JPCM5 conserved hypothetical protein partial mRNA	XP_001463588.1	184	conserved hypothetical protein	XP_001463588.1	XP_001463588.1	2e-134	Trypanosoma rangeli SC58	CENP-N	0.3		NA		ETF	0.88	Dual specificity protein phosphatase 12	3e-15	Rattus norvegicus	XP_001463588.1	NR	XM_001463551.1	189.19	140.29	164.74	7.36405	87.85	98.2
	XM_001463562.1	LINJ_09_1420	XM_001463562.1	-2.8664	1.26536		XM_001463562.1	27.0086	2.05013	0.547373	1.08e-05	0.000374778		XM_001463562.1	XP_001463599.1	Unknown product	uk		NA	NA	XM_001463562.1	579	Leishmania infantum JPCM5 conserved hypothetical protein partial mRNA	XP_001463599.1	192	conserved hypothetical protein	XP_001463599.1	XP_001463599.1	7e-143	Angomonas deanei	Vps35	0.25		NA		MutH	0.62	Putative transposase y4bF	4.6	Sinorhizobium fredii (strain NBRC 101917 / NGR234)	XP_001463599.1	NR	XM_001463562.1	44.8	110.74	77.77	6.28114	3.78	25.14
	XM_001463567.1	LINJ_09_1480	XM_001463567.1	-4.18089	0.885083		XM_001463567.1	60.7447	0.849758	0.401793	0.00208582	0.0235001		XM_001463567.1	XP_001463604.1	phosphate-Repressible Phosphate Permease-like protein (Leishmaniainfantum JPCM5) CBZ08323.1 phosphate-Repressible Phosphate Permease-like protein	tr	NR	0	100	XM_001463567.1	1722	Leishmania infantum JPCM5 conserved hypothetical protein partial mRNA	XP_001463604.1	573	conserved hypothetical protein	XP_001463604.1	XP_001463604.1	0	Phytomonas sp. isolate Hart1	SET	3e-06		NA		SET	3e-06	N-lysine methyltransferase setd6	0.02	Salmo salar	XP_001463604.1	NR	XM_001463567.1	41.92	25.22	33.57	5.0691	19.39	15.03
	XM_001463568.1	LINJ_09_1490	XM_001463568.1	3.23735	0.723055		XM_001463568.1	89.754	0.622523	0.284221	0.00311303	0.0316751		XM_001463568.1	XP_001463605.1	cytochrome b5-like protein (Leishmania infantum JPCM5) CAM65979.1 cytochrome b5-like protein (Leishmania infantum JPCM5) SOX63068.1	met/energy	NR	4e-99	100	XM_001463568.1	420	Leishmania infantum JPCM5 conserved hypothetical protein partial mRNA	XP_001463605.1	139	conserved hypothetical protein	XP_001463605.1	XP_001463605.1	3e-95	Trypanosoma cruzi cruzi	Poty_coat	0.093		NA		HMG	0.75	Chaperone protein ClpB	0.001	Vibrio cholerae serotype O1 (strain ATCC 39315 / El Tor Inaba N16961)	XP_001463605.1	NR	XM_001463568.1	275.48	374.49	324.985	8.34423	162.8	235.74
	XM_001463572.1	LINJ_09_1540	XM_001463572.1	3.24952	0.626476		XM_001463572.1	102.53	0.961222	0.274206	3.36e-05	0.000943742		XM_001463572.1	XP_001463609.1	Protein phosphatase inhibitor	st	PFAM	1e-14	96.4	XM_001463572.1	453	Leishmania infantum JPCM5 conserved hypothetical protein partial mRNA	XP_001463609.1	150	conserved hypothetical protein	XP_001463609.1	XP_001463609.1	4e-108	Trypanosoma grayi	Rhodanese	5e-17		NA		RHOD	8e-20	Putative thiosulfate sulfurtransferase, mitochondrial	5e-14	Schizosaccharomyces pombe (strain 972 / ATCC 24843)	XP_001463609.1	NR	XM_001463572.1	309.81	347.14	328.475	8.35964	146.47	191.23
	XM_001463618.1	LINJ_34_2240	XM_001463618.1	11.7376	0.456802		XM_001463618.1	1122.59	0.595253	0.186618	0.000236598	0.0042335		XM_001463618.1	XP_001468587.1	Unknown product	uk		NA	NA	XM_001463618.1	435	Leishmania infantum JPCM5 putative ribosomal protein l35a partial mRNA	XP_001468587.1	144	putative ribosomal protein l35a	XP_001468587.1	XP_001463655.1	2e-100	Phytomonas sp. isolate EM1	Ribosomal_L35Ae	4e-38		NA		RAN	0.92	60S ribosomal protein L35a	1e-30	Caenorhabditis elegans	XP_001468587.1	NR	XM_001463618.1	4523.62	3957.93	4240.77	12.0501	2550.81	2981.73
	XM_001463621.1	LINJ_10_0080	XM_001463621.1	-0.683977	0.755565		XM_001463621.1	66.1409	0.726108	0.34733	0.00294299	0.0303624		XM_001463621.1	XP_001463658.1	Unknown product	uk		NA	NA	XM_001463621.1	774	Leishmania infantum JPCM5 conserved hypothetical protein partial mRNA	XP_001463658.1	257	conserved hypothetical protein	XP_001463658.1	XP_001463658.1	0	Phytomonas sp. isolate EM1	SRP40_C	1e-15		NA		DM6	1.4	LisH domain-containing protein C1711.05	0.027	Schizosaccharomyces pombe (strain 972 / ATCC 24843)	XP_001463658.1	NR	XM_001463621.1	89.61	103.36	96.485	6.59223	55.6	56.32
	XM_001463633.1	LINJ_10_0210	XM_001463633.1	2.67262	0.776959		XM_001463633.1	327.957	0.668407	0.141031	3.27e-07	1.93e-05		XM_001463633.1	XP_001463670.1	Unknown product	uk		NA	NA	XM_001463633.1	1422	Leishmania infantum JPCM5 putative nucleolar protein partial mRNA	XP_001463670.1	473	putative nucleolar protein	XP_001463670.1	XP_001463670.1	0	Trypanosoma grayi	Nop	3e-106		NA		NOSIC	5e-24	Nucleolar protein 56	2e-148	Schizosaccharomyces pombe (strain 972 / ATCC 24843)	XP_001463670.1	NR	XM_001463633.1	275.97	261.38	268.675	8.06972	186.95	173.62
	XM_001463734.1	LINJ_10_1270	XM_001463734.1	-2.9281	2.18685		XM_001463734.1	16.4943	1.17951	0.654196	0.00282303	0.0294608		XM_001463734.1	XP_001463771.1	Unknown product	uk		NA	NA	XM_001463734.1	423	Leishmania infantum JPCM5 conserved hypothetical protein partial mRNA	XP_001463771.1	140	conserved hypothetical protein	XP_001463771.1	XP_001463771.1	1e-95	Trypanosoma cruzi	Nterm_IS4	0.5	putative fatty acyl-CoA reductase CG8306	6.8	Leptinotarsa decemlineata	DZF	0.023		NA		XP_001463771.1	NR	XM_001463734.1	136.36	56.17	96.265	6.58894	34.54	38.26
	XM_001463788.1	LINJ_11_0220	XM_001463788.1	2.0984	1.41565		XM_001463788.1	47.9657	1.39684	0.360154	5.77e-06	0.000218513		XM_001463788.1	XP_001463825.1	histone H2B (Leishmania infantum JPCM5) XP_003858819.1 histone H2B (Leishmania donovani) AAY88232.1 histone H2B protein (Leishmania donovani)	nr	NR	5e-74	100	XM_001463788.1	336	Leishmania infantum JPCM5 putative pterin-4-alpha-carbinolamine dehydratase partial mRNA	XP_001463825.1	111	putative pterin-4-alpha-carbinolamine dehydratase	XP_001463825.1	XP_001463825.1	1e-77	Phytomonas sp. isolate EM1	Pterin_4a	5e-36	pterin-4-alpha-carbinolamine dehydratase 2-like	3e-19	Stomoxys calcitrans	FYRC	0.061	Putative pterin-4-alpha-carbinolamine dehydratase	6e-26	Rhodopseudomonas palustris (strain HaA2)	XP_001463825.1	NR	XM_001463788.1	384.64	301.05	342.845	8.42141	113.65	113.31
	XM_001463794.1	LINJ_11_0290	XM_001463794.1	-1.25565	1.01511		XM_001463794.1	109.34	0.86699	0.257632	6.03e-05	0.00146313		XM_001463794.1	XP_001463831.1	zinc transporter (Leishmania infantum JPCM5) XP_003392677.1 zinc transporter (Leishmania infantum JPCM5) CAM69426.1 zinc	tr	NR	0	100	XM_001463794.1	1392	Leishmania infantum JPCM5 hypothetical protein, unknown function partial mRNA	XP_001463831.1	463	hypothetical protein, unknown function	XP_001463831.1	XP_001463831.1	0	Leptomonas seymouri	CCDC158	0.043		NA		GPS	0.051	Cyclin-dependent kinase 16	4	Rattus norvegicus	XP_001463831.1	NR	XM_001463794.1	80.39	95.37	87.88	6.45746	46.15	45.11
	XM_001463816.1	LINJ_11_0520	XM_001463816.1	-0.111503	1.73383		XM_001463816.1	191.918	0.772876	0.220002	4.75e-05	0.00120378		XM_001463816.1	XP_001463853.1	Ring finger	prot	SMART	4e-08	110	XM_001463816.1	1653	Leishmania infantum JPCM5 nucleobase transporter (NT4), partial mRNA	XP_001463853.1	550	nucleobase transporter	XP_001463853.1	XP_001463853.1	0	Leptomonas pyrrhocoris	Nucleoside_tran	1e-17	equilibrative nucleoside transporter 4	8e-19	Drosophila hydei	CLb	0.43	Equilibrative nucleotide transporter 1	8e-11	Arabidopsis thaliana	XP_001463853.1	NR	XM_001463816.1	186.66	160.37	173.515	7.43892	132.82	87.53
	XM_001463859.1	LINJ_11_0960	XM_001463859.1	12.8319	0.228551		XM_001463859.1	2174.49	0.756132	0.146986	3.62e-08	2.98e-06		XM_001463859.1	XP_001463896.1	60S ribosomal protein L24 (Leishmania infantum JPCM5) XP_003859066.1 60S ribosomal protein L24	ps	NR	3e-137	100	XM_001463859.1	573	Leishmania infantum JPCM5 40S ribosomal protein S5 partial mRNA	XP_001463896.1	190	40S ribosomal protein S5	XP_001463896.1	XP_001463896.1	5e-139	Trypanosoma rangeli SC58	Ribosomal_S7	2e-50	40S ribosomal protein S5	2e-93	Bactrocera latifrons	Glyco_10	0.053	40S ribosomal protein S5 (Fragment)	2e-94	Cicer arietinum	XP_001463896.1	NR	XM_001463859.1	5526.13	5655.8	5590.97	12.4489	3238.89	3452.16
	XM_001463866.1	LINJ_11_1030	XM_001463866.1	2.42031	0.66168		XM_001463866.1	162.528	0.518116	0.205034	0.00197398	0.0225994		XM_001463866.1	XP_001463903.1	Unknown product	uk		NA	NA	XM_001463866.1	807	Leishmania infantum JPCM5 conserved hypothetical protein partial mRNA	XP_001463903.1	268	conserved hypothetical protein	XP_001463903.1	XP_001463903.1	0	Trypanosoma cruzi	Transcrip_act	0.01	uncharacterized protein LOC111088274 isoform X1	8.6	Dinoponera quadriceps	H3	0.048	Aconitate hydratase B	6.7	Escherichia coli (strain K12)	XP_001463903.1	NR	XM_001463866.1	213.19	255.74	234.465	7.87323	151.19	190.93
	XM_001463873.1	LINJ_11_1130	XM_001463873.1	10.3914	0.388442		XM_001463873.1	769.735	0.645919	0.133972	2.21e-07	1.44e-05		XM_001463873.1	XP_001463912.1	Unknown product	uk		NA	NA	XM_001463873.1	444	Leishmania infantum JPCM5 putative 60S ribosomal protein L28 partial mRNA	XP_001463912.1	147	putative 60S ribosomal protein L28	XP_001463912.1	XP_001463910.1	5e-102	Trypanosoma cruzi	Ribosomal_L28e	3e-23	probable 60S ribosomal protein L28e	1e-11	Octopus bimaculoides	AlkA_N	0.86	60S ribosomal protein L28	4e-65	Trypanosoma cruzi	XP_001463912.1	NR	XM_001463873.1	2789.38	2571.78	2680.58	11.3883	1782.87	1765.94
	XM_001463875.1	LINJ_11_1130	XM_001463875.1	10.3914	0.388442		XM_001463875.1	769.735	0.645919	0.133972	2.21e-07	1.44e-05		XM_001463875.1	XP_001463912.1	60S ribosomal protein L28 (Leishmania infantum JPCM5) XP_001463912.1 60S ribosomal protein L28 (Leishmania infantum JPCM5)	ps	NR	5e-102	100	XM_001463875.1	444	Leishmania infantum JPCM5 putative 60S ribosomal protein L28 partial mRNA	XP_001463912.1	147	putative 60S ribosomal protein L28	XP_001463912.1	XP_001463910.1	5e-102	Trypanosoma cruzi	Ribosomal_L28e	3e-23	probable 60S ribosomal protein L28e	1e-11	Octopus bimaculoides	AlkA_N	0.86	60S ribosomal protein L28	4e-65	Trypanosoma cruzi	XP_001463912.1	NR	XM_001463875.1	2789.38	2571.78	2680.58	11.3883	1782.87	1765.94
	XM_001463880.1	LINJ_29_1920	XM_001463880.1	9.74629	0.0234359		XM_001463880.1	533.27	0.579322	0.157788	3.95e-05	0.00104513		XM_001463880.1	XP_001466707.1	histone H3 (Leishmania infantum JPCM5) XP_003392251.1 histone H3 (Leishmania infantum JPCM5) XP_003858928.1 histone H3 (Leishmania donovani)	nr	NR	4e-89	100	XM_001463880.1	393	Leishmania infantum JPCM5 putative 40S ribosomal protein S15A partial mRNA	XP_001466707.1	130	putative 40S ribosomal protein S15A	XP_001466707.1	XP_001463917.1	6e-93	Trypanosoma cruzi cruzi	Ribosomal_S8	2e-23	conserved hypothetical protein	1e-71	Neodiprion lecontei	SMR	0.19	40S ribosomal protein S15a	1e-71	Rattus norvegicus	XP_001466707.1	NR	XM_001463880.1	1887.48	1798.87	1843.17	10.848	1176.04	1190.1
	XM_001463892.1	LINJ_11_1310	XM_001463892.1	-2.29694	1.07824		XM_001463892.1	77.2126	0.918266	0.325167	0.000304663	0.00517736		XM_001463892.1	XP_001463929.1	Unknown product	uk		NA	NA	XM_001463892.1	1335	Leishmania infantum JPCM5 conserved hypothetical protein partial mRNA	XP_001463929.1	444	conserved hypothetical protein	XP_001463929.1	XP_001463929.1	0	Strigomonas culicis	BASP1	0.008		NA		SecA_DEAD	3.9	ATP-binding cassette sub-family A member 3	6.4	Homo sapiens	XP_001463929.1	NR	XM_001463892.1	64.93	66.57	65.75	6.03892	35.53	25.5
	XM_001463900.2	LINJ.12.0002	XM_001463900.2	1.22286	0.630882		XM_001463900.2	127.635	0.718438	0.246488	0.000343081	0.00569935		XM_001463900.2	XP_001463937.2	Unknown product	uk		NA	NA	XM_001463900.2	867	Leishmania infantum JPCM5 conserved hypothetical protein partial mRNA	XP_001463937.2	288	conserved hypothetical protein	XP_001463937.2	XP_001463937.2	0	Strigomonas culicis	PITH	4e-33	hypothetical protein HELRODRAFT_108687	8e-13	Nematostella vectensis	DALR_2	0.62	PITH domain-containing protein 1	4e-13	Xenopus laevis	XP_001463937.2	NR	XM_001463900.2	164.62	158.23	161.425	7.33472	132.03	64.66
	XM_001463906.2	LINJ.12.0011	XM_001463906.2	-0.512765	1.40076		XM_001463906.2	78.2172	1.4992	0.286711	9.65e-09	9.35e-07		XM_001463906.2	XP_001463943.2	NIF3	uc	PFAM	4e-76	107.1	XM_001463906.2	840	Leishmania infantum JPCM5 conserved hypothetical protein partial mRNA	XP_001463943.2	279	conserved hypothetical protein	XP_001463943.2	XP_001463943.2	0	Angomonas deanei	Herpes_BLLF1	0.036	GDP-Man:Man(3)GlcNAc(2)-PP-Dol alpha-1,2-mannosyltransferase	0.49	Papilio xuthus	MgtE_N	0.24	Protein transport protein sec31	2.2	Neurospora crassa (strain ATCC 24698 / 74-OR23-1A / CBS 708.71 / DSM 1257 / FGSC 987)	XP_001463943.2	NR	XM_001463906.2	142.36	145.43	143.895	7.16887	48.07	43.14
	XM_001464005.1	LINJ_13_0150	XM_001464005.1	-2.25978	1.3302		XM_001464005.1	83.7349	0.965485	0.28344	4.47e-05	0.00116261		XM_001464005.1	XP_001464042.1	nucleolar protein (Leishmania infantum JPCM5) XP_003858860.1 nucleolar protein	tm	NR	0	100	XM_001464005.1	1422	Leishmania infantum JPCM5 conserved hypothetical protein partial mRNA	XP_001464042.1	473	conserved hypothetical protein	XP_001464042.1	XP_001464042.1	0	Trypanosoma equiperdum	STG	0.068	C. briggsae CBR-LPD-7 protein	1.2	Athalia rosae	Elp3	0.28	Pescadillo homolog	0.12	Caenorhabditis briggsae	XP_001464042.1	NR	XM_001464005.1	100.96	51.76	76.36	6.25475	37.13	37.01
	XM_001464008.1	LINJ_13_0180	XM_001464008.1	-3.06593	0.962333		XM_001464008.1	59.4052	0.991595	0.38479	0.000560141	0.00839696		XM_001464008.1	XP_001464045.1	Unknown product	uk		NA	NA	XM_001464008.1	1266	Leishmania infantum JPCM5 conserved hypothetical protein partial mRNA	XP_001464045.1	421	conserved hypothetical protein	XP_001464045.1	XP_001464045.1	0	Trypanosoma cruzi cruzi	TPR_12	6e-06	4-hydroxybutyrate coenzyme A transferase-like	0.11	Orbicella faveolata	TPR	0.098	Nephrocystin-3	0.69	Danio rerio	XP_001464045.1	NR	XM_001464008.1	40.8	58.83	49.815	5.63851	24.11	19.03
	XM_001464014.1	LINJ_13_0200	XM_001464014.1	-4.10073	0.523668		XM_001464014.1	97.3117	0.813159	0.345252	0.00135058	0.0166069		XM_001464014.1	XP_001464051.1	Unknown product	uk		NA	NA	XM_001464014.1	2430	Leishmania infantum JPCM5 hypothetical protein, unknown function partial mRNA	XP_001464051.1	809	hypothetical protein, unknown function	XP_001464051.1	XP_001464051.1	0	Leptomonas pyrrhocoris	Lipase_3	5e-14	uncharacterized protein LOC101241641 isoform X1	0.001	Varroa jacobsoni	FYVE	0.0002	Lipase-like PAD4	4e-08	Arabidopsis thaliana	XP_001464051.1	NR	XM_001464014.1	35.36	24.76	30.06	4.90977	9.7	24.8
	XM_001464022.1	LINJ_13_0270	XM_001464022.1	12.7372	-0.123725		XM_001464022.1	1107.15	0.506464	0.149426	0.000155076	0.00305646		XM_001464022.1	XP_001464059.1	Unknown product	uk		NA	NA	XM_001464022.1	366	Leishmania infantum JPCM5 conserved hypothetical protein partial mRNA	XP_001464059.1	121	conserved hypothetical protein	XP_001464059.1	XP_001464059.1	2e-82	Strigomonas culicis	Alba	1e-15	conserved hypothetical protein	2	Onthophagus taurus	INB	0.11	Uncharacterized protein At2g34160	6e-12	Arabidopsis thaliana	XP_001464059.1	NR	XM_001464022.1	4332.26	4566.66	4449.46	12.1194	3434.93	2807.82
	XM_001464039.1	LINJ_36_4730	XM_001464039.1	10.1064	0.230955		XM_001464039.1	1051.17	0.520671	0.117696	2.13e-06	9.4e-05		XM_001464039.1	XP_001469849.1	Unknown product	uk		NA	NA	XM_001464039.1	597	Leishmania infantum JPCM5 putative 60S ribosomal protein L18 partial mRNA	XP_001469849.1	198	putative 60S ribosomal protein L18	XP_001469849.1	XP_001464076.1	2e-140	Strigomonas culicis	Ribosomal_L18	7e-77	60S ribosomal protein L18-like	3e-57	Orbicella faveolata	PGRP	1.7	60S ribosomal protein L18	6e-143	Leishmania major	XP_001469849.1	NR	XM_001464039.1	2205.54	2288.65	2247.09	11.1338	1488.65	1821.34
	XM_001464040.1	LINJ_13_0460	XM_001464040.1	12.4809	0.313795		XM_001464040.1	1310.01	0.655136	0.146493	1.14e-06	5.34e-05		XM_001464040.1	XP_001464077.1	Multifunctional methyltransferase subunit TRM112-like protei	uc	SWISSP	1e-13	115	XM_001464040.1	426	Leishmania infantum JPCM5 putative 40S ribosomal protein S12 partial mRNA	XP_001464077.1	141	putative 40S ribosomal protein S12	XP_001464077.1	XP_001464077.1	7e-96	Trypanosoma theileri	Ribosomal_L7Ae	2e-21	40S ribosomal protein S12	9e-29	Plutella xylostella	HOX	0.24	40S ribosomal protein S12	2e-63	Trypanosoma brucei brucei	XP_001464077.1	NR	XM_001464040.1	4705.88	5550.24	5128.06	12.3242	3516.13	3098.45
	XM_001464045.1	LINJ_13_0510	XM_001464045.1	-1.40749	0.391899		XM_001464045.1	97.4431	0.639999	0.308114	0.00374253	0.0358403		XM_001464045.1	XP_001464082.1	Unknown product	uk		NA	NA	XM_001464045.1	1275	Leishmania infantum JPCM5 conserved hypothetical protein partial mRNA	XP_001464082.1	424	conserved hypothetical protein	XP_001464082.1	XP_001464082.1	0	Phytomonas sp. isolate EM1	CCDC158	0.0009		NA		Spc7	0.1		NA		XP_001464082.1	NR	XM_001464045.1	73.38	52.53	62.955	5.97625	49.34	34.78
	XM_001464094.1	LINJ_13_1020	XM_001464094.1	2.7309	1.00314		XM_001464094.1	40.017	0.85739	0.433094	0.00271217	0.0287461		XM_001464094.1	XP_001464131.1	Unknown product	uk		NA	NA	XM_001464094.1	270	Leishmania infantum JPCM5 putative DNA-directed RNA polymerase ii 8.2 Kd polypeptide partial mRNA	XP_001464131.1	89	putative DNA-directed RNA polymerase ii 8.2 Kd polypeptide	XP_001464131.1	XP_001464131.1	3e-59	Trypanosoma rangeli SC58	RNA_pol_N	2e-27	DNA-directed RNA polymerases I, II, and III subunit RPABC5-like	6e-21	Diuraphis noxia	BOP1NT	0.56	DNA-directed RNA polymerases I, II, and III subunit RPABC5	4e-21	Caenorhabditis elegans	XP_001464131.1	NR	XM_001464094.1	299.2	345.11	322.155	8.33161	58.94	164.54
	XM_001464140.1	LINJ_13_1630	XM_001464140.1	-6.85957	0.839155		XM_001464140.1	32.6655	0.948948	0.671921	0.00543565	0.0469207		XM_001464140.1	XP_001464177.1	Unknown product	uk		NA	NA	XM_001464140.1	1764	Leishmania infantum JPCM5 phosphoprotein phosphatase-like protein partial mRNA	XP_001464177.1	587	phosphoprotein phosphatase-like protein	XP_001464177.1	XP_001464177.1	0	Leishmania braziliensis MHOM BR 75 M2904	Metallophos	2e-08	hypothetical protein T265_03362	4e-55	Drosophila suzukii	PP2Ac	1e-72	Serine/threonine-protein phosphatase 4 catalytic subunit	8e-56	Drosophila melanogaster	XP_001464177.1	NR	XM_001464140.1	21.31	9.02	15.165	3.92267	2.86	6.07
	XM_001464165.1	LINJ_14_0190	XM_001464165.1	5.40631	0.78593		XM_001464165.1	265.054	0.805074	0.167456	1.64e-07	1.12e-05		XM_001464165.1	XP_001464202.1	Unknown product	uk		NA	NA	XM_001464165.1	600	Leishmania infantum JPCM5 conserved hypothetical protein partial mRNA	XP_001464202.1	199	conserved hypothetical protein	XP_001464202.1	XP_001464202.1	1e-146	Phytomonas sp. isolate EM1	Thioredoxin_8	0.002		NA		CHASE2	0.33	Procollagen-lysine,2-oxoglutarate 5-dioxygenase 3	0.33	Rattus norvegicus	XP_001464202.1	NR	XM_001464165.1	673	663.34	668.17	9.38407	368.79	430.17
	XM_001464198.1	LINJ_14_0530	XM_001464198.1	1.61793	1.0914		XM_001464198.1	39.5301	0.734416	0.413099	0.00491263	0.0436559		XM_001464198.1	XP_001464235.1	Unknown product	uk		NA	NA	XM_001464198.1	330	Leishmania infantum JPCM5 conserved hypothetical protein partial mRNA	XP_001464235.1	109	conserved hypothetical protein	XP_001464235.1	XP_001464235.1	6e-70	Trypanosoma cruzi cruzi	FemAB	0.011		NA		AIP3	0.62	Nascent polypeptide-associated complex protein	0.059	Methanopyrus kandleri (strain AV19 / DSM 6324 / JCM 9639 / NBRC 100938)	XP_001464235.1	NR	XM_001464198.1	183.78	293.51	238.645	7.89872	83.54	155.49
	XM_001464232.1	LINJ_14_0900	XM_001464232.1	-0.552145	0.331112		XM_001464232.1	399.269	0.553291	0.156544	7.59e-05	0.00173631		XM_001464232.1	XP_001464269.1	importin-4-like - probable fragment	uc	REFSEQ-INVERTEBRATE	9e-40	65.1	XM_001464232.1	3786	Leishmania infantum JPCM5 putative DNA excision repair protein partial mRNA	XP_001464269.1	1261	putative DNA excision repair protein	XP_001464269.1	XP_001464269.1	0	Leptomonas pyrrhocoris	SNF2_N	5e-77		NA		DEXDc	3e-28	DNA excision repair protein ERCC-6	5e-141	Homo sapiens	XP_001464269.1	NR	XM_001464232.1	75.55	81.64	78.595	6.29637	58.75	57.17
	XM_001464246.1	LINJ_14_1060	XM_001464246.1	-1.55492	0.285376		XM_001464246.1	98.6867	0.630189	0.322111	0.00531596	0.0460339		XM_001464246.1	XP_001464283.1	Unknown product	uk		NA	NA	XM_001464246.1	1296	Leishmania infantum JPCM5 conserved hypothetical protein partial mRNA	XP_001464283.1	431	conserved hypothetical protein	XP_001464283.1	XP_001464283.1	0	Trypanosoma grayi	Mito_carr	0.2		NA		TAFH	2.8	Type III pantothenate kinase	0.073	Sulfurimonas denitrificans (strain ATCC 33889 / DSM 1251)	XP_001464283.1	NR	XM_001464246.1	64.61	48.72	56.665	5.82439	35.24	33.19
	XM_001464298.1	LINJ_14_1570	XM_001464298.1	-0.112223	0.872628		XM_001464298.1	159.943	0.546374	0.208148	0.00138704	0.016902		XM_001464298.1	XP_001464335.1	Unknown product	uk		NA	NA	XM_001464298.1	1455	Leishmania infantum JPCM5 conserved hypothetical protein partial mRNA	XP_001464335.1	484	conserved hypothetical protein	XP_001464335.1	XP_001464335.1	0	Phytomonas sp. isolate Hart1	HSL_N	0.31	wolframin isoform X2	2.7	Drosophila pseudoobscura pseudoobscura	HA2	0.72	Ribosome biogenesis protein BOP1 homolog	3.4	Caenorhabditis briggsae	XP_001464335.1	NR	XM_001464298.1	98.46	136.28	117.37	6.87492	86.63	84.23
	XM_001464299.1	LINJ_14_1580	XM_001464299.1	-0.226536	0.822563		XM_001464299.1	93.1723	0.640544	0.272477	0.0021595	0.0241129		XM_001464299.1	XP_001464336.1	Protein of unknown function	uc	PFAM	8e-170	101.3	XM_001464299.1	936	Leishmania infantum JPCM5 putative glutathione-S-transferase/glutaredoxin partial mRNA	XP_001464336.1	311	putative glutathione-S-transferase/glutaredoxin	XP_001464336.1	XP_001464336.1	0	Angomonas deanei	Glutaredoxin	3e-06	prostaglandin E synthase 2 isoform X1	6e-28	Atta colombica	CorC_HlyC	0.01	Prostaglandin E synthase 2	1e-26	Danio rerio	XP_001464336.1	NR	XM_001464299.1	114.77	111.69	113.23	6.82311	76.3	80.3
	XM_001464328.1	LINJ_15_0270	XM_001464328.1	2.09173	0.900069		XM_001464328.1	354.467	0.569362	0.15295	3.01e-05	0.000870029		XM_001464328.1	XP_001464365.1	Vacuole membrane protein 1	uc	SWISSP	2e-46	75.8	XM_001464328.1	1761	Leishmania infantum JPCM5 putative lysyl-tRNA synthetase partial mRNA	XP_001464365.1	586	putative lysyl-tRNA synthetase	XP_001464365.1	XP_001464365.1	0	Phytomonas sp. isolate EM1	tRNA-synt_2	1e-110	lysine--tRNA ligase isoform X2	0	Drosophila serrata	Mad3_BUB1_I	1.1	Lysine--tRNA ligase	0	Mus musculus	XP_001464365.1	NR	XM_001464328.1	215.26	244.18	229.72	7.84373	188.19	160.02
	XM_001464333.1	LINJ_15_0320	XM_001464333.1	6.25753	0.797859		XM_001464333.1	310.71	0.680396	0.183358	2.59e-05	0.000765708		XM_001464333.1	XP_001464370.1	Ubiquinone biosynthesis protein COQ4 homolog mitochondrial	met/energy	SWISSP	2e-141	100	XM_001464333.1	564	Leishmania infantum JPCM5 putative ribonucleoprotein p18, mitochondrial precursor partial mRNA	XP_001464370.1	187	putative ribonucleoprotein p18, mitochondrial precursor	XP_001464370.1	XP_001464370.1	2e-138	Leishmania braziliensis MHOM BR 75 M2904	PPR_2	0.076	uncharacterized protein LOC108725323	0.098	Brugia malayi	STYKc	0.56	Protein P18, mitochondrial	9e-126	Leishmania tarentolae	XP_001464370.1	NR	XM_001464333.1	744.72	990.48	867.6	9.76089	463.2	519.55
	XM_001464348.1	LINJ_15_0470	XM_001464348.1	0.350091	0.996836		XM_001464348.1	42.7641	0.745319	0.41806	0.00468962	0.0423123		XM_001464348.1	XP_001464385.1	Unknown product	uk		NA	NA	XM_001464348.1	441	Leishmania infantum JPCM5 conserved hypothetical protein partial mRNA	XP_001464385.1	146	conserved hypothetical protein	XP_001464385.1	XP_001464385.1	3e-101	Phytomonas sp. isolate Hart1	MNHE	1.3	uncharacterized protein LOC109031396	1.5	Bemisia tabaci	BRK	4.3	Cell growth regulator with EF hand domain protein 1	8.2	Rattus norvegicus	XP_001464385.1	NR	XM_001464348.1	128.62	169.54	149.08	7.21994	92.29	50.52
	XM_001464354.1	LINJ_15_0540	XM_001464354.1	-1.84051	0.632327		XM_001464354.1	73.1245	0.707052	0.364314	0.00382387	0.0363625		XM_001464354.1	XP_001464391.1	leucine-rich repeat receptor-like protein kinase TDR - probable fragment	st	REFSEQ-INVERTEBRATE	3e-11	26.5	XM_001464354.1	1137	Leishmania infantum JPCM5 putative ecotin partial mRNA	XP_001464391.1	378	putative ecotin	XP_001464391.1	XP_001464391.1	0	Angomonas deanei	Ecotin	2e-52	ecotin-like protein 2	3e-18	Lucilia cuprina	C345C	1	Ecotin-like protein 3	0	Leishmania infantum	XP_001464391.1	NR	XM_001464354.1	63.25	53.06	58.155	5.86183	13.59	37.27
	XM_001464397.1	LINJ_33_0960	XM_001464397.1	9.5518	0.344686		XM_001464397.1	1003.74	0.564721	0.158502	6.81e-05	0.00162001		XM_001464397.1	XP_001468174.1	uncharacterized endoplasmic reticulum membrane protein YGL010W-like	pm	REFSEQ-INVERTEBRATE	2e-23	79.6	XM_001464397.1	660	Leishmania infantum JPCM5 putative 40S ribosomal protein S3 partial mRNA	XP_001468174.1	219	putative 40S ribosomal protein S3	XP_001468174.1	XP_001464434.1	6e-159	Trypanosoma grayi	Ribosomal_S3_C	1e-23	40S ribosomal protein S3-like	2e-93	Acanthaster planci	EFG_IV	0.17	40S ribosomal protein S3	3e-90	Sus scrofa	XP_001468174.1	NR	XM_001464397.1	1799.99	2198.65	1999.32	10.9653	1348.6	1247.09
	XM_001464401.1	LINJ_15_1050	XM_001464401.1	3.95741	0.679756		XM_001464401.1	173.405	0.667192	0.2101	0.000180723	0.00346214		XM_001464401.1	XP_001464438.1	Transport protein particle subunit bet3	uc	SWISSP	3e-44	95.6	XM_001464401.1	594	Leishmania infantum JPCM5 putative succinate dehydrogenase partial mRNA	XP_001464438.1	197	putative succinate dehydrogenase	XP_001464438.1	XP_001464438.1	1e-146	Phytomonas sp. isolate Hart1	Fer4_17	0.0004	succinate dehydrogenase	4e-34	Drosophila navojoa	KAZAL	2.2	Succinate dehydrogenase	5e-34	Drosophila melanogaster	XP_001464438.1	NR	XM_001464401.1	371.78	407.38	389.58	8.60578	216.04	221.48
	XM_001464442.1	LINJ_15_1560	XM_001464442.1	-1.42484	0.939103		XM_001464442.1	151.706	0.726615	0.239656	0.0002448	0.00435082		XM_001464442.1	XP_001464479.1	Zinc finger C2HC domain-containing protein 1C - probable fragment	uc	SWISSP	2e-12	30.1	XM_001464442.1	2001	Leishmania infantum JPCM5 conserved hypothetical protein partial mRNA	XP_001464479.1	666	conserved hypothetical protein	XP_001464479.1	XP_001464479.1	0	Phytomonas sp. isolate EM1	Rib_recp_KP_reg	0.0001		NA		HMG	0.017		NA		XP_001464479.1	NR	XM_001464442.1	76.03	80.53	78.28	6.29057	50.43	43.88
	XM_001464458.2	LINJ_16_0060	XM_001464458.2	-2.55645	0.778012		XM_001464458.2	111.062	0.546435	0.268687	0.00558176	0.0476264		XM_001464458.2	XP_001464495.2	Unknown product	uk		NA	NA	XM_001464458.2	1974	Leishmania infantum JPCM5 conserved hypothetical protein partial mRNA	XP_001464495.2	657	conserved hypothetical protein	XP_001464495.2	XP_001464495.2	0	Phytomonas sp. isolate EM1	DEAD	9e-15	ATP-dependent RNA helicase DDX55-like isoform X1	1e-12	Aethina tumida	HELICc	8e-16	ATP-dependent RNA helicase DDX55	4e-13	Homo sapiens	XP_001464495.2	NR	XM_001464458.2	53.52	49.02	51.27	5.68004	28.84	35.86
	XM_001464474.1	LINJ_16_0220	XM_001464474.1	-2.09905	1.65527		XM_001464474.1	69.6463	0.999997	0.301548	6.19e-05	0.0014854		XM_001464474.1	XP_001464511.1	Small glutamine-rich tetratricopeptide repeat-containing proteinalpha - probable fragment	uc	SWISSP	6e-19	36.8	XM_001464474.1	1152	Leishmania infantum JPCM5 mitochondrial ornithine transporter 1-like protein partial mRNA	XP_001464511.1	383	mitochondrial ornithine transporter 1-like protein	XP_001464511.1	XP_001464511.1	0	Bodo saltans	Mito_carr	6e-20	carrier protein	4e-34	Drosophila virilis	HA2	1.3	Mitochondrial substrate carrier family protein S	1e-37	Dictyostelium discoideum	XP_001464511.1	NR	XM_001464474.1	82.15	104.56	93.355	6.54466	45.2	45.62
	XM_001464477.1	LINJ_16_0250	XM_001464477.1	-1.16281	0.909484		XM_001464477.1	186.127	0.680454	0.191695	4.48e-05	0.00116261		XM_001464477.1	XP_001464514.1	isoprenylcysteine alpha-carbonyl methylesterase icmel - probable fragment	uc	SWISSP	1e-36	64.7	XM_001464477.1	2280	Leishmania infantum JPCM5 histone acetyltransferase-like protein partial mRNA	XP_001464514.1	759	histone acetyltransferase-like protein	XP_001464514.1	XP_001464514.1	0	Phytomonas sp. isolate Hart1	Radical_SAM_C	4e-20	probable elongator complex protein 3	4e-86	Mizuhopecten yessoensis	Elp3	5e-26	Uncharacterized protein MJ1136	4e-92	Methanocaldococcus jannaschii (strain ATCC 43067 / DSM 2661 / JAL-1 / JCM 10045 / NBRC 100440)	XP_001464514.1	NR	XM_001464477.1	89.15	79.46	84.305	6.39755	56.68	56.24
	XM_001464505.1	LINJ_16_0550	XM_001464505.1	0.607962	0.735548		XM_001464505.1	122.864	0.532264	0.252908	0.0050137	0.0442219		XM_001464505.1	XP_001464542.1	Unknown product	uk		NA	NA	XM_001464505.1	984	Leishmania infantum JPCM5 putative aspartate carbamoyltransferase partial mRNA	XP_001464542.1	327	putative aspartate carbamoyltransferase	XP_001464542.1	XP_001464542.1	0	Strigomonas culicis	OTCace_N	2e-48	CAD protein-like, partial	1e-84	Stylophora pistillata	IDEAL	1.3	Protein URA2	5e-86	Saccharomyces cerevisiae (strain ATCC 204508 / S288c)	XP_001464542.1	NR	XM_001464505.1	138.84	132.8	135.82	7.08555	102.06	87.79
	XM_001464533.1	LINJ_16_0820	XM_001464533.1	-2.79315	0.739836		XM_001464533.1	109.141	0.715667	0.278321	0.000861829	0.0116921		XM_001464533.1	XP_001464570.1	GDA1/CD39	uc	PFAM	5e-56	117.7	XM_001464533.1	2034	Leishmania infantum JPCM5 conserved hypothetical protein partial mRNA	XP_001464570.1	677	conserved hypothetical protein	XP_001464570.1	XP_001464570.1	0	Leptomonas pyrrhocoris	EF-hand_1	0.023		NA		EFh	0.001	1-deoxy-D-xylulose-5-phosphate synthase 2	6.2	Jannaschia sp. (strain CCS1)	XP_001464570.1	NR	XM_001464533.1	42.69	51	46.845	5.54982	27.03	22.16
	XM_001464562.1	LINJ_16_1150	XM_001464562.1	-2.46442	1.25265		XM_001464562.1	60.4122	0.827807	0.335513	0.000937513	0.0124466		XM_001464562.1	XP_001464599.1	Unknown product	uk		NA	NA	XM_001464562.1	1113	Leishmania infantum JPCM5 conserved hypothetical protein partial mRNA	XP_001464599.1	370	conserved hypothetical protein	XP_001464599.1	XP_001464599.1	0	Leptomonas seymouri	Polyketide_cyc	3e-07	coenzyme Q-binding protein COQ10 homolog B, mitochondrial-like	9e-11	Parasteatoda tepidariorum	PWWP	0.51	Coenzyme Q-binding protein COQ10 homolog, mitochondrial	5e-08	Danio rerio	XP_001464599.1	NR	XM_001464562.1	70.67	64.53	67.6	6.07895	38.28	38.17
	XM_001464582.2	LINJ_16_1380	XM_001464582.2	4.00889	0.64342		XM_001464582.2	206.165	0.836485	0.220575	1.44e-05	0.000482662		XM_001464582.2	XP_001464619.2	Snf7	pe	PFAM	2e-18	97.6	XM_001464582.2	663	Leishmania infantum JPCM5 putative cytochrome c partial mRNA	XP_001464619.2	220	putative cytochrome c	XP_001464619.2	XP_001464619.2	7e-159	Strigomonas culicis	Cytochrom_C	5e-14	cytochrome c-2-like	3e-42	Trichogramma pretiosum	alkPPc	0.67	Cytochrome c	6e-71	Crithidia fasciculata	XP_001464619.2	NR	XM_001464582.2	432.94	369.92	401.43	8.649	216.34	259.41
	XM_001464592.1	LINJ_16_1500	XM_001464592.1	2.45881	1.05736		XM_001464592.1	224.216	0.830638	0.170849	1.08e-07	7.64e-06		XM_001464592.1	XP_001464629.1	acyltransferase-like protein	uc	NR	0	100	XM_001464592.1	1071	Leishmania infantum JPCM5 conserved hypothetical protein partial mRNA	XP_001464629.1	356	conserved hypothetical protein	XP_001464629.1	XP_001464629.1	0	Phytomonas sp. isolate EM1	CCDC73	1e-05	uncharacterized protein Dere_GG21764, isoform B	2.2	Drosophila erecta	Spc7	0.023	Reticulocyte-binding protein 2 homolog a	0.035	Plasmodium falciparum (isolate 3D7)	XP_001464629.1	NR	XM_001464592.1	301.37	280.22	290.795	8.18386	158.11	157.03
	XM_001464597.2	LINJ_16_1550	XM_001464597.2	-5.42567	1.06048		XM_001464597.2	220.923	0.994335	0.19664	3.43e-08	2.88e-06		XM_001464597.2	XP_001464634.2	cilia- and flagella-associated protein 47-like isoform X3 - probable fragment	uc	REFSEQ-INVERTEBRATE	6e-75	44.5	XM_001464597.2	8436	Leishmania infantum JPCM5 putative kinesin partial mRNA	XP_001464634.2	2811	putative kinesin	XP_001464634.2	XP_001464634.2	0	Leishmania infantum	Kinesin	7e-87	uncharacterized protein LOC111622868	1e-31	Aplysia californica	KISc	6e-99	Membrane antigen containing repeating peptides (Fragment)	3e-120	Leishmania major	XP_001464634.2	NR	XM_001464597.2	23.13	25.08	24.105	4.59126	13.61	14.07
	XM_001464599.1	LINJ_16_1570	XM_001464599.1	3.5465	0.637218		XM_001464599.1	746.927	1.12798	0.169319	2.4e-12	5.15e-10		XM_001464599.1	XP_001464636.1	inositol polyphosphate 5-phosphatase OCRL-1-like	uc	REFSEQ-INVERTEBRATE	4e-68	94.4	XM_001464599.1	2382	Leishmania infantum JPCM5 putative kinesin partial mRNA	XP_001464636.1	793	putative kinesin	XP_001464636.1	XP_001464636.1	0	Leishmania braziliensis MHOM BR 75 M2904	Kinesin	6e-94	kinesin-like protein KIF13A	1e-60	Necator americanus	KISc	6e-106	Membrane antigen containing repeating peptides (Fragment)	7e-103	Leishmania major	XP_001464636.1	NR	XM_001464599.1	359.8	349.51	354.655	8.47027	183.88	176.68
	XM_001464602.1	LINJ_16_1600	XM_001464602.1	-2.57359	0.81626		XM_001464602.1	92.7754	0.582833	0.289492	0.00524615	0.0456388		XM_001464602.1	XP_001464639.1	glutaminyl-tRNA synthetase (Leishmania infantum JPCM5) CAM66861.1 glutaminyl-tRNA synthetase (Leishmania infantum JPCM5) SOX64023.1	ps	NR	0	100	XM_001464602.1	1713	Leishmania infantum JPCM5 conserved hypothetical protein partial mRNA	XP_001464639.1	570	conserved hypothetical protein	XP_001464639.1	XP_001464639.1	0	Phytomonas sp. isolate EM1	Peptidase_M22	0.17	synaptosomal-associated protein 29	0.13	Drosophila ficusphila	BHD_2	0.37	Talin-A	0.024	Dictyostelium discoideum	XP_001464639.1	NR	XM_001464602.1	53.15	50.73	51.94	5.69877	32.49	31.68
	XM_001464604.1	LINJ_16_1620	XM_001464604.1	-2.58428	0.795993		XM_001464604.1	194.728	0.950893	0.205888	3.1e-07	1.85e-05		XM_001464604.1	XP_001464641.1	Unknown product	uk		NA	NA	XM_001464604.1	3453	Leishmania infantum JPCM5 conserved hypothetical protein partial mRNA	XP_001464641.1	1150	conserved hypothetical protein	XP_001464641.1	XP_001464641.1	0	Trypanosoma grayi	Msap1	0.25	uncharacterized protein LOC108978694	0.97	Culex quinquefasciatus	AICARFT_IMPCHas	0.14	4-hydroxy-tetrahydrodipicolinate reductase	2	Exiguobacterium sibiricum (strain DSM 17290 / JCM 13490 / 255-15)	XP_001464641.1	NR	XM_001464604.1	56.86	49.44	53.15	5.732	26.37	27.83
	XM_001464619.1	LINJ_17_0010	XM_001464619.1	-0.0864094	1.0276		XM_001464619.1	252.247	0.670798	0.160821	4.01e-06	0.00016049		XM_001464619.1	XP_001464656.1	Internalin-I - probable fragment	uc	SWISSP	5e-25	26.5	XM_001464619.1	2325	Leishmania infantum JPCM5 conserved hypothetical protein partial mRNA	XP_001464656.1	774	conserved hypothetical protein	XP_001464656.1	XP_001464656.1	0	Phytomonas sp. isolate EM1	Clathrin_lg_ch	0.002	eukaryotic translation initiation factor 3 subunit A-like, partial	0.009	Amphimedon queenslandica	OmpH	0.032	Eukaryotic translation initiation factor 3 subunit A	0.0009	Debaryomyces hansenii (strain ATCC 36239 / CBS 767 / JCM 1990 / NBRC 0083 / IGC 2968)	XP_001464656.1	NR	XM_001464619.1	111.14	137.35	124.245	6.95704	75.07	85.76
	XM_001464654.1	LINJ_17_0380	XM_001464654.1	-3.19394	0.878967		XM_001464654.1	251.063	0.567849	0.187641	0.000376313	0.00610077		XM_001464654.1	XP_001464691.1	serine peptidase clan SB	pm/protease	NR	0	100	XM_001464654.1	5208	Leishmania infantum JPCM5 conserved hypothetical protein partial mRNA	XP_001464691.1	1735	conserved hypothetical protein	XP_001464691.1	XP_001464691.1	0	Trypanosoma vivax Y486	Sec15	0.61		NA		DSRM	0.015	Carbohydrate sulfotransferase 11	2.3	Danio rerio	XP_001464691.1	NR	XM_001464654.1	34.94	50.87	42.905	5.42307	34.19	23.18
	XM_001464685.1	LINJ_17_0630	XM_001464685.1	-4.19941	0.867792		XM_001464685.1	136.351	0.581259	0.25251	0.00270618	0.0287201		XM_001464685.1	XP_001464722.1	Kinesin motor domain	uc	PFAM	4e-91	109.8	XM_001464685.1	3639	Leishmania infantum JPCM5 conserved hypothetical protein partial mRNA	XP_001464722.1	1212	conserved hypothetical protein	XP_001464722.1	XP_001464722.1	0	Phytomonas sp. isolate Hart1	DUF3584	3e-05		NA		OmpH	0.054		NA		XP_001464722.1	NR	XM_001464685.1	29.83	32.49	31.16	4.96162	18.61	21.15
	XM_001464732.1	LINJ_17_1110	XM_001464732.1	-1.54261	0.928689		XM_001464732.1	78.3188	1.05721	0.33044	7.58e-05	0.00173631		XM_001464732.1	XP_001464769.1	tatD related deoxyribonuclease (Leishmania infantumJPCM5) XP_003859100.1 tatD related deoxyribonuclease	met/nuc	NR	0	100	XM_001464732.1	1011	Leishmania infantum JPCM5 hydrolase, alpha/beta fold family-like protein partial mRNA	XP_001464769.1	336	hydrolase, alpha/beta fold family-like protein	XP_001464769.1	XP_001464769.1	0	Leptomonas seymouri	Abhydrolase_1	5e-21		NA		GAF	2.7	Aclacinomycin methylesterase RdmC	2e-24	Streptomyces purpurascens	XP_001464769.1	NR	XM_001464732.1	82.08	79.53	80.805	6.33637	54.33	32.24
	XM_001464795.1	LINJ_18_0150	XM_001464795.1	-0.576023	0.935866		XM_001464795.1	128.842	0.730658	0.236057	0.000191893	0.00361303		XM_001464795.1	XP_001464832.1	protein kinase (Leishmania infantum JPCM5) CAM66981.1 protein kinase (Leishmania infantum JPCM5) SOX64143.1 proteinkinase-	st	NR	0	100	XM_001464795.1	1410	Leishmania infantum JPCM5 putative serine/threonine protein phosphatase type 5 partial mRNA	XP_001464832.1	469	putative serine/threonine protein phosphatase type 5	XP_001464832.1	XP_001464832.1	0	Angomonas deanei	PPP5	9e-32	serine/threonine-protein phosphatase 5	0	Neodiprion lecontei	PP2Ac	9e-116	Serine/threonine-protein phosphatase 5	3e-178	Caenorhabditis elegans	XP_001464832.1	NR	XM_001464795.1	115.49	91.42	103.455	6.69286	66.91	54.26
	XM_001464806.1	LINJ_18_0260	XM_001464806.1	1.92314	1.35032		XM_001464806.1	49.1559	1.23298	0.348482	2.19e-05	0.000686111		XM_001464806.1	XP_001464843.1	Unknown product	uk		NA	NA	XM_001464806.1	357	Leishmania infantum JPCM5 conserved hypothetical protein partial mRNA	XP_001464843.1	118	conserved hypothetical protein	XP_001464843.1	XP_001464843.1	2e-80	Trypanosoma cruzi cruzi	RecT	0.038	inner centromere protein A	2.9	Leptinotarsa decemlineata	CP12	0.044	Phosphoribosylformylglycinamidine synthase subunit PurL	4.5	Sulfolobus islandicus (strain Y.G.57.14 / Yellowstone #1)	XP_001464843.1	NR	XM_001464806.1	262.48	346	304.24	8.24907	103.41	122.74
	XM_001464827.1	LINJ_18_0480	XM_001464827.1	-1.60791	1.30431		XM_001464827.1	81.0855	0.765123	0.276678	0.000495003	0.00763057		XM_001464827.1	XP_001464864.1	fatty acid desaturase (Leishmania infantum JPCM5) CAM66157.1 fatty acid desaturase (Leishmania infantum JPCM5) SOX63075.1	met/lipd	NR	0	100	XM_001464827.1	1185	Leishmania infantum JPCM5 putative uracil-DNA-glycosylase partial mRNA	XP_001464864.1	394	putative uracil-DNA-glycosylase	XP_001464864.1	XP_001464864.1	0	Phytomonas sp. isolate EM1	UDG	6e-13	Uracil-DNA glycosylase	8e-82	Nematostella vectensis	UreE_C	4e-29	Uracil-DNA glycosylase	8e-83	Caenorhabditis elegans	XP_001464864.1	NR	XM_001464827.1	76.85	104.48	90.665	6.50247	48.66	59.3
	XM_001464859.1	LINJ_18_0810	XM_001464859.1	0.498611	0.836109		XM_001464859.1	151.628	0.538408	0.222122	0.0024939	0.0269951		XM_001464859.1	XP_001464896.1	Unknown product	uk		NA	NA	XM_001464859.1	1233	Leishmania infantum JPCM5 putative ethanolamine phosphotransferase partial mRNA	XP_001464896.1	410	putative ethanolamine phosphotransferase	XP_001464896.1	XP_001464896.1	0	Phytomonas sp. isolate Hart1	CDP-OH_P_transf	3e-06	uncharacterized protein Dere_GG21192, isoform C	2e-09	Drosophila persimilis	CHASE2	0.82	Ethanolaminephosphotransferase 1	5e-06	Pongo abelii	XP_001464896.1	NR	XM_001464859.1	152.31	118.13	135.22	7.07916	105.53	89.74
	XM_001464896.1	LINJ_18_1190	XM_001464896.1	-4.33123	0.898676		XM_001464896.1	133.281	0.60776	0.25203	0.00195078	0.0223653		XM_001464896.1	XP_001464933.1	FHA domain	uc	PFAM	1e-11	121.2	XM_001464896.1	3816	Leishmania infantum JPCM5 conserved hypothetical protein partial mRNA	XP_001464933.1	1271	conserved hypothetical protein	XP_001464933.1	XP_001464933.1	0	Leptomonas pyrrhocoris	CENP-H	0.002		NA		TAFH	0.43		NA		XP_001464933.1	NR	XM_001464896.1	29.19	31.84	30.515	4.93145	17.25	24.79
	XM_001464906.1	LINJ_18_1290	XM_001464906.1	-1.55131	0.735188		XM_001464906.1	183.201	0.598692	0.210841	0.000625737	0.00914452		XM_001464906.1	XP_001464943.1	Lipase - probable fragment	met/lipd	PFAM	5e-14	52.8	XM_001464906.1	2430	Leishmania infantum JPCM5 conserved hypothetical protein partial mRNA	XP_001464943.1	809	conserved hypothetical protein	XP_001464943.1	XP_001464943.1	0	Phytomonas sp. isolate EM1	Acetyltransf_1	0.005	N-alpha-acetyltransferase 60	1e-05	Saccoglossus kowalevskii	HTH_ARSR	0.89	PDZ domain-containing protein 8	5.1	Mus musculus	XP_001464943.1	NR	XM_001464906.1	74.51	61.18	67.845	6.08417	41.05	47.13
	XM_001464915.2	LINJ_18_1390	XM_001464915.2	-3.42406	1.03874		XM_001464915.2	129.763	0.801499	0.254299	0.000137412	0.002755		XM_001464915.2	XP_001464952.2	PSP1 C-terminal conserved region	uc	PFAM	1e-30	96.5	XM_001464915.2	2871	Leishmania infantum JPCM5 conserved hypothetical protein partial mRNA	XP_001464952.2	956	conserved hypothetical protein	XP_001464952.2	XP_001464952.2	0	Leptomonas pyrrhocoris	GGN	0.15		NA		FGF	0.11		NA		XP_001464952.2	NR	XM_001464915.2	40.29	48.91	44.6	5.47897	19.42	29.57
	XM_001464947.1	LINJ_19_0190	XM_001464947.1	5.39647	0.568061		XM_001464947.1	454.73	0.56094	0.146305	2.11e-05	0.00067324		XM_001464947.1	XP_003392423.1	Unknown product	uk		NA	NA	XM_001464947.1	954	Leishmania infantum JPCM5 ADP,ATP carrier protein 1, mitochondrial precursor (ANC2), partial mRNA	XP_003392423.1	317	ADP,ATP carrier protein 1, mitochondrial precursor	XP_003392423.1	XP_001464984.1	0	Leishmania braziliensis MHOM BR 75 M2904	Mito_carr	1e-22	hypothetical protein LOTGIDRAFT_220681	4e-137	Crassostrea virginica	BCS1_N	0.05	ADP,ATP carrier protein	2e-136	Chlamydomonas reinhardtii	XP_003392423.1	NR	XM_001464947.1	564.9	586.82	575.86	9.16957	417.81	375.57
	XM_001465027.1	LINJ_19_1030	XM_001465027.1	-4.46793	1.14433		XM_001465027.1	128.025	0.557646	0.242595	0.00291168	0.030154		XM_001465027.1	XP_001465064.1	condensin complex subunit 1-like	uc	REFSEQ-INVERTEBRATE	5e-54	90.3	XM_001465027.1	3771	Leishmania infantum JPCM5 conserved hypothetical protein partial mRNA	XP_001465064.1	1256	conserved hypothetical protein	XP_001465064.1	XP_001465064.1	0	Leishmania guyanensis	GOLGA2L5	0.26		NA		Amelin	0.87	PDZ domain-containing protein 8	0.042	Homo sapiens	XP_001465064.1	NR	XM_001465027.1	31.94	32.24	32.09	5.00405	24.54	20.39
	XM_001465099.1	LINJ_20_0030	XM_001465099.1	3.02732	1.13699		XM_001465099.1	202.79	1.00857	0.212539	1.77e-07	1.19e-05		XM_001465099.1	XP_001465136.1	cytochrome-b5 reductase (Leishmania infantum JPCM5) XP_003859530.1 cytochrome-b5 reductase	met/energy	NR	0	100	XM_001465099.1	840	Leishmania infantum JPCM5 putative histone-lysine N-methyltransferase (DOT1), partial mRNA	XP_001465136.1	279	putative histone-lysine N-methyltransferase	XP_001465136.1	XP_001465136.1	0	Trypanosoma grayi	DOT1	1e-13	histone-lysine N-methyltransferase, H3 lysine-79 specific, partial	2e-05	Bactrocera oleae	rADc	0.012	Histone-lysine N-methyltransferase, H3 lysine-79 specific	2e-07	Saccharomyces cerevisiae (strain ATCC 204508 / S288c)	XP_001465136.1	NR	XM_001465099.1	362	389.39	375.695	8.55342	233.16	191.72
	XM_001465126.1	LINJ_20_0330	XM_001465126.1	-0.635158	0.215081		XM_001465126.1	91.5082	1.08172	0.340135	9.14e-05	0.00200437		XM_001465126.1	XP_001465163.1	prostaglandin e synthase 2 isoform x1 - probable fragment	uc	REFSEQ-INVERTEBRATE	6e-28	68.5	XM_001465126.1	936	Leishmania infantum JPCM5 conserved hypothetical protein partial mRNA	XP_001465163.1	311	conserved hypothetical protein	XP_001465163.1	XP_001465163.1	0	Trypanosoma cruzi cruzi	RR_TM4-6	0.78	uncharacterized protein LOC109581132	0.003	Trachymyrmex zeteki	LRR_RI	0.01	Tonsoku-like protein	0.76	Rattus norvegicus	XP_001465163.1	NR	XM_001465126.1	86.08	78.6	82.34	6.36352	48.75	46.49
	XM_001465159.1	LINJ_20_0630	XM_001465159.1	-0.910744	0.949107		XM_001465159.1	154.671	0.692467	0.208383	9.83e-05	0.00211801		XM_001465159.1	XP_001465196.1	Leishmanolysin	pm/protease	PFAM	0	100	XM_001465159.1	1803	Leishmania infantum JPCM5 putative CTP synthase partial mRNA	XP_001465196.1	600	putative CTP synthase	XP_001465196.1	XP_001465196.1	0	Strigomonas culicis	CTP_synth_N	3e-161	CTP synthase 1-like	5e-167	Crassostrea virginica	CHB_HEX	0.13	CTP synthase	1e-169	Dictyostelium discoideum	XP_001465196.1	NR	XM_001465159.1	102.34	86.03	94.185	6.55743	73.8	53.14
	XM_001465172.1	LINJ_20_0350	XM_001465172.1	-3.5437	0.658461		XM_001465172.1	62.1601	0.772963	0.3977	0.0036031	0.0349398		XM_001465172.1	XP_001465209.1	Compositional matrix adjust	uc	NR	0	100	XM_001465172.1	1455	Leishmania infantum JPCM5 conserved hypothetical protein partial mRNA	XP_001465209.1	484	conserved hypothetical protein	XP_001465209.1	SOX64775.1	0	Phytomonas sp. isolate Hart1	LRR_8	1e-06	hypothetical protein T265_06076	2e-05	Eufriesea mexicana	LRR	0.003	Leucine-rich repeat-containing protein 47	2e-07	Homo sapiens	XP_001465209.1	NR	XM_001465172.1	41.57	32.81	37.19	5.21684	19.4	23.21
	XM_001465207.1	LINJ_20_1130	XM_001465207.1	-3.54765	0.725484		XM_001465207.1	151.761	0.624432	0.256899	0.00183866	0.021381		XM_001465207.1	XP_001465244.1	Unknown product	uk		NA	NA	XM_001465207.1	3555	Leishmania infantum JPCM5 conserved hypothetical protein partial mRNA	XP_001465244.1	1184	conserved hypothetical protein	XP_001465244.1	XP_001465244.1	0	Leptomonas pyrrhocoris	Herpes_BLLF1	0.66		NA		GS	4.9		NA		XP_001465244.1	NR	XM_001465207.1	49.23	22.52	35.875	5.16491	21.07	24.34
	XM_001465233.1	LINJ_20_1410	XM_001465233.1	-3.46947	1.29427		XM_001465233.1	74.0323	1.25899	0.341067	1.33e-05	0.000451483		XM_001465233.1	XP_001465270.1	Unknown product	uk		NA	NA	XM_001465233.1	1767	Leishmania infantum JPCM5 putative pumillio protein 9 (PUF9A), partial mRNA	XP_001465270.1	588	putative pumillio protein 9	XP_001465270.1	XP_001465270.1	0	Leishmania guyanensis	PUF	0.012		NA		Pumilio	2e-05	Maternal protein pumilio	6e-20	Drosophila melanogaster	XP_001465270.1	NR	XM_001465233.1	64.64	39.4	52.02	5.70099	28	16.52
	XM_001465286.1	LINJ_21_0180	XM_001465286.1	-2.52209	1.29649		XM_001465286.1	134.054	0.973392	0.213866	3.72e-07	2.16e-05		XM_001465286.1	XP_001465323.1	hypothetical protein	uc	NR	0	100	XM_001465286.1	2430	Leishmania infantum JPCM5 DNA topoisomerase 1A partial mRNA	XP_001465323.1	809	DNA topoisomerase 1A	XP_001465323.1	XP_001465323.1	0	Phytomonas sp. isolate Hart1	Topoisom_bac	3e-75		NA		TOP1Ac	1e-52	DNA topoisomerase 1	4e-48	Aquifex aeolicus (strain VF5)	XP_001465323.1	NR	XM_001465286.1	68.2	67.01	67.605	6.07906	34.33	38.2
	XM_001465345.1	LINJ_21_0770	XM_001465345.1	0.52323	1.05942		XM_001465345.1	251.806	0.766193	0.166863	5.11e-07	2.81e-05		XM_001465345.1	XP_001465382.1	pteridine transporter (Leishmania infantum JPCM5) CAM66156.1 pteridine transporter (Leishmania infantum JPCM5) SOX63076.1	tr	NR	0	100	XM_001465345.1	1980	Leishmania infantum JPCM5 ATP-binding cassette protein subfamily E, member 1 (putative ABCE1), partial mRNA	XP_001465382.1	659	ATP-binding cassette protein subfamily E, member 1	XP_001465382.1	XP_001465382.1	0	Strigomonas culicis	ABC_tran	2e-20	ATP-binding cassette sub-family E member 1	0	Harpegnathos saltator	AAA	1e-09	ABC transporter E family member 2	0	Arabidopsis thaliana	XP_001465382.1	NR	XM_001465345.1	163.19	148.41	155.8	7.28355	109.42	96.77
	XM_001465348.1	LINJ_21_0800	XM_001465348.1	10.5599	0.37381		XM_001465348.1	493.792	0.76118	0.146726	2.58e-08	2.21e-06		XM_001465348.1	XP_001465385.1	Ring finger	prot	SMART	4e-05	102	XM_001465348.1	318	Leishmania infantum JPCM5 putative 60S Ribosomal protein L36 partial mRNA	XP_001465385.1	105	putative 60S Ribosomal protein L36	XP_001465385.1	XP_001465385.1	4e-70	Leptomonas pyrrhocoris	Ribosomal_L36e	2e-33	predicted protein	3e-19	Aplysia californica	DALR_1	0.42	60S ribosomal protein L36-1	1e-23	Arabidopsis thaliana	XP_001465385.1	NR	XM_001465348.1	3137.42	2666.47	2901.95	11.5028	1765.38	1822.03
	XM_001465350.1	LINJ_21_0820	XM_001465350.1	7.77208	0.794355		XM_001465350.1	213.224	0.85359	0.212223	5.55e-06	0.000212112		XM_001465350.1	XP_001465387.1	Unknown product	uk		NA	NA	XM_001465350.1	321	Leishmania infantum JPCM5 putative ATPase subunit 9 partial mRNA	XP_001465387.1	106	putative ATPase subunit 9	XP_001465387.1	XP_001465387.1	3e-66	Angomonas deanei	ATP-synt_C	0.0007	ATP synthase lipid-binding protein, mitochondrial	9e-22	Harpegnathos saltator	MCM	0.89	ATP synthase F(0) complex subunit C1, mitochondrial	1e-22	Mus musculus	XP_001465387.1	NR	XM_001465350.1	1269.4	1612.63	1441.02	10.4929	666.59	928.81
	XM_001465399.1	LINJ_21_1720	XM_001465399.1	1.60258	0.716517		XM_001465399.1	486.085	1.08091	0.174266	6.32e-11	1.12e-08		XM_001465399.1	XP_001465436.1	aminopeptidase-like protein (Leishmania infantum JPCM5) CBZ08781.1 aminopeptidase-like protein (Leishmania infantum JPCM5) SOX66093.1	met/aa	NR	0	100	XM_001465399.1	2655	Leishmania infantum JPCM5 conserved hypothetical protein partial mRNA	XP_001465436.1	884	conserved hypothetical protein	XP_001465436.1	XP_001465436.1	0	Leptomonas pyrrhocoris	VCX_VCY	0.002		NA		Amelogenin	0.11		NA		XP_001465436.1	NR	XM_001465399.1	222.07	171.2	196.635	7.61938	103.36	101.69
	XM_001465407.1	LINJ_21_1900	XM_001465407.1	-0.336038	1.12311		XM_001465407.1	98.602	0.800772	0.265514	0.000224434	0.00407268		XM_001465407.1	XP_001465444.1	Unknown product	uk		NA	NA	XM_001465407.1	1026	Leishmania infantum JPCM5 conserved hypothetical protein partial mRNA	XP_001465444.1	341	conserved hypothetical protein	XP_001465444.1	XP_001465444.1	0	Leptomonas seymouri	peroxidase	0.0004	putative ascorbate peroxidase	5e-07	Lingula anatina	DnaG_DnaB_bind	0.16	Putative heme-binding peroxidase	4e-12	Candida albicans (strain SC5314 / ATCC MYA-2876)	XP_001465444.1	NR	XM_001465407.1	116.23	134.06	125.145	6.96746	78.23	72.29
	XM_001465411.1	LINJ_21_1830	XM_001465411.1	3.42868	0.668088		XM_001465411.1	329.896	0.646552	0.145359	1.28e-06	5.9e-05		XM_001465411.1	XP_001465448.1	carrier protein (Leishmania infantum JPCM5) CAM66122.2 carrier protein (Leishmania infantum JPCM5) SOX63201.1	tr	NR	0	100	XM_001465411.1	1188	Leishmania infantum JPCM5 conserved hypothetical protein partial mRNA	XP_001465448.1	395	conserved hypothetical protein	XP_001465448.1	XP_001465448.1	0	Trypanosoma theileri	DUF3410	1.3	lipase ZK262.3-like	7	Acropora digitifera	TOP1Ac	1.4	Tubulin monoglycylase TTLL3	0.51	Homo sapiens	XP_001465448.1	NR	XM_001465411.1	344.87	303.07	323.97	8.33972	234.54	207.5
	XM_001465425.1	LINJ_21_2020	XM_001465425.1	-0.129533	1.01684		XM_001465425.1	86.2991	0.665619	0.279742	0.00172444	0.0202554		XM_001465425.1	XP_001465462.1	Unknown product	uk		NA	NA	XM_001465425.1	894	Leishmania infantum JPCM5 putative mitochondrial structure specific endonuclease I (SSE-1) partial mRNA	XP_001465462.1	297	putative mitochondrial structure specific endonuclease I (SSE-1)	XP_001465462.1	XP_001465462.1	0	Trypanosoma cruzi cruzi	5_3_exonuc	6e-25	DNA polymerase I-like, partial	2e-21	Drosophila bipectinata	53EXOc	2e-42	DNA polymerase I	2e-20	Rhizobium leguminosarum	XP_001465462.1	NR	XM_001465425.1	105.9	143.96	124.93	6.96498	98.34	75.77
	XM_001465429.1	LINJ_21_2060	XM_001465429.1	1.73185	0.687089		XM_001465429.1	126.016	0.632333	0.236029	0.000913856	0.0122148		XM_001465429.1	XP_001465466.1	Unknown product	uk		NA	NA	XM_001465429.1	756	Leishmania infantum JPCM5 conserved hypothetical protein partial mRNA	XP_001465466.1	251	conserved hypothetical protein	XP_001465466.1	XP_001465466.1	0	Angomonas deanei	MCU	9e-34	calcium uniporter protein, mitochondrial-like	4e-11	Drosophila kikkawai	IGc1	0.28	Calcium uniporter protein, mitochondrial	2e-09	Homo sapiens	XP_001465466.1	NR	XM_001465429.1	211.97	175.39	193.68	7.59753	122.54	130.32
	XM_001465431.1	LINJ_21_2080	XM_001465431.1	7.72016	0.569746		XM_001465431.1	380.004	0.84351	0.171289	8.56e-08	6.34e-06		XM_001465431.1	XP_001465468.1	Unknown product	uk		NA	NA	XM_001465431.1	474	Leishmania infantum JPCM5 putative cytochrome c oxidase subunit VI (COX6), partial mRNA	XP_001465468.1	157	putative cytochrome c oxidase subunit VI	XP_001465468.1	XP_001465468.1	1e-114	Strigomonas culicis	DUF3314	0.16	cytochrome c oxidase subunit 6B1-like	0.001	Eufriesea mexicana	ITAM	3.2	Cytochrome c oxidase subunit 6b-2	0.002	Arabidopsis thaliana	XP_001465468.1	NR	XM_001465431.1	1139.93	1410.81	1275.37	10.3167	826.09	696.16
	XM_001465432.1	LINJ_21_2090	XM_001465432.1	11.6186	0.499351		XM_001465432.1	966.652	0.794155	0.153575	2.57e-08	2.21e-06		XM_001465432.1	XP_001465469.1	Domain of unknown function	uc	PFAM	8e-40	108.1	XM_001465432.1	402	Leishmania infantum JPCM5 60S ribosomal protein L32 (RPL32), partial mRNA	XP_001465469.1	133	60S ribosomal protein L32	XP_001465469.1	XP_001465469.1	7e-93	Leishmania major strain Friedlin	Ribosomal_L32e	2e-49	60S ribosomal protein L32	3e-44	Zootermopsis nevadensis	Agro_virD5	0.36	60S ribosomal protein L32	3e-43	Drosophila acanthoptera	XP_001465469.1	NR	XM_001465432.1	4106.47	4506.95	4306.71	12.0724	2439.15	2654.07
	XM_001465437.1	LINJ_21_2140	XM_001465437.1	3.1821	0.982222		XM_001465437.1	226.591	0.854327	0.188292	5.47e-07	2.97e-05		XM_001465437.1	XP_001465474.1	Unknown product	uk		NA	NA	XM_001465437.1	912	Leishmania infantum JPCM5 putative ATP synthase F1 subunit gamma protein partial mRNA	XP_001465474.1	303	putative ATP synthase F1 subunit gamma protein	XP_001465474.1	XP_001465474.1	0	Angomonas deanei	ATP-synt	3e-43	ATP synthase subunit gamma, mitochondrial-like	2e-18	Lingula anatina	Ftsk_gamma	0.21	ATP synthase subunit gamma, mitochondrial	6e-18	Ipomoea batatas	XP_001465474.1	NR	XM_001465437.1	332.62	383.65	358.135	8.48436	187.83	206.14
	XM_001465438.1	LINJ_35_2000	XM_001465438.1	8.46158	0.486212		XM_001465438.1	864.973	0.797211	0.121645	7.04e-12	1.47e-09		XM_001465438.1	XP_001469018.1	Unknown product	uk		NA	NA	XM_001465438.1	750	Leishmania infantum JPCM5 putative 40S ribosomal protein S6 (RPS6), partial mRNA	XP_001469018.1	249	putative 40S ribosomal protein S6	XP_001469018.1	XP_001465475.1	3e-177	Trypanosoma grayi	Ribosomal_S6e	1e-51		NA		HDAC_interact	1.8	40S ribosomal protein S6	8e-179	Leishmania major	XP_001469018.1	NR	XM_001465438.1	1573.77	1536.27	1555.02	10.6027	855.76	1015.39
	XM_001465442.1	LINJ_36_2020	XM_001465442.1	9.97895	0.447243		XM_001465442.1	335.668	0.800676	0.168824	2.23e-07	1.44e-05		XM_001465442.1	XP_001469783.1	Unknown product	uk		NA	NA	XM_001465442.1	279	Leishmania infantum JPCM5 putative 60S ribosomal protein L37a partial mRNA	XP_001469783.1	92	60S ribosomal protein L37a	XP_001469783.1	XP_001567858.1	4e-61	Trypanosoma cruzi cruzi	Ribosomal_L37ae	7e-39	60S ribosomal protein L37a	6e-36	Limulus polyphemus	zf-C4_ClpX	0.091	60S ribosomal protein L37a	1e-39	Pseudotsuga menziesii	XP_001469783.1	NR	XM_001465442.1	2212.1	2779.48	2495.79	11.2853	1464.72	1425.05
	XM_001465467.1	LINJ_21_0090	XM_001465467.1	-0.278527	0.639109		XM_001465467.1	153.541	0.880376	0.242906	2.29e-05	0.000701713		XM_001465467.1	XP_001465504.1	hypotheticalprotein-conserved	uc	NR	0	86.6	XM_001465467.1	1482	Leishmania infantum JPCM5 conserved hypothetical protein partial mRNA	XP_001465504.1	493	conserved hypothetical protein	XP_001465504.1	XP_001465504.1	0	Strigomonas culicis	Spc7_N	0.65	GM16785	4.9	Copidosoma floridanum	EB_dh	0.77	DNA ligase	3	Burkholderia cenocepacia (strain ATCC BAA-245 / DSM 16553 / LMG 16656 / NCTC 13227 / J2315 / CF5610)	XP_001465504.1	NR	XM_001465467.1	64.34	143.47	103.905	6.69912	59.56	53.91
	XM_001465473.1	LINJ_25_2560	XM_001465473.1	9.78146	0.697024		XM_001465473.1	361.404	1.02431	0.180713	1.4e-09	1.67e-07		XM_001465473.1	XP_003392606.1	histone H4 (Leishmania infantum JPCM5) XP_001465510.1 histone H4 (Leishmania infantum JPCM5) XP_001467645.1 histone H4 (Leishmania infantum JPCM5)	nr	NR	8e-64	100	XM_001465473.1	303	Leishmania infantum JPCM5 histone H4 partial mRNA	XP_003392606.1	100	histone H4	XP_003392606.1	XP_001464339.1	8e-64	Leishmania infantum	CENP-T_C	0.0001	GM13181	5e-34	Priapulus caudatus	H4	2e-31	Histone H4	3e-33	Chlamydomonas reinhardtii	XP_003392606.1	NR	XM_001465473.1	2791.3	2582.87	2687.09	11.3918	1454.94	1441.07
	XM_001465499.1	LINJ_22_0050	XM_001465499.1	-3.92536	0.674838		XM_001465499.1	139.774	0.626935	0.251331	0.00149232	0.0179478		XM_001465499.1	XP_001465536.1	Unknown product	uk		NA	NA	XM_001465499.1	3582	Leishmania infantum JPCM5 conserved hypothetical protein partial mRNA	XP_001465536.1	1193	conserved hypothetical protein	XP_001465536.1	XP_001465536.1	0	Phytomonas sp. isolate EM1	EF-hand_6	0.17	adhesive plaque matrix protein-like	0.04	Nilaparvata lugens	RRM	10		NA		XP_001465536.1	NR	XM_001465499.1	37.06	26.23	31.645	4.98391	18.91	23.49
	XM_001465525.1	LINJ_22_0340	XM_001465525.1	10.7702	0.183514		XM_001465525.1	906.411	0.543599	0.140475	2.16e-05	0.000677959		XM_001465525.1	XP_001465565.1	40S ribosomal protein S15 (Leishmania infantum JPCM5) XP_001465565.1 40S ribosomal protein S15 (Leishmania infantum JPCM5) 6AZ1_W	ps	NR	9e-107	100	XM_001465525.1	459	Leishmania infantum JPCM5 putative 40S ribosomal protein S15 partial mRNA	XP_001465565.1	152	putative 40S ribosomal protein S15	XP_001465565.1	XP_001465562.1	9e-107	Trypanosoma brucei gambiense DAL972	Ribosomal_S19	3e-33	40S ribosomal protein S15-like	3e-63	Dufourea novaeangliae	SAM_PNT	0.16	40S ribosomal protein S15	2e-68	Podospora anserina	XP_001465565.1	NR	XM_001465525.1	2755.76	2707.31	2731.53	11.4155	1867.44	2001.02
	XM_001465528.1	LINJ_22_0340	XM_001465528.1	10.7702	0.183514		XM_001465528.1	906.411	0.543599	0.140475	2.16e-05	0.000677959		XM_001465528.1	XP_001465565.1	Unknown product	uk		NA	NA	XM_001465528.1	459	Leishmania infantum JPCM5 putative 40S ribosomal protein S15 partial mRNA	XP_001465565.1	152	putative 40S ribosomal protein S15	XP_001465565.1	XP_001465562.1	9e-107	Trypanosoma brucei gambiense DAL972	Ribosomal_S19	3e-33	40S ribosomal protein S15-like	3e-63	Dufourea novaeangliae	SAM_PNT	0.16	40S ribosomal protein S15	2e-68	Podospora anserina	XP_001465565.1	NR	XM_001465528.1	2755.76	2707.31	2731.53	11.4155	1867.44	2001.02
	XM_001465551.1	LINJ_22_0670	XM_001465551.1	0.127666	0.384633		XM_001465551.1	177.925	0.808721	0.236531	6.14e-05	0.00147927		XM_001465551.1	XP_001465588.1	hypothetical protein	uc	NR	0	100	XM_001465551.1	1464	Leishmania infantum JPCM5 A2 protein partial mRNA	XP_001465588.1	487	A2 protein	XP_001465588.1	XP_001465588.1	0	Megachile rotundata	Med15	0.61	uncharacterized protein LOC110449138, partial	3e-116	Crassostrea virginica		NA	Uncharacterized PPE family protein PPE21	3e-20	Mycobacterium tuberculosis (strain ATCC 25618 / H37Rv)	XP_001465588.1	NR	XM_001465551.1	99.97	107.79	103.88	6.69877	61.65	53.78
	XM_001465593.1	LINJ_22_1000	XM_001465593.1	-1.99441	0.987376		XM_001465593.1	95.7642	0.653398	0.308036	0.00341203	0.0337472		XM_001465593.1	XP_001465630.1	L-gulonolactone oxidase	uc	SWISSP	3e-65	108.6	XM_001465593.1	1488	Leishmania infantum JPCM5 hypothetical protein, unknown function partial mRNA	XP_001465630.1	495	hypothetical protein, unknown function	XP_001465630.1	XP_001465630.1	0	Trypanosoma brucei gambiense DAL972	Atrophin-1	0.0001		NA		HSA	1.9		NA		XP_001465630.1	NR	XM_001465593.1	70.46	64.03	67.245	6.07136	45.42	38.58
	XM_001465602.1	LINJ_22_1150	XM_001465602.1	-0.0863939	0.622231		XM_001465602.1	198.872	0.542007	0.21229	0.00171352	0.0201868		XM_001465602.1	XP_001465639.1	Unknown product	uk		NA	NA	XM_001465602.1	1776	Leishmania infantum JPCM5 hypothetical protein, unknown function partial mRNA	XP_001465639.1	591	hypothetical protein, unknown function	XP_001465639.1	SOX65300.1	0	Angomonas deanei	Spc7	0.0001		NA		Spc7	3e-05	Flagellar attachment zone protein 1	1e-09	Trypanosoma brucei gambiense (strain MHOM/CI/86/DAL972)	XP_001465639.1	NR	XM_001465602.1	92.05	114.66	103.355	6.69146	60.18	74.57
	XM_001465615.1	LINJ_22_1410	XM_001465615.1	9.80666	0.545628		XM_001465615.1	1195.99	0.718049	0.150452	2.34e-07	1.49e-05		XM_001465615.1	XP_001465656.1	syntaxin (Leishmania infantum JPCM5) XP_003860525.1 syntaxin	uc	NR	3e-165	100	XM_001465615.1	702	Leishmania infantum JPCM5 putative 40S ribosomal protein L14 partial mRNA	XP_001465656.1	233	putative 40S ribosomal protein L14	XP_001465656.1	XP_001465652.1	1e-168	Phytomonas sp. isolate Hart1	Ribosomal_L14e	2e-22	60S ribosomal protein L14	6e-15	Copidosoma floridanum	KOW	0.0003	Probable 60S ribosomal protein L14	3e-124	Leishmania donovani	XP_001465656.1	NR	XM_001465615.1	2388.24	2469.9	2429.07	11.2462	1490.26	1526.88
	XM_001465618.1	LINJ_22_1400	XM_001465618.1	-1.08873	0.48947		XM_001465618.1	155.826	0.51904	0.232561	0.00378335	0.0361461		XM_001465618.1	XP_001465655.1	Unknown product	uk		NA	NA	XM_001465618.1	1851	Leishmania infantum JPCM5 conserved hypothetical protein partial mRNA	XP_001465655.1	616	conserved hypothetical protein	XP_001465655.1	XP_001465655.1	0	Strigomonas culicis	FliMN_C	0.006	threonine aspartase 1	5.3	Drosophila simulans	HTH_XRE	0.85		NA		XP_001465655.1	NR	XM_001465618.1	65.77	75.86	70.815	6.14598	47.83	51
	XM_001465619.1	LINJ_22_1410	XM_001465619.1	9.80666	0.545628		XM_001465619.1	1195.99	0.718049	0.150452	2.34e-07	1.49e-05		XM_001465619.1	XP_001465656.1	40S ribosomal protein L14 (Leishmania infantum JPCM5) XP_001465656.1 40S ribosomal protein L14 (Leishmania infantum JPCM5)	ps	NR	1e-168	100	XM_001465619.1	702	Leishmania infantum JPCM5 putative 40S ribosomal protein L14 partial mRNA	XP_001465656.1	233	putative 40S ribosomal protein L14	XP_001465656.1	XP_001465652.1	1e-168	Phytomonas sp. isolate Hart1	Ribosomal_L14e	2e-22	60S ribosomal protein L14	6e-15	Copidosoma floridanum	KOW	0.0003	Probable 60S ribosomal protein L14	3e-124	Leishmania donovani	XP_001465656.1	NR	XM_001465619.1	2388.24	2469.9	2429.07	11.2462	1490.26	1526.88
	XM_001465656.1	LINJ_23_0160	XM_001465656.1	-2.79071	-0.415947		XM_001465656.1	78.6353	0.839752	0.516358	0.00510161	0.0447009		XM_001465656.1	XP_001465693.1	Unknown product	uk		NA	NA	XM_001465656.1	1233	Leishmania infantum JPCM5 conserved hypothetical protein partial mRNA	XP_001465693.1	410	conserved hypothetical protein	XP_001465693.1	XP_001465693.1	0	Strigomonas culicis	Abhydrolase_1	3e-14	1-acylglycerol-3-phosphate O-acyltransferase ABHD5-like	3e-46	Acanthaster planci	ELFV_dehydrog	0.037	Protein ABHD4	1e-35	Bos taurus	XP_001465693.1	NR	XM_001465656.1	26.26	36.35	31.305	4.96832	15.52	19.6
	XM_001465670.1	LINJ_23_0300	XM_001465670.1	-0.34965	-0.425398		XM_001465670.1	146.401	0.900814	0.318318	0.000268182	0.00468456		XM_001465670.1	XP_001465707.1	mitochondrial RNA ligase 2 (Leishmania infantum JPCM5) CAM67543.1 mitochondrial RNA ligase 2 (Leishmania infantum JPCM5) SOX64913.1	met/energy	NR	0	100	XM_001465670.1	1257	Leishmania infantum JPCM5 putative argininosuccinate synthase partial mRNA	XP_001465707.1	418	putative argininosuccinate synthase	XP_001465707.1	XP_001465707.1	0	Angomonas desouzai	Arginosuc_synth	0	argininosuccinate synthase, chloroplastic	2e-147	Saccoglossus kowalevskii	PRP	0.41	Argininosuccinate synthase	0	Clostridium thermocellum (strain ATCC 27405 / DSM 1237 / NBRC 103400 / NCIMB 10682 / NRRL B-4536 / VPI 7372)	XP_001465707.1	NR	XM_001465670.1	59.12	71.15	65.135	6.02536	37.97	30.29
	XM_001465708.1	LINJ_23_0700	XM_001465708.1	3.59112	1.34582		XM_001465708.1	199.882	0.574641	0.181403	0.000257641	0.00452958		XM_001465708.1	XP_001465745.1	ras-related protein rab-5 (Leishmania infantum JPCM5) XP_003860127.1 ras-related protein rab-5	st	NR	3e-173	100	XM_001465708.1	711	Leishmania infantum JPCM5 hypothetical protein partial mRNA	XP_001465745.1	236	hypothetical protein LINJ_23_0700	XP_001465745.1	XP_001465745.1	4e-168	Strigomonas culicis	PAP2	0.002	dolichyldiphosphatase 1-like	0.002	Copidosoma floridanum	acidPPc	0.043	Lipid phosphate phosphatase epsilon 2, chloroplastic	8e-11	Arabidopsis thaliana	XP_001465745.1	NR	XM_001465708.1	456.43	452.07	454.25	8.82734	316.64	331.29
	XM_001465731.1	LINJ_23_0930	XM_001465731.1	-1.78569	1.56676		XM_001465731.1	64.7574	0.726603	0.347311	0.00286801	0.0298538		XM_001465731.1	XP_001465768.1	hypothetical protein	uc	NR	0	100	XM_001465731.1	1047	Leishmania infantum JPCM5 putative mitochondrial RNA binding protein (RBP38), partial mRNA	XP_001465768.1	348	putative mitochondrial RNA binding protein	XP_001465768.1	XP_001465768.1	0	Leptomonas seymouri	RE_BstXI	1.9	carbonic anhydrase 7-like	2.7	Zootermopsis nevadensis	Glyco_32	0.092	ER membrane protein complex subunit 10	1.3	Mus musculus	XP_001465768.1	NR	XM_001465731.1	72.57	116.46	94.515	6.56247	59.67	44.62
	XM_001465739.1	LINJ_23_1010	XM_001465739.1	-0.583459	0.902426		XM_001465739.1	117.924	0.783306	0.256506	0.000212223	0.0038733		XM_001465739.1	XP_001465776.1	Unknown product	uk		NA	NA	XM_001465739.1	1260	Leishmania infantum JPCM5 hypothetical protein partial mRNA	XP_001465776.1	419	hypothetical protein LINJ_23_1010	XP_001465776.1	XP_001465776.1	0	Trypanosoma theileri	CBP_BcsO	0.46	calcineurin-binding protein cabin-1-like	0.1	Apis mellifera	Knot1	0.88	Uncharacterized protein C10orf88 homolog	1.3	Rattus norvegicus	XP_001465776.1	NR	XM_001465739.1	97.42	112.36	104.89	6.71273	63.63	69.48
	XM_001465748.1	LINJ_23_1120	XM_001465748.1	-2.48571	1.13715		XM_001465748.1	93.8256	0.64035	0.276918	0.00210957	0.0236528		XM_001465748.1	XP_001465785.1	Katanin p60 ATPase-containing subunit A-like 2	uc	SWISSP	1e-136	103.1	XM_001465748.1	1698	Leishmania infantum JPCM5 cytosolic leucyl aminopeptidase (LAP), partial mRNA	XP_001465785.1	565	cytosolic leucyl aminopeptidase	XP_001465785.1	XP_001465785.1	0	Leptomonas seymouri	Peptidase_M17	5e-146	uncharacterized protein LOC111598895	9e-68	Hyalella azteca	PCRF	1.4	Probable cytosol aminopeptidase	1e-79	Roseiflexus castenholzii (strain DSM 13941 / HLO8)	XP_001465785.1	NR	XM_001465748.1	66.61	55.49	61.05	5.93192	36.08	32.7
	XM_001465760.1	LINJ_23_1240	XM_001465760.1	8.82313	-1.36669		XM_001465760.1	681.173	0.558194	0.18007	0.000329843	0.00552453		XM_001465760.1	XP_001465797.1	60S ribosomal protein L34 (Leishmania infantum JPCM5) XP_001469641.1 60S ribosomal protein L34 (Leishmania infantum JPCM5)	ps	NR	1e-116	100	XM_001465760.1	507	Leishmania infantum JPCM5 hydrophilic acylated surface protein a (HASPA2), partial mRNA	XP_001465797.1	168	hydrophilic acylated surface protein a	XP_001465797.1	XP_001465797.1	2e-111	Orycteropus afer afer	SpoVAD	2.2	MICOS complex subunit Mic60 isoform X1	7.4	Drosophila busckii	MutL_C	1.2	C4-dicarboxylate transport protein	1	Paraburkholderia phymatum (strain DSM 17167 / CIP 108236 / LMG 21445 / STM815)	XP_001465797.1	NR	XM_001465760.1	783.21	701.66	742.435	9.53612	467.37	525.71
	XM_001465773.1	LINJ_23_1370	XM_001465773.1	-1.2748	0.754927		XM_001465773.1	148.145	0.733961	0.226555	0.000119643	0.00246556		XM_001465773.1	XP_001465810.1	Unknown product	uk		NA	NA	XM_001465773.1	1881	Leishmania infantum JPCM5 conserved hypothetical protein partial mRNA	XP_001465810.1	626	conserved hypothetical protein	XP_001465810.1	XP_001465810.1	0	Strigomonas culicis	MAD	0.0005	myosin-2 heavy chain-like	1.3	Drosophila suzukii	Spc7	0.024	Protein GRIP	0.021	Arabidopsis thaliana	XP_001465810.1	NR	XM_001465773.1	81.22	72.65	76.935	6.26557	52.89	40.37
	XM_001465782.1	LINJ_23_1460	XM_001465782.1	1.20436	1.00699		XM_001465782.1	252.265	0.541962	0.171786	0.000282028	0.00487412		XM_001465782.1	XP_001465819.1	Eukaryotic translation initiation factor 2A - probable fragment	ps	SWISSP	2e-42	72.5	XM_001465782.1	1656	Leishmania infantum JPCM5 putative T-complex protein 1, gamma subunit partial mRNA	XP_001465819.1	551	putative T-complex protein 1, gamma subunit	XP_001465819.1	XP_001465819.1	0	Strigomonas culicis	Cpn60_TCP1	0	T-complex protein 1 subunit gamma-like	0	Ooceraea biroi	COLFI	0.2	T-complex protein 1 subunit gamma	0	Oxytricha granulifera	XP_001465819.1	NR	XM_001465782.1	163.48	203.91	183.695	7.52117	124.7	119.47
	XM_001465790.1	LINJ_23_1540	XM_001465790.1	-5.4251	1.08946		XM_001465790.1	86.4912	0.866548	0.306708	0.000355226	0.00587711		XM_001465790.1	XP_001465827.1	Unknown product	uk		NA	NA	XM_001465790.1	3462	Leishmania infantum JPCM5 conserved hypothetical protein partial mRNA	XP_001465827.1	1153	conserved hypothetical protein	XP_001465827.1	XP_001465827.1	0	Leptomonas pyrrhocoris	DUF2805	0.005		NA		Amelogenin	0.72	Ribonuclease P protein component 4	0.05	Pyrococcus horikoshii (strain ATCC 700860 / DSM 12428 / JCM 9974 / NBRC 100139 / OT-3)	XP_001465827.1	NR	XM_001465790.1	31.41	17.11	24.26	4.60051	11.34	15.08
	XM_001465810.1	LINJ_23_1740	XM_001465810.1	-2.07589	1.16213		XM_001465810.1	40.4976	1.12012	0.442019	0.000577384	0.00853909		XM_001465810.1	XP_001465847.1	DNA-directed RNA polymerases II (Leishmania infantumJPCM5) XP_003860091.1 DNA-directed RNA polymerases II	tm	NR	2e-176	100	XM_001465810.1	720	Leishmania infantum JPCM5 conserved hypothetical protein partial mRNA	XP_001465847.1	239	conserved hypothetical protein	XP_001465847.1	XP_001465847.1	2e-173	Trypanosoma cruzi cruzi	Ocular_alb	0.19	pre-miRNA 5'-monophosphate methyltransferase	0.1	Tribolium castaneum	WH1	1.7	Potassium-transporting ATPase potassium-binding subunit	1.6	Deinococcus radiodurans (strain ATCC 13939 / DSM 20539 / JCM 16871 / LMG 4051 / NBRC 15346 / NCIMB 9279 / R1 / VKM B-1422)	XP_001465847.1	NR	XM_001465810.1	78.18	78.9	78.54	6.29536	25.99	36.47
	XM_001465811.1	LINJ_23_1750	XM_001465811.1	-4.83437	1.10851		XM_001465811.1	58.5473	0.986286	0.369377	0.000457731	0.00716525		XM_001465811.1	XP_001465848.1	Domain of unknown function	uc	PFAM	3e-17	91.8	XM_001465811.1	1974	Leishmania infantum JPCM5 conserved hypothetical protein partial mRNA	XP_001465848.1	657	conserved hypothetical protein	XP_001465848.1	XP_001465848.1	0	Trypanosoma cruzi	B9-C2	1e-21	Meckel syndrome type 1 protein	6e-05	Camponotus floridanus	RIIa	1.9	Meckel syndrome type 1 protein homolog	0.31	Rattus norvegicus	XP_001465848.1	NR	XM_001465811.1	31.48	29.05	30.265	4.91958	12.09	14.84
	XM_001465870.1	LINJ_24_0790	XM_001465870.1	-2.37366	1.1244		XM_001465870.1	96.7553	0.710397	0.264381	0.000721418	0.0101598		XM_001465870.1	XP_001465907.1	Unknown product	uk		NA	NA	XM_001465870.1	1722	Leishmania infantum JPCM5 putative malic enzyme partial mRNA	XP_001465907.1	573	putative malic enzyme	XP_001465907.1	XP_001465907.1	0	Leishmania donovani	Malic_M	3e-102	NADP-dependent malic enzyme	8e-143	Stylophora pistillata	Malic_M	1e-83	NADP-dependent malic enzyme	2e-174	Dictyostelium discoideum	XP_001465907.1	NR	XM_001465870.1	57.02	69.37	63.195	5.98174	28.92	36.02
	XM_001465910.1	LINJ_24_1210	XM_001465910.1	-1.31092	1.27369		XM_001465910.1	51.6062	0.824857	0.364767	0.0014291	0.0173625		XM_001465910.1	XP_001465947.1	Unknown product	uk		NA	NA	XM_001465910.1	747	Leishmania infantum JPCM5 conserved hypothetical protein partial mRNA	XP_001465947.1	248	conserved hypothetical protein	XP_001465947.1	XP_001465947.1	1e-175	Phytomonas sp. isolate EM1	SURF6	2e-10	ribosomal RNA-processing protein 14-C-like	4e-07	Trachymyrmex cornetzi	ADEAMc	0.2	Surfeit locus protein 6 homolog	0.03	Drosophila melanogaster	XP_001465947.1	NR	XM_001465910.1	84.14	118.62	101.38	6.66363	49.72	53.25
	XM_001465916.1	LINJ_24_1270	XM_001465916.1	-1.30469	0.750825		XM_001465916.1	81.7718	0.929442	0.323726	0.000285086	0.00491653		XM_001465916.1	XP_001465953.1	Unknown product	uk		NA	NA	XM_001465916.1	1068	Leishmania infantum JPCM5 conserved hypothetical protein partial mRNA	XP_001465953.1	355	conserved hypothetical protein	XP_001465953.1	SOX65676.1	0	Leptomonas pyrrhocoris	VirK	0.3	sterile alpha motif domain-containing protein 9-like	0.57	Rhagoletis zephyria	EKR	1.2	Alkaline/neutral invertase CINV2	1.7	Arabidopsis thaliana	XP_001465953.1	NR	XM_001465916.1	92.55	67.61	80.08	6.32337	41.93	41.2
	XM_001465923.1	LINJ_24_1340	XM_001465923.1	2.95751	0.454881		XM_001465923.1	188.757	0.698718	0.209592	9.24e-05	0.0020146		XM_001465923.1	XP_001465960.1	PPPDE peptidase domain	pm/protease	PFAM	8e-24	80.1	XM_001465923.1	765	Leishmania infantum JPCM5 conserved hypothetical protein partial mRNA	XP_001465960.1	254	conserved hypothetical protein	XP_001465960.1	XP_001465960.1	0	Strigomonas culicis	DUF3584	0.45	uncharacterized protein LOC106167971	3.1	Drosophila elegans	RasGEF	0.16	Testis-expressed protein 47	0.63	Mus musculus	XP_001465960.1	NR	XM_001465923.1	204.45	319.66	262.055	8.03373	169.15	160.61
	XM_001465927.1	LINJ_24_1380	XM_001465927.1	-2.63439	0.818526		XM_001465927.1	148.983	0.50713	0.234428	0.00500123	0.044202		XM_001465927.1	XP_001465964.1	Unknown product	uk		NA	NA	XM_001465927.1	2676	Leishmania infantum JPCM5 putative translation initiation factor IF-2 partial mRNA	XP_001465964.1	891	putative translation initiation factor IF-2	XP_001465964.1	XP_001465964.1	0	Phytomonas sp. isolate EM1	GTP_EFTU	7e-25	translation initiation factor IF-2, mitochondrial-like isoform X1	3e-23	Drosophila rhopaloa	MgtE_N	0.91	Translation initiation factor IF-2	6e-22	Mycoplasma gallisepticum (strain R(low / passage 15 / clone 2))	XP_001465964.1	NR	XM_001465927.1	45.65	53.97	49.81	5.63836	34.39	32.27
	XM_001465937.1	LINJ_24_1480	XM_001465937.1	-3.16789	0.403871		XM_001465937.1	120.372	0.711507	0.290072	0.00109103	0.0140681		XM_001465937.1	XP_001465974.1	Unknown product	uk		NA	NA	XM_001465937.1	2421	Leishmania infantum JPCM5 hypothetical protein partial mRNA	XP_001465974.1	806	hypothetical protein LINJ_24_1480	XP_001465974.1	SOX65698.1	0	Leptomonas seymouri	Herpes_BLLF1	0.008		NA		Bac_DnaA_C	0.83		NA		XP_001465974.1	NR	XM_001465937.1	51.98	19.01	35.495	5.14954	21.73	19.42
	XM_001465942.1	LINJ_24_1570	XM_001465942.1	5.97329	0.694		XM_001465942.1	253.317	0.724996	0.173126	3.21e-06	0.000132678		XM_001465942.1	XP_001465980.1	Unknown product	uk		NA	NA	XM_001465942.1	513	Leishmania infantum JPCM5 putative IgE-dependent histamine-releasing factor partial mRNA	XP_001465980.1	170	putative IgE-dependent histamine-releasing factor	XP_001465980.1	XP_001465979.1	4e-121	Trypanosoma theileri	TCTP	6e-60	hypothetical protein HELRODRAFT_168939	5e-25	Musca domestica	ENTH	0.017	Translationally-controlled tumor protein homolog	2e-27	Lumbricus rubellus	XP_001465980.1	NR	XM_001465942.1	699.99	807.38	753.685	9.55782	431.36	482.27
	XM_001465943.1	LINJ_24_1570	XM_001465943.1	5.97329	0.694		XM_001465943.1	253.317	0.724996	0.173126	3.21e-06	0.000132678		XM_001465943.1	XP_001465980.1	Translationally controlled tumor protein	ps	PFAM	6e-60	103	XM_001465943.1	513	Leishmania infantum JPCM5 putative IgE-dependent histamine-releasing factor partial mRNA	XP_001465980.1	170	putative IgE-dependent histamine-releasing factor	XP_001465980.1	XP_001465979.1	4e-121	Trypanosoma theileri	TCTP	6e-60	hypothetical protein HELRODRAFT_168939	5e-25	Musca domestica	ENTH	0.017	Translationally-controlled tumor protein homolog	2e-27	Lumbricus rubellus	XP_001465980.1	NR	XM_001465943.1	699.99	807.38	753.685	9.55782	431.36	482.27
	XM_001465984.1	LINJ_24_2300	XM_001465984.1	11.9871	0.381287		XM_001465984.1	1406.14	0.821788	0.136799	2.19e-10	3.24e-08		XM_001465984.1	XP_001466021.1	Unknown product	uk		NA	NA	XM_001465984.1	495	Leishmania infantum JPCM5 putative 60S ribosomal protein L12 partial mRNA	XP_001466021.1	164	putative 60S ribosomal protein L12	XP_001466021.1	XP_001466021.1	5e-112	Trypanosoma grayi	Ribosomal_L11_N	7e-15	60S ribosomal protein L12-like	1e-70	Tribolium castaneum	RL11	2e-36	60S ribosomal protein L12	1e-67	Caenorhabditis elegans	XP_001466021.1	NR	XM_001465984.1	4366.95	4879.79	4623.37	12.1747	2597.92	2844.2
	XM_001465985.1	LINJ_24_2310	XM_001465985.1	0.631391	0.847364		XM_001465985.1	154.09	0.504019	0.224648	0.00434808	0.0401286		XM_001465985.1	XP_001466022.1	WD repeat-containing protein 92	uc	SWISSP	1e-116	107.2	XM_001465985.1	1194	Leishmania infantum JPCM5 conserved hypothetical protein partial mRNA	XP_001466022.1	397	conserved hypothetical protein	XP_001466022.1	XP_001466022.1	0	Phytomonas sp. isolate Hart1	DUF2587	0.21	caseinolytic peptidase B protein homolog	0.003	Trichogramma pretiosum	AAA	0.0002	ATP-dependent Clp protease ATP-binding subunit ClpL	0.001	Staphylococcus aureus (strain MRSA252)	XP_001466022.1	NR	XM_001465985.1	114.31	169.52	141.915	7.14888	125.46	84.46
	XM_001465995.1	LINJ_24_2420	XM_001465995.1	3.34298	0.101421		XM_001465995.1	214.29	0.555023	0.243439	0.00344933	0.0339921		XM_001465995.1	XP_001466032.1	tyrosine-protein phosphatase H16_A0669	st	SWISSP	2e-12	86.4	XM_001465995.1	777	Leishmania infantum JPCM5 conserved hypothetical protein partial mRNA	XP_001466032.1	258	conserved hypothetical protein	XP_001466032.1	XP_001466032.1	4e-179	Bodo saltans	DUF1682	7.6	PHD finger protein rhinoceros-like	2e-06	Saccoglossus kowalevskii	Bgal_small_N	1.4	Stress response protein NST1	3.6	Chaetomium globosum (strain ATCC 6205 / CBS 148.51 / DSM 1962 / NBRC 6347 / NRRL 1970)	XP_001466032.1	NR	XM_001465995.1	316.65	180.04	248.345	7.9562	144.96	185.69
	XM_001466004.1	LINJ_25_0080	XM_001466004.1	-0.331919	0.918818		XM_001466004.1	165.15	0.515004	0.202775	0.00189479	0.0218775		XM_001466004.1	XP_001466041.1	Unknown product	uk		NA	NA	XM_001466004.1	1635	Leishmania infantum JPCM5 putative poly(A)-binding protein 3 (PABP3), partial mRNA	XP_001466041.1	544	putative poly(A)-binding protein 3	XP_001466041.1	XP_001466041.1	0	Phytomonas sp. isolate Hart1	PABP	7e-23	polyadenylate-binding protein 1	4e-101	Cephus cinctus	RRM	3e-24	Polyadenylate-binding protein 2	4e-106	Arabidopsis thaliana	XP_001466041.1	NR	XM_001466004.1	109.86	104.48	107.17	6.74376	95.68	62.84
	XM_001466009.1	LINJ_25_0130	XM_001466009.1	-0.651076	0.927334		XM_001466009.1	177.33	0.586776	0.21195	0.000804401	0.011098		XM_001466009.1	XP_001466046.1	box C/D snoRNA protein 1 - probable fragment	tm	REFSEQ-INVERTEBRATE	2e-27	44.7	XM_001466009.1	1905	Leishmania infantum JPCM5 putative elongation factor partial mRNA	XP_001466046.1	634	putative elongation factor	XP_001466046.1	XP_001466046.1	0	Angomonas deanei	GTP_EFTU	1e-54	GTP-binding protein TypA/BipA-like	7e-117	Spodoptera litura	LIF_OSM	2.3	GTP-binding protein TypA/BipA homolog	7e-126	Bacillus subtilis (strain 168)	XP_001466046.1	NR	XM_001466009.1	94.84	105.62	100.23	6.64717	84.07	59.73
	XM_001466024.1	LINJ_25_0280	XM_001466024.1	-1.92242	0.490556		XM_001466024.1	146.183	0.637111	0.260019	0.00156922	0.0187294		XM_001466024.1	XP_001466061.1	fatty acyl CoA syntetase 1 (Leishmania infantum JPCM5) CAM65200.1 fatty acyl CoA syntetase 1 (Leishmania infantum JPCM5) SOX62042.1	met/lipd	NR	0	100	XM_001466024.1	2091	Leishmania infantum JPCM5 conserved hypothetical protein partial mRNA	XP_001466061.1	696	conserved hypothetical protein	XP_001466061.1	XP_001466061.1	0	Trypanosoma grayi	Golgin_A5	5e-05	uncharacterized protein LOC105844124	0.015	Hydra vulgaris	OmpH	0.002	Common plant regulatory factor 1	0.79	Petroselinum crispum	XP_001466061.1	NR	XM_001466024.1	59.22	51.23	55.225	5.78725	40.25	35.48
	XM_001466068.1	LINJ_25_0740	XM_001466068.1	10.6719	0.306962		XM_001466068.1	959.129	0.599754	0.129134	6.31e-07	3.27e-05		XM_001466068.1	XP_003392596.1	60S ribosomal protein L17 (Leishmania infantum JPCM5) XP_003861094.1 60S ribosomal protein L17	ps	NR	2e-121	100	XM_001466068.1	501	Leishmania infantum JPCM5 putative eukaryotic initiation factor 5a (EIF5A1), partial mRNA	XP_003392596.1	166	putative eukaryotic initiation factor 5a	XP_003392596.1	XP_001466105.1	2e-119	Strigomonas culicis	eIF-5a	2e-25	eukaryotic translation initiation factor 5A-1-like	7e-46	Folsomia candida	Ala_racemase_C	0.22	Eukaryotic translation initiation factor 5A	8e-122	Leishmania donovani	XP_003392596.1	NR	XM_001466068.1	2675.3	2939.49	2807.39	11.455	1869.06	2060.04
	XM_001466078.1	LINJ_25_0850	XM_001466078.1	4.73703	0.849032		XM_001466078.1	119.071	0.858981	0.236235	2.27e-05	0.000701453		XM_001466078.1	XP_001466115.1	Unknown product	uk		NA	NA	XM_001466078.1	384	Leishmania infantum JPCM5 conserved hypothetical protein partial mRNA	XP_001466115.1	127	conserved hypothetical protein	XP_001466115.1	XP_001466115.1	2e-85	Bodo saltans	Prefoldin_2	0.0004	prefoldin subunit 4-like	4e-21	Galendromus occidentalis	HLH	0.72	Probable prefoldin subunit 4	1e-16	Arabidopsis thaliana	XP_001466115.1	NR	XM_001466078.1	526.44	607.22	566.83	9.14677	350.82	303.58
	XM_001466096.2	LINJ_25_1040	XM_001466096.2	-3.24092	1.11936		XM_001466096.2	55.7268	0.773785	0.391119	0.00325623	0.0326927		XM_001466096.2	XP_001466133.2	Acyl-CoA desaturase	met/lipd	SWISSP	1e-103	91	XM_001466096.2	1296	Leishmania infantum JPCM5 conserved hypothetical protein partial mRNA	XP_001466133.2	431	conserved hypothetical protein	XP_001466133.2	XP_001466133.2	0	Phytomonas sp. isolate EM1	2OG-FeII_Oxy	9e-19	UPF0676 protein C1494.01-like	4e-16	Folsomia candida	RAS	0.17	2-oxoglutarate-dependent dioxygenase tropC	3e-10	Talaromyces stipitatus (strain ATCC 10500 / CBS 375.48 / QM 6759 / NRRL 1006)	XP_001466133.2	NR	XM_001466096.2	37.27	60.19	48.73	5.60674	30.84	23.43
	XM_001466102.1	LINJ_25_1100	XM_001466102.1	-1.57125	0.633607		XM_001466102.1	188.783	0.510719	0.210762	0.00263765	0.0281027		XM_001466102.1	XP_001466139.1	Unknown product	uk		NA	NA	XM_001466102.1	2556	Leishmania infantum JPCM5 conserved hypothetical protein partial mRNA	XP_001466139.1	851	conserved hypothetical protein	XP_001466139.1	XP_001466139.1	0	Corvus cornix cornix	SART-1	0.12	uncharacterized protein Dpse_GA13235, isoform B	4.2	Drosophila pseudoobscura pseudoobscura	AIP3	0.073	SWI/SNF global transcription activator complex subunit snf59	0.57	Schizosaccharomyces pombe (strain 972 / ATCC 24843)	XP_001466139.1	NR	XM_001466102.1	52.69	75.97	64.33	6.00742	39.63	51.27
	XM_001466108.1	LINJ_25_1160	XM_001466108.1	2.1691	1.35362		XM_001466108.1	349.267	0.658016	0.191148	8.31e-05	0.00186839		XM_001466108.1	XP_001466145.1	protein kinase (Leishmania infantum JPCM5) CAM67882.2 protein kinase (Leishmania infantum JPCM5) SOX65131.1 proteinkinase-	st	NR	0	100	XM_001466108.1	1500	Leishmania infantum JPCM5 aldehyde dehydrogenase, mitochondrial precursor (ALDH2), partial mRNA	XP_001466145.1	499	aldehyde dehydrogenase, mitochondrial precursor	XP_001466145.1	XP_001466145.1	0	Trypanosoma theileri	Aldedh	0	aldehyde dehydrogenase, mitochondrial-like	0	Biomphalaria glabrata	KIND	0.84	Aldehyde dehydrogenase, mitochondrial	0	Leishmania tarentolae	XP_001466145.1	NR	XM_001466108.1	321.7	280.74	301.22	8.23467	231.39	184.56
	XM_001466116.1	LINJ_34_0460	XM_001466116.1	11.0693	0.37854		XM_001466116.1	704.186	0.681448	0.151332	9.31e-07	4.48e-05		XM_001466116.1	XP_001468433.1	Unknown product	uk		NA	NA	XM_001466116.1	363	Leishmania infantum JPCM5 ribosomal protein S25 partial mRNA	XP_001468433.1	120	ribosomal protein S25	XP_001468433.1	XP_001466153.1	8e-80	Leptomonas pyrrhocoris	Ribosomal_S25	1e-36	40S ribosomal protein S25	8e-21	Lingula anatina	Ku78	1.1	40S ribosomal protein S25	3e-82	Leishmania infantum	XP_001468433.1	NR	XM_001466116.1	3801.55	2907.78	3354.66	11.712	2023.22	2249.29
	XM_001466145.1	LINJ_25_1510	XM_001466145.1	-1.37145	1.14173		XM_001466145.1	98.9377	0.784772	0.261582	0.000242847	0.00432554		XM_001466145.1	XP_001466182.1	Unknown product	uk		NA	NA	XM_001466145.1	1320	Leishmania infantum JPCM5 peptide chain release factor-like protein partial mRNA	XP_001466182.1	439	peptide chain release factor-like protein	XP_001466182.1	XP_001466182.1	0	Leishmania braziliensis MHOM BR 75 M2904	RF-1	2e-36	peptide chain release factor 1-like, mitochondrial	1e-49	Nasonia vitripennis	PCRF	3e-22	Peptide chain release factor 1	4e-57	Clostridium kluyveri (strain ATCC 8527 / DSM 555 / NCIMB 10680)	XP_001466182.1	NR	XM_001466145.1	112.01	70.21	91.11	6.50954	46.05	57.39
	XM_001466147.1	LINJ_25_1530	XM_001466147.1	-1.72047	1.51176		XM_001466147.1	59.2735	1.44858	0.322981	4.06e-07	2.31e-05		XM_001466147.1	XP_001466184.1	hypothetical protein	uc	NR	0	100	XM_001466147.1	930	Leishmania infantum JPCM5 cyclin (CYCA), partial mRNA	XP_001466184.1	309	cyclin	XP_001466184.1	XP_001466184.1	0	Strigomonas culicis	Cyclin_N	5e-49	cyclin-A2-like	1e-43	Eufriesea mexicana	CYCLIN	5e-19	Cyclin-B1-2	3e-48	Arabidopsis thaliana	XP_001466184.1	NR	XM_001466147.1	97.56	108.36	102.96	6.68594	49.11	31.22
	XM_001466159.1	LINJ_25_1650	XM_001466159.1	-5.19055	1.07098		XM_001466159.1	94.903	0.756592	0.283237	0.000654982	0.0094699		XM_001466159.1	XP_001466196.1	hypothetical protein	uc	NR	0	100	XM_001466159.1	3507	Leishmania infantum JPCM5 conserved hypothetical protein partial mRNA	XP_001466196.1	1168	conserved hypothetical protein	XP_001466196.1	XP_001466196.1	0	Trypanosoma cruzi Dm28c	BRCT	0.005		NA		BRCT	2e-06		NA		XP_001466196.1	NR	XM_001466159.1	26.69	24.82	25.755	4.68678	11.7	16.57
	XM_001466162.1	LINJ_25_1680	XM_001466162.1	4.43043	1.07799		XM_001466162.1	130.752	0.671573	0.223848	0.000327997	0.00551226		XM_001466162.1	XP_001466199.1	hypothetical protein	uc	NR	2e-102	100	XM_001466162.1	438	Leishmania infantum JPCM5 conserved hypothetical protein partial mRNA	XP_001466199.1	145	conserved hypothetical protein	XP_001466199.1	XP_001466199.1	1e-104	Phytomonas sp. isolate EM1	Ins_allergen_rp	0.057	uncharacterized protein LOC105693513	3.1	Drosophila arizonae	DM8	0.7	FH1/FH2 domain-containing protein 1	3.3	Homo sapiens	XP_001466199.1	NR	XM_001466162.1	519.38	566.98	543.18	9.08529	383.67	316.95
	XM_001466165.1	LINJ_25_1710	XM_001466165.1	1.53291	1.139		XM_001466165.1	43.1941	0.771263	0.394881	0.00353789	0.0345305		XM_001466165.1	XP_001466202.1	40S ribosomal protein S25	ps	SWISSP	3e-82	100	XM_001466165.1	363	Leishmania infantum JPCM5 conserved hypothetical protein partial mRNA	XP_001466202.1	120	conserved hypothetical protein	XP_001466202.1	XP_001466202.1	3e-83	Strigomonas culicis	Caprin-1_C	0.064	uncharacterized protein LOC103572858	0.59	Crassostrea virginica	AIP3	1.2	Pikachurin	0.81	Bos taurus	XP_001466202.1	NR	XM_001466165.1	268.07	196.77	232.42	7.86059	144.02	129.23
	XM_001466213.1	LINJ_25_2190	XM_001466213.1	1.29112	0.586896		XM_001466213.1	159.194	0.68005	0.22713	0.000298896	0.00510279		XM_001466213.1	XP_001466250.1	glycerophosphoryl diester phosphodiesterasefamily - probable fragment	uc	PFAM	2e-21	70.4	XM_001466213.1	1005	Leishmania infantum JPCM5 conserved hypothetical protein partial mRNA	XP_001466250.1	334	conserved hypothetical protein	XP_001466250.1	XP_001466250.1	0	Phytomonas sp. isolate EM1	zf-C2H2_10	0.004	stress-induced-phosphoprotein 1-like	2e-09	Nilaparvata lugens	TPR	0.0007	RNA polymerase II-associated protein 3	9e-09	Xenopus tropicalis	XP_001466250.1	NR	XM_001466213.1	135.53	186.83	161.18	7.33253	113.3	87
	XM_001466216.1	LINJ_25_2230	XM_001466216.1	2.12286	0.746863		XM_001466216.1	175.198	0.692329	0.357537	0.00501435	0.0442219		XM_001466216.1	XP_003392599.1	Unknown product	uk		NA	NA	XM_001466216.1	900	Leishmania infantum JPCM5 putative succinyl-CoA synthetase alpha subunit partial mRNA	XP_003392599.1	299	putative succinyl-CoA synthetase alpha subunit	XP_003392599.1	XP_001466253.1	0	Strigomonas culicis	CoA_binding	5e-32	succinyl-CoA ligase	2e-139	Biomphalaria glabrata	CoA_binding	2e-31	Succinate--CoA ligase	4e-144	Blastocystis sp. subtype 1 (strain ATCC 50177 / NandII)	XP_003392599.1	NR	XM_001466216.1	181.57	281.72	231.645	7.85577	167.29	144.38
	XM_001466253.1	LINJ_27_0110	XM_001466253.1	7.71817	0.941621		XM_001466253.1	142.986	1.0246	0.233211	8.04e-07	4.04e-05		XM_001466253.1	XP_001466290.1	Unknown product	uk		NA	NA	XM_001466253.1	258	Leishmania infantum JPCM5 conserved hypothetical protein partial mRNA	XP_001466290.1	85	conserved hypothetical protein	XP_001466290.1	XP_001466290.1	6e-56	Trypanosoma cruzi cruzi	Dymeclin	0.008	hypothetical protein LOTGIDRAFT_119061, partial	0.5	Cimex lectularius	BOP1NT	1.1	U3 small nucleolar RNA-associated protein 25	3.3	Lachancea thermotolerans (strain ATCC 56472 / CBS 6340 / NRRL Y-8284)	XP_001466290.1	NR	XM_001466253.1	1195.32	1880.07	1537.69	10.5866	911.88	631.72
	XM_001466260.1	LINJ_27_0260	XM_001466260.1	1.33873	0.517525		XM_001466260.1	188.35	0.595932	0.226615	0.00117183	0.0147657		XM_001466260.1	XP_001466297.1	Suppressor-of-White-APricot splicing regulator	uc	SMART	6e-18	100	XM_001466260.1	1188	Leishmania infantum JPCM5 putative flap endonuclease-1 (FEN-1) partial mRNA	XP_001466297.1	395	putative flap endonuclease-1 (FEN-1)	XP_001466297.1	XP_001466297.1	0	Trypanosoma theileri	XPG_I	5e-43	predicted protein	8e-145	Onthophagus taurus	XPGN	3e-34	Flap endonuclease 1	0	Leishmania infantum	XP_001466297.1	NR	XM_001466260.1	164.22	148.38	156.3	7.28817	80.88	111.81
	XM_001466298.1	LINJ_27_0870	XM_001466298.1	-1.58734	0.33669		XM_001466298.1	218.892	0.597607	0.204112	0.000410471	0.00656431		XM_001466298.1	XP_001466335.1	Unknown product	uk		NA	NA	XM_001466298.1	2805	Leishmania infantum JPCM5 conserved hypothetical protein partial mRNA	XP_001466335.1	934	conserved hypothetical protein	XP_001466335.1	XP_001466335.1	0	Strigomonas culicis	Vert_IL3-reg_TF	0.86		NA		OMPdecase	0.22	Probable ATP-dependent 6-phosphofructokinase	0.058	Mycoplasma penetrans (strain HF-2)	XP_001466335.1	NR	XM_001466298.1	56.49	58.89	57.69	5.85025	41.73	42.24
	XM_001466299.1	LINJ_27_0880	XM_001466299.1	-1.60376	0.998039		XM_001466299.1	39.5209	0.814447	0.453193	0.00434809	0.0401286		XM_001466299.1	XP_001466336.1	amastin (Leishmania infantum JPCM5) CBZ39917.1 amastin	uc	NR	2e-146	100	XM_001466299.1	621	Leishmania infantum JPCM5 conserved hypothetical protein partial mRNA	XP_001466336.1	206	conserved hypothetical protein	XP_001466336.1	XP_001466336.1	1e-152	Phytomonas sp. isolate EM1	CCDC158	0.007		NA		CSF2	0.015	3-hydroxydecanoyl-	0.28	Escherichia fergusonii (strain ATCC 35469 / DSM 13698 / CDC 0568-73)	XP_001466336.1	NR	XM_001466299.1	99.61	67.59	83.6	6.38543	27.7	57.54
	XM_001466302.1	LINJ_27_0910	XM_001466302.1	0.169157	0.94859		XM_001466302.1	41.9788	1.00523	0.434626	0.00105006	0.013676		XM_001466302.1	XP_001466339.1	Unknown product	uk		NA	NA	XM_001466302.1	441	Leishmania infantum JPCM5 conserved hypothetical protein partial mRNA	XP_001466339.1	146	conserved hypothetical protein	XP_001466339.1	XP_001466339.1	4e-101	Trypanosoma congolense IL3000	YhfT	2		NA		VKc	0.34	Pyruvate carboxylase subunit A	1.5	Archaeoglobus fulgidus (strain ATCC 49558 / VC-16 / DSM 4304 / JCM 9628 / NBRC 100126)	XP_001466339.1	NR	XM_001466302.1	156.18	127.16	141.67	7.14639	65.15	54.13
	XM_001466322.1	LINJ_27_1150	XM_001466322.1	1.51089	1.193		XM_001466322.1	262.743	1.09086	0.155701	3.29e-13	7.87e-11		XM_001466322.1	XP_001466359.1	KH domain	uc	PFAM	7e-09	103	XM_001466322.1	1590	Leishmania infantum JPCM5 putative T-complex protein 1, beta subunit partial mRNA	XP_001466359.1	529	putative T-complex protein 1, beta subunit	XP_001466359.1	XP_001466359.1	0	Strigomonas culicis	Cpn60_TCP1	6e-172		NA		eIF6	2.3	T-complex protein 1 subunit beta	0	Dictyostelium discoideum	XP_001466359.1	NR	XM_001466322.1	240.37	233.71	237.04	7.88899	103.31	122.51
	XM_001466342.1	LINJ_27_1440	XM_001466342.1	-2.23829	0.917312		XM_001466342.1	78.3798	0.630151	0.323587	0.00497329	0.0440506		XM_001466342.1	XP_001466379.1	Protein of unknown function	uc	PFAM	7e-13	125.7	XM_001466342.1	1317	Leishmania infantum JPCM5 hypothetical protein, unknown function partial mRNA	XP_001466379.1	438	hypothetical protein, unknown function	XP_001466379.1	XP_001466379.1	0	Pseudoflavonifractor sp. 3BBH22	GNAT_acetyltran	6e-94		NA		DnaG_DnaB_bind	1	Uncharacterized N-acetyltransferase YdfB	5e-06	Bacillus subtilis (strain 168)	XP_001466379.1	NR	XM_001466342.1	61.03	61.94	61.485	5.94216	33.18	40.27
	XM_001466372.1	LINJ_27_1980	XM_001466372.1	-2.26635	0.951825		XM_001466372.1	66.5349	0.712177	0.352563	0.0033739	0.0334921		XM_001466372.1	XP_001466409.1	RNA polymerase II (Leishmania infantum JPCM5) CAM67892.1 RNA polymerase II	tm	NR	0	100	XM_001466372.1	1149	Leishmania infantum JPCM5 conserved hypothetical protein partial mRNA	XP_001466409.1	382	conserved hypothetical protein	XP_001466409.1	XP_001466409.1	0	Leishmania guyanensis	PUMA	0.16	chromodomain-helicase-DNA-binding protein Mi-2 homolog isoform X1	0.53	Amyelois transitella	Sema	0.19		NA		XP_001466409.1	NR	XM_001466372.1	68.19	58.99	63.59	5.99073	30.22	37.94
	XM_001466419.1	LINJ_27_2190	XM_001466419.1	-3.48931	1.21059		XM_001466419.1	83.6169	0.927646	0.287436	8.38e-05	0.00187361		XM_001466419.1	XP_001466456.1	Unknown product	uk		NA	NA	XM_001466419.1	1980	Leishmania infantum JPCM5 conserved hypothetical protein partial mRNA	XP_001466456.1	659	conserved hypothetical protein	XP_001466456.1	XP_001466456.1	0	Phytomonas sp. isolate EM1	DUF3480	0.023		NA		Amelogenin	0.026	Protein kintoun	1.6	Rattus norvegicus	XP_001466456.1	NR	XM_001466419.1	48.64	47.06	47.85	5.58045	28.75	21.57
	XM_001466425.1	LINJ_27_2250	XM_001466425.1	-0.269073	0.804043		XM_001466425.1	91.072	0.635552	0.280509	0.00245288	0.0266219		XM_001466425.1	XP_001466462.1	Unknown product	uk		NA	NA	XM_001466425.1	945	Leishmania infantum JPCM5 protein phosphatase-like protein partial mRNA	XP_001466462.1	314	protein phosphatase-like protein	XP_001466462.1	XP_001466462.1	0	Angomonas deanei	PP2C	4e-85	probable protein phosphatase 2C T23F11.1 isoform X3	6e-76	Cimex lectularius	PP2Cc	6e-85	Protein phosphatase 2C homolog 3	1e-75	Schizosaccharomyces pombe (strain 972 / ATCC 24843)	XP_001466462.1	NR	XM_001466425.1	99.32	118.65	108.985	6.76799	71.27	66.88
	XM_001466426.1	LINJ_27_2260	XM_001466426.1	3.4442	0.805335		XM_001466426.1	332.869	0.510122	0.154291	0.000184063	0.00350883		XM_001466426.1	XP_001466463.1	Unknown product	uk		NA	NA	XM_001466426.1	1179	Leishmania infantum JPCM5 putative GTP binding protein partial mRNA	XP_001466463.1	392	putative GTP binding protein	XP_001466463.1	XP_001466463.1	0	Phytomonas sp. isolate EM1	YchF-GTPase_C	3e-51	obg-like ATPase 1	6e-157	Orussus abietinus	AAA	0.002	Obg-like ATPase 1	1e-156	Arabidopsis thaliana	XP_001466463.1	NR	XM_001466426.1	295.36	382.07	338.715	8.40393	230.01	232.04
	XM_001466474.1	LINJ_29_0050	XM_001466474.1	-3.5084	1.03018		XM_001466474.1	87.2089	0.584689	0.29311	0.005561	0.0475489		XM_001466474.1	XP_001466511.1	Unknown product	uk		NA	NA	XM_001466474.1	2019	Leishmania infantum JPCM5 conserved hypothetical protein partial mRNA	XP_001466511.1	672	conserved hypothetical protein	XP_001466511.1	XP_001466511.1	0	Trypanosoma congolense IL3000	PRORP	0.083	uncharacterized protein LOC106689264	8	Halyomorpha halys	Flu_M1_C	0.81	Transportin MOS14	0.14	Arabidopsis thaliana	XP_001466511.1	NR	XM_001466474.1	44.57	40.77	42.67	5.41515	23.61	31.99
	XM_001466522.1	LINJ_29_0390	XM_001466522.1	-2.71971	0.497103		XM_001466522.1	170.483	0.587211	0.26315	0.00332421	0.0331201		XM_001466522.1	XP_001466559.1	uncharacterized protein LOC111329429	uc	REFSEQ-INVERTEBRATE	2e-49	106.6	XM_001466522.1	2928	Leishmania infantum JPCM5 conserved hypothetical protein partial mRNA	XP_001466559.1	975	conserved hypothetical protein	XP_001466559.1	XP_001466559.1	0	Trypanosoma rangeli SC58	CCDC158	0.0002		NA		Spc7	0.0001	Centromere-associated protein E	0.31	Homo sapiens	XP_001466559.1	NR	XM_001466522.1	30.12	56.3	43.21	5.43329	22.1	34.68
	XM_001466538.1	LINJ_29_0550	XM_001466538.1	-1.60626	0.779758		XM_001466538.1	109.296	0.583718	0.269158	0.00334623	0.033258		XM_001466538.1	XP_001466575.1	protein kinase A regulatory subunit (Leishmania infantumJPCM5) XP_003859228.1 protein kinase A regulatory subunit	st	NR	0	100	XM_001466538.1	1509	Leishmania infantum JPCM5 conserved hypothetical protein partial mRNA	XP_001466575.1	502	conserved hypothetical protein	XP_001466575.1	XP_001466575.1	0	Phytomonas sp. isolate EM1	RNase_T	5e-24	3'-5' exoribonuclease 1-like	9e-46	Aplysia californica	EXOIII	6e-23	3'-5' exoribonuclease 1	3e-42	Homo sapiens	XP_001466575.1	NR	XM_001466538.1	63.08	75.18	69.13	6.11124	29.82	47.9
	XM_001466571.1	LINJ_29_0890	XM_001466571.1	2.11815	1.07979		XM_001466571.1	167.912	0.803681	0.197763	4.86e-06	0.000191025		XM_001466571.1	XP_001466608.1	lathosterol oxidase-like protein (Leishmania infantum JPCM5) CAM68258.1 lathosterol oxidase-like protein (Leishmania infantum JPCM5) SOX65504.1	met/lipd	NR	0	100	XM_001466571.1	909	Leishmania infantum JPCM5 putative high mobility group protein homolog tdp-1 partial mRNA	XP_001466608.1	302	putative high mobility group protein homolog tdp-1	XP_001466608.1	XP_001466608.1	0	Trypanosoma cruzi	HMG_box	5e-17	high mobility group protein B1-like	1e-26	Priapulus caudatus	HMG	3e-16	High mobility group protein homolog TDP-1	2e-64	Trypanosoma brucei rhodesiense	XP_001466608.1	NR	XM_001466571.1	270.82	261.02	265.92	8.05485	157.85	176.32
	XM_001466577.1	LINJ_29_0960	XM_001466577.1	-0.209898	0.866		XM_001466577.1	108.236	0.802367	0.262881	0.000198085	0.00369674		XM_001466577.1	XP_001466614.1	Unknown product	uk		NA	NA	XM_001466577.1	1050	Leishmania infantum JPCM5 conserved hypothetical protein partial mRNA	XP_001466614.1	349	conserved hypothetical protein	XP_001466614.1	XP_001466614.1	0	Leptomonas seymouri	PhyH	0.0009	hypothetical protein Phum_PHUM411800	0.16	Fopius arisanus	PHD	7e-05	Kanamycin B dioxygenase	1e-11	Streptomyces kanamyceticus	XP_001466614.1	NR	XM_001466577.1	113.22	119.71	116.465	6.86375	72.48	67.94
	XM_001466625.1	LinJ_29_3030	XM_001466625.1	0.914187	0.465968		XM_001466625.1	107.981	0.838062	0.278441	0.000213282	0.00388393		XM_001466625.1	XP_001466662.1	electron transfer flavoprotein (Leishmania infantumJPCM5) XP_003861343.1 electron transfer flavoprotein	pm	NR	0	100	XM_001466625.1	777	Leishmania infantum JPCM5 amastin, putative partial mRNA	XP_001466662.1	258	amastin, putative	XP_001466662.1	XP_001466662.1	0	Leishmania donovani	Amastin	3e-70		NA		FRI	0.78	Lamin tail domain-containing protein 2	2.5	Homo sapiens	XP_001466662.1	NR	XM_001466625.1	178.39	113.17	145.78	7.18765	73.8	101.6
	XM_001466632.1	LINJ_29_1510	XM_001466632.1	0.602102	0.87035		XM_001466632.1	119.654	0.573825	0.238053	0.00218499	0.0243308		XM_001466632.1	XP_001466669.1	ribosome biogenesis protein (Leishmania infantum JPCM5) XP_003860504.1 ribosome biogenesis protein	ps	NR	0	100	XM_001466632.1	951	Leishmania infantum JPCM5 putative RNA binding protein partial mRNA	XP_001466669.1	316	putative RNA binding protein	XP_001466669.1	XP_001466669.1	0	Leptomonas seymouri	zf-LYAR	2e-13	hypothetical protein LOAG_10623	4e-12	Diuraphis noxia	CysPc	0.016	UPF0743 protein C215.06c	2e-13	Schizosaccharomyces pombe (strain 972 / ATCC 24843)	XP_001466669.1	NR	XM_001466632.1	133.82	158.41	146.115	7.19096	89.48	95.44
	XM_001466644.1	LINJ_29_1600	XM_001466644.1	-1.08748	1.89929		XM_001466644.1	174.149	1.77181	0.229578	1.1e-15	4.69e-13		XM_001466644.1	XP_001466681.1	Unknown product	uk		NA	NA	XM_001466644.1	2019	Leishmania infantum JPCM5 conserved hypothetical protein partial mRNA	XP_001466681.1	672	conserved hypothetical protein	XP_001466681.1	XP_001466681.1	0	Leptomonas pyrrhocoris	DuoxA	0.014	hypothetical protein TRIADDRAFT_59935	1e-05	Aedes aegypti	Cation_ATPase_N	1.2	UPF0114 protein in repA1-repA2 intergenic region	2.6	Buchnera aphidicola subsp. Acyrthosiphon pisum (strain APS)	XP_001466681.1	NR	XM_001466644.1	210.54	109.9	160.22	7.32391	54.49	56.74
	XM_001466664.1	LINJ_29_1850	XM_001466664.1	11.3245	0.504073		XM_001466664.1	1980.29	0.845279	0.169756	7.16e-08	5.58e-06		XM_001466664.1	XP_001466701.1	RNA-binding protein (Leishmania infantum JPCM5) CAM68521.1 RNA-binding protein (Leishmania infantum JPCM5) SOX65844.1	tm	NR	5e-171	100	XM_001466664.1	723	Leishmania infantum JPCM5 putative histone H2A partial mRNA	XP_001466701.1	240	putative histone H2A	XP_001466701.1	XP_001466701.1	8e-172	Actinomyces georgiae F0490	PAT1	0.14	histone-lysine N-methyltransferase ash1 isoform X2	6.5	Rhagoletis zephyria	VRR_NUC	2.4	Pre-mRNA-splicing factor cwf2	7.7	Schizosaccharomyces pombe (strain 972 / ATCC 24843)	XP_001466701.1	NR	XM_001466664.1	3896.26	3886.18	3891.22	11.926	2024.21	2346.73
	XM_001466665.1	LINJ_29_1860	XM_001466665.1	9.47921	0.497473		XM_001466665.1	571.362	0.742704	0.285023	0.000990698	0.012986		XM_001466665.1	XP_001466702.1	Unknown product	uk		NA	NA	XM_001466665.1	444	Leishmania infantum JPCM5 putative histone H2A partial mRNA	XP_001466702.1	147	putative histone H2A	XP_001466702.1	XP_003862603.1	6e-99	Massilia sp. Root351	Protocadherin	0.54	V-type proton ATPase catalytic subunit A-like	1.4	Aplysia californica	START	1.5	SWI/SNF-related matrix-associated actin-dependent regulator of chromatin	1.5	Mus musculus	XP_001466702.1	NR	XM_001466665.1	1673.31	2665.35	2169.33	11.083	1614.81	1267.52
	XM_001466669.1	LINJ_29_1910	XM_001466669.1	-3.5077	0.614995		XM_001466669.1	158.973	0.582408	0.257326	0.00317865	0.0322219		XM_001466669.1	XP_001466706.1	wd repeat-containing protein 3 - probable fragment	uc	SWISSP	4e-60	53	XM_001466669.1	3525	Leishmania infantum JPCM5 conserved hypothetical protein partial mRNA	XP_001466706.1	1174	conserved hypothetical protein	XP_001466706.1	XP_001466706.1	0	Angomonas deanei	RTT107_BRCT_5	2e-08	DNA topoisomerase 2-binding protein 1	7e-13	Saccoglossus kowalevskii	BRCT	0.0003	SMC5-SMC6 complex localization factor protein 1	3e-12	Bos taurus	XP_001466706.1	NR	XM_001466669.1	41.1	28.64	34.87	5.12391	21.25	26.57
	XM_001466670.1	LINJ_29_1920	XM_001466670.1	9.92397	0.15259		XM_001466670.1	559.821	0.620123	0.135527	7.86e-07	3.97e-05		XM_001466670.1	XP_001466707.1	Meiotic cell cortex C-terminal pleckstrinhomology	uc	PFAM	2e-12	89.1	XM_001466670.1	393	Leishmania infantum JPCM5 putative 40S ribosomal protein S15A partial mRNA	XP_001466707.1	130	putative 40S ribosomal protein S15A	XP_001466707.1	XP_001463917.1	6e-93	Trypanosoma cruzi cruzi	Ribosomal_S8	2e-23	conserved hypothetical protein	1e-71	Neodiprion lecontei	SMR	0.19	40S ribosomal protein S15a	1e-71	Rattus norvegicus	XP_001466707.1	NR	XM_001466670.1	2031.6	2109.63	2070.61	11.0158	1299.92	1403.93
	XM_001466720.1	LINJ_29_2730	XM_001466720.1	3.22554	1.08809		XM_001466720.1	75.5118	0.797474	0.281393	0.000376989	0.00610077		XM_001466720.1	XP_001466757.1	Unknown product	uk		NA	NA	XM_001466720.1	369	Leishmania infantum JPCM5 conserved hypothetical protein partial mRNA	XP_001466757.1	122	conserved hypothetical protein	XP_001466757.1	XP_001466757.1	2e-85	Trypanosoma theileri	Vps16_N	2.5	tectonic-3	0.46	Mizuhopecten yessoensis	Col_cuticle_N	0.87	Mannan endo-1,6-alpha-mannosidase DFG5	4.2	Candida albicans (strain SC5314 / ATCC MYA-2876)	XP_001466757.1	NR	XM_001466720.1	463.58	315.34	389.46	8.60533	259.91	186.76
	XM_001466733.1	LINJ_29_2480	XM_001466733.1	10.5681	0.854802		XM_001466733.1	84.1248	0.955687	0.32104	0.000206949	0.00379977		XM_001466733.1	XP_001466770.1	60S ribosomal protein L39 (Leishmania infantum JPCM5) XP_001466770.1 60S ribosomal protein L39 (Leishmania infantum JPCM5)	ps	NR	5e-28	100	XM_001466733.1	156	Leishmania infantum JPCM5 putative 60S ribosomal protein L39 partial mRNA	XP_001466770.1	51	putative 60S ribosomal protein L39	XP_001466770.1	XP_001464605.1	5e-28	Dendrobium catenatum	Ribosomal_L39	3e-11	60S ribosomal protein L39	4e-15	Ooceraea biroi	Alpha_kinase	0.81	60S ribosomal protein L39-3	9e-17	Oryza sativa subsp. japonica	XP_001466770.1	NR	XM_001466733.1	4004.33	3569.01	3786.67	11.8867	1721.02	1823.13
	XM_001466742.1	LINJ_29_2580	XM_001466742.1	10.0862	0.267136		XM_001466742.1	1178.99	0.569128	0.118104	2.73e-07	1.65e-05		XM_001466742.1	XP_001466780.1	vesicle-associated membrane protein (vamp) (Leishmaniainfantum JPCM5) CAM69190.1 vesicle-associated membrane protein (vamp)	pe	NR	2e-161	100	XM_001466742.1	663	Leishmania infantum JPCM5 putative 60S ribosomal protein L13 partial mRNA	XP_001466780.1	220	putative 60S ribosomal protein L13	XP_001466780.1	XP_001466779.1	4e-160	Leptomonas pyrrhocoris	Ribosomal_L13e	3e-79	60S ribosomal protein L13	5e-57	Drosophila eugracilis	AlaDh_PNT_C	0.63	60S ribosomal protein L13	8e-54	Drosophila melanogaster	XP_001466780.1	NR	XM_001466742.1	2155.82	2405.56	2280.69	11.1553	1606.07	1623.57
	XM_001466743.1	LINJ_29_2580	XM_001466743.1	10.0862	0.267136		XM_001466743.1	1178.99	0.569128	0.118104	2.73e-07	1.65e-05		XM_001466743.1	XP_001466780.1	60S ribosomal protein L13 (Leishmania infantum JPCM5) XP_001466780.1 60S ribosomal protein L13 (Leishmania infantum JPCM5)	ps	NR	4e-160	100	XM_001466743.1	663	Leishmania infantum JPCM5 putative 60S ribosomal protein L13 partial mRNA	XP_001466780.1	220	putative 60S ribosomal protein L13	XP_001466780.1	XP_001466779.1	4e-160	Leptomonas pyrrhocoris	Ribosomal_L13e	3e-79	60S ribosomal protein L13	5e-57	Drosophila eugracilis	AlaDh_PNT_C	0.63	60S ribosomal protein L13	8e-54	Drosophila melanogaster	XP_001466780.1	NR	XM_001466743.1	2155.82	2405.56	2280.69	11.1553	1606.07	1623.57
	XM_001466764.1	LINJ_29_2970	XM_001466764.1	9.83762	0.298788		XM_001466764.1	746.188	0.618534	0.146922	4.02e-06	0.00016049		XM_001466764.1	XP_001466801.1	Unknown product	uk		NA	NA	XM_001466764.1	486	Leishmania infantum JPCM5 40S ribosomal protein S19-like protein partial mRNA	XP_001466801.1	161	40S ribosomal protein S19-like protein	XP_001466801.1	XP_001466801.1	1e-116	Leishmania panamensis	Ribosomal_S19e	3e-59	40S ribosomal protein S19a-like	4e-32	Polistes dominula	HTH_DTXR	0.036	40S ribosomal protein S19-1	6e-30	Arabidopsis thaliana	XP_001466801.1	NR	XM_001466764.1	2001.6	2319.63	2160.61	11.0772	1399.03	1399.55
	XM_001466797.1	LINJ_30_0210	XM_001466797.1	-0.45712	0.866715		XM_001466797.1	108.968	0.668772	0.265957	0.00123629	0.0154584		XM_001466797.1	XP_001466834.1	Unknown product	uk		NA	NA	XM_001466797.1	1125	Leishmania infantum JPCM5 putative ribosomal RNA adenine dimethylase family protein partial mRNA	XP_001466834.1	374	putative ribosomal RNA adenine dimethylase family protein	XP_001466834.1	XP_001466834.1	0	Phytomonas sp. isolate EM1	RrnaAD	8e-71	probable dimethyladenosine transferase	6e-107	Drosophila suzukii	rADc	2e-72	Probable dimethyladenosine transferase	6e-110	Bos taurus	XP_001466834.1	NR	XM_001466797.1	107.65	100.67	104.16	6.70266	48.14	66.28
	XM_001466858.1	LINJ_30_0490	XM_001466858.1	-1.86448	1.18348		XM_001466858.1	92.1821	0.911001	0.282091	9.26e-05	0.0020146		XM_001466858.1	XP_001466895.1	protein of unknown function - probable fragment	uc	PFAM	2e-12	62.6	XM_001466858.1	1410	Leishmania infantum JPCM5 putative bystin partial mRNA	XP_001466895.1	469	putative bystin	XP_001466895.1	XP_001466895.1	0	Phytomonas sp. isolate Hart1	Bystin	2e-141	bystin	1e-94	Amyelois transitella	OSTEO	0.005	Bystin	1e-94	Monosiga brevicollis	XP_001466895.1	NR	XM_001466858.1	58.88	104.48	81.68	6.35191	25.43	52.48
	XM_001466877.1	LINJ_30_0710	XM_001466877.1	11.6668	0.518703		XM_001466877.1	283.329	0.82559	0.239684	5.83e-05	0.00142143		XM_001466877.1	XP_001466916.1	Unknown product	uk		NA	NA	XM_001466877.1	201	Leishmania infantum JPCM5 putative 40S ribosomal protein S30 partial mRNA	XP_001466916.1	66	putative 40S ribosomal protein S30	XP_001466916.1	XP_001466914.1	2e-38	Trypanosoma grayi	Ribosomal_S30	2e-19	putative 40s ribosomal protein S30	2e-15	Nasonia vitripennis	WIF	0.99	40S ribosomal protein S30-B	2e-21	Schizosaccharomyces pombe (strain 972 / ATCC 24843)	XP_001466916.1	NR	XM_001466877.1	5410.31	3586.85	4498.58	12.1353	1986.21	2970.35
	XM_001466879.1	LINJ_30_0710	XM_001466879.1	11.6668	0.518703		XM_001466879.1	283.329	0.82559	0.239684	5.83e-05	0.00142143		XM_001466879.1	XP_001466916.1	40S ribosomal protein S30 (Leishmania infantum JPCM5) XP_001466915.1 40S ribosomal protein S30 (Leishmania infantum JPCM5)	ps	NR	2e-38	100	XM_001466879.1	201	Leishmania infantum JPCM5 putative 40S ribosomal protein S30 partial mRNA	XP_001466916.1	66	putative 40S ribosomal protein S30	XP_001466916.1	XP_001466914.1	2e-38	Trypanosoma grayi	Ribosomal_S30	2e-19	putative 40s ribosomal protein S30	2e-15	Nasonia vitripennis	WIF	0.99	40S ribosomal protein S30-B	2e-21	Schizosaccharomyces pombe (strain 972 / ATCC 24843)	XP_001466916.1	NR	XM_001466879.1	5410.31	3586.85	4498.58	12.1353	1986.21	2970.35
	XM_001466880.1	LINJ_30_0720	XM_001466880.1	3.18542	0.419407		XM_001466880.1	110.597	0.587629	0.281273	0.004388	0.0403141		XM_001466880.1	XP_001466917.1	40S ribosomal protein S19-like protein (Leishmania infantum JPCM5) CAM69850.1 40S ribosomal protein S19-like protein (Leishmania infantum JPCM5)	ps	NR	1e-116	100	XM_001466880.1	486	Leishmania infantum JPCM5 NUDC-like protein partial mRNA	XP_001466917.1	161	NUDC-like protein	XP_001466917.1	XP_001466917.1	2e-116	Strigomonas culicis	CS	3e-17	nuclear migration protein nudC-like isoform X2	9e-24	Ooceraea biroi	DPBB_1	0.041	Nuclear movement protein nudc	1e-27	Schizosaccharomyces pombe (strain 972 / ATCC 24843)	XP_001466917.1	NR	XM_001466880.1	257.44	287.65	272.545	8.09035	166.4	176.96
	XM_001466887.1	LINJ_30_0790	XM_001466887.1	0.0674208	0.638072		XM_001466887.1	89.6845	0.632604	0.291976	0.00323932	0.0326742		XM_001466887.1	XP_001466924.1	24-dihydroxyhept-2-ene-1	uc	NR	0	100	XM_001466887.1	840	Leishmania infantum JPCM5 conserved hypothetical protein partial mRNA	XP_001466924.1	279	conserved hypothetical protein	XP_001466924.1	XP_001466924.1	0	Trypanosoma cruzi cruzi	CCDC158	0.033	myosin-3	1.4	Pogonomyrmex barbatus	BRLZ	0.1	Tubulin glycylase 3B	0.69	Tetrahymena thermophila (strain SB210)	XP_001466924.1	NR	XM_001466887.1	142.36	84.45	113.405	6.82534	64.9	73.49
	XM_001466892.1	LINJ_30_0840	XM_001466892.1	-1.39662	1.67464		XM_001466892.1	94.1659	1.31812	0.245659	5e-09	5.57e-07		XM_001466892.1	XP_001466929.1	phospholipase ABHD3-like	met/lipd	REFSEQ-INVERTEBRATE	4e-39	82.5	XM_001466892.1	1278	Leishmania infantum JPCM5 conserved hypothetical protein partial mRNA	XP_001466929.1	425	conserved hypothetical protein	XP_001466929.1	XP_001466929.1	0	Trypanosoma congolense IL3000	DMAP_binding	0.016	uncharacterized protein LOC106126397 isoform X2	1.5	Crassostrea virginica	CW	4.1	Elongation factor Tu	0.19	Saccharopolyspora erythraea (strain ATCC 11635 / DSM 40517 / JCM 4748 / NBRC 13426 / NCIMB 8594 / NRRL 2338)	XP_001466929.1	NR	XM_001466892.1	103.47	139.72	121.595	6.92594	46.23	50.55
	XM_001466935.1	LINJ_30_1280	XM_001466935.1	-3.27798	1.13906		XM_001466935.1	128.237	0.814325	0.250215	9.84e-05	0.00211801		XM_001466935.1	XP_001466972.1	IQ and ubiquitin-like domain-containing protein - probable fragment	prot	SWISSP	3e-16	41.6	XM_001466935.1	2793	Leishmania infantum JPCM5 hypothetical protein, unknown function partial mRNA	XP_001466972.1	930	hypothetical protein, unknown function	XP_001466972.1	XP_001466972.1	0	Trypanosoma grayi	AAA_28	1e-17	TRPL translocation defect protein 14-like isoform X2	2e-42	Parasteatoda tepidariorum	AAA	0.29	TRPL translocation defect protein 14	2e-38	Drosophila melanogaster	XP_001466972.1	NR	XM_001466935.1	38.19	59.15	48.67	5.60496	31.6	27.86
	XM_001466952.1	LINJ_30_1450	XM_001466952.1	0.801861	0.963433		XM_001466952.1	56.7779	0.984434	0.349957	0.000288183	0.00494897		XM_001466952.1	XP_001466989.1	AP-1 complex subunit sigma-1	uc	SWISSP	1e-56	101.2	XM_001466952.1	498	Leishmania infantum JPCM5 hypothetical protein, unknown function partial mRNA	XP_001466989.1	165	hypothetical protein, unknown function	XP_001466989.1	XP_001466989.1	4e-118	Phytomonas sp. isolate Hart1	PLAC8	1e-16	hypothetical protein HELRODRAFT_177006	7e-05	Lingula anatina	DEXDc2	1.4	Protein PLANT CADMIUM RESISTANCE 7	0.001	Arabidopsis thaliana	XP_001466989.1	NR	XM_001466952.1	171.31	170.65	170.98	7.41768	55.22	76.47
	XM_001466970.1	LINJ_30_1610	XM_001466970.1	0.383665	0.569071		XM_001466970.1	137.802	0.535302	0.234626	0.00326929	0.0327331		XM_001466970.1	XP_001467007.1	Unknown product	uk		NA	NA	XM_001466970.1	1149	Leishmania infantum JPCM5 conserved hypothetical protein partial mRNA	XP_001467007.1	382	conserved hypothetical protein	XP_001467007.1	XP_001467007.1	0	Angomonas deanei	MAT1	0.37	probable E3 ubiquitin-protein ligase RNF144A	0.59	Bactrocera dorsalis	BRLZ	0.58	Kinesin heavy chain	0.83	Gibberella moniliformis	XP_001467007.1	NR	XM_001466970.1	93.76	140.92	117.34	6.87455	77.24	84.82
	XM_001467023.1	LINJ_30_2130	XM_001467023.1	-0.227162	0.865711		XM_001467023.1	148.975	0.554087	0.22909	0.00225119	0.0248977		XM_001467023.1	XP_001467060.1	pre-mrna 3' end processing protein wdr33 - probable fragment	uc	REFSEQ-INVERTEBRATE	6e-68	53.2	XM_001467023.1	1440	Leishmania infantum JPCM5 conserved hypothetical protein partial mRNA	XP_001467060.1	479	conserved hypothetical protein	XP_001467060.1	XP_001467060.1	0	Phytomonas sp. isolate Hart1	RsfS	3e-17	uncharacterized protein LOC110986739	3e-06	Myzus persicae	BAG	0.42	Mitochondrial assembly of ribosomal large subunit protein 1	1e-06	Homo sapiens	XP_001467060.1	NR	XM_001467023.1	132.78	89.34	111.06	6.7952	74.54	85.19
	XM_001467041.1	LINJ_30_2320	XM_001467041.1	-1.17775	0.529973		XM_001467041.1	114.584	0.615018	0.276302	0.00274303	0.0289601		XM_001467041.1	XP_001467078.1	Unknown product	uk		NA	NA	XM_001467041.1	1395	Leishmania infantum JPCM5 conserved hypothetical protein partial mRNA	XP_001467078.1	464	conserved hypothetical protein	XP_001467078.1	XP_001467078.1	0	Angomonas deanei	TFCD_C	0.86	ribosomal RNA large subunit methyltransferase I-like	0.13	Apis mellifera	IL1	0.43	Ribosomal RNA large subunit methyltransferase I	2e-07	Yersinia enterocolitica serotype O:8 / biotype 1B (strain NCTC 13174 / 8081)	XP_001467078.1	NR	XM_001467041.1	66.45	76.64	71.545	6.16078	50.1	49.5
	XM_001467085.1	LINJ_30_2760	XM_001467085.1	5.85067	1.62235		XM_001467085.1	17.1829	1.36885	0.565285	0.000670975	0.00959884		XM_001467085.1	XP_001467122.1	Unknown product	uk		NA	NA	XM_001467085.1	150	Leishmania infantum JPCM5 conserved hypothetical protein partial mRNA	XP_001467122.1	49	conserved hypothetical protein	XP_001467122.1	XP_001467122.1	6e-24	Leishmania panamensis	TMA7	0.029	translation machinery-associated protein 7 homolog	0.0001	Aethina tumida	CactinC_cactus	0.36	Translation machinery-associated protein 7	0.0003	Saccharomyces cerevisiae (strain ATCC 204508 / S288c)	XP_001467122.1	NR	XM_001467085.1	1120.09	1421.14	1270.62	10.3113	397.16	439.97
	XM_001467093.1	LINJ_30_2840	XM_001467093.1	-1.45375	0.573525		XM_001467093.1	186.975	0.536691	0.209313	0.00171365	0.0201868		XM_001467093.1	XP_001467130.1	X-ray repair cross-complementing protein 5	uc	SWISSP	4e-35	110	XM_001467093.1	2397	Leishmania infantum JPCM5 conserved hypothetical protein partial mRNA	XP_001467130.1	798	conserved hypothetical protein	XP_001467130.1	XP_001467130.1	0	Angomonas deanei	CCDC158	6e-09		NA		NurA	0.72	Fas-binding factor 1 homolog	0.003	Gallus gallus	XP_001467130.1	NR	XM_001467093.1	57.66	73.89	65.775	6.03947	47.7	48.31
	XM_001467100.1	LINJ_30_2910	XM_001467100.1	-1.12512	0.793327		XM_001467100.1	112.195	0.573731	0.266632	0.00396065	0.0374011		XM_001467100.1	XP_001467137.1	Unknown product	uk		NA	NA	XM_001467100.1	1374	Leishmania infantum JPCM5 conserved hypothetical protein partial mRNA	XP_001467137.1	457	conserved hypothetical protein	XP_001467137.1	XP_001467137.1	0	Strigomonas culicis	DUF4911	1.5	uncharacterized protein LOC107273145	2.2	Halyomorpha halys	CheW	0.029	pH-response transcription factor pacC/RIM101	0.13	Ashbya gossypii (strain ATCC 10895 / CBS 109.51 / FGSC 9923 / NRRL Y-1056)	XP_001467137.1	NR	XM_001467100.1	76.88	83.3	80.09	6.32355	48.19	47.59
	XM_001467112.1	LINJ_30_3030	XM_001467112.1	-3.78625	0.861689		XM_001467112.1	100.091	0.62742	0.284763	0.00331686	0.0330873		XM_001467112.1	XP_001467149.1	Unknown product	uk		NA	NA	XM_001467112.1	2544	Leishmania infantum JPCM5 conserved hypothetical protein partial mRNA	XP_001467149.1	847	conserved hypothetical protein	XP_001467149.1	XP_001467149.1	0	Bodo saltans	TPR_11	2e-08	tetratricopeptide repeat protein, tpr, putative, partial	6e-42	Strongylocentrotus purpuratus	TPR	4e-07	Tetratricopeptide repeat protein 6	2e-28	Homo sapiens	XP_001467149.1	NR	XM_001467112.1	48.14	23.6	35.87	5.16471	27.74	24.58
	XM_001467114.1	LINJ_30_3050	XM_001467114.1	-1.09159	0.909525		XM_001467114.1	75.6113	0.817559	0.316219	0.000757837	0.010563		XM_001467114.1	XP_001467151.1	Serine-threonine kinase receptor-associated protein	st	SWISSP	3e-53	98.6	XM_001467114.1	966	Leishmania infantum JPCM5 conserved hypothetical protein partial mRNA	XP_001467151.1	321	conserved hypothetical protein	XP_001467151.1	XP_001467151.1	0	Trypanosoma rangeli SC58	SR-25	0.17	KRR1 small subunit processome component homolog	1e-92	Drosophila takahashii	KH	0.0007	KRR1 small subunit processome component	2e-92	Saccharomyces cerevisiae (strain Zymaflore VL3)	XP_001467151.1	NR	XM_001467114.1	100.3	83.78	92.04	6.52419	44.97	61.14
	XM_001467131.1	LINJ_30_3780	XM_001467131.1	9.93575	0.334893		XM_001467131.1	408.891	0.6146	0.156641	1.39e-05	0.000468855		XM_001467131.1	XP_001467168.1	60S Ribosomal protein L36 (Leishmania infantum JPCM5) XP_003860597.1 60S Ribosomal protein L36	ps	NR	4e-70	100	XM_001467131.1	318	Leishmania infantum JPCM5 putative 60S acidic ribosomal protein P2 (LIP1), partial mRNA	XP_001467168.1	105	putative 60S acidic ribosomal protein P2	XP_001467168.1	XP_001467168.1	2e-62	Leishmania mexicana MHOM GT 2001 U1103	Ribosomal_60s	2e-05	hypothetical protein CRE_14151	3e-17	Diachasma alloeum	MYSc	0.75	60S acidic ribosomal protein P2	8e-65	Leishmania donovani	XP_001467168.1	NR	XM_001467131.1	2071.27	2512.73	2292	11.1624	1692.6	1508.52
	XM_001467132.1	LINJ_30_3790	XM_001467132.1	9.90606	0.412061		XM_001467132.1	406.875	0.721212	0.179939	7.07e-06	0.000260162		XM_001467132.1	XP_001467169.1	60S acidic ribosomal protein P2	ps	SWISSP	8e-65	100	XM_001467132.1	318	Leishmania infantum JPCM5 putative 60S acidic ribosomal protein P2 (LIP2), partial mRNA	XP_001467169.1	105	putative 60S acidic ribosomal protein P2	XP_001467169.1	XP_001467169.1	5e-63	Leishmania major strain Friedlin	Ribosomal_60s	2e-05	60S acidic ribosomal protein P2-like isoform X2	5e-17	Diachasma alloeum	MYSc	0.75	60S acidic ribosomal protein P2	2e-64	Leishmania donovani	XP_001467169.1	NR	XM_001467132.1	1966.84	2820.22	2393.53	11.2249	1101.85	1610.75
	XM_001467134.1	LINJ_30_3230	XM_001467134.1	-1.55245	1.16425		XM_001467134.1	87.435	0.996937	0.266144	1.21e-05	0.000418315		XM_001467134.1	XP_001467171.1	Unknown product	uk		NA	NA	XM_001467134.1	1305	Leishmania infantum JPCM5 putative 3-hydroxy-3-methylglutaryl-CoA reductase (HMGR), partial mRNA	XP_001467171.1	434	putative 3-hydroxy-3-methylglutaryl-CoA reductase	XP_001467171.1	XP_001467171.1	0	Angomonas deanei	HMG-CoA_red	8e-176	3-hydroxy-3-methylglutaryl-coenzyme A reductase-like isoform X2	1e-147	Leptinotarsa decemlineata	PLAc	0.29	3-hydroxy-3-methylglutaryl-coenzyme A reductase 2	4e-157	Dictyostelium discoideum	XP_001467171.1	NR	XM_001467134.1	88.77	88.17	88.47	6.46712	55.38	31.96
	XM_001467135.1	LINJ_28_0570	XM_001467135.1	9.89887	0.330144		XM_001467135.1	450.96	0.558347	0.173758	0.000233287	0.00419195		XM_001467135.1	XP_001470090.1	Unknown product	uk		NA	NA	XM_001467135.1	339	Leishmania infantum JPCM5 putative ribosomal protein S26 partial mRNA	XP_001470090.1	112	putative ribosomal protein S26	XP_001470090.1	XP_001470090.1	2e-75	Phytomonas sp. isolate Hart1	Ribosomal_S26e	4e-35	40S ribosomal protein S26	4e-30	Tribolium castaneum	FCD	0.8	40S ribosomal protein S26-3	7e-30	Arabidopsis thaliana	XP_001470090.1	NR	XM_001467135.1	2071.59	2362.06	2216.82	11.1143	1360.18	1619.42
	XM_001467140.1	LINJ_30_3290	XM_001467140.1	1.82045	0.895436		XM_001467140.1	333.465	0.671419	0.163692	5.66e-06	0.000215445		XM_001467140.1	XP_001467177.1	Unknown product	uk		NA	NA	XM_001467140.1	1785	Leishmania infantum JPCM5 putative glutamyl-tRNA synthetase partial mRNA	XP_001467177.1	594	putative glutamyl-tRNA synthetase	XP_001467177.1	XP_001467177.1	0	Strigomonas culicis	tRNA-synt_1c	9e-125	bifunctional glutamate/proline--tRNA ligase-like	3e-157	Drosophila grimshawi	RNB	0.058	Glutamate--tRNA ligase, cytoplasmic	5e-170	Arabidopsis thaliana	XP_001467177.1	NR	XM_001467140.1	245.46	190.1	217.78	7.76673	137.81	130.16
	XM_001467147.1	LINJ_30_3360	XM_001467147.1	0.870319	0.676884		XM_001467147.1	149.201	0.615398	0.224063	0.000734093	0.0103204		XM_001467147.1	XP_001467184.1	protein kinase (Leishmania infantum JPCM5) XP_003860825.1 protein kinase	st	NR	0	100	XM_001467147.1	1077	Leishmania infantum JPCM5 conserved hypothetical protein partial mRNA	XP_001467184.1	358	conserved hypothetical protein	XP_001467184.1	XP_001467184.1	0	Phytomonas sp. isolate Hart1	MORN	8e-05	phosphatidylinositol 4-phosphate 5-kinase 5-like	3e-61	Priapulus caudatus	MORN	5e-06	Radial spoke head 10 homolog B2	5e-31	Homo sapiens	XP_001467184.1	NR	XM_001467147.1	137.51	148.04	142.775	7.1576	93.91	91.23
	XM_001467178.1	LINJ_30_3610	XM_001467178.1	0.472579	0.657475		XM_001467178.1	187.3	0.625044	0.195005	0.000184928	0.00351709		XM_001467178.1	XP_001467215.1	Unknown product	uk		NA	NA	XM_001467178.1	1527	Leishmania infantum JPCM5 cytochrome p450-like protein partial mRNA	XP_001467215.1	508	cytochrome p450-like protein	XP_001467215.1	XP_001467215.1	0	Leptomonas seymouri	p450	3e-42	cytochrome P450 26A1-like	4e-36	Mizuhopecten yessoensis	TilS_C	0.19	Cytochrome P450 710A4	1e-110	Arabidopsis thaliana	XP_001467215.1	NR	XM_001467178.1	161.91	86.19	124.05	6.95478	89.55	75.01
	XM_001467204.2	LINJ_30_3390	XM_001467204.2	11.0254	0.308751		XM_001467204.2	1304.73	0.708332	0.14422	1.22e-07	8.5e-06		XM_001467204.2	XP_001467241.2	Unknown product	uk		NA	NA	XM_001467204.2	573	Leishmania infantum JPCM5 putative 60S ribosomal protein L9 partial mRNA	XP_001467241.2	190	putative 60S ribosomal protein L9	XP_001467241.2	XP_001467241.2	5e-137	Phytomonas sp. isolate Hart1	Ribosomal_L6	3e-11	60S ribosomal protein L9-like	4e-59	Apis cerana	PKS_ER	1.3	60S ribosomal protein L9	6e-63	Oryza sativa subsp. japonica	XP_001467241.2	NR	XM_001467204.2	3447.75	2989	3218.38	11.6521	2070.54	2024.56
	XM_001467233.1	LINJ_31_0090	XM_001467233.1	4.94529	0.835726		XM_001467233.1	281.672	0.691935	0.160168	2.04e-06	9.06e-05		XM_001467233.1	XP_001467270.1	acylphosphatase (Leishmania infantum JPCM5) CAM68674.1 acylphosphatase	uc	NR	1e-169	100	XM_001467233.1	696	Leishmania infantum JPCM5 conserved hypothetical protein partial mRNA	XP_001467270.1	231	conserved hypothetical protein	XP_001467270.1	XP_001467270.1	3e-169	Angomonas deanei	eIF3_subunit	0.004	conserved hypothetical protein	0.84	Trichinella spiralis	ZnF_C3H1	3e-05	Zinc finger CCCH domain-containing protein 15	0.013	Bos taurus	XP_001467270.1	NR	XM_001467233.1	616.05	540.27	578.16	9.17532	379.11	373.98
	XM_001467244.1	LINJ_31_0210	XM_001467244.1	-0.779577	1.02339		XM_001467244.1	131.578	0.64761	0.229166	0.000550205	0.00829382		XM_001467244.1	XP_001467281.1	hypothetical protein	uc	NR	0	100	XM_001467244.1	1458	Leishmania infantum JPCM5 WD repeat protein partial mRNA	XP_001467281.1	485	WD repeat protein	XP_001467281.1	XP_001467281.1	0	Leptomonas seymouri	NLE	6e-11	ribosome biogenesis protein WDR12-like	3e-37	Drosophila persimilis	WD40	7e-07	Ribosome biogenesis protein WDR12 homolog	1e-33	Drosophila persimilis	XP_001467281.1	NR	XM_001467244.1	98.24	105.76	102	6.67243	59.35	73.75
	XM_001467298.1	LINJ_31_0750	XM_001467298.1	-0.755181	-0.255387		XM_001467298.1	307.201	0.632162	0.223005	0.000578015	0.00853909		XM_001467298.1	XP_001467335.1	Unknown product	uk		NA	NA	XM_001467298.1	2940	Leishmania infantum JPCM5 conserved hypothetical protein partial mRNA	XP_001467335.1	979	conserved hypothetical protein	XP_001467335.1	XP_001467335.1	0	Leishmania braziliensis MHOM BR 75 M2904	MFS_1	6e-11	monocarboxylate transporter 12-like isoform X1	0.0004	Drosophila rhopaloa	RPR	0.088	Monocarboxylate transporter 13	0.043	Homo sapiens	XP_001467335.1	NR	XM_001467298.1	57.91	57.26	57.585	5.84762	40.95	34.12
	XM_001467344.1	LINJ_31_0580	XM_001467344.1	3.67582	-0.127028		XM_001467344.1	313.21	0.556711	0.180597	0.000334184	0.00557429		XM_001467344.1	XP_001467381.1	Ribokinase	uc	SWISSP	0	99	XM_001467344.1	990	Leishmania infantum JPCM5 putative mevalonate kinase partial mRNA	XP_001467381.1	329	putative mevalonate kinase	XP_001467381.1	XP_001467381.1	0	Leptomonas pyrrhocoris	GHMP_kinases_C	4e-15	mevalonate kinase-like	3e-24	Bactrocera oleae	CASc	2.3	Mevalonate kinase	2e-34	Thermococcus gammatolerans (strain DSM 15229 / JCM 11827 / EJ3)	XP_001467381.1	NR	XM_001467344.1	252.21	244.37	248.29	7.95588	160.97	171.72
	XM_001467410.1	LINJ_31_1530	XM_001467410.1	-3.61729	0.650742		XM_001467410.1	152.308	0.589864	0.24658	0.0022001	0.0244322		XM_001467410.1	XP_001467447.1	Unknown product	uk		NA	NA	XM_001467410.1	3447	Leishmania infantum JPCM5 conserved hypothetical protein partial mRNA	XP_001467447.1	1148	conserved hypothetical protein	XP_001467447.1	XP_001467447.1	0	Phytomonas sp. isolate EM1	TALPID3	0.01		NA		SAA	5.3		NA		XP_001467447.1	NR	XM_001467410.1	32.43	37.4	34.915	5.12578	24.34	23.41
	XM_001467415.1	LINJ_31_1580	XM_001467415.1	0.9065	0.918094		XM_001467415.1	104.601	0.668286	0.260871	0.00109398	0.0140681		XM_001467415.1	XP_001467452.1	Unknown product	uk		NA	NA	XM_001467415.1	789	Leishmania infantum JPCM5 conserved hypothetical protein partial mRNA	XP_001467452.1	262	conserved hypothetical protein	XP_001467452.1	XP_001467452.1	0	Angomonas deanei	L51_S25_CI-B8	1e-12	hypothetical protein TRIADDRAFT_58627	2e-05	Stylophora pistillata	L51_S25_CI-B8	3e-21	Interferon alpha-D	1.2	Bos taurus	XP_001467452.1	NR	XM_001467415.1	162.03	171.74	166.885	7.38271	113.87	99.77
	XM_001467425.1	LINJ_31_1680	XM_001467425.1	-0.935584	0.797353		XM_001467425.1	41.991	1.15172	0.480451	0.000800908	0.0110874		XM_001467425.1	XP_001467462.1	Rab subfamily of small GTPases	pe	SMART	6e-33	98.7	XM_001467425.1	561	Leishmania infantum JPCM5 conserved hypothetical protein partial mRNA	XP_001467462.1	186	conserved hypothetical protein	XP_001467462.1	XP_001467462.1	3e-136	Phytomonas sp. isolate Hart1	Sld5	5e-13	DNA replication complex GINS protein PSF3-like	4e-10	Stylophora pistillata	BID_1	0.51	Probable DNA replication complex GINS protein PSF3	1e-09	Dictyostelium discoideum	XP_001467462.1	NR	XM_001467425.1	99.96	92.24	96.1	6.58646	7.88	49.74
	XM_001467452.1	LINJ_31_1990	XM_001467452.1	-3.42981	0.645136		XM_001467452.1	76.5182	0.920445	0.342636	0.000469243	0.00731731		XM_001467452.1	XP_001467489.1	Unknown product	uk		NA	NA	XM_001467452.1	1719	Leishmania infantum JPCM5 conserved hypothetical protein partial mRNA	XP_001467489.1	572	conserved hypothetical protein	XP_001467489.1	XP_001467489.1	0	Phytomonas sp. isolate EM1	Herpes_BLLF1	0.046		NA		A_amylase_inhib	1.9	Homogentisate geranylgeranyltransferase	3.5	Hordeum vulgare	XP_001467489.1	NR	XM_001467452.1	56.6	21.06	38.83	5.2791	25.9	20.08
	XM_001467490.1	LINJ_31_2320	XM_001467490.1	2.98352	0.852425		XM_001467490.1	253.053	0.702399	0.16606	2.65e-06	0.00011334		XM_001467490.1	XP_001467527.1	DNA-directed RNA polymerase II (Leishmania infantumJPCM5) CAM67132.1 DNA-directed RNA polymerase II (Leishmania infantum JPCM5)	tm	NR	0	100	XM_001467490.1	1029	Leishmania infantum JPCM5 putative 3,2-trans-enoyl-CoA isomerase, mitochondrial precursor partial mRNA	XP_001467527.1	342	putative 3,2-trans-enoyl-CoA isomerase, mitochondrial precursor	XP_001467527.1	XP_001467527.1	0	Leptomonas seymouri	ECH_1	6e-42		NA		HTH_ARAC	0.91	Enoyl-CoA delta isomerase 1, mitochondrial	1e-56	Mus musculus	XP_001467527.1	NR	XM_001467490.1	289.62	334.05	311.835	8.28464	180.66	200.98
	XM_001467545.1	LINJ_31_2650	XM_001467545.1	7.5963	1.32728		XM_001467545.1	96.0396	1.45569	0.244732	1.96e-10	2.96e-08		XM_001467545.1	XP_001467582.1	hypothetical protein	uc	NR	4e-43	100	XM_001467545.1	213	Leishmania infantum JPCM5 ubiquinol-cytochrome-c reductase-like protein partial mRNA	XP_001467582.1	70	ubiquinol-cytochrome-c reductase-like protein	XP_001467582.1	XP_001467582.1	5e-44	Trypanosoma equiperdum	UCR_hinge	2e-16	cytochrome b-c1 complex subunit 6, mitochondrial	0.012	Varroa destructor	CNX	0.91	Probable cytochrome b-c1 complex subunit 6	1e-07	Dictyostelium discoideum	XP_001467582.1	NR	XM_001467545.1	1832.42	2038.08	1935.25	10.9183	599.46	912.57
	XM_001467563.1	LINJ_31_2850	XM_001467563.1	-2.93472	1.20741		XM_001467563.1	193.193	0.801798	0.188003	2.42e-06	0.000105464		XM_001467563.1	XP_001467600.1	Unknown product	uk		NA	NA	XM_001467563.1	3876	Leishmania infantum JPCM5 kinetoplast-associated protein-like protein partial mRNA	XP_001467600.1	1291	kinetoplast-associated protein-like protein	XP_001467600.1	XP_001467600.1	0	Leptomonas pyrrhocoris	DUF4349	0.092		NA		Elp3	0.35		NA		XP_001467600.1	NR	XM_001467563.1	65.98	44.76	55.37	5.79103	36.24	37.2
	XM_001467569.1	LINJ_31_2930	XM_001467569.1	-2.36289	0.768017		XM_001467569.1	108.634	0.673672	0.268789	0.00123312	0.0154425		XM_001467569.1	XP_001467606.1	Unknown product	uk		NA	NA	XM_001467569.1	1875	Leishmania infantum JPCM5 conserved hypothetical protein partial mRNA	XP_001467606.1	624	conserved hypothetical protein	XP_001467606.1	XP_001467606.1	0	Angomonas deanei	HD_assoc	0.025		NA		Molybdop_Fe4S4	0.3		NA		XP_001467606.1	NR	XM_001467569.1	49.9	59.47	54.685	5.77307	40.3	28.75
	XM_001467608.1	LINJ_25_2560	XM_001467608.1	11.0691	0.973535		XM_001467608.1	513.79	0.886051	0.27526	0.000125685	0.00256409		XM_001467608.1	XP_003392606.1	hypothetical protein	uc	NR	3e-67	100	XM_001467608.1	303	Leishmania infantum JPCM5 histone H4 partial mRNA	XP_003392606.1	100	histone H4	XP_003392606.1	XP_001464339.1	8e-64	Leishmania infantum	CENP-T_C	0.0001	GM13181	5e-34	Priapulus caudatus	H4	2e-31	Histone H4	3e-33	Chlamydomonas reinhardtii	XP_003392606.1	NR	XM_001467608.1	5352.86	3878.87	4615.86	12.1724	2543.53	1781.24
	XM_001467646.1	LINJ_32_0010	XM_001467646.1	2.11674	0.708371		XM_001467646.1	61.6626	0.646879	0.346652	0.00550871	0.0473005		XM_001467646.1	XP_001467683.1	Cytochrome b5-like Heme/Steroid binding domain	met/energy	PFAM	1e-10	54	XM_001467646.1	405	Leishmania infantum JPCM5 conserved hypothetical protein partial mRNA	XP_001467683.1	134	conserved hypothetical protein	XP_001467683.1	XP_001467683.1	3e-95	Strigomonas culicis	DUF3439	1.6	uncharacterized protein LOC100891850	0.16	Rhagoletis zephyria	STYKc	0.5	RAS guanyl-releasing protein 2	1.7	Homo sapiens	XP_001467683.1	NR	XM_001467646.1	196.91	262.99	229.95	7.84518	122.49	150.62
	XM_001467670.1	LINJ_32_0250	XM_001467670.1	-4.22994	1.13814		XM_001467670.1	114.112	0.790009	0.279326	0.000404011	0.00647373		XM_001467670.1	XP_001467707.1	pre-mRNA splicing factor (Leishmania infantum JPCM5) CAM68371.1 pre-mRNA splicing factor (Leishmania infantum JPCM5) SOX65661.1	tm	NR	0	100	XM_001467670.1	3261	Leishmania infantum JPCM5 conserved hypothetical protein partial mRNA	XP_001467707.1	1086	conserved hypothetical protein	XP_001467707.1	XP_001467707.1	0	Phytomonas sp. isolate EM1	DUF3584	0.01	60 kDa neurofilament protein-like	1.6	Aplysia californica	BRLZ	0.032		NA		XP_001467707.1	NR	XM_001467670.1	33.42	37.48	35.45	5.14771	18.65	21.15
	XM_001467690.1	LINJ_32_0450	XM_001467690.1	-0.594456	0.807732		XM_001467690.1	76.7474	0.660921	0.318666	0.00356231	0.0347272		XM_001467690.1	XP_001467727.1	mitochondrial carrier protein-like protein (Leishmania infantumJPCM5) XP_003862707.1 mitochondrial carrier protein-like protein (Leishmania donovani)	met/energy	NR	0	100	XM_001467690.1	876	Leishmania infantum JPCM5 conserved hypothetical protein partial mRNA	XP_001467727.1	291	conserved hypothetical protein	XP_001467727.1	XP_001467727.1	0	Angomonas deanei	DUF1279	1e-05	uncharacterized protein LOC107274244	2e-06	Trachymyrmex septentrionalis	WW	0.033	Pre-mRNA-processing protein 40B	0.002	Arabidopsis thaliana	XP_001467727.1	NR	XM_001467690.1	112.31	84.87	98.59	6.62337	50.35	60.85
	XM_001467707.1	LINJ_32_0600	XM_001467707.1	-1.93743	0.942361		XM_001467707.1	115.367	0.725304	0.268686	0.000672548	0.00960445		XM_001467707.1	XP_001467744.1	Unknown product	uk		NA	NA	XM_001467707.1	1755	Leishmania infantum JPCM5 putative ATP-dependent RNA helicase-like protein partial mRNA	XP_001467744.1	584	putative ATP-dependent RNA helicase-like protein	XP_001467744.1	XP_001467744.1	0	Angomonas deanei	DEAD	4e-39	predicted protein, partial	9e-114	Drosophila bipectinata	DEXDc	2e-37	Probable ATP-dependent RNA helicase ddx52	2e-112	Dictyostelium discoideum	XP_001467744.1	NR	XM_001467707.1	51.78	86.5	69.14	6.11145	40.1	37.87
	XM_001467716.1	LINJ_32_0510	XM_001467716.1	0.834513	0.455541		XM_001467716.1	158.96	0.507287	0.225009	0.00393353	0.0372313		XM_001467716.1	XP_001467753.1	hypothetical protein	uc	NR	0	100	XM_001467716.1	1152	Leishmania infantum JPCM5 conserved hypothetical protein partial mRNA	XP_001467753.1	383	conserved hypothetical protein	XP_001467753.1	XP_001467753.1	0	Trypanosoma grayi	Peptidase_S30	0.26	uncharacterized protein Dana_GF19143, isoform A	5	Athalia rosae	GIT	1.1	Carbamoyl-phosphate synthase arginine-specific large chain	1.4	Lactobacillus plantarum (strain ATCC BAA-793 / NCIMB 8826 / WCFS1)	XP_001467753.1	NR	XM_001467716.1	127.48	133.97	130.725	7.03039	98.77	91.25
	XM_001467732.1	LINJ_32_0890	XM_001467732.1	-0.205522	1.08508		XM_001467732.1	156.732	0.604404	0.27311	0.0035332	0.0345305		XM_001467732.1	XP_001467769.1	amino acid transporter aATP11 (Leishmania infantum JPCM5) CAM70426.1 amino acid transporter aATP11 (Leishmania infantum JPCM5)	tr	NR	0	100	XM_001467732.1	1536	Leishmania infantum JPCM5 conserved hypothetical protein partial mRNA	XP_001467769.1	511	conserved hypothetical protein	XP_001467769.1	XP_001467769.1	0	Trypanosoma cruzi cruzi	Cytadhesin_P30	0.2	nucleobindin-2 isoform X2	0.96	Apis cerana	IL7	0.98	Protein piccolo	0.53	Mus musculus	XP_001467769.1	NR	XM_001467732.1	136.12	107.05	121.585	6.92582	74.35	91.55
	XM_001467762.2	LINJ_32_1190	XM_001467762.2	-2.75899	0.797568		XM_001467762.2	264.408	0.718696	0.209669	7.03e-05	0.00165853		XM_001467762.2	XP_001467799.2	Unknown product	uk		NA	NA	XM_001467762.2	4824	Leishmania infantum JPCM5 conserved hypothetical protein partial mRNA	XP_001467799.2	1607	conserved hypothetical protein	XP_001467799.2	XP_001467799.2	0	Leishmania braziliensis MHOM BR 75 M2904	Herpes_BLLF1	0.0008		NA		BRLZ	0.68		NA		XP_001467799.2	NR	XM_001467762.2	47.71	48.6	48.155	5.58961	28.2	32.61
	XM_001467807.1	LINJ_32_1680	XM_001467807.1	-2.46297	0.777645		XM_001467807.1	114.32	0.688733	0.280348	0.00137947	0.0168349		XM_001467807.1	XP_001467844.1	hypothetical protein	uc	NR	0	100	XM_001467807.1	2007	Leishmania infantum JPCM5 conserved hypothetical protein partial mRNA	XP_001467844.1	668	conserved hypothetical protein	XP_001467844.1	XP_001467844.1	0	Trypanosoma brucei gambiense DAL972	SOG2	0.04		NA		Elong-fact-P_C	8.8		NA		XP_001467844.1	NR	XM_001467807.1	58.77	46.38	52.575	5.71631	37.47	32.2
	XM_001467811.1	LINJ_32_1720	XM_001467811.1	1.52245	0.696684		XM_001467811.1	103.725	0.659854	0.269941	0.00164167	0.0194799		XM_001467811.1	XP_001467848.1	ribosomal P protein AGP2beta-1 (Leishmania infantumJPCM5) CAM70223.1 ribosomal P protein AGP2beta-1 (Leishmania infantum JPCM5)	ps	NR	9e-164	100	XM_001467811.1	669	Leishmania infantum JPCM5 putative chromosomal passenger protein (CPC2), partial mRNA	XP_001467848.1	222	putative chromosomal passenger protein	XP_001467848.1	XP_001467848.1	4e-162	Phytomonas sp. isolate EM1	TLV_coat	2.1	structural maintenance of chromosomes protein 4	7.9	Onthophagus taurus	IFabd	4.4	Transcription-repair-coupling factor	0.14	Staphylococcus saprophyticus subsp. saprophyticus (strain ATCC 15305 / DSM 20229)	XP_001467848.1	NR	XM_001467811.1	203.06	160.25	181.655	7.50506	126.31	100.75
	XM_001467851.1	LINJ_32_2100	XM_001467851.1	-0.573656	1.62977		XM_001467851.1	34.2466	0.783337	0.477636	0.00577071	0.0486773		XM_001467851.1	XP_001467888.1	Unknown product	uk		NA	NA	XM_001467851.1	447	Leishmania infantum JPCM5 conserved hypothetical protein partial mRNA	XP_001467888.1	148	conserved hypothetical protein	XP_001467888.1	XP_001467888.1	8e-100	Trypanosoma cruzi Dm28c	DUF2561	0.43	NF-kappa-B-repressing factor	0.33	Microplitis demolitor	CarD_TRCF	6.4		NA		XP_001467888.1	NR	XM_001467851.1	81.15	218.39	149.77	7.2266	85.25	46.04
	XM_001467874.1	LINJ_32_2340	XM_001467874.1	-3.35309	0.704541		XM_001467874.1	87.5364	0.607382	0.310536	0.00522053	0.045498		XM_001467874.1	XP_001467911.1	dihydrosphingosine 1-phosphate phosphatase lcb3 - probable fragment	uc	SWISSP	1e-22	60.3	XM_001467874.1	1923	Leishmania infantum JPCM5 hypothetical protein, unknown function partial mRNA	XP_001467911.1	640	hypothetical protein, unknown function	XP_001467911.1	XP_001467911.1	0	Leptomonas pyrrhocoris	Prd1-P2	0.9		NA		GAL4	1		NA		XP_001467911.1	NR	XM_001467874.1	45.33	31.74	38.535	5.2681	26.79	23.53
	XM_001467922.1	LINJ_32_2850	XM_001467922.1	10.735	0.323228		XM_001467922.1	719.37	0.945905	0.262491	2.78e-05	0.000809646		XM_001467922.1	XP_001467961.1	ribosomal protein L27 (Leishmania infantum JPCM5) XP_001467961.1 ribosomal protein L27 (Leishmania infantum JPCM5) XP_003863696.1	ps	NR	1e-92	100	XM_001467922.1	405	Leishmania infantum JPCM5 putative ribosomal protein L27 partial mRNA	XP_001467961.1	134	putative ribosomal protein L27	XP_001467961.1	XP_001467959.1	1e-92	Phytomonas sp. isolate EM1	Ribosomal_L27e	7e-28	60S ribosomal protein L27-like	4e-42	Papilio machaon	KOW	8e-05	60S ribosomal protein L27	1e-42	Hippocampus comes	XP_001467961.1	NR	XM_001467922.1	2320.88	3925.17	3123.03	11.6087	1510.44	1787.92
	XM_001467947.1	LINJ_32_3090	XM_001467947.1	-2.89634	1.19258		XM_001467947.1	89.688	0.905044	0.282225	0.0001002	0.00214075		XM_001467947.1	XP_001467984.1	Dual specificity phosphatase	st	PFAM	1e-10	37	XM_001467947.1	1815	Leishmania infantum JPCM5 conserved hypothetical protein partial mRNA	XP_001467984.1	604	conserved hypothetical protein	XP_001467984.1	XP_001467984.1	0	Phytomonas sp. isolate Hart1	WASH_WAHD	0.056	uncharacterized protein LOC107327037	2.2	Mizuhopecten yessoensis	Glyco_32	1.8	Pyridoxal 5'-phosphate synthase subunit PdxT	0.24	Thermococcus onnurineus (strain NA1)	XP_001467984.1	NR	XM_001467947.1	60.28	53.63	56.955	5.83175	39.69	29.77
	XM_001467950.1	LINJ_32_3120	XM_001467950.1	-1.72568	0.505787		XM_001467950.1	155.837	0.534537	0.231152	0.00302709	0.0310334		XM_001467950.1	XP_001467987.1	calmodulin-related protein (Leishmania infantum JPCM5) CAM70242.1 calmodulin-related protein (Leishmania infantum JPCM5) SOX67633.1	st	NR	0	100	XM_001467950.1	2178	Leishmania infantum JPCM5 putative minichromosome maintenance (MCM) complex subunit partial mRNA	XP_001467987.1	725	putative minichromosome maintenance (MCM) complex subunit	XP_001467987.1	XP_001467987.1	0	Trypanosoma theileri	MCM	1e-177	DNA replication licensing factor Mcm7	3e-171	Lucilia cuprina	MCM	0	DNA replication licensing factor MCM7	9e-176	Arabidopsis thaliana	XP_001467987.1	NR	XM_001467950.1	68.06	47.43	57.745	5.85162	40.22	36.2
	XM_001467951.1	LINJ_32_3130	XM_001467951.1	4.05083	1.1372		XM_001467951.1	100.839	0.996818	0.293629	4.71e-05	0.00120119		XM_001467951.1	XP_001467988.1	Unknown product	uk		NA	NA	XM_001467951.1	378	Leishmania infantum JPCM5 tubulin binding cofactor A-like protein partial mRNA	XP_001467988.1	125	tubulin binding cofactor A-like protein	XP_001467988.1	XP_001467988.1	4e-85	Trypanosoma grayi	TBCA	7e-17	tubulin-specific chaperone A-like	3e-06	Strongylocentrotus purpuratus	THUMP	0.066	Tubulin-folding cofactor A	4e-08	Arabidopsis thaliana	XP_001467988.1	NR	XM_001467951.1	298.1	780.25	539.175	9.07461	216.82	301.74
	XM_001467952.1	LINJ_32_3140	XM_001467952.1	2.71482	0.705415		XM_001467952.1	119.442	0.593306	0.266497	0.00326642	0.0327331		XM_001467952.1	XP_001467989.1	Frataxin mitochondrial	met/energy	SWISSP	4e-17	83.8	XM_001467952.1	570	Leishmania infantum JPCM5 ATP binding protein-like protein partial mRNA	XP_001467989.1	189	ATP binding protein-like protein	XP_001467989.1	XP_001467989.1	3e-138	Trypanosoma congolense IL3000	Phosducin	1e-05	thioredoxin domain-containing protein 9-like	4e-52	Drosophila ananassae	PCRF	0.73	Thioredoxin domain-containing protein 9	2e-50	Homo sapiens	XP_001467989.1	NR	XM_001467952.1	293.84	241.01	267.425	8.06299	173.65	192.36
	XM_001467970.1	LINJ_34_2730	XM_001467970.1	0.603001	1.35906		XM_001467970.1	161.886	1.00344	0.229975	1.04e-06	4.92e-05		XM_001467970.1	XP_001468635.1	ribosomal protein L3 (Leishmania infantum JPCM5) CAM71080.1 ribosomal protein L3	ps	NR	0	100	XM_001467970.1	1260	Leishmania infantum JPCM5 putative ribosomal protein L3 partial mRNA	XP_001468635.1	419	putative ribosomal protein L3	XP_001468635.1	XP_001468007.1	0	Angomonas deanei	Ribosomal_L3	9e-168	60S ribosomal protein L3-like	3e-167	Leptinotarsa decemlineata	G2F	1.6	60S ribosomal protein L3	5e-168	Mus musculus	XP_001468635.1	NR	XM_001467970.1	175.16	205.35	190.255	7.57179	114.11	82.45
	XM_001468013.1	LINJ_32_3770	XM_001468013.1	5.23509	0.45043		XM_001468013.1	167.861	0.550937	0.206961	0.00115128	0.0145967		XM_001468013.1	XP_001468050.1	Unknown product	uk		NA	NA	XM_001468013.1	444	Leishmania infantum JPCM5 conserved hypothetical protein partial mRNA	XP_001468050.1	147	conserved hypothetical protein	XP_001468050.1	XP_001468050.1	2e-105	Trypanosoma equiperdum	Hydantoinase_B	0.46		NA		Amb_all	0.31	Matrix protein VP40	1.3	Reston ebolavirus (strain Reston-89)	XP_001468050.1	NR	XM_001468013.1	491.44	556.34	523.89	9.03312	403.36	339.6
	XM_001468076.1	LINJ_33_0280	XM_001468076.1	-0.655894	0.833432		XM_001468076.1	87.3092	0.612516	0.299249	0.00432361	0.0401089		XM_001468076.1	XP_001468113.1	Unknown product	uk		NA	NA	XM_001468076.1	984	Leishmania infantum JPCM5 HNRNPA partial mRNA	XP_001468113.1	327	HNRNPA	XP_001468113.1	XP_001468113.1	0	Phytomonas sp. isolate Hart1	RRM_1	1e-08	seroreactive antigen BMN1-5	2e-08	Culex quinquefasciatus	RRM	2e-11		NA		XP_001468113.1	NR	XM_001468076.1	94.82	97.65	96.235	6.58849	62.04	61.19
	XM_001468080.1	LINJ_33_0340	XM_001468080.1	2.52545	1.40901		XM_001468080.1	462.38	1.34155	0.149403	1.75e-20	1.29e-17		XM_001468080.1	XP_001468117.1	Unknown product	uk		NA	NA	XM_001468080.1	2007	Leishmania infantum JPCM5 ATP-binding cassette protein subfamily F, member 3 (putative ABCF2), partial mRNA	XP_001468117.1	668	ATP-binding cassette protein subfamily F, member 3	XP_001468117.1	XP_001468117.1	0	Phytomonas sp. isolate EM1	ABC_tran	1e-24	hypothetical protein LOTGIDRAFT_114038	5e-151	Limulus polyphemus	AAA	5e-09	ABC transporter F family member 4	1e-149	Arabidopsis thaliana	XP_001468117.1	NR	XM_001468080.1	346.44	410.29	378.365	8.56363	170	140.94
	XM_001468117.1	LINJ_33_0740	XM_001468117.1	1.89145	1.03596		XM_001468117.1	69.7636	0.6953	0.326384	0.00282098	0.0294608		XM_001468117.1	XP_001468154.1	hypothetical protein	uc	NR	4e-107	100	XM_001468117.1	465	Leishmania infantum JPCM5 conserved hypothetical protein partial mRNA	XP_001468154.1	154	conserved hypothetical protein	XP_001468154.1	XP_001468154.1	2e-110	Phytomonas sp. isolate Hart1	DDHD	0.78	uncharacterized protein LOC105849703	0.61	Diuraphis noxia	CULLIN	1.4	Beta-1,4 N-acetylgalactosaminyltransferase 1	3.1	Rattus norvegicus	XP_001468154.1	NR	XM_001468117.1	153.73	334.92	244.325	7.93266	141.32	130.83
	XM_001468120.1	LINJ_33_0770	XM_001468120.1	9.3901	0.459946		XM_001468120.1	843.706	0.630488	0.143785	1.87e-06	8.4e-05		XM_001468120.1	XP_001468157.1	iron superoxide dismutase (Leishmania infantum JPCM5) XP_003863607.1 iron superoxide dismutase	detox/ox	NR	1e-143	100	XM_001468120.1	588	Leishmania infantum JPCM5 putative 60S ribosomal protein L6 partial mRNA	XP_001468157.1	195	putative 60S ribosomal protein L6	XP_001468157.1	XP_001464439.1	3e-137	Strigomonas culicis	Ribosomal_L6e	5e-37	60S ribosomal protein L6-like	3e-31	Limulus polyphemus	KOW	0.019	60S ribosomal protein L6	1e-34	Dictyostelium discoideum	XP_001468157.1	NR	XM_001468120.1	2006.95	2008.9	2007.92	10.9715	1524.33	1293.1
	XM_001468134.1	LINJ_33_0930	XM_001468134.1	1.56235	1.14988		XM_001468134.1	39.9048	0.812874	0.398822	0.00261325	0.0279158		XM_001468134.1	XP_001468171.1	Unknown product	uk		NA	NA	XM_001468134.1	345	Leishmania infantum JPCM5 conserved hypothetical protein partial mRNA	XP_001468171.1	114	conserved hypothetical protein	XP_001468171.1	XP_001468171.1	2e-80	Trypanosoma grayi	DUF4043	1.7	phosphoglycerate mutase 2	1	Bactrocera latifrons	DnaG_DnaB_bind	0.24	Isoleucine--tRNA ligase	0.57	Mycoplasma hyopneumoniae (strain 7448)	XP_001468171.1	NR	XM_001468134.1	316.26	151.99	234.125	7.87114	116.81	124.23
	XM_001468136.1	LINJ_33_0950	XM_001468136.1	4.89814	0.667958		XM_001468136.1	112.601	0.661404	0.252887	0.000961279	0.0127026		XM_001468136.1	XP_001468173.1	Unknown product	uk		NA	NA	XM_001468136.1	354	Leishmania infantum JPCM5 conserved hypothetical protein partial mRNA	XP_001468173.1	117	conserved hypothetical protein	XP_001468173.1	XP_001468173.1	3e-81	Phytomonas sp. isolate EM1	RNase_T	0.17	THAP domain-containing protein 1-like	1	Drosophila sechellia	RuBisCO_small	0.008	Conserved oligomeric Golgi complex subunit 2	1.9	Homo sapiens	XP_001468173.1	NR	XM_001468136.1	557.12	511.16	534.14	9.06107	284.34	343.18
	XM_001468137.1	LINJ_33_0960	XM_001468137.1	9.60104	0.175068		XM_001468137.1	1048.25	0.627888	0.142751	1.76e-06	7.99e-05		XM_001468137.1	XP_001468174.1	Phosphatidyl-N-methylethanolamine N-methyltransferase	uc	SWISSP	9e-45	89.8	XM_001468137.1	660	Leishmania infantum JPCM5 putative 40S ribosomal protein S3 partial mRNA	XP_001468174.1	219	putative 40S ribosomal protein S3	XP_001468174.1	XP_001464434.1	6e-159	Trypanosoma grayi	Ribosomal_S3_C	1e-23	40S ribosomal protein S3-like	2e-93	Acanthaster planci	EFG_IV	0.17	40S ribosomal protein S3	3e-90	Sus scrofa	XP_001468174.1	NR	XM_001468137.1	1965.28	1830.98	1898.13	10.8904	1236.15	1343.82
	XM_001468188.1	LINJ_33_1430	XM_001468188.1	0.448471	1.77556		XM_001468188.1	58.2882	1.39824	0.316366	6.15e-07	3.25e-05		XM_001468188.1	XP_001468225.1	ATP synthase epsilon chain (Leishmania infantum JPCM5) XP_003863077.1 ATP synthase	met/energy	NR	8e-133	100	XM_001468188.1	546	Leishmania infantum JPCM5 conserved hypothetical protein partial mRNA	XP_001468225.1	181	conserved hypothetical protein	XP_001468225.1	XP_001468225.1	5e-134	Trypanosoma cruzi cruzi	DUF2018	0.42	60S ribosome subunit biogenesis protein NIP7 homolog	2e-65	Limulus polyphemus	PUA	9e-12	60S ribosome subunit biogenesis protein nip7	2e-68	Schizosaccharomyces pombe (strain 972 / ATCC 24843)	XP_001468225.1	NR	XM_001468188.1	158.72	318.39	238.555	7.89818	89.72	89.45
	XM_001468217.1	LINJ_33_1730	XM_001468217.1	4.33249	1.10657		XM_001468217.1	269.321	1.09572	0.193068	1.05e-09	1.29e-07		XM_001468217.1	XP_001468254.1	amastin (Leishmania infantum JPCM5) CAM69705.1 amastin	uc	NR	0	100	XM_001468217.1	777	Leishmania infantum JPCM5 putative cyclophilin 4 (CYP4), partial mRNA	XP_001468254.1	258	putative cyclophilin 4	XP_001468254.1	XP_001468254.1	0	Trypanosoma brucei gambiense DAL972	Pro_isomerase	7e-58	peptidyl-prolyl cis-trans isomerase 3, variant	4e-86	Loa loa	PAZ	2.5	Peptidyl-prolyl cis-trans isomerase A	5e-88	Dictyostelium discoideum	XP_001468254.1	NR	XM_001468217.1	450.44	699.59	575.015	9.16746	311	264.52
	XM_001468219.1	LINJ_33_1750	XM_001468219.1	-0.0682796	1.18496		XM_001468219.1	81.859	0.953956	0.283616	5.48e-05	0.00135218		XM_001468219.1	XP_001468256.1	Unknown product	uk		NA	NA	XM_001468219.1	798	Leishmania infantum JPCM5 conserved hypothetical protein partial mRNA	XP_001468256.1	265	conserved hypothetical protein	XP_001468256.1	XP_001468256.1	0	Phytomonas sp. isolate EM1	DUF4989	0.091	uncharacterized protein LOC111351145 isoform X17	1.6	Spodoptera litura	PKS_ER	0.81	tRNA (cytidine(56)-2'-O)-methyltransferase	0.54	Hyperthermus butylicus (strain DSM 5456 / JCM 9403 / PLM1-5)	XP_001468256.1	NR	XM_001468219.1	129.63	159.48	144.555	7.17547	68.94	88.26
	XM_001468220.1	LINJ_33_1760	XM_001468220.1	0.971277	0.951271		XM_001468220.1	79.9042	0.765331	0.322388	0.00144213	0.0174947		XM_001468220.1	XP_001468257.1	vacuolar sorting-like protein (Leishmania infantum JPCM5) XP_003863527.1 vacuolar sorting-like protein (Leishmania donovani) CAM70858.1 vacuolar	pe	NR	2e-147	100	XM_001468220.1	615	Leishmania infantum JPCM5 conserved hypothetical protein partial mRNA	XP_001468257.1	204	conserved hypothetical protein	XP_001468257.1	XP_001468257.1	2e-149	Strigomonas culicis	PHD_4	1.5	uncharacterized protein LOC105362673	0.11	Ceratosolen solmsi marchali	KIND	0.12	Calcium-dependent serine proteinase	0.56	Mesocricetus auratus	XP_001468257.1	NR	XM_001468220.1	130.49	225.76	178.125	7.47675	84.12	114.16
	XM_001468259.1	LINJ_33_1920	XM_001468259.1	0.896506	0.577735		XM_001468259.1	182.042	0.579336	0.20434	0.000658555	0.00948785		XM_001468259.1	XP_001468296.1	Unknown product	uk		NA	NA	XM_001468259.1	1293	Leishmania infantum JPCM5 conserved hypothetical protein partial mRNA	XP_001468296.1	430	conserved hypothetical protein	XP_001468296.1	XP_001468296.1	0	Angomonas deanei	HTH_Tnp_Mu_1	1.1	Anosmin-1	1.5	Drosophila ficusphila	EGF_Lam	0.3	Formate dehydrogenase 2 subunit alpha (cytochrome c-553)	1	Desulfovibrio vulgaris (strain Hildenborough / ATCC 29579 / DSM 644 / NCIMB 8303)	XP_001468296.1	NR	XM_001468259.1	137.02	137.93	137.475	7.10303	82.44	94.92
	XM_001468292.1	LINJ_33_2840	XM_001468292.1	-1.36235	0.754956		XM_001468292.1	209.85	0.733355	0.193224	1.39e-05	0.000468855		XM_001468292.1	XP_001468329.1	Cyclin	uc	PFAM	3e-18	94.5	XM_001468292.1	2646	Leishmania infantum JPCM5 putative minichromosome maintenance (MCM) complex subunit partial mRNA	XP_001468329.1	881	putative minichromosome maintenance (MCM) complex subunit	XP_001468329.1	XP_001468329.1	0	Angomonas deanei	MCM	4e-130	hypothetical protein LOTGIDRAFT_207383	5e-145	Rhagoletis zephyria	MCM	1e-165	DNA replication licensing factor MCM3 homolog 1	8e-156	Zea mays	XP_001468329.1	NR	XM_001468292.1	73.9	75.92	74.91	6.22709	44.36	48.08
	XM_001468297.1	LINJ_33_2890	XM_001468297.1	-5.87093	1.14253		XM_001468297.1	74.125	0.763395	0.334638	0.00179706	0.0209571		XM_001468297.1	XP_001468334.1	Phosphatidylinositol 3- and 4-kinase	st	PFAM	1e-49	90.8	XM_001468297.1	3270	Leishmania infantum JPCM5 conserved hypothetical protein partial mRNA	XP_001468334.1	1089	conserved hypothetical protein	XP_001468334.1	XP_001468334.1	0	Trypanosoma grayi	DUF4520	7e-27		NA		AIRC	2.9		NA		XP_001468334.1	NR	XM_001468297.1	21.29	21.35	21.32	4.41414	12.04	12.73
	XM_001468338.1	LINJ_33_3300	XM_001468338.1	11.2986	0.172187		XM_001468338.1	1030.96	0.5967	0.162077	3.42e-05	0.000956108		XM_001468338.1	XP_001468375.1	Unknown product	uk		NA	NA	XM_001468338.1	456	Leishmania infantum JPCM5 putative 40S ribosomal protein S13 partial mRNA	XP_001468375.1	151	putative 40S ribosomal protein S13	XP_001468375.1	XP_001465002.1	4e-107	Trypanosoma congolense IL3000	Ribosomal_S13_N	3e-27	40S ribosomal protein S13-like	4e-74	Limulus polyphemus	INB	2	40S ribosomal protein S13	3e-75	Glycine max	XP_001468375.1	NR	XM_001468338.1	3093.91	3403.29	3248.6	11.6656	2264.9	2285.79
	XM_001468339.1	LINJ_33_3310	XM_001468339.1	-1.89685	0.957741		XM_001468339.1	92.3812	0.592557	0.288502	0.00473254	0.0425205		XM_001468339.1	XP_001468376.1	Unknown product	uk		NA	NA	XM_001468339.1	1470	Leishmania infantum JPCM5 conserved hypothetical protein partial mRNA	XP_001468376.1	489	conserved hypothetical protein	XP_001468376.1	XP_001468376.1	0	Trypanosoma grayi	DUF390	0.0005	myosin heavy chain, striated muscle	1.3	Drosophila miranda	OmpH	0.12	Probable ion channel POLLUX	0.72	Oryza sativa subsp. japonica	XP_001468376.1	NR	XM_001468339.1	71.4	67.38	69.39	6.11666	40.92	47.59
	XM_001468346.1	LINJ_13_1410	XM_001468346.1	10.9592	0.29011		XM_001468346.1	563.688	0.626013	0.146329	2.88e-06	0.000121481		XM_001468346.1	XP_003392355.1	ATP synthase F(0) complex subunit C1 mitochondrial - probable fragment	met/energy	SWISSP	6e-23	72	XM_001468346.1	321	Leishmania infantum JPCM5 putative 60S ribosomal protein L44 partial mRNA	XP_003392355.1	106	putative 60S ribosomal protein L44	XP_003392355.1	XP_001468383.1	1e-71	Trypanosoma theileri	Ribosomal_L44	3e-30	60S ribosomal protein L44	1e-38	Biomphalaria glabrata	BLUF	0.16	60S ribosomal protein L44	3e-67	Trypanosoma brucei brucei	XP_003392355.1	NR	XM_001468346.1	2692.37	3489.8	3091.09	11.5939	2137.22	1863.22
	XM_001468347.1	LINJ_33_3390	XM_001468347.1	3.59844	1.3723		XM_001468347.1	96.745	1.47015	0.255068	5.21e-10	6.84e-08		XM_001468347.1	XP_001468384.1	kinetoplast-associated protein 3	uc	SWISSP	6e-45	82	XM_001468347.1	411	Leishmania infantum JPCM5 h1 histone-like protein partial mRNA	XP_001468384.1	136	h1 histone-like protein	XP_001468384.1	XP_001468384.1	4e-83	Leptomonas pyrrhocoris		NA		NA			NA	Kinetoplast-associated protein 1	0.8	Crithidia fasciculata	XP_001468384.1	NR	XM_001468347.1	487.06	573.5	530.28	9.05061	191.89	195.3
	XM_001468374.1	LINJ_34_0240	XM_001468374.1	3.23952	0.797949		XM_001468374.1	269.807	0.745067	0.168094	1.03e-06	4.89e-05		XM_001468374.1	XP_001468411.1	Ribosomal RNA large subunit methyltransferase E	ps	SWISSP	3e-13	110.5	XM_001468374.1	1008	Leishmania infantum JPCM5 hypothetical protein, unknown function partial mRNA	XP_001468411.1	335	hypothetical protein, unknown function	XP_001468411.1	XP_001468411.1	0	Leishmania infantum	EMP24_GP25L	2e-11	transmembrane protein Tmp21-like	0.0006	Aplysia californica	SynN	0.014	Transmembrane emp24 domain-containing protein 10	0.004	Pongo abelii	XP_001468411.1	NR	XM_001468374.1	289.91	368.59	329.25	8.36304	184.95	199.28
	XM_001468387.1	LINJ_34_0370	XM_001468387.1	2.80617	0.681969		XM_001468387.1	270.981	0.50731	0.163722	0.000380032	0.00613781		XM_001468387.1	XP_001468424.1	3'-nucleotidase/nuclease	met/nuc	NR	0	79.2	XM_001468387.1	1137	Leishmania infantum JPCM5 putative eukaryotic translation initiation factor 5 partial mRNA	XP_001468424.1	378	putative eukaryotic translation initiation factor 5	XP_001468424.1	XP_001468424.1	0	Phytomonas sp. isolate Hart1	eIF-5_eIF-2B	2e-41	eukaryotic translation initiation factor 5	3e-34	Opisthorchis viverrini	eIF2B_5	2e-32	Eukaryotic translation initiation factor 5	4e-33	Saccharomyces cerevisiae (strain ATCC 204508 / S288c)	XP_001468424.1	NR	XM_001468387.1	284.61	238.75	261.68	8.03166	197.08	186.33
	XM_001468391.1	LINJ_34_0410	XM_001468391.1	-1.544	1.4684		XM_001468391.1	122.82	1.1923	0.236974	3.61e-08	2.98e-06		XM_001468391.1	XP_001468428.1	hypothetical protein	uc	NR	0	100	XM_001468391.1	1719	Leishmania infantum JPCM5 hypothetical protein, unknown function partial mRNA	XP_001468428.1	572	hypothetical protein, unknown function	XP_001468428.1	XP_001468428.1	0	Trypanosoma theileri	Gal-3-0_sulfotr	0.2	hypothetical protein HELRODRAFT_188187	1.8	Helobdella robusta	DM14	0.84	tRNA-splicing ligase RtcB homolog	1.5	Xenopus tropicalis	XP_001468428.1	NR	XM_001468391.1	111.38	96.88	104.13	6.70224	49.63	52.36
	XM_001468430.1	LINJ_34_0960	XM_001468430.1	5.61132	0.985949		XM_001468430.1	225.56	0.991932	0.170145	4.49e-10	6.09e-08		XM_001468430.1	XP_001468467.1	Unknown product	uk		NA	NA	XM_001468430.1	504	Leishmania infantum JPCM5 conserved hypothetical protein partial mRNA	XP_001468467.1	167	conserved hypothetical protein	XP_001468467.1	XP_001468467.1	5e-120	Trypanosoma grayi	Calsequestrin	0.68	cytochrome c oxidase subunit 4 isoform 1, mitochondrial-like	1.7	Pieris rapae	Hr1	0.11	Ecdysone receptor	3.8	Drosophila melanogaster	XP_001468467.1	NR	XM_001468430.1	689.74	901.64	795.69	9.63606	421.2	397.36
	XM_001468485.2	LINJ_34_1510	XM_001468485.2	-6.16393	0.977896		XM_001468485.2	16.7529	5.64086	2.3077	3.92e-05	0.00104184		XM_001468485.2	XP_001468522.2	Uncharacterized ACR	uc	PFAM	3e-10	69.3	XM_001468485.2	615	Leishmania infantum JPCM5 d-isomer specific 2-hydroxyacid dehydrogenase-protein partial mRNA	XP_001468522.2	204	d-isomer specific 2-hydroxyacid dehydrogenase-protein	XP_001468522.2	XP_001468522.2	2e-147	Leishmania braziliensis MHOM BR 75 M2904	2-Hacid_dh_C	4e-49	uncharacterized protein LOC111361181	1e-25	Vollenhovia emeryi	AlaDh_PNT_C	6e-06	Glyoxylate/hydroxypyruvate reductase B	1e-21	Klebsiella pneumoniae subsp. pneumoniae (strain ATCC 700721 / MGH 78578)	XP_001468522.2	NR	XM_001468485.2	61.74	10.34	36.04	5.17153	0	0
	XM_001468502.1	LINJ_34_1690	XM_001468502.1	-0.410847	-0.102126		XM_001468502.1	65.9372	0.942963	0.459801	0.00202633	0.0230368		XM_001468502.1	XP_001468539.1	RNA recognition motif	uc	SMART	4e-24	98.6	XM_001468502.1	633	Leishmania infantum JPCM5 putative amastin-like surface protein partial mRNA	XP_001468539.1	210	putative amastin-like surface protein	XP_001468539.1	XP_001468539.1	3e-149	Leishmania major strain Friedlin	Amastin	6e-64		NA		SF_P	0.94	Dipeptide and tripeptide permease A	4.6	Proteus mirabilis (strain HI4320)	XP_001468539.1	NR	XM_001468502.1	68.66	85.79	77.225	6.271	30.43	40.45
	XM_001468550.1	LINJ_34_2240	XM_001468550.1	9.89245	0.411054		XM_001468550.1	642.557	0.556433	0.19379	0.000715555	0.0101122		XM_001468550.1	XP_001468587.1	Unknown product	uk		NA	NA	XM_001468550.1	435	Leishmania infantum JPCM5 putative ribosomal protein l35a partial mRNA	XP_001468587.1	144	putative ribosomal protein l35a	XP_001468587.1	XP_001463655.1	2e-100	Phytomonas sp. isolate EM1	Ribosomal_L35Ae	4e-38		NA		RAN	0.92	60S ribosomal protein L35a	1e-30	Caenorhabditis elegans	XP_001468587.1	NR	XM_001468550.1	1666.07	2933.01	2299.54	11.1671	1367.14	1748.46
	XM_001468580.1	LINJ_34_2550	XM_001468580.1	-0.996355	1.08929		XM_001468580.1	184.467	0.737523	0.208757	4.55e-05	0.00117096		XM_001468580.1	XP_001468617.1	Unknown product	uk		NA	NA	XM_001468580.1	2022	Leishmania infantum JPCM5 conserved hypothetical protein partial mRNA	XP_001468617.1	673	conserved hypothetical protein	XP_001468617.1	XP_001468617.1	0	Trypanosoma theileri	MFS_1	2e-07		NA		SRA	0.18	Probable peptide/nitrate transporter At3g43790	0.34	Arabidopsis thaliana	XP_001468617.1	NR	XM_001468580.1	88.99	106.19	97.59	6.60866	60.75	55.45
	XM_001468587.1	LINJ_34_2620	XM_001468587.1	10.0448	0.32216		XM_001468587.1	906.095	0.679907	0.134751	6.25e-08	4.99e-06		XM_001468587.1	XP_001468624.1	Unknown product	uk		NA	NA	XM_001468587.1	540	Leishmania infantum JPCM5 putative 40S ribosomal protein S19 protein partial mRNA	XP_001468624.1	179	putative 40S ribosomal protein S19 protein	XP_001468624.1	XP_001468624.1	6e-131	Leishmania mexicana MHOM GT 2001 U1103	Ribosomal_S19e	8e-60		NA		HTH_DTXR	0.039	40S ribosomal protein S19-1	1e-29	Arabidopsis thaliana	XP_001468624.1	NR	XM_001468587.1	2409.57	2285.28	2347.43	11.1969	1438.57	1625.44
	XM_001468600.1	LINJ_34_2750	XM_001468600.1	3.68364	1.1846		XM_001468600.1	51.3991	0.824386	0.356433	0.00149271	0.0179478		XM_001468600.1	XP_001468637.1	acyl-CoA binding protein (Leishmania infantum JPCM5) XP_003864402.1 acyl-CoA binding protein	met/lipd	NR	1e-58	100	XM_001468600.1	270	Leishmania infantum JPCM5 conserved hypothetical protein partial mRNA	XP_001468637.1	89	conserved hypothetical protein	XP_001468637.1	XP_001468637.1	2e-59	Phytomonas sp. isolate Hart1	CEP170_C	0.22	gastrin-releasing peptide receptor-like	2.5	Linepithema humile	alkPPc	0.083	Mitochondrial aspartate-glutamate transporter AGC1	6.9	Ashbya gossypii (strain ATCC 10895 / CBS 109.51 / FGSC 9923 / NRRL Y-1056)	XP_001468637.1	NR	XM_001468600.1	598.41	368.12	483.265	8.91667	200.39	305.57
	XM_001468704.1	LINJ_34_3840	XM_001468704.1	7.03097	0.643504		XM_001468704.1	165.883	0.53069	0.207579	0.00179504	0.0209571		XM_001468704.1	XP_001468741.1	Unknown product	uk		NA	NA	XM_001468704.1	315	Leishmania infantum JPCM5 conserved hypothetical protein partial mRNA	XP_001468741.1	104	conserved hypothetical protein	XP_001468741.1	XP_001468741.1	8e-71	Phytomonas sp. isolate Hart1	NESP55	0.083	S-antigen protein-like	3.6	Dendroctonus ponderosae	Agro_virD5	0.17	Genome polyprotein	0.48	Human rhinovirus 3	XP_001468741.1	NR	XM_001468704.1	1052.07	967.27	1009.67	9.97967	711.84	640.84
	XM_001468732.1	LINJ_34_4120	XM_001468732.1	2.04267	1.13366		XM_001468732.1	109.175	0.770241	0.254082	0.000228231	0.00411307		XM_001468732.1	XP_001468769.1	D-tyrosyl-tRNA(Tyr) deacylase 2	ps	SWISSP	2e-129	100	XM_001468732.1	636	Leishmania infantum JPCM5 putative nucleolar protein family a partial mRNA	XP_001468769.1	211	putative nucleolar protein family a	XP_001468769.1	XP_001468769.1	1e-131	Leptomonas seymouri	Gar1	2e-26	H/ACA ribonucleoprotein complex subunit 1-like	6e-20	Eufriesea mexicana		NA	H/ACA ribonucleoprotein complex subunit 1	7e-25	Scheffersomyces stipitis (strain ATCC 58785 / CBS 6054 / NBRC 10063 / NRRL Y-11545)	XP_001468769.1	NR	XM_001468732.1	250.27	282.11	266.19	8.05631	174.79	151.93
	XM_001468741.1	LINJ_34_4200	XM_001468741.1	3.3291	0.46953		XM_001468741.1	75.9815	0.767508	0.320563	0.00131019	0.0162081		XM_001468741.1	XP_001468778.1	hypothetical protein	uc	NR	1e-81	100	XM_001468741.1	360	Leishmania infantum JPCM5 conserved hypothetical protein partial mRNA	XP_001468778.1	119	conserved hypothetical protein	XP_001468778.1	XP_001468778.1	6e-80	Strigomonas culicis	FAM176	0.007	ATP-binding cassette sub-family G member 5	1.1	Crassostrea gigas	Brr6_like_C_C	0.91	Golgi apparatus membrane protein TVP18	9.5	Debaryomyces hansenii (strain ATCC 36239 / CBS 767 / JCM 1990 / NBRC 0083 / IGC 2968)	XP_001468778.1	NR	XM_001468741.1	246.8	370.07	308.435	8.26882	123.97	179.34
	XM_001468785.1	LINJ_25_2560	XM_001468785.1	11.5365	0.44714		XM_001468785.1	600.732	1.01756	0.195782	1.81e-08	1.62e-06		XM_001468785.1	XP_003392606.1	histone H4 (Leishmania infantum JPCM5) XP_001465510.1 histone H4 (Leishmania infantum JPCM5) XP_001467645.1 histone H4 (Leishmania infantum JPCM5)	nr	NR	8e-64	100	XM_001468785.1	303	Leishmania infantum JPCM5 histone H4, putative, pseudogene partial mRNA	XP_003392606.1	100	histone H4	XP_003392606.1	XP_001464339.1	8e-64	Leishmania infantum	CENP-T_C	0.0001	GM13181	5e-34	Priapulus caudatus	H4	2e-31	Histone H4	3e-33	Chlamydomonas reinhardtii	XP_003392606.1	NR	XM_001468785.1	3823.51	4659.01	4241.26	12.0503	2684.56	1907.01
	XM_001468793.1	LINJ_35_0100	XM_001468793.1	5.95856	0.582129		XM_001468793.1	312.013	0.764044	0.167964	6.05e-07	3.22e-05		XM_001468793.1	XP_001468830.1	50S ribosomal protein L13-like protein (Leishmania infantum JPCM5) CAM71792.1 50S ribosomal protein L13-like protein (Leishmania infantum JPCM5)	ps	NR	2e-150	100	XM_001468793.1	609	Leishmania infantum JPCM5 conserved hypothetical protein partial mRNA	XP_001468830.1	202	conserved hypothetical protein	XP_001468830.1	XP_001468830.1	4e-150	Trypanosoma cruzi	UCR_14kD	0.096	cytochrome b-c1 complex subunit 7-like	0.0003	Myzus persicae	SET	3.2	Cytochrome b-c1 complex subunit 7	3e-05	Fasciola hepatica	XP_001468830.1	NR	XM_001468793.1	660.51	775.7	718.105	9.48805	443.56	384.45
	XM_001468797.1	LINJ_35_0140	XM_001468797.1	6.10719	0.403588		XM_001468797.1	158.641	0.627	0.224377	0.00065696	0.00948166		XM_001468797.1	XP_001468834.1	Unknown product	uk		NA	NA	XM_001468797.1	360	Leishmania infantum JPCM5 conserved hypothetical protein partial mRNA	XP_001468834.1	119	conserved hypothetical protein	XP_001468834.1	XP_001468834.1	4e-85	Angomonas deanei	SH3-RhoG_link	0.037	CPSF A subunit region family protein	0.94	Saccoglossus kowalevskii	HALZ	1.8	Valine--tRNA ligase	2.6	Nitrosococcus oceani (strain ATCC 19707 / BCRC 17464 / NCIMB 11848 / C-107)	XP_001468834.1	NR	XM_001468797.1	691.04	697.43	694.235	9.43928	510.47	421.7
	XM_001468801.1	LINJ_35_0180	XM_001468801.1	-0.899574	0.721538		XM_001468801.1	226.379	0.658676	0.193776	7.78e-05	0.00176977		XM_001468801.1	XP_001468838.1	Unknown product	uk		NA	NA	XM_001468801.1	2589	Leishmania infantum JPCM5 conserved hypothetical protein partial mRNA	XP_001468838.1	862	conserved hypothetical protein	XP_001468838.1	XP_001468838.1	0	Phytomonas sp. isolate EM1	CCDC158	8e-08	putative leucine-rich repeat-containing protein DDB_G0290503	0.001	Bombus impatiens	TOPEUc	0.002	Sporulation-specific protein 15	0.016	Schizosaccharomyces pombe (strain 972 / ATCC 24843)	XP_001468838.1	NR	XM_001468801.1	76.79	91.3	84.045	6.39309	55.85	53.37
	XM_001468823.1	LINJ_35_0410	XM_001468823.1	11.1683	0.39116		XM_001468823.1	2053.61	0.743077	0.154902	2.11e-07	1.4e-05		XM_001468823.1	XP_001468860.1	40S ribosomal protein S3a-1	ps	SWISSP	0	100	XM_001468823.1	795	Leishmania infantum JPCM5 putative 40S ribosomal protein S3A partial mRNA	XP_001468860.1	264	putative 40S ribosomal protein S3A			NA		Ribosomal_S3Ae	5e-73	40S ribosomal protein S3a	4e-72	Aplysia californica	CorC_HlyC	1.1	40S ribosomal protein S3a	0	Leishmania major	XP_001468860.1	SWISSP	XM_001468823.1	3233.79	3865.2	3549.49	11.7934	2386.64	2213.28
	XM_001468843.1	LINJ_35_0650	XM_001468843.1	0.194248	1.37741		XM_001468843.1	256.41	0.763867	0.161493	2.56e-07	1.58e-05		XM_001468843.1	XP_001468880.1	Radial spokehead-like protein	uc	PFAM	9e-141	118.6	XM_001468843.1	2109	Leishmania infantum JPCM5 beta-fructofuranosidase-like protein partial mRNA	XP_001468880.1	702	beta-fructofuranosidase-like protein	XP_001468880.1	SOX69368.1	0	Leishmania donovani	Glyco_hydro_32N	4e-66		NA		Glyco_32	4e-99	Beta-fructofuranosidase, insoluble isoenzyme CWINV1	1e-51	Arabidopsis thaliana	XP_001468880.1	NR	XM_001468843.1	164.31	157.38	160.845	7.32953	89.7	104.84
	XM_001468866.1	LINJ_35_0890	XM_001468866.1	-3.17784	1.02074		XM_001468866.1	132.618	1.17229	0.243454	8.87e-08	6.45e-06		XM_001468866.1	XP_001468903.1	Ring finger	prot	SMART	9e-08	100	XM_001468866.1	2772	Leishmania infantum JPCM5 conserved hypothetical protein partial mRNA	XP_001468903.1	923	conserved hypothetical protein	XP_001468903.1	SOX69391.1	0	Phytomonas sp. isolate EM1	Telomere_reg-2	0.1		NA		DM6	0.93	Transcription factor bHLH125	1.1	Arabidopsis thaliana	XP_001468903.1	NR	XM_001468866.1	52.79	50.74	51.765	5.69391	24.05	21.17
	XM_001468899.1	LINJ_35_1240	XM_001468899.1	4.40759	1.00416		XM_001468899.1	267.928	0.630903	0.174768	4.54e-05	0.00117096		XM_001468899.1	XP_001468936.1	Unknown product	uk		NA	NA	XM_001468899.1	765	Leishmania infantum JPCM5 putative short chain dehydrogenase partial mRNA	XP_001468936.1	254	putative short chain dehydrogenase	XP_001468936.1	XP_001468936.1	0	Trypanosoma cruzi	adh_short	5e-45		NA		PKS_KR	0.0002	Carbonyl reductase	3e-29	Mus musculus	XP_001468936.1	NR	XM_001468899.1	499.76	539.76	519.76	9.0217	322.19	333.72
	XM_001468900.1	LINJ_35_1250	XM_001468900.1	-0.678808	0.90549		XM_001468900.1	247.057	0.619624	0.17855	7.48e-05	0.00173542		XM_001468900.1	XP_001468937.1	tetratricopeptide repeat protein tpr partial	uc	REFSEQ-INVERTEBRATE	6e-42	90	XM_001468900.1	2544	Leishmania infantum JPCM5 conserved hypothetical protein partial mRNA	XP_001468937.1	847	conserved hypothetical protein	XP_001468937.1	XP_001468937.1	0	Strigomonas culicis	CALCOCO1	0.0001		NA		SEP	0.15		NA		XP_001468937.1	NR	XM_001468900.1	108.31	88.83	98.57	6.62308	57.6	80.83
	XM_001468913.1	LINJ_35_1390	XM_001468913.1	3.3389	0.847144		XM_001468913.1	411.515	0.817271	0.14226	9.6e-10	1.2e-07		XM_001468913.1	XP_001468950.1	Trichohyalin-plectin-homology domain	extmat	PFAM	4e-33	96.8	XM_001468913.1	1473	Leishmania infantum JPCM5 metallo-peptidase, Clan ME, Family M16 partial mRNA	XP_001468950.1	490	metallo-peptidase, Clan ME, Family M16	XP_001468950.1	XP_001468950.1	0	Trypanosoma cruzi cruzi	Peptidase_M16	3e-28		NA		RAP	0.38	Probable mitochondrial-processing peptidase subunit beta, mitochondrial	6e-72	Arabidopsis thaliana	XP_001468950.1	NR	XM_001468913.1	295.76	408.37	352.065	8.4597	177.33	218.78
	XM_001468937.2	LINJ_35_1540	XM_001468937.2	4.61116	0.520627		XM_001468937.2	338.437	0.657738	0.165618	1.05e-05	0.000368006		XM_001468937.2	XP_001468974.2	ribosome biogenesis protein TSR3 homolog isoform X1 - probable fragment	ps	REFSEQ-INVERTEBRATE	2e-62	72.5	XM_001468937.2	894	Leishmania infantum JPCM5 putative reiske iron-sulfur protein precursor partial mRNA	XP_001468974.2	297	putative reiske iron-sulfur protein precursor	XP_001468974.2	XP_001468974.2	0	Trypanosoma cruzi cruzi	Rieske	2e-09		NA		PlsC	0.042	Ubiquinol-cytochrome c reductase iron-sulfur subunit	3e-43	Rickettsia felis (strain ATCC VR-1525 / URRWXCal2)	XP_001468974.2	NR	XM_001468937.2	461.42	431.88	446.65	8.803	303.97	307.52
	XM_001468950.1	LINJ_35_1670	XM_001468950.1	10.2489	0.431287		XM_001468950.1	708.719	0.657173	0.151389	1.82e-06	8.24e-05		XM_001468950.1	XP_001468987.1	AP-2 complex subunit sigma	uc	SWISSP	2e-56	97.8	XM_001468950.1	432	Leishmania infantum JPCM5 putative 60S ribosomal protein L26 partial mRNA	XP_001468987.1	143	putative 60S ribosomal protein L26	XP_001468987.1	XP_001466005.1	1e-99	Trypanosoma theileri	Ribosomal_L26	8e-63		NA		KOW	0.0002	60S ribosomal protein L26-2	4e-54	Arabidopsis thaliana	XP_001468987.1	NR	XM_001468950.1	2631.54	2636.42	2633.98	11.363	1499.76	1868.03
	XM_001468954.1	LINJ_35_1710	XM_001468954.1	-1.63017	0.55919		XM_001468954.1	98.3085	0.639452	0.314475	0.00419489	0.0392037		XM_001468954.1	XP_001468991.1	Unknown product	uk		NA	NA	XM_001468954.1	1335	Leishmania infantum JPCM5 putative cyclophilin 14 (CYP14), partial mRNA	XP_001468991.1	444	putative cyclophilin 14	XP_001468991.1	XP_001468991.1	0	Trypanosoma cruzi	Pro_isomerase	3e-11		NA		RPR	0.96	Peptidyl-prolyl cis-trans isomerase cyp11	2e-11	Rhizopus delemar (strain RA 99-880 / ATCC MYA-4621 / FGSC 9543 / NRRL 43880)	XP_001468991.1	NR	XM_001468954.1	62.53	63.8	63.165	5.98105	34.11	36.84
	XM_001468971.1	LINJ_35_1900	XM_001468971.1	11.0161	0.495328		XM_001468971.1	555.952	0.870153	0.14007	5.6e-11	1.01e-08		XM_001468971.1	XP_001469008.1	hypothetical protein	uc	NR	1e-69	100	XM_001468971.1	318	Leishmania infantum JPCM5 putative 60S Ribosomal protein L36 partial mRNA	XP_001469008.1	105	putative 60S Ribosomal protein L36	XP_001469008.1	XP_001469008.1	8e-70	Leptomonas seymouri	Ribosomal_L36e	2e-33		NA		DALR_1	0.54	60S ribosomal protein L36-1	2e-23	Arabidopsis thaliana	XP_001469008.1	NR	XM_001468971.1	4038.11	3185.92	3612.01	11.8186	1987.16	2075.58
	XM_001468975.1	LINJ_35_1940	XM_001468975.1	-1.44228	1.45592		XM_001468975.1	46.7936	0.829656	0.363866	0.00141634	0.0172332		XM_001468975.1	XP_001469012.1	RNA binding protein (Leishmania infantum JPCM5) XP_003863497.1 RNA binding protein	uc	NR	5e-166	100	XM_001468975.1	708	Leishmania infantum JPCM5 conserved hypothetical protein partial mRNA	XP_001469012.1	235	conserved hypothetical protein	XP_001469012.1	XP_001469012.1	6e-177	Strigomonas culicis	ATP11	5e-17		NA		PXA	0.02	ATP synthase mitochondrial F1 complex assembly factor 1	0.0001	Mus musculus	XP_001469012.1	NR	XM_001468975.1	89.76	120.79	105.275	6.71802	47.15	64.64
	XM_001468981.1	LINJ_35_2000	XM_001468981.1	10.4298	0.106096		XM_001468981.1	1536.02	0.5962	0.131752	1.25e-06	5.8e-05		XM_001468981.1	XP_001469018.1	Unknown product	uk		NA	NA	XM_001468981.1	750	Leishmania infantum JPCM5 putative 40S ribosomal protein S6 partial mRNA	XP_001469018.1	249	putative 40S ribosomal protein S6	XP_001469018.1	XP_001465475.1	3e-177	Trypanosoma grayi	Ribosomal_S6e	1e-51		NA		HDAC_interact	1.8	40S ribosomal protein S6	8e-179	Leishmania major	XP_001469018.1	NR	XM_001468981.1	2622.47	2155.48	2388.97	11.2222	1558.07	1767.68
	XM_001468985.1	LINJ_35_2040	XM_001468985.1	12.4784	0.0672143		XM_001468985.1	1226.38	0.552609	0.148371	3.81e-05	0.00103271		XM_001468985.1	XP_001469022.1	Unknown product	uk		NA	NA	XM_001468985.1	402	Leishmania infantum JPCM5 60S ribosomal protein L32 partial mRNA	XP_001469022.1	133	60S ribosomal protein L32	XP_001469022.1	XP_001469022.1	7e-93	Leptomonas pyrrhocoris	Ribosomal_L32e	1e-48		NA		Agro_virD5	0.5	60S ribosomal protein L32	9e-43	Spodoptera frugiperda	XP_001469022.1	NR	XM_001468985.1	4096	4905.68	4500.84	12.136	2915.83	3275.42
	XM_001469056.1	LINJ_35_2910	XM_001469056.1	-0.143475	1.43425		XM_001469056.1	39.9632	1.09563	0.411217	0.0004541	0.00713586		XM_001469056.1	XP_001469093.1	40S ribosomal protein S13 (Leishmania infantum JPCM5) XP_001468375.1 40S ribosomal protein S13 (Leishmania infantum JPCM5)	ps	NR	4e-107	100	XM_001469056.1	456	Leishmania infantum JPCM5 conserved hypothetical protein partial mRNA	XP_001469093.1	151	conserved hypothetical protein	XP_001469093.1	XP_001469093.1	5e-102	Strigomonas culicis	DUF2586	0.041		NA		PLEC	0.43	Chromatin assembly factor 1 subunit rlf2	0.35	Schizosaccharomyces pombe (strain 972 / ATCC 24843)	XP_001469093.1	NR	XM_001469056.1	219.3	111.29	165.295	7.3689	62.21	89.58
	XM_001469101.1	LINJ_35_3330	XM_001469101.1	11.7328	0.190897		XM_001469101.1	1482.52	0.556571	0.145074	2.54e-05	0.000761684		XM_001469101.1	XP_003392817.1	Hsp70 protein	pm	PFAM	0	102.5	XM_001469101.1	552	Leishmania infantum JPCM5 putative 60S ribosomal subunit protein L31 partial mRNA	XP_003392817.1	229	putative 60S ribosomal subunit protein L31	XP_003392817.1	XP_003392817.1	2e-167	Trypanosoma theileri	Ribosomal_L31e	9e-29	60S ribosomal protein L31	3e-25	Centruroides sculpturatus	MgtE_N	0.7	60S ribosomal protein L31	2e-24	Cyanophora paradoxa	XP_003392817.1	NR	XM_001469101.1	3259.95	4275.27	3767.61	11.8794	2812.48	2299.74
	XM_001469118.1	LINJ_35_3510	XM_001469118.1	-1.67076	1.29839		XM_001469118.1	74.1632	1.00981	0.308435	7.26e-05	0.0016928		XM_001469118.1	XP_001469155.1	NADH dehydrogenase (ubiquinone) 1 alpha subcomplex subunit 9mitochondrial	met/energy	SWISSP	4e-23	85.5	XM_001469118.1	1110	Leishmania infantum JPCM5 conserved hypothetical protein partial mRNA	XP_001469155.1	369	conserved hypothetical protein	XP_001469155.1	XP_001469155.1	0	Strigomonas culicis	peroxidase	0.0001	AGAP005471-PA	3.5	Parasteatoda tepidariorum	HTH_MERR	0.89	Cytochrome c peroxidase, mitochondrial	4e-08	Neosartorya fumigata (strain ATCC MYA-4609 / Af293 / CBS 101355 / FGSC A1100)	XP_001469155.1	NR	XM_001469118.1	79.75	102.2	90.975	6.5074	48.87	37.13
	XM_001469147.1	LINJ_35_3830	XM_001469147.1	11.1041	0.258733		XM_001469147.1	925.262	0.681349	0.145407	4.58e-07	2.57e-05		XM_001469147.1	XP_001469186.1	Unknown product	uk		NA	NA	XM_001469147.1	438	Leishmania infantum JPCM5 putative 60S ribosomal protein L27A/L29 partial mRNA	XP_001469186.1	145	putative 60S ribosomal protein L27A/L29	XP_001469186.1	XP_001469184.1	2e-103	Trypanosoma vivax Y486	Ribosomal_L27A	5e-22	60S ribosomal protein L27a	2e-49	Harpegnathos saltator	AdoHcyase	0.92	60S ribosomal protein L27a	2e-85	Trypanosoma brucei brucei	XP_001469186.1	NR	XM_001469147.1	2944.68	3480.79	3212.74	11.6496	1911.77	2188.53
	XM_001469149.1	LINJ_35_3830	XM_001469149.1	11.1407	0.266426		XM_001469149.1	961.941	0.54818	0.159569	0.000105336	0.00222134		XM_001469149.1	XP_001469186.1	60S ribosomal protein L27A/L29 (Leishmania infantumJPCM5) XP_001469186.1 60S ribosomal protein L27A/L29 (Leishmania infantum JPCM5)	ps	NR	2e-103	100	XM_001469149.1	438	Leishmania infantum JPCM5 putative 60S ribosomal protein L27A/L29 partial mRNA	XP_001469186.1	145	putative 60S ribosomal protein L27A/L29	XP_001469186.1	XP_001469184.1	2e-103	Trypanosoma vivax Y486	Ribosomal_L27A	5e-22	60S ribosomal protein L27a	2e-49	Harpegnathos saltator	AdoHcyase	0.92	60S ribosomal protein L27a	2e-85	Trypanosoma brucei brucei	XP_001469186.1	NR	XM_001469149.1	3297.16	3130.36	3213.76	11.65	2056.44	2350.75
	XM_001469150.1	LINJ_35_3840	XM_001469150.1	13.6203	0.0845539		XM_001469150.1	1776.46	0.608347	0.134251	9.58e-07	4.59e-05		XM_001469150.1	XP_001469187.1	transmembrane protein 42-like	uc	REFSEQ-INVERTEBRATE	3e-10	85.2	XM_001469150.1	420	Leishmania infantum JPCM5 putative 60S ribosomal protein L23 partial mRNA	XP_001469187.1	139	putative 60S ribosomal protein L23	XP_001469187.1	XP_001469187.1	2e-96	Trypanosoma vivax Y486	Ribosomal_L14	5e-56	60S ribosomal protein L23-like	8e-69	Trachymyrmex septentrionalis	PAC	0.011	60S ribosomal protein L23	1e-79	Trypanosoma cruzi	XP_001469187.1	NR	XM_001469150.1	6070.45	7160.71	6615.58	12.6917	4436.28	4486.82
	XM_001469160.1	LINJ_35_3940	XM_001469160.1	-0.0442262	1.33701		XM_001469160.1	106.379	0.829263	0.233069	3.53e-05	0.000975179		XM_001469160.1	XP_001469197.1	Unknown product	uk		NA	NA	XM_001469160.1	1026	Leishmania infantum JPCM5 conserved hypothetical protein partial mRNA	XP_001469197.1	341	conserved hypothetical protein	XP_001469197.1	XP_001469197.1	0	Phytomonas sp. isolate Hart1	XOO_2897-deam	0.58		NA		CY	1.7	Peptidase E	0.29	Citrobacter koseri (strain ATCC BAA-895 / CDC 4225-83 / SGSC4696)	XP_001469197.1	NR	XM_001469160.1	177.58	126.62	152.1	7.24888	93.49	95.12
	XM_001469309.1	LINJ_36_5580	XM_001469309.1	-4.50595	0.641843		XM_001469309.1	127.643	0.648106	0.28802	0.00260932	0.0279158		XM_001469309.1	XP_001469346.1	Kinesin motor domain	uc	PFAM	1e-106	98.1	XM_001469309.1	3768	Leishmania infantum JPCM5 putative protein kinase partial mRNA	XP_001469346.1	1255	putative protein kinase	XP_001469346.1	XP_001469346.1	0	Trypanosoma grayi	Pkinase	2e-53	serine/threonine-protein kinase PLK1-like isoform X2	2e-31	Crassostrea gigas	S_TKc	8e-65	Calcium-dependent protein kinase	1e-35	Daucus carota	XP_001469346.1	NR	XM_001469309.1	25.57	26.73	26.15	4.70874	10.39	21.35
	XM_001469321.1	LINJ_36_6610	XM_001469321.1	1.05376	0.590014		XM_001469321.1	78.8413	0.684849	0.33302	0.00359797	0.0349398		XM_001469321.1	XP_001469358.1	hypothetical protein	uc	NR	4e-144	100	XM_001469321.1	585	Leishmania infantum JPCM5 conserved hypothetical protein partial mRNA	XP_001469358.1	194	conserved hypothetical protein	XP_001469358.1	XP_001469358.1	3e-138	Phytomonas sp. isolate Hart1	Pox_MCEL	0.002	vacuolar protein sorting-associated protein 13C isoform X2	6	Nicrophorus vespilloides	C8	7.2	Translocation protein SEC63 homolog	3.2	Mus musculus	XP_001469358.1	NR	XM_001469321.1	170.57	138.44	154.505	7.27151	67.2	114.14
	XM_001469337.1	LINJ_36_6770	XM_001469337.1	-4.21677	2.27427		XM_001469337.1	73.1417	1.05355	0.448795	0.00111355	0.0142744		XM_001469337.1	XP_001469374.1	Unknown product	uk		NA	NA	XM_001469337.1	2004	Leishmania infantum JPCM5 putative histidine secretory acid phosphatase partial mRNA	XP_001469374.1	667	putative histidine secretory acid phosphatase	XP_001469374.1	XP_001469374.1	0	Leishmania panamensis	His_Phos_2	1e-15	probable endo-1,3(4)-beta-glucanase AO090023000083	2e-17	Acanthaster planci	PGAM	0.35		NA		XP_001469374.1	NR	XM_001469337.1	73.73	53.2	63.465	5.98789	21.29	28.98
	XM_001469348.1	LINJ_36_7070	XM_001469348.1	4.12071	0.652106		XM_001469348.1	248.392	0.620503	0.163263	2.14e-05	0.000677959		XM_001469348.1	XP_001469385.1	hypothetical protein	uc	NR	0	100	XM_001469348.1	777	Leishmania infantum JPCM5 conserved hypothetical protein partial mRNA	XP_001469385.1	258	conserved hypothetical protein	XP_001469385.1	XP_001469385.1	0	Trypanosoma cruzi	OSCP	2e-09	ATP synthase subunit O, mitochondrial	0.001	Ceratina calcarata	Glyco_32	0.15	ATP synthase subunit delta	0.12	Gemmatimonas aurantiaca (strain T-27 / DSM 14586 / JCM 11422 / NBRC 100505)	XP_001469385.1	NR	XM_001469348.1	414.76	390.95	402.855	8.65412	282.01	269.78
	XM_001469372.1	LINJ_36_7340	XM_001469372.1	1.61092	0.77961		XM_001469372.1	136.019	0.517363	0.228397	0.00401046	0.0377837		XM_001469372.1	XP_001469409.1	AGAP013461-PA	uc	REFSEQ-INVERTEBRATE	5e-09	34.2	XM_001469372.1	840	Leishmania infantum JPCM5 putative acetyltransferase partial mRNA	XP_001469409.1	279	putative acetyltransferase	XP_001469409.1	XP_001469409.1	0	Leishmania guyanensis	MOZ_SAS	5e-60	Histone acetyltransferase Tip60 homolog	1e-42	Helobdella robusta	ZnF_C2H2	1.1	Histone acetyltransferase Tip60 homolog	1e-43	Caenorhabditis elegans	XP_001469409.1	NR	XM_001469372.1	170.83	211.11	190.97	7.5772	151.43	134.2
	XM_001469373.1	LINJ_36_7350	XM_001469373.1	5.80325	0.527541		XM_001469373.1	155.66	0.984738	0.219432	4.86e-07	2.69e-05		XM_001469373.1	XP_001469410.1	Unknown product	uk		NA	NA	XM_001469373.1	375	Leishmania infantum JPCM5 cytochrome c oxidase subunit I partial mRNA	XP_001469410.1	124	cytochrome c oxidase subunit I	XP_001469410.1	XP_001469410.1	2e-87	Angomonas deanei	SPOR	0.19	outer dense fiber protein 3B	8.2	Microplitis demolitor	PP2Ac	0.079	Tyrosine-protein kinase transforming protein Fps	0.74	Fujinami sarcoma virus	XP_001469410.1	NR	XM_001469373.1	591.73	789.58	690.655	9.43182	322.26	337.25
	XM_001469374.1	LINJ_36_7360	XM_001469374.1	3.07922	0.971651		XM_001469374.1	177.095	1.16262	0.197945	2.86e-10	4.09e-08		XM_001469374.1	XP_001469411.1	methyltransferase (Leishmania infantum JPCM5) XP_003865097.1 tRNA (guanine-N(7)-)-methyltransferase	ps	NR	0	100	XM_001469374.1	726	Leishmania infantum JPCM5 conserved hypothetical protein partial mRNA	XP_001469411.1	241	conserved hypothetical protein	XP_001469411.1	XP_001469411.1	0	Strigomonas culicis	PSP1	1e-36	uncharacterized protein PB7E8.02-like	3e-16	Limulus polyphemus	Citrate_ly_lig	0.08	Uncharacterized protein PB7E8.02	5e-21	Schizosaccharomyces pombe (strain 972 / ATCC 24843)	XP_001469411.1	NR	XM_001469374.1	377.33	357.11	367.22	8.5205	225.85	140.62
	XM_001469504.1	LINJ_36_0680	XM_001469504.1	1.32143	1.16899		XM_001469504.1	121.092	0.83826	0.253763	8.23e-05	0.00186374		XM_001469504.1	XP_001469541.1	CH-like domain in sperm protein	uc	PFAM	4e-45	101.1	XM_001469504.1	798	Leishmania infantum JPCM5 conserved hypothetical protein partial mRNA	XP_001469541.1	265	conserved hypothetical protein	XP_001469541.1	XP_001469541.1	0	Strigomonas culicis	ATP-synt_Eps	0.0002		NA		PP2Ac	0.3	ATP synthase subunit epsilon, mitochondrial	1.1	Homo sapiens	XP_001469541.1	NR	XM_001469504.1	155.55	274.11	214.83	7.74705	107.24	122.2
	XM_001469510.1	LINJ_36_0620	XM_001469510.1	-2.15135	1.36381		XM_001469510.1	139.322	0.905772	0.217592	2.55e-06	0.000110221		XM_001469510.1	XP_001469547.1	Unknown product	uk		NA	NA	XM_001469510.1	2241	Leishmania infantum JPCM5 putative Mitochondrial elongation factor G (MEFG), partial mRNA	XP_001469547.1	746	putative Mitochondrial elongation factor G	XP_001469547.1	XP_001469547.1	0	Angomonas deanei	GTP_EFTU	1e-69	elongation factor G, mitochondrial-like	0	Papilio machaon	EFG_IV	4e-22	Elongation factor G, mitochondrial	0	Sclerotinia sclerotiorum (strain ATCC 18683 / 1980 / Ss-1)	XP_001469547.1	NR	XM_001469510.1	66.03	92.03	79.03	6.30433	39.83	43.23
	XM_001469512.1	LINJ_36_0600	XM_001469512.1	0.103709	1.04197		XM_001469512.1	99.8143	0.793149	0.266171	0.000248247	0.00439289		XM_001469512.1	XP_001469549.1	monoglyceride lipase (Leishmania infantum JPCM5) CAM70466.1 monoglyceride lipase (Leishmania infantum JPCM5) SOX67801.1	met/lipd	NR	0	100	XM_001469512.1	936	Leishmania infantum JPCM5 cdc2-related kinase (CRK3), partial mRNA	XP_001469549.1	311	cdc2-related kinase	XP_001469549.1	XP_001469549.1	0	Trypanosomatidae sp. TS-2013	Pkinase	7e-99	cyclin-dependent kinase 2-like	5e-125	Orussus abietinus	S_TKc	1e-111	Cell division control protein 2 homolog 3	0	Trypanosoma brucei brucei	XP_001469549.1	NR	XM_001469512.1	125.53	148.92	137.225	7.1004	103.85	76.07
	XM_001469525.1	LINJ_36_0470	XM_001469525.1	-2.51865	0.764913		XM_001469525.1	77.6707	0.751167	0.330178	0.00176849	0.020713		XM_001469525.1	XP_001469562.1	Src homology 3	uc	SMART	2e-18	89.2	XM_001469525.1	1449	Leishmania infantum JPCM5 conserved hypothetical protein partial mRNA	XP_001469562.1	482	conserved hypothetical protein	XP_001469562.1	XP_001469562.1	0	Trypanosoma grayi	DUF4373	0.26	protein TBRG4-like	0.13	Onthophagus taurus	OMPdecase	0.51	Probable quinone oxidoreductase	0.71	Saccharomyces cerevisiae (strain ATCC 204508 / S288c)	XP_001469562.1	NR	XM_001469525.1	46.16	60.84	53.5	5.74147	25.98	33.67
	XM_001469562.1	LINJ_36_0080	XM_001469562.1	4.68602	0.692562		XM_001469562.1	291.268	0.751447	0.151108	7.27e-08	5.58e-06		XM_001469562.1	XP_001469599.1	Unknown product	uk		NA	NA	XM_001469562.1	768	Leishmania infantum JPCM5 stress-inducible protein STI1 homolog partial mRNA	XP_001469599.1	255	stress-inducible protein STI1 homolog	XP_001469599.1	XP_001469599.1	0	Leishmania donovani	TPR_2	2e-06	hypothetical protein T265_14764	4e-29	Pediculus humanus corporis	TPR	3e-06	RNA polymerase II-associated protein 3	3e-28	Mus musculus	XP_001469599.1	NR	XM_001469562.1	492.91	511.16	502.035	8.97164	283.27	312.63
	XM_001469565.1	LINJ_36_0050	XM_001469565.1	0.417272	0.492343		XM_001469565.1	213.182	0.587745	0.195691	0.000337485	0.00561785		XM_001469565.1	XP_001469602.1	Unknown product	uk		NA	NA	XM_001469565.1	1662	Leishmania infantum JPCM5 putative PUF1 (PUF1), partial mRNA	XP_001469602.1	553	putative PUF1	XP_001469602.1	XP_001469602.1	0	Strigomonas culicis	PUF	0.0001	hypothetical protein TRIADDRAFT_28798	4e-23	Drosophila obscura	Pumilio	3e-07	Pumilio domain-containing protein C6G9.14	6e-46	Schizosaccharomyces pombe (strain 972 / ATCC 24843)	XP_001469602.1	NR	XM_001469565.1	132.55	98.28	115.415	6.85069	82.81	73.63
	XM_001469568.1	LINJ_25_2560	XM_001469568.1	11.9373	0.521376		XM_001469568.1	661.042	1.00852	0.166279	1.27e-10	1.96e-08		XM_001469568.1	XP_003392606.1	histone H4 (Leishmania infantum JPCM5) XP_003864717.1 histone H4 (Leishmania donovani) CAM72039.1 histone H4 (Leishmania infantum JPCM5) CBZ38037.1	nr	NR	1e-63	100	XM_001469568.1	303	Leishmania infantum JPCM5 histone H4 partial mRNA	XP_003392606.1	100	histone H4	XP_003392606.1	XP_001464339.1	8e-64	Leishmania infantum	CENP-T_C	0.0001	GM13181	5e-34	Priapulus caudatus	H4	2e-31	Histone H4	3e-33	Chlamydomonas reinhardtii	XP_003392606.1	NR	XM_001469568.1	5245.26	4714.61	4979.94	12.2819	2714.71	2436.74
	XM_001469601.1	LINJ_36_3960	XM_001469601.1	10.9333	0.189865		XM_001469601.1	526.76	0.606621	0.143131	3.89e-06	0.000157391		XM_001469601.1	XP_001469638.1	ubiquitin related modifier (urm1)-like protein (Leishmania infantumJPCM5) CAM71718.1 ubiquitin related modifier (urm1)-like protein (Leishmania	prot	NR	8e-67	100	XM_001469601.1	312	Leishmania infantum JPCM5 putative basic transcription factor 3a partial mRNA	XP_001469638.1	103	putative basic transcription factor 3a	XP_001469638.1	XP_001469638.1	1e-69	Trypanosoma cruzi cruzi	NAC	1e-13	predicted protein	2e-20	Amphimedon queenslandica	HX	0.073	Transcription factor BTF3 homolog 4	1e-19	Xenopus tropicalis	XP_001469638.1	NR	XM_001469601.1	2943.22	2894.51	2918.86	11.5112	1913.26	2074.89
	XM_001469613.1	LINJ_36_3840	XM_001469613.1	-1.08773	0.94309		XM_001469613.1	51.2707	0.962014	0.408892	0.00102684	0.0134166		XM_001469613.1	XP_001469650.1	Unknown product	uk		NA	NA	XM_001469613.1	669	Leishmania infantum JPCM5 nudix hydrolase-like protein partial mRNA	XP_001469650.1	222	nudix hydrolase-like protein	XP_001469650.1	XP_001469650.1	4e-163	Phytomonas sp. isolate Hart1	NUDIX	7e-11	C. briggsae CBR-NDX-2 protein	1e-31	Lingula anatina	REC	0.15	Putative nudix hydrolase 2	6e-30	Caenorhabditis elegans	XP_001469650.1	NR	XM_001469613.1	96.18	92.45	94.315	6.55942	53.68	35.68
	XM_001469614.1	LINJ_36_3830	XM_001469614.1	0.487906	0.84567		XM_001469614.1	227.154	0.683855	0.19061	4.18e-05	0.00109275		XM_001469614.1	XP_001469651.1	Unknown product	uk		NA	NA	XM_001469614.1	1758	Leishmania infantum JPCM5 conserved hypothetical protein partial mRNA	XP_001469651.1	585	conserved hypothetical protein	XP_001469651.1	XP_001469651.1	0	Angomonas deanei	DUF1619	5e-55	tectonic-1 isoform X2	3e-12	Zootermopsis nevadensis	PAS	1.7	Tectonic-3	3e-12	Mus musculus	XP_001469651.1	NR	XM_001469614.1	155.06	121.29	138.175	7.11035	91.63	89.61
	XM_001469616.1	LINJ_36_3810	XM_001469616.1	0.498135	0.529471		XM_001469616.1	149.282	0.592554	0.227277	0.00114233	0.0145746		XM_001469616.1	XP_001469653.1	serine/threonine-protein phosphatase 2A activator-like	st	REFSEQ-INVERTEBRATE	1e-59	98.8	XM_001469616.1	1182	Leishmania infantum JPCM5 conserved hypothetical protein partial mRNA	XP_001469653.1	393	conserved hypothetical protein	XP_001469653.1	XP_001469653.1	0	Angomonas deanei	Sen15	0.004	POC1 centriolar protein homolog	1e-08	Varroa jacobsoni	WD40	9e-05	Probable serine/threonine-protein kinase PkwA	2e-08	Thermomonospora curvata	XP_001469653.1	NR	XM_001469616.1	104.6	136.52	120.56	6.91361	68.32	82.17
	XM_001469626.1	LINJ_36_3700	XM_001469626.1	-0.0733126	0.988379		XM_001469626.1	116.714	0.594737	0.238007	0.00150999	0.0181021		XM_001469626.1	XP_001469663.1	fructose-16-bisphosphate aldolase (Leishmania infantum JPCM5) XP_003865248.1 fructose-1	uc	NR	0	100	XM_001469626.1	1116	Leishmania infantum JPCM5 conserved hypothetical protein partial mRNA	XP_001469663.1	371	conserved hypothetical protein	XP_001469663.1	XP_001469663.1	0	Trypanosoma equiperdum	TPR_1	0.044	peptidyl-prolyl cis-trans isomerase D-like	9e-09	Mizuhopecten yessoensis	TPR	0.2	Small glutamine-rich tetratricopeptide repeat-containing protein 2	1e-09	Ustilago maydis (strain 521 / FGSC 9021)	XP_001469663.1	NR	XM_001469626.1	123.3	125.29	124.295	6.95762	69.4	87.64
	XM_001469639.1	LINJ_36_3560	XM_001469639.1	10.4018	1.03748		XM_001469639.1	238.117	0.770972	0.339232	0.00208827	0.0235001		XM_001469639.1	XP_001469676.1	ubiquinol-cytochrome-c reductase-like protein (Leishmania infantumJPCM5) XP_003863352.1 ubiquinol-cytochrome-c reductase-like protein (Leishmania	met/energy	NR	5e-44	100	XM_001469639.1	213	Leishmania infantum JPCM5 putative ribosomal protein L29 partial mRNA	XP_001469676.1	70	putative ribosomal protein L29	XP_001469676.1	XP_001469676.1	2e-41	Trypanosoma brucei gambiense DAL972	Ribosomal_L29e	1e-05	60S ribosomal protein L29	5e-10	Drosophila persimilis	BOP1NT	0.099	60S ribosomal protein L29	9e-09	Drosophila melanogaster	XP_001469676.1	NR	XM_001469639.1	4286.52	3245.02	3765.77	11.8787	1740.05	2107.09
	XM_001469640.1	LINJ_36_3550	XM_001469640.1	11.0885	0.734114		XM_001469640.1	281.359	0.795862	0.231813	6.27e-05	0.00150145		XM_001469640.1	XP_001469677.1	ribosomal protein L29 (Leishmania infantum JPCM5) CAM72787.1 ribosomal protein L29 (Leishmania infantum JPCM5) SOX70214.1	ps	NR	2e-41	100	XM_001469640.1	213	Leishmania infantum JPCM5 putative ribosomal protein L29 partial mRNA	XP_001469677.1	70	putative ribosomal protein L29	XP_001469677.1	XP_001469677.1	2e-41	Trypanosoma cruzi cruzi	Ribosomal_L29e	1e-05	60S ribosomal protein L29	4e-11	Cephus cinctus	Cir_N	0.15	60S ribosomal protein L29	3e-10	Drosophila melanogaster	XP_001469677.1	NR	XM_001469640.1	5071.92	3057.94	4064.93	11.989	2243.44	2378.64
	XM_001469649.1	LINJ_36_3450	XM_001469649.1	-1.74228	1.47421		XM_001469649.1	52.2453	1.13904	0.33902	4.69e-05	0.00120119		XM_001469649.1	XP_001469686.1	golgi SNARE protein-like protein (Leishmania infantum JPCM5) XP_003865536.1 golgi SNARE protein-like protein (Leishmania donovani) CAM72722.1 golgi	pe	NR	0	100	XM_001469649.1	831	Leishmania infantum JPCM5 conserved hypothetical protein partial mRNA	XP_001469686.1	276	conserved hypothetical protein	XP_001469686.1	XP_001469686.1	0	Angomonas deanei	Macro	0.021	phytanoyl-CoA dioxygenase domain-containing protein 1 homolog	3.2	Lingula anatina	A1pp	0.0004	Macro domain-containing protein CT2219	0.33	Chlorobium tepidum (strain ATCC 49652 / DSM 12025 / NBRC 103806 / TLS)	XP_001469686.1	NR	XM_001469649.1	119.46	80.77	100.115	6.64551	58.42	43.69
	XM_001469656.1	LINJ_36_3020	XM_001469656.1	11.2936	0.0549365		XM_001469656.1	901.689	0.662701	0.121925	8.24e-09	8.18e-07		XM_001469656.1	XP_001469694.1	Protein phosphatase inhibitor 2	st	PFAM	2e-25	104	XM_001469656.1	414	Leishmania infantum JPCM5 40S ribosomal protein S24e (S24E-1), partial mRNA	XP_001469694.1	137	40S ribosomal protein S24e	XP_001469694.1	XP_001469693.1	1e-94	Trypanosoma rangeli SC58	Ribosomal_S24e	7e-08	40S ribosomal protein S24-like isoform X1	5e-35	Exaiptasia pallida	GatB_Yqey	0.83	40S ribosomal protein S24-2	2e-31	Arabidopsis thaliana	XP_001469694.1	NR	XM_001469656.1	2947.39	3272.19	3109.79	11.6026	1988.08	2094.57
	XM_001469657.1	LINJ_36_3020	XM_001469657.1	11.2936	0.0549365		XM_001469657.1	901.689	0.662701	0.121925	8.24e-09	8.18e-07		XM_001469657.1	XP_001469694.1	40S ribosomal protein S24e (Leishmania infantum JPCM5) XP_001469694.1 40S ribosomal protein S24e (Leishmania infantum JPCM5) XP_001686865.1 40S	ps	NR	1e-94	100	XM_001469657.1	414	Leishmania infantum JPCM5 40S ribosomal protein S24e (S24E-2), partial mRNA	XP_001469694.1	137	40S ribosomal protein S24e	XP_001469694.1	XP_001469693.1	1e-94	Trypanosoma rangeli SC58	Ribosomal_S24e	7e-08	40S ribosomal protein S24-like isoform X1	5e-35	Exaiptasia pallida	GatB_Yqey	0.83	40S ribosomal protein S24-2	2e-31	Arabidopsis thaliana	XP_001469694.1	NR	XM_001469657.1	2947.39	3272.19	3109.79	11.6026	1988.08	2094.57
	XM_001469680.1	LINJ_36_3250	XM_001469680.1	2.61561	0.611633		XM_001469680.1	133.093	0.521558	0.246579	0.005471	0.0471258		XM_001469680.1	XP_001469717.1	Unknown product	uk		NA	NA	XM_001469680.1	651	Leishmania infantum JPCM5 putative ATP synthase partial mRNA	XP_001469717.1	216	putative ATP synthase	XP_001469717.1	XP_001469717.1	5e-158	Phytomonas sp. isolate EM1	vATP-synt_E	4e-25	hypothetical protein HELRODRAFT_169350	6e-34	Polistes canadensis	FMN_bind	0.87	V-type proton ATPase subunit E	3e-34	Mesembryanthemum crystallinum	XP_001469717.1	NR	XM_001469680.1	276.3	210.34	243.32	7.92671	215.54	149.77
	XM_001469684.1	LINJ_36_3290	XM_001469684.1	-2.7199	1.7522		XM_001469684.1	36.2536	1.93873	0.401923	8.67e-08	6.35e-06		XM_001469684.1	XP_001469721.1	eukaryotic translation initiation factor 6 (eIF-6) (Leishmaniainfantum JPCM5) XP_003865212.1 Eukaryotic translation initiation factor 6	ps	NR	0	100	XM_001469684.1	750	Leishmania infantum JPCM5 conserved hypothetical protein partial mRNA	XP_001469721.1	249	conserved hypothetical protein	XP_001469721.1	XP_001469721.1	0	Phytomonas sp. isolate EM1	SLD3	0.67		NA		ENDO3c	2.5	ATP-dependent DNA helicase P143	0.72	Orgyia pseudotsugata multicapsid polyhedrosis virus	XP_001469721.1	NR	XM_001469684.1	97.7	85.85	91.775	6.52003	21.99	25.58
	XM_001469706.1	LINJ_36_1610	XM_001469706.1	-3.53788	0.756375		XM_001469706.1	110.509	0.663636	0.318422	0.00357382	0.0347977		XM_001469706.1	XP_001469743.1	protein kinase (Leishmania infantum JPCM5) CAM65579.1 protein kinase (Leishmania infantum JPCM5) SOX62657.1 proteinkinase-	st	NR	0	100	XM_001469706.1	2547	Leishmania infantum JPCM5 conserved hypothetical protein partial mRNA	XP_001469743.1	848	conserved hypothetical protein	XP_001469743.1	XP_001469743.1	0	Trypanosoma grayi	zf-B_box	0.085	RING finger protein 17 isoform X2	4e-13	Crassostrea gigas	BBOX	0.0001	Tripartite motif-containing protein 42	2e-09	Homo sapiens	XP_001469743.1	NR	XM_001469706.1	28.85	45.75	37.3	5.2211	25.57	22.66
	XM_001469720.1	LINJ_36_1750	XM_001469720.1	-0.978446	0.1788		XM_001469720.1	122.837	0.591205	0.292066	0.00468106	0.0422906		XM_001469720.1	XP_001469757.1	Unknown product	uk		NA	NA	XM_001469720.1	1323	Leishmania infantum JPCM5 conserved hypothetical protein partial mRNA	XP_001469757.1	440	conserved hypothetical protein	XP_001469757.1	SOX70025.1	0	Leptomonas pyrrhocoris	Q_salvage	7e-14	UPF0553 protein C9orf64 homolog	3e-05	Biomphalaria glabrata	GGDEF	0.86	Queuosine salvage protein	0.003	Dictyostelium discoideum	XP_001469757.1	NR	XM_001469720.1	65.58	64.44	65.01	6.02259	40.19	41.98
	XM_001469746.1	LINJ_36_2020	XM_001469746.1	10.8899	0.327473		XM_001469746.1	441.479	0.582127	0.175275	0.000150517	0.00298831		XM_001469746.1	XP_001469783.1	Unknown product	uk		NA	NA	XM_001469746.1	279	Leishmania infantum JPCM5 60S ribosomal protein L37a partial mRNA	XP_001469783.1	92	60S ribosomal protein L37a	XP_001469783.1	XP_001567858.1	4e-61	Trypanosoma cruzi cruzi	Ribosomal_L37ae	7e-39	60S ribosomal protein L37a	6e-36	Limulus polyphemus	zf-C4_ClpX	0.091	60S ribosomal protein L37a	1e-39	Pseudotsuga menziesii	XP_001469783.1	NR	XM_001469746.1	2804.47	3310.18	3057.32	11.5781	1699.74	2124.81
	XM_001469751.1	LINJ_36_2080	XM_001469751.1	-0.672877	0.716104		XM_001469751.1	78.8685	0.669991	0.323209	0.00344042	0.0339454		XM_001469751.1	XP_001469788.1	Ubiquinol-cytochrome c reductase iron-sulfur subunit	met/energy	SWISSP	3e-43	90.9	XM_001469751.1	894	Leishmania infantum JPCM5 conserved hypothetical protein partial mRNA	XP_001469788.1	297	conserved hypothetical protein	XP_001469788.1	XP_001469788.1	0	Strigomonas culicis	2OG-FeII_Oxy_2	8e-08	Hypothetical protein CBG24043	9e-47	Exaiptasia pallida	PLCYc	0.77	DNA N6-methyl adenine demethylase	9e-46	Caenorhabditis elegans	XP_001469788.1	NR	XM_001469751.1	98.34	87.25	92.795	6.53598	44.7	68.34
	XM_001469752.1	LINJ_36_2090	XM_001469752.1	0.943215	0.429842		XM_001469752.1	177.285	0.612143	0.21261	0.000558132	0.00838227		XM_001469752.1	XP_001469789.1	actin-like protein (Leishmania infantum JPCM5) CAM72796.1 actin-like protein (Leishmania infantum JPCM5) SOX70204.1	cs	NR	0	100	XM_001469752.1	1224	Leishmania infantum JPCM5 putative serine/threonine protein phosphatase 2B catalytic subunit A2 partial mRNA	XP_001469789.1	407	putative serine/threonine protein phosphatase 2B catalytic subunit A2	XP_001469789.1	XP_001469789.1	0	Phytomonas sp. isolate EM1	JCAD	2.4	serine/threonine-protein phosphatase 2B catalytic subunit 2	1e-86	Drosophila erecta	PP2Ac	3e-80	Serine/threonine-protein phosphatase 2B catalytic subunit 3	1e-86	Drosophila melanogaster	XP_001469789.1	NR	XM_001469752.1	161.5	100.77	131.135	7.03491	90.74	88.39
	XM_001469787.1	LINJ_36_2440	XM_001469787.1	0.752717	0.541116		XM_001469787.1	128.593	0.61518	0.256008	0.00191633	0.0220635		XM_001469787.1	XP_001469824.1	ubiquitin fusion degradation protein (Leishmania infantumJPCM5) XP_003865789.1 ubiquitin fusion degradation protein	prot	NR	0	100	XM_001469787.1	978	Leishmania infantum JPCM5 conserved hypothetical protein partial mRNA	XP_001469824.1	325	conserved hypothetical protein	XP_001469824.1	XP_001469824.1	0	Trypanosoma cruzi	Ribosomal_S18	0.001	hypothetical protein CRE_26464	3	Caenorhabditis remanei	CAMSAP_CKK	1.9	30S ribosomal protein S18	0.082	Magnetococcus marinus (strain ATCC BAA-1437 / JCM 17883 / MC-1)	XP_001469824.1	NR	XM_001469787.1	153.46	110.13	131.795	7.04215	100.76	75.01
	XM_001469803.1	LINJ_36_4640	XM_001469803.1	9.94383	0.354497		XM_001469803.1	609.898	0.645998	0.15196	3.36e-06	0.000138028		XM_001469803.1	XP_001469840.1	Unknown product	uk		NA	NA	XM_001469803.1	417	Leishmania infantum JPCM5 putative 60S ribosomal protein L22 partial mRNA	XP_001469840.1	138	putative 60S ribosomal protein L22	XP_001469840.1	XP_001469840.1	1e-96	Trypanosoma equiperdum	Ribosomal_L22e	4e-43	60S ribosomal protein L22-like	1e-26	Fopius arisanus	TEA	0.044	60S ribosomal protein L22 1	5e-25	Dictyostelium discoideum	XP_001469840.1	NR	XM_001469803.1	2321.81	2296.81	2309.31	11.1732	1478.93	1746.29
	XM_001469807.1	LINJ_36_4680	XM_001469807.1	3.11107	1.20406		XM_001469807.1	104.641	0.722159	0.227753	0.000153855	0.00303975		XM_001469807.1	XP_001469844.1	membrane protein	uc	PFAM	8e-20	90.3	XM_001469807.1	483	Leishmania infantum JPCM5 conserved hypothetical protein partial mRNA	XP_001469844.1	160	conserved hypothetical protein	XP_001469844.1	XP_001469844.1	6e-115	Angomonas deanei	SPOR	0.19	uncharacterized protein LOC102805134	8.1	Stylophora pistillata	MYSc	0.74	Histidinol-phosphate aminotransferase 2	0.77	Pseudomonas fluorescens (strain ATCC BAA-477 / NRRL B-23932 / Pf-5)	XP_001469844.1	NR	XM_001469807.1	429.94	327.49	378.715	8.56497	239.7	219.86
	XM_001469812.1	LINJ_36_4730	XM_001469812.1	9.85531	0.0361297		XM_001469812.1	968.359	0.636101	0.124467	5.11e-08	4.16e-06		XM_001469812.1	XP_001469849.1	Unknown product	uk		NA	NA	XM_001469812.1	597	Leishmania infantum JPCM5 putative 60S ribosomal protein L18 (RPL18), partial mRNA	XP_001469849.1	198	putative 60S ribosomal protein L18	XP_001469849.1	XP_001464076.1	2e-140	Strigomonas culicis	Ribosomal_L18	7e-77	60S ribosomal protein L18-like	3e-57	Orbicella faveolata	PGRP	1.7	60S ribosomal protein L18	6e-143	Leishmania major	XP_001469849.1	NR	XM_001469812.1	1814.96	2022.03	1918.49	10.9058	1272.99	1271.85
	XM_001469820.1	LINJ_36_4820	XM_001469820.1	-4.42328	1.13325		XM_001469820.1	66.1289	1.07159	0.353034	0.000134532	0.00270393		XM_001469820.1	XP_001469857.1	Serine/threonine protein phosphatase 2A regulatory subunit B''bet	st	SWISSP	4e-81	95.7	XM_001469820.1	1995	Leishmania infantum JPCM5 conserved hypothetical protein partial mRNA	XP_001469857.1	664	conserved hypothetical protein	XP_001469857.1	SOX70340.1	0	Leishmania guyanensis	zf-HC5HC2H_2	5e-08	protein Jade-3-like isoform X2	0.0001	Eufriesea mexicana	C1	0.044	E3 ubiquitin-protein ligase Jade-2	5e-06	Mus musculus	XP_001469857.1	NR	XM_001469820.1	31.13	39.5	35.315	5.14221	14.72	12.23
	XM_001469830.1	LINJ_36_4930	XM_001469830.1	-2.71761	0.607754		XM_001469830.1	167.58	0.556665	0.224678	0.00187153	0.0216395		XM_001469830.1	XP_001469867.1	hypothetical protein	uc	NR	0	100	XM_001469830.1	2979	Leishmania infantum JPCM5 conserved hypothetical protein partial mRNA	XP_001469867.1	992	conserved hypothetical protein	XP_001469867.1	XP_001469867.1	0	Phytomonas sp. isolate Hart1	Abhydrolase_1	0.11	epoxide hydrolase 4-like	0.2	Habropoda laboriosa	CALCITONIN	0.52	Epoxide hydrolase 3	1.5	Homo sapiens	XP_001469867.1	NR	XM_001469830.1	35.7	54.12	44.91	5.48896	30.74	29.65
	XM_001469837.1	LINJ_36_5000	XM_001469837.1	-0.515906	0.577258		XM_001469837.1	162.155	0.609195	0.221073	0.000763794	0.0106278		XM_001469837.1	XP_001469874.1	Unknown product	uk		NA	NA	XM_001469837.1	1653	Leishmania infantum JPCM5 conserved hypothetical protein partial mRNA	XP_001469874.1	550	conserved hypothetical protein	XP_001469874.1	XP_001469874.1	0	Trypanosoma grayi	F-box_4	0.6	hypothetical protein TRIADDRAFT_54076	0.035	Drosophila suzukii	DED	0.76	Biosynthetic arginine decarboxylase	0.98	Shewanella amazonensis (strain ATCC BAA-1098 / SB2B)	XP_001469874.1	NR	XM_001469837.1	62.85	114.24	88.545	6.46834	58.53	55.36
	XM_001469856.1	LINJ_36_5350	XM_001469856.1	9.11987	0.236428		XM_001469856.1	1034.41	0.527309	0.121217	2.92e-06	0.000122035		XM_001469856.1	XP_001469903.1	exosome complex exonuclease rrp41 (Leishmania infantumJPCM5) CAM72821.1 exosome complex exonuclease rrp41 (Leishmania infantum	pe	NR	0	100	XM_001469856.1	741	Leishmania infantum JPCM5 putative 40S ribosomal protein SA partial mRNA	XP_001469903.1	246	putative 40S ribosomal protein SA	XP_001469903.1	XP_001469893.1	0	Trypanosoma cruzi	Ribosomal_S2	1e-21	40S ribosomal protein SA-like	2e-94	Hydra vulgaris	CAP10	0.12	40S ribosomal protein SA	0	Leishmania infantum	XP_001469903.1	NR	XM_001469856.1	1581.2	1714.92	1648.06	10.6866	1163.15	1230.14
	XM_001469860.1	LINJ_36_5280	XM_001469860.1	-0.896389	0.904696		XM_001469860.1	66.2599	1.04131	0.332622	0.00010653	0.0022407		XM_001469860.1	XP_001469897.1	Protein of unknown function	uc	PFAM	1e-51	100	XM_001469860.1	804	Leishmania infantum JPCM5 conserved hypothetical protein partial mRNA	XP_001469897.1	267	conserved hypothetical protein	XP_001469897.1	XP_001469897.1	0	Phytomonas sp. isolate Hart1	TALPID3	0.47	uncharacterized protein LOC108561883	1.1	Acropora digitifera	Col_cuticle_N	0.58	2-oxoisovalerate dehydrogenase subunit alpha, mitochondrial	1.7	Caenorhabditis elegans	XP_001469897.1	NR	XM_001469860.1	98.5	98.8	98.65	6.62425	43.03	50.47
	XM_001469866.1	LINJ_36_5350	XM_001469866.1	9.11987	0.236428		XM_001469866.1	1034.41	0.527309	0.121217	2.92e-06	0.000122035		XM_001469866.1	XP_001469903.1	40S ribosomal protein SA 6AZ1_B Chain B	ps	NR	0	100	XM_001469866.1	741	Leishmania infantum JPCM5 putative 40S ribosomal protein SA partial mRNA	XP_001469903.1	246	putative 40S ribosomal protein SA	XP_001469903.1	XP_001469893.1	0	Trypanosoma cruzi	Ribosomal_S2	1e-21	40S ribosomal protein SA-like	2e-94	Hydra vulgaris	CAP10	0.12	40S ribosomal protein SA	0	Leishmania infantum	XP_001469903.1	NR	XM_001469866.1	1581.2	1714.92	1648.06	10.6866	1163.15	1230.14
	XM_001469869.1	LINJ_36_5380	XM_001469869.1	-1.17885	0.869714		XM_001469869.1	152.495	0.955267	0.216648	8.45e-07	4.17e-05		XM_001469869.1	XP_001469906.1	peroxisome targeting signal 1 receptor (Leishmania infantumJPCM5) CAM72049.1 peroxisome targeting signal 1 receptor (Leishmania	pe	NR	0	100	XM_001469869.1	1878	Leishmania infantum JPCM5 conserved hypothetical protein partial mRNA	XP_001469906.1	625	conserved hypothetical protein	XP_001469906.1	XP_001469906.1	0	Phytomonas sp. isolate EM1	Kinesin	4e-20	chromosome-associated kinesin KIF4-like	3e-17	Aedes aegypti	KISc	7e-22	Chromosome-associated kinesin KIF4	1e-17	Xenopus laevis	XP_001469906.1	NR	XM_001469869.1	96.3	74.69	85.495	6.41777	43.17	48.26
	XM_001469875.1	LINJ_36_5450	XM_001469875.1	-0.615331	0.00677584		XM_001469875.1	71.6378	0.726009	0.423742	0.00561687	0.0478256		XM_001469875.1	XP_001469912.1	syntaxin-5-like - probable fragment	uc	REFSEQ-INVERTEBRATE	8e-35	70.7	XM_001469875.1	738	Leishmania infantum JPCM5 conserved hypothetical protein partial mRNA	XP_001469912.1	245	conserved hypothetical protein	XP_001469912.1	XP_001469912.1	0	Trypanosoma grayi	PRKCSH	0.01	protein OS-9-like	0.003	Acyrthosiphon pisum	JmjN	1.3	Sarcoplasmic reticulum histidine-rich calcium-binding protein	0.034	Oryctolagus cuniculus	XP_001469912.1	NR	XM_001469875.1	66.4	76.59	71.495	6.15977	44.85	39.12
	XM_001469928.1	LINJ_36_6090	XM_001469928.1	-1.51312	1.00217		XM_001469928.1	73.0162	0.713066	0.315655	0.002152	0.0240622		XM_001469928.1	XP_001469965.1	serine/threonine-protein phosphatase Pgam5 mitochondrialisoform X1	st	REFSEQ-INVERTEBRATE	1e-31	85.8	XM_001469928.1	1044	Leishmania infantum JPCM5 conserved hypothetical protein partial mRNA	XP_001469965.1	347	conserved hypothetical protein	XP_001469965.1	XP_001469965.1	0	Trypanosoma equiperdum	SARG	0.002	protein polybromo-1-like isoform X7	0.19	Mizuhopecten yessoensis	HMG	0.0003	Class E basic helix-loop-helix protein 40	0.23	Homo sapiens	XP_001469965.1	NR	XM_001469928.1	85.47	76.67	81.07	6.3411	44.9	57.2
	XM_001469944.2	LINJ_36_6250	XM_001469944.2	-1.26239	0.704878		XM_001469944.2	159.717	0.556524	0.240242	0.00301538	0.0309524		XM_001469944.2	XP_001469981.2	Phosphorylated CTD interacting factor 1WW domain	uc	PFAM	1e-30	129	XM_001469944.2	1974	Leishmania infantum JPCM5 conserved hypothetical protein partial mRNA	XP_001469981.2	657	conserved hypothetical protein	XP_001469981.2	XP_001469981.2	0	Trypanosoma grayi	SpoV	0.0002		NA		IlGF	6.1	Uncharacterized protein C4G9.04c	4.7	Schizosaccharomyces pombe (strain 972 / ATCC 24843)	XP_001469981.2	NR	XM_001469944.2	59.82	88.97	74.395	6.21713	38.14	56.27
	XM_001470004.1	LINJ_28_0060	XM_001470004.1	-2.4781	0.855432		XM_001470004.1	80.3839	0.822943	0.342549	0.00117014	0.0147657		XM_001470004.1	XP_001470041.1	Unknown product	uk		NA	NA	XM_001470004.1	1458	Leishmania infantum JPCM5 conserved hypothetical protein partial mRNA	XP_001470041.1	485	conserved hypothetical protein	XP_001470041.1	XP_001470041.1	0	Strigomonas culicis	DUF2390	0.13	uncharacterized protein LOC108970165	0.69	Bactrocera dorsalis	TR_THY	0.87	Phosphoglycerate kinase	0.22	Dinoroseobacter shibae (strain DSM 16493 / NCIMB 14021 / DFL 12)	XP_001470041.1	NR	XM_001470004.1	54.58	57.91	56.245	5.81365	25.8	29.16
	XM_001470011.1	LINJ_28_0130	XM_001470011.1	-0.104928	0.970464		XM_001470011.1	51.5552	0.934831	0.462881	0.00244851	0.0266099		XM_001470011.1	XP_001470048.1	splicing factor 3B subunit 6-like	tm	REFSEQ-INVERTEBRATE	7e-14	95.9	XM_001470011.1	549	Leishmania infantum JPCM5 conserved hypothetical protein partial mRNA	XP_001470048.1	182	conserved hypothetical protein	XP_001470048.1	XP_001470048.1	5e-131	Strigomonas culicis	CATSPERD	1.2	hypothetical protein CRE_22687	2.8	Caenorhabditis remanei	PUG	0.47		NA		XP_001470048.1	NR	XM_001470011.1	123.34	134.36	128.85	7.00955	44.54	72.67
	XM_001470014.1	LINJ_28_0160	XM_001470014.1	1.15099	0.87643		XM_001470014.1	78.4493	0.759217	0.29521	0.000844476	0.0114759		XM_001470014.1	XP_001470051.1	DJ-1/PfpI family	pm/protease	PFAM	7e-41	100.6	XM_001470014.1	591	Leishmania infantum JPCM5 putative RNA binding protein partial mRNA	XP_001470051.1	196	putative RNA binding protein	XP_001470051.1	XP_001470051.1	1e-143	Trypanosoma grayi	RRM_1	0.008	hypothetical protein MS3_11113	0.033	Myzus persicae	RRM	2e-05	RNA-binding protein CP29B, chloroplastic	0.009	Arabidopsis thaliana	XP_001470051.1	NR	XM_001470014.1	155.9	201.4	178.65	7.48099	121.61	93.08
	XM_001470081.1	LINJ_28_0870	XM_001470081.1	0.777297	1.18838		XM_001470081.1	48.1903	1.02127	0.377536	0.000428504	0.00677287		XM_001470081.1	XP_001470118.1	Zinc knuckle	uc	PFAM	4e-09	125.6	XM_001470081.1	450	Leishmania infantum JPCM5 putative RNA polymerase B subunit RPB8 partial mRNA	XP_001470118.1	149	putative RNA polymerase B subunit RPB8	XP_001470118.1	XP_001470118.1	9e-104	Trypanosoma rangeli SC58	RNA_pol_Rpb8	1e-54	hypothetical protein TRIADDRAFT_56007	1e-20	Drosophila elegans	RPOL8c	5e-27	DNA-directed RNA polymerases I, II, and III subunit rpabc3	4e-19	Dictyostelium discoideum	XP_001470118.1	NR	XM_001470081.1	196.53	185.47	191	7.57743	52.79	119.31
	XM_001470095.1	LINJ_28_1020	XM_001470095.1	0.194189	0.823208		XM_001470095.1	141.457	0.51932	0.222265	0.00320017	0.0323997		XM_001470095.1	XP_001470132.1	17-beta-hydroxysteroid dehydrogenase 13-like	met/lipd	REFSEQ-INVERTEBRATE	2e-11	81.5	XM_001470095.1	1236	Leishmania infantum JPCM5 conserved hypothetical protein partial mRNA	XP_001470132.1	411	conserved hypothetical protein	XP_001470132.1	XP_001470132.1	0	Strigomonas culicis	SSP160	0.04	importin subunit alpha-1-like	9.7	Aplysia californica	Prim-Pol	0.027	Protein RecA	4.4	Azotobacter vinelandii	XP_001470132.1	NR	XM_001470095.1	102.14	141.97	122.055	6.93139	75.84	84.35
	XM_001470098.1	LINJ_28_1050	XM_001470098.1	11.8825	0.102631		XM_001470098.1	1150.75	0.575594	0.153213	3.17e-05	0.000898763		XM_001470098.1	XP_001470135.1	ribosomal protein l35a (Leishmania infantum JPCM5) XP_001468587.1 ribosomal protein l35a (Leishmania infantum JPCM5) XP_001681335.1	ps	NR	2e-100	100	XM_001470098.1	435	Leishmania infantum JPCM5 40S ribosomal protein S14 partial mRNA	XP_001470135.1	144	40S ribosomal protein S14	XP_001470135.1	XP_001470135.1	7e-101	Trypanosoma vivax Y486	Ribosomal_S11	9e-42	40S ribosomal protein S14-A-like, partial	3e-79	Mizuhopecten yessoensis	Cupin_1	0.34	40S ribosomal protein S14	2e-74	Trypanosoma brucei brucei	XP_001470135.1	NR	XM_001470098.1	3308.98	4252.82	3780.9	11.8845	2492.45	2449.57
	XM_001470152.1	LINJ_28_1610	XM_001470152.1	4.15663	0.578496		XM_001470152.1	116.434	0.517951	0.245506	0.00554165	0.0475332		XM_001470152.1	XP_001470189.1	60S ribosomal protein L22 (Leishmania infantum JPCM5) CAM72952.1 60S ribosomal protein L22	ps	NR	1e-96	100	XM_001470152.1	417	Leishmania infantum JPCM5 conserved hypothetical protein partial mRNA	XP_001470189.1	138	conserved hypothetical protein	XP_001470189.1	XP_001470189.1	7e-95	marine gamma proteobacterium HTCC2148	DUF423	6e-14	hypothetical protein HELRODRAFT_87652	4e-11	Lingula anatina	HYDRO	0.23	Transmembrane protein 256	1e-08	Danio rerio	XP_001470189.1	NR	XM_001470152.1	407.52	366.86	387.19	8.5969	199.71	269.39
	XM_001470153.1	LINJ_28_1620	XM_001470153.1	2.98253	0.752913		XM_001470153.1	77.9893	0.684257	0.302514	0.00224223	0.0248323		XM_001470153.1	XP_001470190.1	Unknown product	uk		NA	NA	XM_001470153.1	399	Leishmania infantum JPCM5 conserved hypothetical protein partial mRNA	XP_001470190.1	132	conserved hypothetical protein	XP_001470190.1	XP_001470190.1	1e-90	Trypanosoma brucei brucei TREU927	DUF423	3e-15	transmembrane protein 256-like isoform X2	0.0001	Linepithema humile	PTPc	0.13	UPF0382 membrane protein C1782.12c	3e-07	Schizosaccharomyces pombe (strain 972 / ATCC 24843)	XP_001470190.1	NR	XM_001470153.1	317.7	293.15	305.425	8.25467	143.94	212.15
	XM_001470157.1	LINJ_28_1660	XM_001470157.1	1.54723	0.723972		XM_001470157.1	196.752	0.667253	0.20098	0.000108177	0.00226948		XM_001470157.1	XP_001470194.1	Unknown product	uk		NA	NA	XM_001470157.1	1170	Leishmania infantum JPCM5 putative DEAD box RNA helicase partial mRNA	XP_001470194.1	389	putative DEAD box RNA helicase	XP_001470194.1	XP_001470194.1	0	Trypanosoma congolense IL3000	DEAD	9e-52	eukaryotic initiation factor 4A-III	0	Pieris rapae	DEXDc	3e-46	ATP-dependent RNA helicase FAL1	0	Cryptococcus neoformans var. neoformans serotype D (strain JEC21 / ATCC MYA-565)	XP_001470194.1	NR	XM_001470157.1	183.76	186.26	185.01	7.53146	115.17	129.05
	XM_001470161.1	LINJ_28_1700	XM_001470161.1	-0.835814	0.0526211		XM_001470161.1	101.053	1.15879	0.355779	6.06e-05	0.00146313		XM_001470161.1	XP_001470198.1	Unknown product	uk		NA	NA	XM_001470161.1	1041	Leishmania infantum JPCM5 putative hydrolase, alpha/beta fold family partial mRNA	XP_001470198.1	346	putative hydrolase, alpha/beta fold family	XP_001470198.1	XP_001470198.1	0	Angomonas deanei	Abhydrolase_1	3e-16	uncharacterized protein LOC111686500	8e-52	Anoplophora glabripennis	BetaGal_dom2	0.2	Aclacinomycin methylesterase RdmC	1e-33	Streptomyces purpurascens	XP_001470198.1	NR	XM_001470161.1	60.34	80.59	70.465	6.13883	43.17	19.96
	XM_001470177.1	LINJ_28_1870	XM_001470177.1	-4.71944	0.988877		XM_001470177.1	86.2491	0.849606	0.315352	0.000536715	0.00812056		XM_001470177.1	XP_001470214.1	Unknown product	uk		NA	NA	XM_001470177.1	2823	Leishmania infantum JPCM5 conserved hypothetical protein partial mRNA	XP_001470214.1	940	conserved hypothetical protein	XP_001470214.1	XP_001470214.1	0	Phytomonas sp. isolate Hart1	PHD20L1_u1	0.043		NA		MeTrc	4.3	Polyamine aminopropyltransferase	2.5	Prochlorococcus marinus (strain AS9601)	XP_001470214.1	NR	XM_001470177.1	32.37	26.14	29.255	4.87061	16.58	18.22
	XM_001470185.1	LINJ_28_1960	XM_001470185.1	2.87493	0.635627		XM_001470185.1	155.258	0.732683	0.226103	0.000117191	0.00242732		XM_001470185.1	XP_001470222.1	Snf7	pe	PFAM	9e-24	96.4	XM_001470185.1	678	Leishmania infantum JPCM5 putative methylthioribulose-1-phosphate dehydratase partial mRNA	XP_001470222.1	225	putative methylthioribulose-1-phosphate dehydratase	XP_001470222.1	XP_001470222.1	2e-168	Leptomonas pyrrhocoris	Aldolase_II	3e-39	probable methylthioribulose-1-phosphate dehydratase	9e-90	Dinoponera quadriceps	Aldolase_II	2e-43	Probable methylthioribulose-1-phosphate dehydratase	7e-171	Leishmania infantum	XP_001470222.1	NR	XM_001470185.1	331.18	224.34	277.76	8.1177	173.97	150.73
	XM_001470186.1	LINJ_28_1970	XM_001470186.1	-1.56012	0.618565		XM_001470186.1	219.066	0.616272	0.19372	0.000190983	0.00361303		XM_001470186.1	XP_001470223.1	ATP-dependent RNA helicase DDX24 - probable fragment	uc	REFSEQ-INVERTEBRATE	2e-50	48	XM_001470186.1	2898	Leishmania infantum JPCM5 putative C-terminal motor kinesin partial mRNA	XP_001470223.1	965	putative C-terminal motor kinesin	XP_001470223.1	XP_001470223.1	0	Trypanosoma cruzi marinkellei	Kinesin	2e-108	carboxy-terminal kinesin 2-like isoform X2	5e-69	Hyalella azteca	KISc	3e-104	Kinesin-like protein KIN-14N	1e-67	Arabidopsis thaliana	XP_001470223.1	NR	XM_001470186.1	51.44	77.5	64.47	6.01056	46.53	40.41
	XM_001470189.1	LINJ_28_2000	XM_001470189.1	-2.93764	0.948083		XM_001470189.1	192.223	0.578405	0.20168	0.000546848	0.00825851		XM_001470189.1	XP_001470226.1	DNA repair protein (Leishmania infantum JPCM5) CAM65714.1 DNA repair protein (Leishmania infantum JPCM5) SOX62787.1	nr	NR	0	100	XM_001470189.1	3783	Leishmania infantum JPCM5 conserved hypothetical protein partial mRNA	XP_001470226.1	1260	conserved hypothetical protein	XP_001470226.1	XP_001470226.1	0	Trypanosoma grayi	RIBIOP_C	8e-102	ribosome biogenesis protein BMS1 homolog	7e-99	Neodiprion lecontei	AARP2CN	2e-35	Ribosome biogenesis protein bms1	7e-86	Schizosaccharomyces pombe (strain 972 / ATCC 24843)	XP_001470226.1	NR	XM_001470189.1	44.57	51.41	47.99	5.58466	30.57	30.01
	XM_001470194.1	LINJ_28_2060	XM_001470194.1	-0.72775	2.03496		XM_001470194.1	132.634	1.56496	0.219476	5.82e-14	1.63e-11		XM_001470194.1	XP_003392677.1	Ribosomal RNA small subunit methyltransferase I	ps	SWISSP	2e-31	94.1	XM_001470194.1	1389	Leishmania infantum JPCM5 putative zinc transporter partial mRNA	XP_003392677.1	462	putative zinc transporter	XP_003392677.1	XP_001470231.1	0	Strigomonas culicis	Zip	1e-36	zinc transporter ZIP1-like	7e-09	Varroa jacobsoni	FtsA	0.77	Zinc transporter 3	2e-31	Arabidopsis thaliana	XP_003392677.1	NR	XM_001470194.1	158.85	216.41	187.63	7.55175	68.7	61.94
	XM_001470244.1	LINJ_28_2550	XM_001470244.1	-3.51961	0.971187		XM_001470244.1	110.949	0.868855	0.263381	7.32e-05	0.00170301		XM_001470244.1	XP_001470281.1	3'-5' exoribonuclease 1-like isoform X5 - probable fragment	met/nuc	REFSEQ-INVERTEBRATE	4e-43	62.3	XM_001470244.1	2643	Leishmania infantum JPCM5 putative DNA replication licensing factor partial mRNA	XP_001470281.1	880	putative DNA replication licensing factor	XP_001470281.1	XP_001470281.1	0	Phytomonas sp. isolate Hart1	MCM	2e-155	DNA replication licensing factor Mcm6	0	Drosophila ficusphila	MCM	0	DNA replication licensing factor MCM6	0	Saccharomyces cerevisiae (strain ATCC 204508 / S288c)	XP_001470281.1	NR	XM_001470244.1	37	45.34	41.17	5.36352	19.81	18.62
	XM_001470249.1	LINJ_28_2610	XM_001470249.1	2.24845	0.744764		XM_001470249.1	308.549	0.575477	0.150836	2.12e-05	0.000674951		XM_001470249.1	XP_001470286.1	Unknown product	uk		NA	NA	XM_001470249.1	1488	Leishmania infantum JPCM5 putative vacuolar ATP synthase subunit b partial mRNA	XP_001470286.1	495	putative vacuolar ATP synthase subunit b	XP_001470286.1	XP_001470286.1	0	Trypanosoma cruzi marinkellei	ATP-synt_ab	4e-105	V-type proton ATPase subunit B	0	Culex quinquefasciatus	TUDOR	0.015	V-type proton ATPase subunit B	0	Trypanosoma congolense	XP_001470286.1	NR	XM_001470249.1	224.18	229.03	226.605	7.82404	174.12	159.34
	XM_001470256.1	LINJ_28_2680	XM_001470256.1	-2.46345	1.07544		XM_001470256.1	86.6184	0.681813	0.290979	0.00185681	0.0215466		XM_001470256.1	XP_001470293.1	hypothetical protein	uc	NR	0	100	XM_001470256.1	1554	Leishmania infantum JPCM5 conserved hypothetical protein partial mRNA	XP_001470293.1	517	conserved hypothetical protein	XP_001470293.1	XP_001470293.1	0	Phytomonas sp. isolate Hart1	KdpC	2.1		NA		Lactamase_B	0.5		NA		XP_001470293.1	NR	XM_001470256.1	65.17	58.72	61.945	5.95292	32.49	42.4
	XM_001470263.1	LINJ_28_2760	XM_001470263.1	11.2802	0.374944		XM_001470263.1	966.42	0.727872	0.14568	7.66e-08	5.77e-06		XM_001470263.1	XP_001470301.1	Unknown product	uk		NA	NA	XM_001470263.1	432	Leishmania infantum JPCM5 putative 40S ribosomal protein S17 partial mRNA	XP_001470301.1	143	putative 40S ribosomal protein S17	XP_001470301.1	XP_001470300.1	2e-98	Trypanosoma cruzi	Ribosomal_S17e	7e-57	hypothetical protein LOAG_00534	7e-44	Lingula anatina	Agouti	1.7	40S ribosomal protein S17	2e-43	Solanum lycopersicum	XP_001470301.1	NR	XM_001470263.1	3375.55	3877.1	3626.32	11.8243	2061.87	2248.86
	XM_001470264.1	LINJ_28_2760	XM_001470264.1	11.2802	0.374944		XM_001470264.1	966.42	0.727872	0.14568	7.66e-08	5.77e-06		XM_001470264.1	XP_001470301.1	40S ribosomal protein S17 (Leishmania infantum JPCM5) XP_001470301.1 40S ribosomal protein S17 (Leishmania infantum JPCM5)	ps	NR	2e-98	100	XM_001470264.1	432	Leishmania infantum JPCM5 putative 40S ribosomal protein S17 partial mRNA	XP_001470301.1	143	putative 40S ribosomal protein S17	XP_001470301.1	XP_001470300.1	2e-98	Trypanosoma cruzi	Ribosomal_S17e	7e-57	hypothetical protein LOAG_00534	7e-44	Lingula anatina	Agouti	1.7	40S ribosomal protein S17	2e-43	Solanum lycopersicum	XP_001470301.1	NR	XM_001470264.1	3375.55	3877.1	3626.32	11.8243	2061.87	2248.86
	XM_001470272.1	LINJ_28_2840	XM_001470272.1	-3.2373	1.20971		XM_001470272.1	125.52	0.617325	0.23669	0.00114933	0.0145967		XM_001470272.1	XP_001470309.1	atp-dependent rna helicase ddx10 - probable fragment	uc	REFSEQ-INVERTEBRATE	2e-143	69	XM_001470272.1	2703	Leishmania infantum JPCM5 putative molybdenum cofactor biosynthesis protein partial mRNA	XP_001470309.1	900	putative molybdenum cofactor biosynthesis protein	XP_001470309.1	XP_001470309.1	0	Phytomonas sp. isolate Hart1	MoaC	8e-23	molybdenum cofactor biosynthesis protein 1 isoform X2	2e-06	Amyelois transitella	CBD_II	1.3	Cyclic pyranopterin monophosphate synthase	3e-17	Xanthomonas campestris pv. campestris (strain ATCC 33913 / DSM 3586 / NCPPB 528 / LMG 568 / P 25)	XP_001470309.1	NR	XM_001470272.1	47.43	52.1	49.765	5.63706	28.03	36.37
	XM_001470306.1	LINJ_28_3190	XM_001470306.1	-0.0672685	0.825964		XM_001470306.1	100.798	0.710403	0.275646	0.000938843	0.0124466		XM_001470306.1	XP_001470343.1	Unknown product	uk		NA	NA	XM_001470306.1	969	Leishmania infantum JPCM5 putative U5 snRNP-specific 40 kDa protein partial mRNA	XP_001470343.1	322	putative U5 snRNP-specific 40 kDa protein	XP_001470343.1	XP_001470343.1	0	Phytomonas sp. isolate Hart1	TrbI_Ftype	1.6	U5 small nuclear ribonucleoprotein 40 kDa protein-like	5e-09	Helicoverpa armigera	WD40	0.2	Pre-mRNA-splicing factor cwf17	4e-11	Schizosaccharomyces pombe (strain 972 / ATCC 24843)	XP_001470343.1	NR	XM_001470306.1	106.84	131.18	119.01	6.89494	59.06	75.81
	XM_001470307.1	LINJ_28_3210	XM_001470307.1	2.0367	0.735521		XM_001470307.1	52.0296	0.809349	0.384363	0.00232004	0.025486		XM_001470307.1	XP_001470344.1	Unknown product	uk		NA	NA	XM_001470307.1	366	Leishmania infantum JPCM5 conserved hypothetical protein partial mRNA	XP_001470344.1	121	conserved hypothetical protein	XP_001470344.1	XP_001470344.1	3e-81	Trypanosoma equiperdum	Diedel	0.28	uncharacterized protein LOC101740514	3.3	Fopius arisanus	ZnF_CHCC	0.76	Bromodomain testis-specific protein	0.21	Rattus norvegicus	XP_001470344.1	NR	XM_001470307.1	264.75	194.33	229.54	7.8426	156.46	118.17
	XM_001470308.1	LINJ_28_3220	XM_001470308.1	1.17121	1.10583		XM_001470308.1	62.7062	0.729593	0.356683	0.00301452	0.0309524		XM_001470308.1	XP_001470345.1	target SNARE (Leishmania infantum JPCM5) CAM69380.1 target SNARE	uc	NR	3e-120	100	XM_001470308.1	510	Leishmania infantum JPCM5 conserved hypothetical protein partial mRNA	XP_001470345.1	169	conserved hypothetical protein	XP_001470345.1	XP_001470345.1	9e-124	Trypanosoma congolense IL3000	IL11	2.2	mediator of RNA polymerase II transcription subunit 1	1.7	Linepithema humile	IPPc	1.4	Peptidyl-prolyl isomerase cwc27	1.9	Neosartorya fumigata (strain ATCC MYA-4609 / Af293 / CBS 101355 / FGSC A1100)	XP_001470345.1	NR	XM_001470308.1	173.53	226.26	199.895	7.6431	107.01	80.02
	XM_001470314.1	LINJ_26_0020	XM_001470314.1	0.0223762	1.13334		XM_001470314.1	120.388	0.664295	0.246932	0.000802832	0.0110952		XM_001470314.1	XP_001470351.1	Unknown product	uk		NA	NA	XM_001470314.1	1089	Leishmania infantum JPCM5 brix domain containing-like protein partial mRNA	XP_001470351.1	362	brix domain containing-like protein	XP_001470351.1	XP_001470351.1	0	Phytomonas sp. isolate Hart1	Brix	3e-39	ribosome production factor 2 homolog isoform X1	6e-56	Helobdella robusta	Brix	5e-33	Ribosome production factor 2 homolog	2e-54	Mus musculus	XP_001470351.1	NR	XM_001470314.1	138.82	139.24	139.03	7.11925	80.25	92.46
	XM_001470317.1	LINJ_26_0050	XM_001470317.1	0.0568765	0.675018		XM_001470317.1	98.8903	0.598042	0.280743	0.00369452	0.035632		XM_001470317.1	XP_001470354.1	gtpase activating protein for arf - probable fragment	uc	PFAM	3e-18	61.5	XM_001470317.1	891	Leishmania infantum JPCM5 putative protein kinase partial mRNA	XP_001470354.1	296	putative protein kinase	XP_001470354.1	XP_001470354.1	0	Angomonas deanei	Pkinase	1e-72	cyclin-dependent kinase 20-like	1e-68	Octopus bimaculoides	S_TKc	1e-75	Cyclin-dependent kinase D-1	1e-67	Oryza sativa subsp. japonica	XP_001470354.1	NR	XM_001470317.1	98.72	127.01	112.865	6.81845	67.32	64.13
	XM_001470340.1	LINJ_26_0280	XM_001470340.1	1.62946	0.705176		XM_001470340.1	135.676	0.775707	0.222241	4.67e-05	0.00119863		XM_001470340.1	XP_001470377.1	60S ribosomal protein L7 (Leishmania infantum JPCM5) CAM68735.1 60S ribosomal protein L7	ps	NR	0	100	XM_001470340.1	816	Leishmania infantum JPCM5 conserved hypothetical protein partial mRNA	XP_001470377.1	271	conserved hypothetical protein	XP_001470377.1	XP_001470377.1	0	Strigomonas culicis	NUDIX_2	4e-53	cleavage and polyadenylation specificity factor subunit 5-like	2e-27	Brugia malayi	MyTH4	0.25	Pre-mRNA cleavage factor Im 25 kDa subunit 2	2e-32	Arabidopsis thaliana	XP_001470377.1	NR	XM_001470340.1	231.46	150.48	190.97	7.5772	109.43	107.45
	XM_001470353.1	LINJ_26_0420	XM_001470353.1	-0.166226	0.487912		XM_001470353.1	95.8439	0.866643	0.303	0.000331535	0.00554147		XM_001470353.1	XP_001470390.1	Unknown product	uk		NA	NA	XM_001470353.1	927	Leishmania infantum JPCM5 nucleotide binding protein-like protein partial mRNA	XP_001470390.1	308	nucleotide binding protein-like protein	XP_001470390.1	XP_001470390.1	0	Trypanosoma theileri	ParA	1e-129	cytosolic Fe-S cluster assembly factor NUBP2 homolog	1e-99	Biomphalaria glabrata	zf-C4_ClpX	0.0002	Cytosolic Fe-S cluster assembly factor NUBP2 homolog	4e-100	Dictyostelium discoideum	XP_001470390.1	NR	XM_001470353.1	90.67	112.94	101.805	6.66966	51.44	56.98
	XM_001470368.1	LINJ_26_0610	XM_001470368.1	6.19167	0.763047		XM_001470368.1	124.092	0.791015	0.216059	2.3e-05	0.000701713		XM_001470368.1	XP_001470407.1	Unknown product	uk		NA	NA	XM_001470368.1	303	Leishmania infantum JPCM5 putative 10 kDa heat shock protein partial mRNA	XP_001470407.1	100	putative 10 kDa heat shock protein	XP_001470407.1	XP_001470405.1	5e-64	Angomonas deanei	Cpn10	2e-31	10 kDa heat shock protein, mitochondrial isoform X3	3e-24	Tetranychus urticae	Cpn10	5e-34	10 kDa chaperonin	8e-21	Thiobacillus denitrificans (strain ATCC 25259)	XP_001470407.1	NR	XM_001470368.1	813.48	910.14	861.81	9.75123	499.96	495.28
	XM_001470370.1	LINJ_26_0610	XM_001470370.1	6.19167	0.763047		XM_001470370.1	124.092	0.791015	0.216059	2.3e-05	0.000701713		XM_001470370.1	XP_001470407.1	10 kDa heat shock protein (Leishmania infantum JPCM5) XP_001470407.1 10 kDa heat shock protein (Leishmania infantum JPCM5)	pm	NR	5e-64	100	XM_001470370.1	303	Leishmania infantum JPCM5 putative 10 kDa heat shock protein partial mRNA	XP_001470407.1	100	putative 10 kDa heat shock protein	XP_001470407.1	XP_001470405.1	5e-64	Angomonas deanei	Cpn10	2e-31	10 kDa heat shock protein, mitochondrial isoform X3	3e-24	Tetranychus urticae	Cpn10	5e-34	10 kDa chaperonin	8e-21	Thiobacillus denitrificans (strain ATCC 25259)	XP_001470407.1	NR	XM_001470370.1	813.48	910.14	861.81	9.75123	499.96	495.28
	XM_001470392.1	LINJ_26_0850	XM_001470392.1	10.4188	0.269737		XM_001470392.1	796.402	0.606576	0.132692	8.27e-07	4.1e-05		XM_001470392.1	XP_003392613.1	RNA polymerase B subunit RPB8 (Leishmania infantum JPCM5) XP_001684360.1 RNA polymerase B subunit RPB8 (Leishmania major strain	tm	NR	9e-104	100	XM_001470392.1	450	Leishmania infantum JPCM5 putative 40S ribosomal protein S16 partial mRNA	XP_003392613.1	149	putative 40S ribosomal protein S16	XP_003392613.1	XP_001470429.1	1e-105	Trypanosoma theileri	Ribosomal_S9	1e-37	40S ribosomal protein S16-like	1e-45	Schistosoma haematobium	AICARFT_IMPCHas	0.32	40S ribosomal protein S16	2e-45	Dictyostelium discoideum	XP_003392613.1	NR	XM_001470392.1	2483.45	2637.79	2560.62	11.3223	1641.83	1789.58
	XM_001470422.2	LINJ_26_1170	XM_001470422.2	-5.51033	0.888376		XM_001470422.2	134.12	0.584253	0.264328	0.00346948	0.0341154		XM_001470422.2	XP_001470459.2	Glycoprotein Glucosyltransferase	met/carb	PFAM	0	130.2	XM_001470422.2	5286	Leishmania infantum JPCM5 conserved hypothetical protein partial mRNA	XP_001470459.2	1761	conserved hypothetical protein	XP_001470459.2	XP_001470459.2	0	Leptomonas pyrrhocoris	Dendrin	5.8		NA		RIIa	0.62		NA		XP_001470459.2	NR	XM_001470422.2	23.7	17.57	20.635	4.36702	11.67	15.96
	XM_001470437.1	LINJ_26_1320	XM_001470437.1	1.37706	0.873504		XM_001470437.1	323.676	1.37764	0.206791	2.05e-12	4.52e-10		XM_001470437.1	XP_001470474.1	PPPDE peptidase domain	pm/protease	PFAM	3e-21	97.3	XM_001470437.1	1893	Leishmania infantum JPCM5 putative DNA ligase k alpha partial mRNA	XP_001470474.1	630	putative DNA ligase k alpha	XP_001470474.1	XP_001470474.1	0	Crithidia fasciculata	DNA_ligase_OB_2	7e-18	uncharacterized protein LOC111132874	2e-06	Drosophila obscura	ZnF_RBZ	0.6	DNA ligase	0.067	Methanopyrus kandleri (strain AV19 / DSM 6324 / JCM 9639 / NBRC 100938)	XP_001470474.1	NR	XM_001470437.1	220.6	195.58	208.09	7.70106	91.45	86
	XM_001470470.1	LINJ_26_1630	XM_001470470.1	9.42484	0.565623		XM_001470470.1	262.156	0.709143	0.194069	3.14e-05	0.000894831		XM_001470470.1	XP_001470509.1	40S ribosomal protein S27-1 (Leishmania infantum JPCM5) XP_001686958.1 40S ribosomal protein S27-1 (Leishmania major strain	ps	NR	3e-57	100	XM_001470470.1	264	Leishmania infantum JPCM5 putative 40S ribosomal protein S33 (S33-1), partial mRNA	XP_001470509.1	87	putative 40S ribosomal protein S33	XP_001470509.1	XP_001470507.1	5e-56	Phytomonas sp. isolate Hart1	Ribosomal_S28e	1e-26	uncharacterized protein Dyak_GE23424	1e-19	Nematostella vectensis	Semialdhyde_dh	0.82	40S ribosomal protein S28-B	9e-22	Saccharomyces cerevisiae (strain ATCC 204508 / S288c)	XP_001470509.1	NR	XM_001470470.1	2489.27	1871.48	2180.38	11.0904	1307.16	1340.03
	XM_001470471.1	LINJ_26_1630	XM_001470471.1	9.42484	0.565623		XM_001470471.1	262.156	0.709143	0.194069	3.14e-05	0.000894831		XM_001470471.1	XP_001470509.1	40S ribosomal protein S33 (Leishmania infantum JPCM5) XP_001470508.1 40S ribosomal protein S33 (Leishmania infantum JPCM5)	ps	NR	5e-56	100	XM_001470471.1	264	Leishmania infantum JPCM5 putative 40S ribosomal protein S33 (S33-1), partial mRNA	XP_001470509.1	87	putative 40S ribosomal protein S33	XP_001470509.1	XP_001470507.1	5e-56	Phytomonas sp. isolate Hart1	Ribosomal_S28e	1e-26	uncharacterized protein Dyak_GE23424	1e-19	Nematostella vectensis	Semialdhyde_dh	0.82	40S ribosomal protein S28-B	9e-22	Saccharomyces cerevisiae (strain ATCC 204508 / S288c)	XP_001470509.1	NR	XM_001470471.1	2489.27	1871.48	2180.38	11.0904	1307.16	1340.03
	XM_001470472.1	LINJ_26_1630	XM_001470472.1	9.42484	0.565623		XM_001470472.1	262.156	0.709143	0.194069	3.14e-05	0.000894831		XM_001470472.1	XP_001470509.1	40S ribosomal protein S33 (Leishmania infantum JPCM5) XP_001470508.1 40S ribosomal protein S33 (Leishmania infantum JPCM5)	ps	NR	5e-56	100	XM_001470472.1	264	Leishmania infantum JPCM5 putative 40S ribosomal protein S33 (S33-2), partial mRNA	XP_001470509.1	87	putative 40S ribosomal protein S33	XP_001470509.1	XP_001470507.1	5e-56	Phytomonas sp. isolate Hart1	Ribosomal_S28e	1e-26	uncharacterized protein Dyak_GE23424	1e-19	Nematostella vectensis	Semialdhyde_dh	0.82	40S ribosomal protein S28-B	9e-22	Saccharomyces cerevisiae (strain ATCC 204508 / S288c)	XP_001470509.1	NR	XM_001470472.1	2489.27	1871.48	2180.38	11.0904	1307.16	1340.03
	XM_001470503.1	LINJ_26_2010	XM_001470503.1	-2.07846	0.973088		XM_001470503.1	140.967	0.716716	0.227661	0.000191109	0.00361303		XM_001470503.1	XP_001470540.1	Unknown product	uk		NA	NA	XM_001470503.1	2184	Leishmania infantum JPCM5 conserved hypothetical protein partial mRNA	XP_001470540.1	727	conserved hypothetical protein	XP_001470540.1	XP_001470540.1	0	Trypanosoma cruzi	PHD	0.023		NA		PHD	0.0001		NA		XP_001470540.1	NR	XM_001470503.1	69.27	61.96	65.615	6.03595	38.43	36.65
	XM_001470509.2	LINJ_26_2070	XM_001470509.2	-4.03854	0.582967		XM_001470509.2	156.199	0.51089	0.243217	0.00583827	0.0491962		XM_001470509.2	XP_001470546.2	calpain-like cysteine peptidase (Leishmania infantumJPCM5) CAM70101.1 calpain-like cysteine peptidase (Leishmania infantum JPCM5)	pm/protease	NR	0	100	XM_001470509.2	4068	Leishmania infantum JPCM5 putative SUMO1/Ulp2 partial mRNA	XP_001470546.2	1355	putative SUMO1/Ulp2	XP_001470546.2	XP_001470546.2	0	Phytomonas sp. isolate EM1	Peptidase_C48	1e-06	sentrin-specific protease 1-like	3e-07	Amphimedon queenslandica	KR	0.27	Sentrin-specific protease	5e-08	Caenorhabditis elegans	XP_001470546.2	NR	XM_001470509.2	21.41	36.62	29.015	4.85873	20.51	20.59
	XM_001470523.1	LINJ_26_2230	XM_001470523.1	11.386	0.241579		XM_001470523.1	416.782	0.57203	0.147522	1.83e-05	0.000597332		XM_001470523.1	XP_001470560.1	Unknown product	uk		NA	NA	XM_001470523.1	252	Leishmania infantum JPCM5 putative ribosomal protein L38 partial mRNA	XP_001470560.1	83	putative ribosomal protein L38	XP_001470560.1	XP_001462778.1	8e-53	Trypanosoma rangeli SC58	Ribosomal_L38e	3e-30	60S ribosomal protein L38	6e-24	Drosophila pseudoobscura pseudoobscura	EFG_IV	0.25	60S ribosomal protein L38	1e-24	Drosophila yakuba	XP_001470560.1	NR	XM_001470523.1	3161.7	3675.71	3418.7	11.7392	1970.19	2664.03
	XM_001470529.1	LINJ_26_2290	XM_001470529.1	1.74593	1.27895		XM_001470529.1	138.35	0.955315	0.217266	9.28e-07	4.48e-05		XM_001470529.1	XP_001470566.1	Histone acetyltransferase Tip60 homolog - probable fragment	nr	SWISSP	1e-43	52.6	XM_001470529.1	840	Leishmania infantum JPCM5 putative nitrilase partial mRNA	XP_001470566.1	279	putative nitrilase	XP_001470566.1	XP_001470566.1	0	Trypanosoma theileri	CN_hydrolase	8e-59	omega-amidase NIT2-like	3e-91	Priapulus caudatus	TOP4c	0.07	Omega-amidase NIT2	1e-87	Xenopus tropicalis	XP_001470566.1	NR	XM_001470529.1	235.91	290.87	263.39	8.04106	158.64	151.78
	XM_001470533.1	LINJ_26_2330	XM_001470533.1	-2.41125	1.21969		XM_001470533.1	43.4518	1.02928	0.418555	0.000739695	0.0103812		XM_001470533.1	XP_001470570.1	Unknown product	uk		NA	NA	XM_001470533.1	846	Leishmania infantum JPCM5 conserved hypothetical protein partial mRNA	XP_001470570.1	281	conserved hypothetical protein	XP_001470570.1	XP_001470570.1	0	Phytomonas sp. isolate EM1	PgaD	0.21	Amino acid transporter	1.7	Caenorhabditis elegans	PolyA	0.31	Adhesion G-protein coupled receptor G4	5.8	Mus musculus	XP_001470570.1	NR	XM_001470533.1	60.5	79.09	69.795	6.12505	21.45	31.69
	XM_001470535.1	LINJ_26_2360	XM_001470535.1	10.9852	0.101342		XM_001470535.1	738.992	0.520793	0.162111	0.000263274	0.00460871		XM_001470535.1	XP_001470573.1	Protein of unknown function	uc	PFAM	4e-19	106	XM_001470535.1	384	Leishmania infantum JPCM5 putative 60S ribosomal protein L35 partial mRNA	XP_001470573.1	127	putative 60S ribosomal protein L35	XP_001470573.1	XP_001470572.1	4e-86	Trypanosoma rangeli SC58	Ribosomal_L29	2e-13	hypothetical protein HELRODRAFT_88883, partial	6e-31	Parasteatoda tepidariorum	PASTA	0.35	60S ribosomal protein L35	9e-28	Homo sapiens	XP_001470573.1	NR	XM_001470535.1	3011.46	2637.15	2824.3	11.4637	2455.41	1678.43
	XM_001470554.1	LINJ_26_2620	XM_001470554.1	-0.281403	0.146412		XM_001470554.1	270.824	0.511814	0.194786	0.00159929	0.0190603		XM_001470554.1	XP_001470591.1	Lipocalin-like domain	s/lipocalin	PFAM	4e-07	43	XM_001470554.1	2469	Leishmania infantum JPCM5 conserved hypothetical protein partial mRNA	XP_001470591.1	822	conserved hypothetical protein	XP_001470591.1	XP_001470591.1	0	Trypanosoma grayi	PqiA	3e-07	uncharacterized protein LOC111067286	7e-05	Lottia gigantea	PSN	0.76	Putative fluoride ion transporter CrcB 2	1.7	Bacillus clausii (strain KSM-K16)	XP_001470591.1	NR	XM_001470554.1	100.59	55.87	78.23	6.28965	52.84	53.66
	XM_001470566.1	LINJ_26_2690	XM_001470566.1	-1.41414	0.991498		XM_001470566.1	187.628	0.711503	0.192753	2.53e-05	0.000761684		XM_001470566.1	XP_001470603.1	Phosphotransferase enzyme family	st	PFAM	4e-12	116.7	XM_001470566.1	2484	Leishmania infantum JPCM5 conserved hypothetical protein partial mRNA	XP_001470603.1	827	conserved hypothetical protein	XP_001470603.1	XP_001470603.1	0	Phytomonas sp. isolate Hart1	DUF3584	4e-10	myosin-2 heavy chain-like	0.002	Acanthaster planci	OmpH	0.01	Cingulin	0.005	Xenopus tropicalis	XP_001470603.1	NR	XM_001470566.1	91.32	68.32	79.82	6.31868	53.96	50.9
	XM_003392129.1	LINJ_03_0050	XM_003392129.1	-0.655091	0.534429		XM_003392129.1	109.27	0.564643	0.272752	0.00509019	0.044697		XM_003392129.1	XP_003392177.1	RNA-binding protein-like protein (Leishmania infantum JPCM5) XP_003864579.1 RNA-binding protein-like protein (Leishmania donovani) CAM71866.1	tm	NR	0	100	XM_003392129.1	1173	Leishmania infantum JPCM5 conserved hypothetical protein partial mRNA	XP_003392177.1	390	conserved hypothetical protein	XP_003392177.1	XP_003392177.1	0	Strigomonas culicis	Met_10	2e-45		NA		rADc	0.26	tRNA(Phe) (4-demethylwyosine(37)-C(7)) aminocarboxypropyltransferase	4e-37	Methanocaldococcus jannaschii (strain ATCC 43067 / DSM 2661 / JAL-1 / JCM 10045 / NBRC 100440)	XP_003392177.1	NR	XM_003392129.1	99.94	67.25	83.595	6.38534	39.38	59.98
	XM_003392194.1	LINJ_08_1190	XM_003392194.1	7.09316	0.750953		XM_003392194.1	158.486	0.957233	0.202557	1.69e-07	1.14e-05		XM_003392194.1	XP_003392242.1	hypothetical protein	uc	NR	9e-65	100	XM_003392194.1	300	Leishmania infantum JPCM5 conserved hypothetical protein partial mRNA	XP_003392242.1	99	conserved hypothetical protein	XP_003392242.1	XP_003392242.1	4e-68	Trypanosoma grayi	DUF908	0.24	hypothetical protein TRIADDRAFT_60714	3.2	Trichoplax adhaerens	AMA-1	0.043	Beta-mannosidase B	7.5	Aspergillus flavus (strain ATCC 200026 / FGSC A1120 / NRRL 3357 / JCM 12722 / SRRC 167)	XP_003392242.1	NR	XM_003392194.1	1009.36	1316.91	1163.13	10.1838	694.28	493.97
	XM_003392255.1	LINJ.12.0590	XM_003392255.1	-3.97284	1.20599		XM_003392255.1	61.2664	1.17562	0.357032	5.63e-05	0.00138455		XM_003392255.1	XP_003392303.1	Unknown product	uk		NA	NA	XM_003392255.1	1638	Leishmania infantum JPCM5 conserved hypothetical protein partial mRNA	XP_003392303.1	545	conserved hypothetical protein	XP_003392303.1	XP_003392303.1	0	Phytomonas sp. isolate EM1	PriCT_2	8e-12		NA		Cupin_1	0.22	Putative helicase L207/L206	0.006	Acanthamoeba polyphaga mimivirus	XP_003392303.1	NR	XM_003392255.1	40.39	44.37	42.38	5.40531	20.46	17.38
	XM_003392306.1	LINJ_13_1400	XM_003392306.1	2.28454	0.948198		XM_003392306.1	333.674	0.60974	0.161609	2.48e-05	0.000749681		XM_003392306.1	XP_003392354.1	galactofuranosyltransferase lpg1-like protein (Leishmania infantumJPCM5) CAM68772.1 galactofuranosyltransferase lpg1-like protein (Leishmania	met/carb	NR	0	100	XM_003392306.1	1617	Leishmania infantum JPCM5 putative chaperonin TCP20 partial mRNA	XP_003392354.1	538	putative chaperonin TCP20	XP_003392354.1	XP_003392354.1	0	Leptomonas seymouri	Cpn60_TCP1	0	hypothetical protein TRIADDRAFT_38421	0	Papilio machaon	SERPIN	1.3	T-complex protein 1 subunit zeta	0	Bos taurus	XP_003392354.1	NR	XM_003392306.1	243.82	263.24	253.53	7.98601	163.69	162.43
	XM_003392307.1	LINJ_13_1410	XM_003392307.1	12.3821	0.543302		XM_003392307.1	854.871	0.848208	0.154538	4.1e-09	4.64e-07		XM_003392307.1	XP_003392355.1	Unknown product	uk		NA	NA	XM_003392307.1	321	Leishmania infantum JPCM5 putative 60S ribosomal protein L44 partial mRNA	XP_003392355.1	106	putative 60S ribosomal protein L44	XP_003392355.1	XP_001468383.1	1e-71	Trypanosoma theileri	Ribosomal_L44	3e-30	60S ribosomal protein L44	1e-38	Biomphalaria glabrata	BLUF	0.16	60S ribosomal protein L44	3e-67	Trypanosoma brucei brucei	XP_003392355.1	NR	XM_003392307.1	5630.43	5717.78	5674.1	12.4702	3069.53	3467.36
	XM_003392325.1	LINJ_15_1200	XM_003392325.1	9.58993	0.433379		XM_003392325.1	408.39	0.643992	0.162512	1.04e-05	0.000368006		XM_003392325.1	XP_003392374.1	Yos1-like	uc	PFAM	2e-24	132	XM_003392325.1	336	Leishmania infantum JPCM5 60S acidic ribosomal protein P2 partial mRNA	XP_003392374.1	111	60S acidic ribosomal protein P2	XP_003392374.1	XP_003392373.1	3e-69	Phytomonas sp. isolate Hart1	Ribosomal_60s	3e-05	Hypothetical protein CBG01785	3e-16	Trachymyrmex septentrionalis	HTH_XRE	0.65	60S acidic ribosomal protein P2-2	6e-70	Leishmania infantum	XP_003392374.1	NR	XM_003392325.1	2149.84	2099.41	2124.62	11.053	1270.47	1354.37
	XM_003392326.1	LINJ_15_1200	XM_003392326.1	9.58993	0.433379		XM_003392326.1	408.39	0.643992	0.162512	1.04e-05	0.000368006		XM_003392326.1	XP_003392374.1	60S acidic ribosomal protein P2-2	ps	SWISSP	6e-70	100	XM_003392326.1	336	Leishmania infantum JPCM5 60S acidic ribosomal protein P2 partial mRNA	XP_003392374.1	111	60S acidic ribosomal protein P2	XP_003392374.1	XP_003392373.1	3e-69	Phytomonas sp. isolate Hart1	Ribosomal_60s	3e-05	Hypothetical protein CBG01785	3e-16	Trachymyrmex septentrionalis	HTH_XRE	0.65	60S acidic ribosomal protein P2-2	6e-70	Leishmania infantum	XP_003392374.1	NR	XM_003392326.1	2149.84	2099.41	2124.62	11.053	1270.47	1354.37
	XM_003392356.1	LINJ_18_0740	XM_003392356.1	1.2079	0.814596		XM_003392356.1	214.79	0.58142	0.1925	0.000386315	0.00621463		XM_003392356.1	XP_003392404.1	Axonemal dynein light chain	cs	PFAM	1e-56	90.3	XM_003392356.1	1401	Leishmania infantum JPCM5 putative elongation factor Tu partial mRNA	XP_003392404.1	466	putative elongation factor Tu	XP_003392404.1	XP_003392404.1	0	Trypanosoma grayi	GTP_EFTU	2e-72	translation elongation factor, putative, partial	2e-138	Bactrocera dorsalis	Bgal_small_N	3.4	Elongation factor Tu	1e-150	Lactobacillus helveticus (strain DPC 4571)	XP_003392404.1	NR	XM_003392356.1	182.44	157.83	170.135	7.41054	128.03	102.12
	XM_003392375.1	LINJ_19_0190	XM_003392375.1	5.39647	0.568061		XM_003392375.1	454.73	0.56094	0.146305	2.11e-05	0.00067324		XM_003392375.1	XP_003392423.1	hypothetical protein	uc	NR	0	100	XM_003392375.1	954	Leishmania infantum JPCM5 ADP,ATP carrier protein 1, mitochondrial precursor (ANC1), partial mRNA	XP_003392423.1	317	ADP,ATP carrier protein 1, mitochondrial precursor	XP_003392423.1	XP_001464984.1	0	Leishmania braziliensis MHOM BR 75 M2904	Mito_carr	1e-22	hypothetical protein LOTGIDRAFT_220681	4e-137	Crassostrea virginica	BCS1_N	0.05	ADP,ATP carrier protein	2e-136	Chlamydomonas reinhardtii	XP_003392423.1	NR	XM_003392375.1	564.9	586.82	575.86	9.16957	417.81	375.57
	XM_003392436.1	LINJ_22_0004	XM_003392436.1	11.6412	0.197948		XM_003392436.1	1527.3	0.686074	0.143014	2.56e-07	1.58e-05		XM_003392436.1	XP_003392484.1	haloacid dehalogenase-like hydrolase - probable fragment	uc	PFAM	2e-28	53.5	XM_003392436.1	567	Leishmania infantum JPCM5 60S ribosomal protein L11 (L5, L16) (RPL11), partial mRNA	XP_003392484.1	188	60S ribosomal protein L11 (L5, L16)	XP_003392484.1	XP_001462884.1	5e-135	Trypanosoma theileri	Ribosomal_L5_C	4e-27	60S ribosomal protein L11	3e-95	Drosophila arizonae	Aerolysin	1.8	60S ribosomal protein L11	2e-137	Leishmania chagasi	XP_003392484.1	NR	XM_003392436.1	3945.09	3528.79	3736.94	11.8676	2317.91	2442.75
	XM_003392472.1	LINJ_23_1970	XM_003392472.1	-3.00287	0.610908		XM_003392472.1	141.005	0.514599	0.241442	0.00483583	0.0432661		XM_003392472.1	XP_003392520.1	protein MCM10 homolog isoform X1 - probable fragment	uc	REFSEQ-INVERTEBRATE	6e-12	35.9	XM_003392472.1	2778	Leishmania infantum JPCM5 neutral sphingomyelinase activation associated factor-like protein partial mRNA	XP_003392520.1	925	neutral sphingomyelinase activation associated factor-like protein	XP_003392520.1	XP_003392520.1	0	Phytomonas sp. isolate Hart1	Beach	2e-127	protein FAN-like	2e-79	Atta cephalotes	Beach	1e-107	Protein FAN	3e-72	Homo sapiens	XP_003392520.1	NR	XM_003392472.1	41.7	39.24	40.47	5.33878	31.13	26.72
	XM_003392476.1	LINJ_24_0110	XM_003392476.1	0.31914	0.535065		XM_003392476.1	161.256	0.516483	0.214025	0.00272633	0.0288587		XM_003392476.1	XP_003392524.1	Unknown product	uk		NA	NA	XM_003392476.1	1317	Leishmania infantum JPCM5 conserved hypothetical protein partial mRNA	XP_003392524.1	438	conserved hypothetical protein	XP_003392524.1	XP_003392524.1	0	Trypanosoma congolense IL3000	PARP_regulatory	4e-11	uncharacterized protein LOC100875960	1.7	Wasmannia auropunctata	JmjN	2.5	Cap-specific mRNA (nucleoside-2'-O-)-methyltransferase	4e-05	Fowlpox virus (strain NVSL)	XP_003392524.1	NR	XM_003392476.1	131.82	95.73	113.775	6.83004	79.34	88.22
	XM_003392478.1	LINJ_24_0130	XM_003392478.1	1.04995	1.17487		XM_003392478.1	169.933	0.829769	0.208582	6.95e-06	0.000257014		XM_003392478.1	XP_003392526.1	DHHC palmitoyltransferase	met/lipd	PFAM	2e-29	104.5	XM_003392478.1	1185	Leishmania infantum JPCM5 ankyrin/TPR repeat protein partial mRNA	XP_003392526.1	394	ankyrin/TPR repeat protein	XP_003392526.1	XP_003392526.1	0	Trypanosoma cruzi	Ank_2	2e-19	ankyrin-1-like	9e-40	Lingula anatina	ANK	2e-06	Putative ankyrin repeat protein RF_0381	3e-27	Rickettsia felis (strain ATCC VR-1525 / URRWXCal2)	XP_003392526.1	NR	XM_003392478.1	175.67	221.62	198.645	7.63405	120.03	123.99
	XM_003392497.1	LINJ_24_0320	XM_003392497.1	-4.08374	1.06583		XM_003392497.1	112.71	0.574893	0.261799	0.00366244	0.0353645		XM_003392497.1	XP_003392545.1	Unknown product	uk		NA	NA	XM_003392497.1	3126	Leishmania infantum JPCM5 conserved hypothetical protein partial mRNA	XP_003392545.1	1041	conserved hypothetical protein	XP_003392545.1	XP_003392545.1	0	Trypanosoma cruzi marinkellei	Rsm22	5e-14	methyltransferase-like protein 17, mitochondrial	4e-15	Culex quinquefasciatus	CLb	0.25	Methyltransferase-like protein 17, mitochondrial	5e-18	Bos taurus	XP_003392545.1	NR	XM_003392497.1	30.07	41.4	35.735	5.15927	25.22	22.1
	XM_003392532.1	LINJ_24_1790	XM_003392532.1	0.701072	0.341133		XM_003392532.1	369.989	0.992271	0.176382	1.64e-09	1.93e-07		XM_003392532.1	XP_003392580.1	translation initiation factor eIF-2B subunit epsilon - probable fragment	ps	REFSEQ-INVERTEBRATE	1e-18	74.8	XM_003392532.1	2511	Leishmania infantum JPCM5 putative cell division cycle protein partial mRNA	XP_003392580.1	836	putative cell division cycle protein	XP_003392580.1	XP_003392580.1	0	Angomonas deanei	ANAPC4_WD40	4e-07	cell division cycle protein 20 homolog	2e-96	Apis mellifera	WD40	8e-08	Protein FIZZY-RELATED 2	3e-90	Arabidopsis thaliana	XP_003392580.1	NR	XM_003392532.1	129.32	119.61	124.465	6.9596	61.28	76.68
	XM_003392543.1	LINJ_24_1900	XM_003392543.1	0.226998	0.858475		XM_003392543.1	80.3904	0.880073	0.314951	0.000360331	0.00592711		XM_003392543.1	XP_003392591.1	P27 protein (Leishmania infantum JPCM5) XP_003862206.1 hypothetical protein	uc	NR	2e-179	100	XM_003392543.1	723	Leishmania infantum JPCM5 conserved hypothetical protein partial mRNA	XP_003392591.1	240	conserved hypothetical protein	XP_003392591.1	XP_003392591.1	2e-178	Angomonas deanei	FAM153	0.33	uncharacterized protein LOC101853172 isoform X2	1.1	Aplysia californica	GAS2	1.6	CRISPR-associated endonuclease Cas1 3	3.8	Rhodospirillum rubrum (strain ATCC 11170 / ATH 1.1.1 / DSM 467 / LMG 4362 / NCIB 8255 / S1)	XP_003392591.1	NR	XM_003392543.1	106.96	168.23	137.595	7.10428	60.34	68.75
	XM_003392548.1	LINJ_25_0740	XM_003392548.1	10.6719	0.306962		XM_003392548.1	959.129	0.599754	0.129134	6.31e-07	3.27e-05		XM_003392548.1	XP_003392596.1	AP-3 complex subunit sigma-1-like	uc	REFSEQ-INVERTEBRATE	4e-49	77.8	XM_003392548.1	501	Leishmania infantum JPCM5 putative eukaryotic initiation factor 5a (EIF5A1), partial mRNA	XP_003392596.1	166	putative eukaryotic initiation factor 5a	XP_003392596.1	XP_001466105.1	2e-119	Strigomonas culicis	eIF-5a	2e-25	eukaryotic translation initiation factor 5A-1-like	7e-46	Folsomia candida	Ala_racemase_C	0.22	Eukaryotic translation initiation factor 5A	8e-122	Leishmania donovani	XP_003392596.1	NR	XM_003392548.1	2675.3	2939.49	2807.39	11.455	1869.06	2060.04
	XM_003392558.1	LINJ_25_2560	XM_003392558.1	13.2591	0.188028		XM_003392558.1	961.857	1.14851	0.282976	3.83e-06	0.000155982		XM_003392558.1	XP_003392606.1	10 kDa heat shock protein (Leishmania infantum JPCM5) XP_001470407.1 10 kDa heat shock protein (Leishmania infantum JPCM5)	pm	NR	5e-64	100	XM_003392558.1	303	Leishmania infantum JPCM5 histone H4 partial mRNA	XP_003392606.1	100	histone H4	XP_003392606.1	XP_001464339.1	8e-64	Leishmania infantum	CENP-T_C	0.0001	GM13181	5e-34	Priapulus caudatus	H4	2e-31	Histone H4	3e-33	Chlamydomonas reinhardtii	XP_003392606.1	NR	XM_003392558.1	6042.73	7336.7	6689.72	12.7077	3722.7	3165.94
	XM_003392565.1	LINJ_26_0850	XM_003392565.1	10.4188	0.269737		XM_003392565.1	796.402	0.606576	0.132692	8.27e-07	4.1e-05		XM_003392565.1	XP_003392613.1	40S ribosomal protein S16 (Leishmania infantum JPCM5) XP_001684092.1 40S ribosomal protein S16 (Leishmania major strain Friedlin)	ps	NR	1e-105	100	XM_003392565.1	450	Leishmania infantum JPCM5 putative 40S ribosomal protein S16 partial mRNA	XP_003392613.1	149	putative 40S ribosomal protein S16	XP_003392613.1	XP_001470429.1	1e-105	Trypanosoma theileri	Ribosomal_S9	1e-37	40S ribosomal protein S16-like	1e-45	Schistosoma haematobium	AICARFT_IMPCHas	0.32	40S ribosomal protein S16	2e-45	Dictyostelium discoideum	XP_003392613.1	NR	XM_003392565.1	2483.45	2637.79	2560.62	11.3223	1641.83	1789.58
	XM_003392567.1	LINJ_26_0990	XM_003392567.1	0.485859	1.44195		XM_003392567.1	11.3197	1.45337	0.885785	0.00324857	0.0326927		XM_003392567.1	XP_003392615.1	Unknown product	uk		NA	NA	XM_003392567.1	198	Leishmania infantum JPCM5 hypothetical protein partial mRNA	XP_003392615.1	65	hypothetical protein LINJ_26_0990	XP_003392615.1	XP_003392615.1	2e-40	Phytomonas sp. isolate EM1	Cas_CT1975	1.1	uncharacterized protein LOC100570640	2.1	Hydra vulgaris	Spc7	0.74	Suberization-associated anionic peroxidase 1	1.3	Solanum lycopersicum	XP_003392615.1	NR	XM_003392567.1	196.77	272.36	234.565	7.87384	69.77	46.38
	XM_003392621.1	LINJ_28_0830	XM_003392621.1	-0.067064	0.995333		XM_003392621.1	53.8729	0.700038	0.370593	0.00450621	0.0410756		XM_003392621.1	XP_003392669.1	60S ribosomal protein L9 (Leishmania infantum JPCM5) XP_003860646.1 60S ribosomal protein L9	ps	NR	5e-137	100	XM_003392621.1	573	Leishmania infantum JPCM5 conserved hypothetical protein partial mRNA	XP_003392669.1	190	conserved hypothetical protein	XP_003392669.1	XP_003392669.1	6e-136	Zunongwangia mangrovi	Glyco_transf_49	0.9	uncharacterized protein LOC111424545	3.2	Musca domestica	BRO1	0.84	Mating-type locus allele B4 protein	1.3	Ustilago maydis	XP_003392669.1	NR	XM_003392621.1	142.69	119.7	131.195	7.03557	126.49	56.05
	XM_003392623.1	LINJ_28_1120	XM_003392623.1	10.6113	0.500448		XM_003392623.1	587.519	0.751438	0.165975	6.85e-07	3.48e-05		XM_003392623.1	XP_003392672.1	Unknown product	uk		NA	NA	XM_003392623.1	351	Leishmania infantum JPCM5 putative ribosomal protein S20 partial mRNA	XP_003392672.1	116	putative ribosomal protein S20	XP_003392672.1	XP_001684382.1	2e-79	Trypanosoma rangeli SC58	Ribosomal_S10	5e-26	hypothetical protein LOTGIDRAFT_219397	3e-41	Varroa jacobsoni	BCS1_N	4.5	40S ribosomal protein S20	5e-39	Schizosaccharomyces pombe (strain 972 / ATCC 24843)	XP_003392672.1	NR	XM_003392623.1	2617.17	3588.43	3102.8	11.5994	1774.09	1791.48
	XM_003392624.1	LINJ_28_1120	XM_003392624.1	10.6113	0.500448		XM_003392624.1	587.519	0.751438	0.165975	6.85e-07	3.48e-05		XM_003392624.1	XP_003392672.1	ribosomal protein S20 (Leishmania major strain Friedlin) XP_001684384.1 ribosomal protein S20 (Leishmania major strain Friedlin)	ps	NR	2e-79	100	XM_003392624.1	351	Leishmania infantum JPCM5 putative ribosomal protein S20 partial mRNA	XP_003392672.1	116	putative ribosomal protein S20	XP_003392672.1	XP_001684382.1	2e-79	Trypanosoma rangeli SC58	Ribosomal_S10	5e-26	hypothetical protein LOTGIDRAFT_219397	3e-41	Varroa jacobsoni	BCS1_N	4.5	40S ribosomal protein S20	5e-39	Schizosaccharomyces pombe (strain 972 / ATCC 24843)	XP_003392672.1	NR	XM_003392624.1	2617.17	3588.43	3102.8	11.5994	1774.09	1791.48
	XM_003392629.1	LINJ_28_2060	XM_003392629.1	-0.72775	2.03496		XM_003392629.1	132.634	1.56496	0.219476	5.82e-14	1.63e-11		XM_003392629.1	XP_003392677.1	Unknown product	uk		NA	NA	XM_003392629.1	1389	Leishmania infantum JPCM5 putative zinc transporter partial mRNA	XP_003392677.1	462	putative zinc transporter	XP_003392677.1	XP_001470231.1	0	Strigomonas culicis	Zip	1e-36	zinc transporter ZIP1-like	7e-09	Varroa jacobsoni	FtsA	0.77	Zinc transporter 3	2e-31	Arabidopsis thaliana	XP_003392677.1	NR	XM_003392629.1	158.85	216.41	187.63	7.55175	68.7	61.94
	XM_003392691.1	LINJ_33_2070	XM_003392691.1	10.752	0.45061		XM_003392691.1	349.771	0.673634	0.185951	3.92e-05	0.00104184		XM_003392691.1	XP_003392739.1	ribosomal protein L38 (Leishmania infantum JPCM5) XP_001470560.1 ribosomal protein L38 (Leishmania infantum JPCM5) XP_001684228.1	ps	NR	8e-53	100	XM_003392691.1	252	Leishmania infantum JPCM5 60S ribosomal protein L37 partial mRNA	XP_003392739.1	83	60S ribosomal protein L37	XP_003392739.1	XP_003392739.1	3e-53	Trypanosoma rangeli SC58	Ribosomal_L37e	7e-24	60S ribosomal protein L37	1e-31	Zeugodacus cucurbitae	Elp3	2.3	60S ribosomal protein L37	1e-55	Leishmania infantum	XP_003392739.1	NR	XM_003392691.1	3026	3280.34	3153.17	11.6226	1667.24	2160.81
	XM_003392710.1	LINJ_33_2520	XM_003392710.1	2.10648	0.725256		XM_003392710.1	382.91	0.521287	0.128262	9.71e-06	0.000349904		XM_003392710.1	XP_003392758.1	tRNA (cytosine(34)-C(5))-methyltransferase	ps	SWISSP	1e-77	77.3	XM_003392710.1	1905	Leishmania infantum JPCM5 putative heat shock protein partial mRNA	XP_003392758.1	634	putative heat shock protein	XP_003392758.1	XP_003392758.1	0	Strigomonas culicis	HSP90	6e-95	heat shock protein 75 kDa, mitochondrial	9e-180	Neodiprion lecontei	HATPase_c	1e-07	TNF receptor-associated protein 1 homolog, mitochondrial	0	Dictyostelium discoideum	XP_003392758.1	NR	XM_003392710.1	212.57	215.01	213.79	7.74005	151.71	159.93
	XM_003392746.1	LINJ_35_0640	XM_003392746.1	-0.300621	1.45394		XM_003392746.1	111.52	0.580088	0.258132	0.00330466	0.0330466		XM_003392746.1	XP_003392794.1	Unknown product	uk		NA	NA	XM_003392746.1	1117	Leishmania infantum JPCM5 beta-fructofuranosidase-like protein partial mRNA	XP_003392794.1	372	beta-fructofuranosidase-like protein, partial			NA		Filo_glycop	0.27	hypothetical protein LOTGIDRAFT_112062, partial	4e-22	Ixodes scapularis	TGc	0.009	Sphingomyelinase phosphodiesterase D	1e-17	Dictyostelium discoideum	XP_003392794.1	REFSEQ-INVERTEBRATE	XM_003392746.1	149.57	128.54	139.055	7.11951	79.73	92.16
	XM_003392748.1	LINJ_35_1360	XM_003392748.1	-3.9471	1.07802		XM_003392748.1	35.7267	0.993637	0.536892	0.00297402	0.0306437		XM_003392748.1	XP_003392796.1	NADH-cytochrome b5 reductase 2	met/energy	SWISSP	3e-42	85.2	XM_003392748.1	990	Leishmania infantum JPCM5 hypothetical protein partial mRNA	XP_003392796.1	329	hypothetical protein LINJ_35_1360			NA		FAM199X	0.003		NA			NA		NA		XP_003392796.1		XM_003392748.1	50.44	31.03	40.735	5.3482	13.91	21.13
	XM_003392750.1	LINJ_35_1890	XM_003392750.1	10.682	0.272954		XM_003392750.1	1274.19	0.823514	0.147372	2.65e-09	3.08e-07		XM_003392750.1	XP_003392798.1	metallo-peptidase Clan MA(E)	pm/protease	NR	2e-152	100	XM_003392750.1	615	Leishmania infantum JPCM5 putative ribosomal protein L15 partial mRNA	XP_003392798.1	204	putative ribosomal protein L15			NA		Ribosomal_L15e	2e-98	60S ribosomal protein L15	7e-83	Tribolium castaneum	PI3Kc	0.56	60S ribosomal protein L15	4e-89	Petunia hybrida	XP_003392798.1	REFSEQ-INVERTEBRATE	XM_003392750.1	2704.58	3053.98	2879.28	11.4915	1547.95	1833.51
	XM_003392769.1	LINJ_35_3330	XM_003392769.1	7.1858	0.870902		XM_003392769.1	575.036	0.743447	0.315512	0.00182115	0.0212077		XM_003392769.1	XP_003392817.1	Unknown product	uk		NA	NA	XM_003392769.1	690	Leishmania infantum JPCM5 putative 60S ribosomal subunit protein L31 partial mRNA	XP_003392817.1	229	putative 60S ribosomal subunit protein L31	XP_003392817.1	XP_003392817.1	2e-167	Trypanosoma theileri	Ribosomal_L31e	9e-29	60S ribosomal protein L31	3e-25	Centruroides sculpturatus	MgtE_N	0.7	60S ribosomal protein L31	2e-24	Cyanophora paradoxa	XP_003392817.1	NR	XM_003392769.1	1435.02	1022.32	1228.67	10.2629	561.2	862.09
	XM_003392810.1	LINJ_36_7250	XM_003392810.1	-0.133949	1.28301		XM_003392810.1	78.0184	0.663788	0.298953	0.00258136	0.0277573		XM_003392810.1	XP_003392858.1	Ribosomal L28e protein family	ps	PFAM	4e-37	100.9	XM_003392810.1	807	Leishmania infantum JPCM5 conserved hypothetical protein partial mRNA	XP_003392858.1	268	conserved hypothetical protein	XP_003392858.1	XP_003392858.1	0	Trypanosoma cruzi	Ribosomal_L1	5e-11	ribosomal L1 domain-containing protein 1-like	1e-08	Apis cerana	IGc1	0.26	Putative ribosome biogenesis protein C8F11.04	2e-08	Schizosaccharomyces pombe (strain 972 / ATCC 24843)	XP_003392858.1	NR	XM_003392810.1	170.56	113.12	141.84	7.14812	60.48	90.44
	XM_003888410.1	LinJ_25_2590	XM_003888410.1	3.3101	1.03655		XM_003888410.1	294.165	2.35782	0.808497	0.000165286	0.00322645		XM_003888410.1	XP_003888459.1	Hydroxyacylglutathione hydrolase mitochondrial	met/energy	SWISSP	6e-42	83.8	XM_003888410.1	888	Leishmania infantum JPCM5 ATPase beta subunit, putative partial mRNA	XP_003888459.1	295	ATPase beta subunit, putative	XP_003888459.1	XP_001466152.1	0	Strigomonas culicis	ATP-synt_ab	5e-65	ATPsyn-beta	2e-142	Drosophila arizonae	L27	0.45	ATP synthase subunit beta, mitochondrial	4e-151	Chlamydomonas reinhardtii	XP_003888459.1	NR	XM_003888410.1	922.48	88.23	505.355	8.98115	87.52	21.45
NEC4d	XM_001462578.1	LINJ_01_0010	XM_001462578.1	0.779834	-1.28454		XM_001462578.1	157.665	-1.14212	0.341765	8.97e-05	0.00197619		XM_001462578.1	XP_001462615.1	Quinone oxidoreductase	uc	SWISSP	2e-69	99.6	XM_001462578.1	1002	Leishmania infantum JPCM5 hypothetical protein, unknown function partial mRNA	XP_001462615.1	333	hypothetical protein, unknown function	XP_001462615.1	XP_001462615.1	0	Leishmania major strain Friedlin	PMT_4TMC	3.9	uncharacterized protein LOC106161887	0.01	Crassostrea virginica	CLECT	0.05	Dyslexia-associated protein KIAA0319-like protein	0.022	Pongo abelii	XP_001462615.1	NR	XM_001462578.1	39.8	42.08	40.94	5.35544	117.61	102.93
	XM_001462618.1	LINJ_01_0420	XM_001462618.1	-4.1176	-0.485877		XM_001462618.1	77.7478	-0.946402	0.446611	0.00308611	0.0314405		XM_001462618.1	XP_001462655.1	Unknown product	uk		NA	NA	XM_001462618.1	1914	Leishmania infantum JPCM5 conserved hypothetical protein partial mRNA	XP_001462655.1	637	conserved hypothetical protein	XP_001462655.1	XP_001462655.1	0	Leptomonas seymouri	MITF_TFEB_C_3_N	0.77	uncharacterized protein LOC110460142, partial	1.1	Mizuhopecten yessoensis	POLXc	1.4	UPF0561 protein C2orf68	1.7	Homo sapiens	XP_001462655.1	NR	XM_001462618.1	16.27	9.38	12.825	3.68089	33.65	26.84
	XM_001462628.1	LINJ_01_0520	XM_001462628.1	2.20406	-2.10951		XM_001462628.1	609.109	-0.842847	0.235504	3.9e-05	0.00104184		XM_001462628.1	XP_001462665.1	Unknown product	uk		NA	NA	XM_001462628.1	2124	Leishmania infantum JPCM5 putative fatty acyl CoA synthetase 2 partial mRNA	XP_001462665.1	707	putative fatty acyl CoA synthetase 2	XP_001462665.1	XP_001462665.1	0	Trypanosoma cruzi	AMP-binding	2e-74	expressed hypothetical protein	2e-94	Tribolium castaneum	AlaDh_PNT_N	0.08	Long-chain-fatty-acid--CoA ligase 3	2e-92	Pongo abelii	XP_001462665.1	NR	XM_001462628.1	44.39	53.75	49.07	5.61677	99.81	104.78
	XM_001462649.1	LINJ_01_0730	XM_001462649.1	-2.35672	-0.924566		XM_001462649.1	110.507	-0.812192	0.400944	0.00441868	0.0405503		XM_001462649.1	XP_001462686.1	chaperonin TCP20 (Leishmania infantum JPCM5) CBZ08502.1 chaperonin TCP20 (Leishmania infantum JPCM5) SOX63679.1	pm	NR	0	100	XM_001462649.1	1620	Leishmania infantum JPCM5 putative ubiquitin activating enzyme partial mRNA	XP_001462686.1	539	putative ubiquitin activating enzyme	XP_001462686.1	XP_001462686.1	0	Trypanosoma theileri	ThiF	3e-38	NEDD8-activating enzyme E1 catalytic subunit	1e-68	Apis mellifera	PBP5_C	0.44	NEDD8-activating enzyme E1 catalytic subunit	4e-64	Arabidopsis thaliana	XP_001462686.1	NR	XM_001462649.1	17.52	20.21	18.865	4.23764	32.21	45.11
	XM_001462652.1	LINJ_01_0760	XM_001462652.1	-2.54675	-0.393985		XM_001462652.1	141.422	-0.644793	0.306071	0.00447016	0.0409765		XM_001462652.1	XP_001462689.1	Protein phosphatase 1 regulatory subunit 37 - probable fragment	st	SWISSP	1e-11	42.1	XM_001462652.1	2265	Leishmania infantum JPCM5 conserved hypothetical protein partial mRNA	XP_001462689.1	754	conserved hypothetical protein	XP_001462689.1	XP_001462689.1	0	Trypanosoma cruzi cruzi	rRNA_processing	0.17		NA		Ca_chan_IQ	1.1	Serine/threonine-protein kinase RUNKEL	1.3	Arabidopsis thaliana	XP_001462689.1	NR	XM_001462652.1	25.84	20.4	23.12	4.53107	43.41	39
	XM_001462704.1	LINJ_02_0510	XM_001462704.1	0.455538	-1.09619		XM_001462704.1	140.902	-0.687886	0.345064	0.00571349	0.0483461		XM_001462704.1	XP_001462741.1	tricarboxylate carrier (Leishmania infantum JPCM5) CAM65210.1 tricarboxylate carrier (Leishmania infantum JPCM5) SOX62052.1	tr	NR	0	100	XM_001462704.1	981	Leishmania infantum JPCM5 conserved hypothetical protein partial mRNA	XP_001462741.1	326	conserved hypothetical protein	XP_001462741.1	XP_001462741.1	0	Leptomonas seymouri	SAPS	0.58	uncharacterized protein KIAA1109-like isoform X3	2	Crassostrea virginica	BON	5.5	Glycerol-3-phosphate dehydrogenase	0.001	Deinococcus geothermalis (strain DSM 11300)	XP_001462741.1	NR	XM_001462704.1	44.18	43.12	43.65	5.44791	96.39	74.75
	XM_001462724.2	LINJ_02_0710	XM_001462724.2	2.1314	-0.23847		XM_001462724.2	450.771	-0.814566	0.16495	1.03e-07	7.33e-06		XM_001462724.2	XP_001462761.2	Unknown product	uk		NA	NA	XM_001462724.2	2037	Leishmania infantum JPCM5 dipeptylcarboxypeptidase (DCP), partial mRNA	XP_001462761.2	678	dipeptylcarboxypeptidase	XP_001462761.2	XP_001462761.2	0	Leptomonas seymouri	Peptidase_M3	5e-170	organellar oligopeptidase A, chloroplastic/mitochondrial-like, partial	0	Acyrthosiphon pisum	Spc7	0.24	Dipeptidyl carboxypeptidase	0	Salmonella typhimurium (strain LT2 / SGSC1412 / ATCC 700720)	XP_001462761.2	NR	XM_001462724.2	117.42	102.34	109.88	6.77979	218.61	220.16
	XM_001462753.1	LINJ_03_0360	XM_001462753.1	-0.636988	-2.83812		XM_001462753.1	150.842	-3.23631	0.589245	1.51e-08	1.38e-06		XM_001462753.1	XP_001462790.1	serine peptidase Clan S-	pm/protease	NR	0	100	XM_001462753.1	1113	Leishmania infantum JPCM5 conserved hypothetical protein partial mRNA	XP_001462790.1	370	conserved hypothetical protein	XP_001462790.1	XP_001462790.1	0	Leptomonas seymouri	Grp1_Fun34_YaaH	3e-66	translation factor GUF1 homolog, chloroplastic-like	2e-56	Nicrophorus vespilloides	PSN	3.5	Succinate-acetate/proton symporter SatP	4e-53	Shigella flexneri	XP_001462790.1	NR	XM_001462753.1	18.87	0	9.435	3.23802	85.69	124.58
	XM_001462754.1	LINJ_03_0370	XM_001462754.1	-1.2093	-0.857761		XM_001462754.1	65.0268	-1.36002	0.483161	0.000515177	0.0078678		XM_001462754.1	XP_001462791.1	Unknown product	uk		NA	NA	XM_001462754.1	771	Leishmania infantum JPCM5 conserved hypothetical protein partial mRNA	XP_001462791.1	256	conserved hypothetical protein	XP_001462791.1	XP_001462791.1	0	Leishmania major strain Friedlin	Grp1_Fun34_YaaH	2e-08	translation factor GUF1 homolog, chloroplastic-like	5e-12	Bombus impatiens	LITAF	7.6	Uncharacterized protein MTH_215	1e-13	Methanothermobacter thermautotrophicus (strain ATCC 29096 / DSM 1053 / JCM 10044 / NBRC 100330 / Delta H)	XP_001462791.1	NR	XM_001462754.1	34.42	15.55	24.985	4.64299	48.84	110.24
	XM_001462804.1	LINJ_04_0040	XM_001462804.1	-1.15462	-0.726391		XM_001462804.1	119.369	-1.18953	0.348613	6.88e-05	0.00163227		XM_001462804.1	XP_001462841.1	Poly A polymerase regulatory subunit - probable fragment	st	PFAM	4e-11	71.9	XM_001462804.1	1320	Leishmania infantum JPCM5 hypothetical protein partial mRNA	XP_001462841.1	439	hypothetical protein LINJ_04_0040	XP_001462841.1	XP_001462841.1	0	Leptomonas seymouri	RNF111_N	0.26		NA		VWC_out	0.5	Glutamate--tRNA ligase	0.099	Heliobacterium modesticaldum (strain ATCC 51547 / Ice1)	XP_001462841.1	NR	XM_001462804.1	31.65	25.28	28.465	4.83112	83.46	74.6
	XM_001462817.1	LINJ_04_0160	XM_001462817.1	-0.135093	-1.22681		XM_001462817.1	272.876	-2.46786	0.406669	9.4e-11	1.53e-08		XM_001462817.1	XP_001462854.1	Internal alternative NAD(P)H-ubiquinone oxidoreductase A1 mitochondria	met/energy	SWISSP	1e-102	90	XM_001462817.1	1587	Leishmania infantum JPCM5 hypothetical protein, conserved in leishmania partial mRNA	XP_001462854.1	528	hypothetical protein, conserved in leishmania	XP_001462854.1	XP_001462854.1	0	Leishmania braziliensis MHOM BR 75 M2904	Beta_propel	1.7	hypothetical protein HELRODRAFT_183411, partial	0.002	Helobdella robusta	FU	0.008	Laminin subunit alpha-2	0.003	Homo sapiens	XP_001462854.1	NR	XM_001462817.1	13.93	34.44	24.185	4.59604	134.11	142.31
	XM_001462818.1	LINJ_04_0170	XM_001462818.1	0.51684	-1.93105		XM_001462818.1	282.99	-1.97506	0.374831	1.39e-08	1.3e-06		XM_001462818.1	XP_001462855.1	hypothetical protein	uc	NR	0	100	XM_001462818.1	1515	Leishmania infantum JPCM5 surface antigen-like protein partial mRNA	XP_001462855.1	504	surface antigen-like protein	XP_001462855.1	XP_001462855.1	0	Leishmania donovani	VSP	0.0004	hypothetical protein HELRODRAFT_183747	8e-35	Crassostrea virginica	FU	0.2	Proprotein convertase subtilisin/kexin type 5	2e-09	Rattus norvegicus	XP_001462855.1	NR	XM_001462818.1	16.52	30.89	23.705	4.56712	104.13	124.3
	XM_001462819.1	LINJ_04_0180	XM_001462819.1	0.840027	-1.80202		XM_001462819.1	426.482	-1.87976	0.303247	5.02e-11	9.29e-09		XM_001462819.1	XP_001462856.1	Unknown product	uk		NA	NA	XM_001462819.1	2130	Leishmania infantum JPCM5 surface antigen-like protein partial mRNA	XP_001462856.1	709	surface antigen-like protein	XP_001462856.1	XP_001462856.1	0	Leishmania panamensis	VSP	7e-06	hypothetical protein HELRODRAFT_183748	3e-28	Mizuhopecten yessoensis	FU	0.01	Major surface trophozoite antigen 11	5e-05	Giardia intestinalis	XP_001462856.1	NR	XM_001462819.1	29.19	27.14	28.165	4.81583	106.24	104.84
	XM_001462820.1	LINJ_04_0190	XM_001462820.1	3.54741	-1.98197		XM_001462820.1	197.746	-1.96832	0.3905	5.93e-08	4.78e-06		XM_001462820.1	XP_001462857.1	Unknown product	uk		NA	NA	XM_001462820.1	549	Leishmania infantum JPCM5 surface antigen-like protein partial mRNA	XP_001462857.1	182	surface antigen-like protein	XP_001462857.1	XP_001462857.1	8e-122	Leptomonas pyrrhocoris	DUF4802	0.39	hypothetical protein HELRODRAFT_168627, partial	5e-06	Lingula anatina	FU	0.021	Cysteine-rich with EGF-like domain protein 1	0.14	Homo sapiens	XP_001462857.1	NR	XM_001462820.1	61.67	63.23	62.45	5.96463	238.92	312.22
	XM_001462822.1	LINJ_04_0210	XM_001462822.1	1.05146	-0.855006		XM_001462822.1	181.439	-0.767346	0.286975	0.000933648	0.0124181		XM_001462822.1	XP_001462859.1	Unknown product	uk		NA	NA	XM_001462822.1	1065	Leishmania infantum JPCM5 hypothetical protein partial mRNA	XP_001462859.1	354	hypothetical protein LINJ_04_0210	XP_001462859.1	XP_001462859.1	0	Leptomonas pyrrhocoris	Toprim_4	0.044	hypothetical protein CRE_29662	0.38	Tribolium castaneum	Col_cuticle_N	0.52	Elongation factor P	8	Mycoplasma synoviae (strain 53)	XP_001462859.1	NR	XM_001462822.1	80.47	35.7	58.085	5.86009	113.39	132.51
	XM_001462823.1	LINJ_04_0220	XM_001462823.1	1.11781	-0.959669		XM_001462823.1	125.101	-0.790024	0.34672	0.00261271	0.0279158		XM_001462823.1	XP_001462860.1	Unknown product	uk		NA	NA	XM_001462823.1	777	Leishmania infantum JPCM5 conserved hypothetical protein partial mRNA	XP_001462860.1	258	conserved hypothetical protein	XP_001462860.1	XP_001462860.1	0	Leptomonas pyrrhocoris	Glyco_hydro_3_C	0.037		NA		SERPIN	0.091	Ankyrin repeat and KH domain-containing protein CBG24701	7.7	Caenorhabditis briggsae	XP_001462860.1	NR	XM_001462823.1	71.36	41.15	56.255	5.81391	123.87	127.88
	XM_001462831.1	LINJ_04_0300	XM_001462831.1	3.1148	0.84852		XM_001462831.1	565.168	-0.663543	0.314738	0.00313	0.031808		XM_001462831.1	XP_001462868.1	Unknown product	uk		NA	NA	XM_001462831.1	1932	Leishmania infantum JPCM5 putative beta-fructofuranosidase partial mRNA	XP_001462868.1	643	putative beta-fructofuranosidase	XP_001462868.1	XP_001462868.1	0	Leishmania infantum JPCM5	Glyco_hydro_32N	4e-61	uncharacterized protein LOC109546095	2e-27	Papilio polytes	Glyco_32	5e-96	Beta-fructofuranosidase, insoluble isoenzyme CWINV1	2e-54	Arabidopsis thaliana	XP_001462868.1	NR	XM_001462831.1	247.21	235.94	241.575	7.91633	429.82	435.54
	XM_001462838.1	LINJ_04_0370	XM_001462838.1	-1.41638	-1.40371		XM_001462838.1	60.5694	-1.15534	0.652554	0.00590821	0.0496826		XM_001462838.1	XP_001462875.1	viral iap-associated factor homolog - probable fragment	uc	REFSEQ-INVERTEBRATE	1e-21	56.9	XM_001462838.1	729	Leishmania infantum JPCM5 hypothetical protein partial mRNA	XP_001462875.1	242	hypothetical protein LINJ_04_0370	XP_001462875.1	XP_001462875.1	1e-179	Leptomonas seymouri	HS1_rep	0.13	cell adhesion molecule 2-like isoform X1	1.6	Crassostrea gigas	PWWP	3.4		NA		XP_001462875.1	NR	XM_001462838.1	14.44	22.21	18.325	4.19574	85.34	41.6
	XM_001462851.1	LINJ_04_0500	XM_001462851.1	-2.42314	-0.703586		XM_001462851.1	326.82	-0.671396	0.215533	0.000300098	0.00511046		XM_001462851.1	XP_001462888.1	mitochondrial DNA polymerase I protein D (Leishmaniainfantum JPCM5) CAM66559.2 mitochondrial DNA polymerase I protein D (Leishmania	met/energy	NR	0	100	XM_001462851.1	4743	Leishmania infantum JPCM5 hypothetical protein partial mRNA	XP_001462888.1	1580	hypothetical protein LINJ_04_0500	XP_001462888.1	XP_001462888.1	0	Leptomonas pyrrhocoris	Draxin	0.1		NA		SHR3_chaperone	1.5		NA		XP_001462888.1	NR	XM_001462851.1	24.59	18.18	21.385	4.41853	36.89	43.59
	XM_001462860.1	LINJ_04_0590	XM_001462860.1	-4.34846	-0.675713		XM_001462860.1	377.802	-0.716133	0.23742	0.000316969	0.00536409		XM_001462860.1	XP_001462897.1	Tubulin binding cofactor C	uc	PFAM	5e-12	93.2	XM_001462860.1	9330	Leishmania infantum JPCM5 hypothetical protein partial mRNA	XP_001462897.1	3109	hypothetical protein LINJ_04_0590	XP_001462897.1	XP_001462897.1	0	Leptomonas pyrrhocoris	Ank	6e-05		NA		ANK	3e-05	Serine/threonine-protein phosphatase 6 regulatory ankyrin repeat subunit C	0.051	Danio rerio	XP_001462897.1	NR	XM_001462860.1	10.44	12.77	11.605	3.53667	27.11	18.27
	XM_001462892.1	LINJ_04_0900	XM_001462892.1	-1.82742	-0.615786		XM_001462892.1	442.068	-0.595091	0.186175	0.000240783	0.00429819		XM_001462892.1	XP_001462929.1	Unknown product	uk		NA	NA	XM_001462892.1	5619	Leishmania infantum JPCM5 hypothetical protein partial mRNA	XP_001462929.1	1872	hypothetical protein LINJ_04_0900	XP_001462929.1	XP_001462929.1	0	Angomonas deanei	PAT1	0.025		NA		BON	2.1		NA		XP_001462929.1	NR	XM_001462892.1	28.62	25.67	27.145	4.76261	41.03	50.38
	XM_001462905.1	LINJ_04_1030	XM_001462905.1	5.61229	-0.52213		XM_001462905.1	316.177	-1.14946	0.20106	1.11e-09	1.35e-07		XM_001462905.1	XP_001462942.1	Unknown product	uk		NA	NA	XM_001462905.1	585	Leishmania infantum JPCM5 conserved hypothetical protein partial mRNA	XP_001462942.1	194	conserved hypothetical protein	XP_001462942.1	XP_001462942.1	1e-136	Leptomonas pyrrhocoris	COPI_assoc	5e-07	uncharacterized protein LOC101848717, partial	0.9	Nilaparvata lugens	PSN	0.23	Lysophospholipase NTE1	0.55	Ustilago maydis (strain 521 / FGSC 9021)	XP_001462942.1	NR	XM_001462905.1	322.18	233.17	277.675	8.11725	686.92	759.31
	XM_001462951.1	LINJ_05_0280	XM_001462951.1	5.43561	-0.824296		XM_001462951.1	345.848	-0.605792	0.191667	0.000274805	0.00475938		XM_001462951.1	XP_001462988.1	Rab subfamily of small GTPases	pe	SMART	3e-80	112	XM_001462951.1	675	Leishmania infantum JPCM5 putative protein tyrosine phosphatase partial mRNA	XP_001462988.1	224	putative protein tyrosine phosphatase	XP_001462988.1	XP_001462988.1	4e-163	Angomonas deanei	PTPLA	3e-69	very-long-chain (3R)-3-hydroxyacyl-CoA dehydratase 2-like	1e-48	Schistosoma haematobium	V4R	0.57	Very-long-chain (3R)-3-hydroxyacyl-CoA dehydratase PASTICCINO 2	3e-44	Arabidopsis thaliana	XP_001462988.1	NR	XM_001462951.1	274.84	225.56	250.2	7.96694	402.93	448.44
	XM_001462997.1	LINJ_05_0710	XM_001462997.1	-0.663589	-0.554274		XM_001462997.1	449.415	-0.519919	0.182271	0.000923481	0.0123232		XM_001462997.1	XP_001463034.1	receptor-type adenylate cyclase b (Leishmania infantum JPCM5) CAM59704.1 receptor-type adenylate cyclase b	st	NR	0	100	XM_001462997.1	4203	Leishmania infantum JPCM5 putative CYC2-like cyclin partial mRNA	XP_001463034.1	1400	putative CYC2-like cyclin	XP_001463034.1	XP_001463034.1	0	Leishmania major	Cyclin	4e-14		NA		CRISPR_assoc	1.3	Cyclin-U4-1	4e-20	Arabidopsis thaliana	XP_001463034.1	NR	XM_001462997.1	39.27	42.82	41.045	5.35913	52.32	72.92
	XM_001463002.1	LINJ_05_0760	XM_001463002.1	-0.281934	-1.90497		XM_001463002.1	650.091	-1.87081	0.217186	8.53e-19	4.34e-16		XM_001463002.1	XP_001463039.1	Unknown product	uk		NA	NA	XM_001463002.1	4593	Leishmania infantum JPCM5 kinesin-like protein partial mRNA	XP_001463039.1	1530	kinesin-like protein	XP_001463039.1	XP_001463039.1	0	Phytomonas sp. isolate EM1	Kinesin	1e-70		NA		KISc	4e-68	Kinesin-related protein 5	1e-36	Dictyostelium discoideum	XP_001463039.1	NR	XM_001463002.1	20.2	20.29	20.245	4.33949	77.02	86.26
	XM_001463016.1	LINJ_05_0900	XM_001463016.1	3.95073	-2.40602		XM_001463016.1	373.221	-2.36288	0.314614	8.76e-15	3.24e-12		XM_001463016.1	XP_001463053.1	Uroporphyrinogen-III synthase HemD	met/int	PFAM	2e-32	113	XM_001463016.1	861	Leishmania infantum JPCM5 surface antigen-like protein partial mRNA	XP_001463053.1	286	surface antigen-like protein	XP_001463053.1	XP_001463053.1	0	Trypanosoma theileri	LRR_8	0.0004		NA		HTH_LUXR	1.3	Probable inactive receptor kinase At2g26730	6e-14	Arabidopsis thaliana	XP_001463053.1	NR	XM_001463016.1	79.03	31.9	55.465	5.79351	275.55	360.1
	XM_001463048.1	LINJ_06_0010	XM_001463048.1	16.9294	-1.66957		XM_001463048.1	2943.55	-0.728433	0.137349	1.39e-08	1.3e-06		XM_001463048.1	XP_001463085.1	Unknown product	uk		NA	NA	XM_001463048.1	303	Leishmania infantum JPCM5 histone H4 partial mRNA	XP_001463085.1	100	histone H4	XP_001463085.1	XP_001463085.1	7e-64	Leishmania braziliensis MHOM BR 75 M2904	CENP-T_C	0.001		NA		H4	4e-31	Histone H4	2e-33	Mastigamoeba balamuthi	XP_001463085.1	NR	XM_001463048.1	7142.61	6530.5	6836.56	12.7391	11531.3	13267.3
	XM_001463076.1	LINJ_06_0310	XM_001463076.1	-0.419997	-0.972117		XM_001463076.1	234.737	-1.02719	0.273167	1.81e-05	0.00059376		XM_001463076.1	XP_001463113.1	metallo-peptidase Clan MA(E)	pm/protease	NR	0	100	XM_001463076.1	2034	Leishmania infantum JPCM5 putative folate/biopterin transporter partial mRNA	XP_001463113.1	677	putative folate/biopterin transporter	XP_001463113.1	XP_001463113.1	0	Leptomonas pyrrhocoris	BT1	6e-136		NA		DnaG_DnaB_bind	0.007	Probable folate-biopterin transporter 2	5e-14	Arabidopsis thaliana	XP_001463113.1	NR	XM_001463076.1	35.07	31.66	33.365	5.06026	63.07	98.82
	XM_001463098.1	LINJ_06_0540	XM_001463098.1	-1.78084	-1.66522		XM_001463098.1	530.936	-1.11195	0.240208	3.89e-07	2.25e-05		XM_001463098.1	XP_001463135.1	Unknown product	uk		NA	NA	XM_001463098.1	5646	Leishmania infantum JPCM5 conserved hypothetical protein partial mRNA	XP_001463135.1	1881	conserved hypothetical protein	XP_001463135.1	XP_001463135.1	0	Strigomonas culicis	LRR_4	0.068		NA		LRR_RI	0.088		NA		XP_001463135.1	NR	XM_001463098.1	15.82	15.82	15.82	3.98368	32.72	35.84
	XM_001463124.1	LINJ_06_0810	XM_001463124.1	-5.06117	-0.705766		XM_001463124.1	337.917	-0.890163	0.239193	2.21e-05	0.000687911		XM_001463124.1	XP_001463161.1	Serine/threonine-protein kinase tor - probable fragment	st	SWISSP	1e-111	45.6	XM_001463124.1	10023	Leishmania infantum JPCM5 hypothetical protein, unknown function partial mRNA	XP_001463161.1	3340	hypothetical protein, unknown function	XP_001463161.1	XP_001463161.1	0	Leishmania panamensis	Gag_spuma	0.012		NA		Semialdhyde_dh	5.5		NA		XP_001463161.1	NR	XM_001463124.1	9.71	7.8	8.755	3.13011	16.86	18.72
	XM_001463126.1	LINJ_06_0830	XM_001463126.1	-3.63273	-0.666019		XM_001463126.1	236.766	-0.551581	0.256271	0.00555608	0.0475489		XM_001463126.1	XP_001463163.1	Unknown product	uk		NA	NA	XM_001463126.1	4788	Leishmania infantum JPCM5 conserved hypothetical protein partial mRNA	XP_001463163.1	1595	conserved hypothetical protein	XP_001463163.1	XP_001463163.1	0	Leptomonas seymouri	Atrophin-1	0.74		NA		Glyco_18	0.25		NA		XP_001463163.1	NR	XM_001463126.1	14.99	15.12	15.055	3.91217	26.57	27.47
	XM_001463134.1	LINJ_06_0910	XM_001463134.1	-0.165502	-1.46304		XM_001463134.1	167.067	-0.923969	0.365544	0.00128654	0.0159397		XM_001463134.1	XP_001463171.1	Ring finger	prot	SMART	4e-07	105	XM_001463134.1	1251	Leishmania infantum JPCM5 putative acyl-coenzyme a dehydrogenase partial mRNA	XP_001463171.1	416	putative acyl-coenzyme a dehydrogenase	XP_001463171.1	XP_001463171.1	0	Leptomonas pyrrhocoris	Acyl-CoA_dh_1	3e-48	medium-chain specific acyl-CoA dehydrogenase, mitochondrial-like	2e-177	Nematostella vectensis	ACTIN	0.17	Medium-chain specific acyl-CoA dehydrogenase, mitochondrial	5e-172	Sus scrofa	XP_001463171.1	NR	XM_001463134.1	18.09	41.73	29.91	4.90256	68.72	72.07
	XM_001463135.1	LINJ_06_0920	XM_001463135.1	-2.80767	-0.666889		XM_001463135.1	137.941	-0.686846	0.339636	0.0051906	0.045361		XM_001463135.1	XP_001463172.1	protein-cysteine N-palmitoyltransferase HHAT - probable fragment	met/lipd	REFSEQ-INVERTEBRATE	1e-11	48.6	XM_001463135.1	2337	Leishmania infantum JPCM5 conserved hypothetical protein partial mRNA	XP_001463172.1	778	conserved hypothetical protein	XP_001463172.1	XP_001463172.1	0	Trypanosoma rangeli SC58	DUF5124	0.54		NA		DysFN	0.61		NA		XP_001463172.1	NR	XM_001463135.1	25	12.14	18.57	4.2149	48.99	27.4
	XM_001463204.1	LINJ_07_0480	XM_001463204.1	-1.35114	-0.902105		XM_001463204.1	291.963	-0.642462	0.238845	0.00109399	0.0140681		XM_001463204.1	XP_001463241.1	mRNA cap methyltransferase-like protein (Leishmania infantumJPCM5) CBZ08653.1 mRNA cap methyltransferase-like protein (Leishmania infantum JPCM5)	tm	NR	0	100	XM_001463204.1	3138	Leishmania infantum JPCM5 conserved hypothetical protein partial mRNA	XP_001463241.1	1045	conserved hypothetical protein	XP_001463241.1	XP_001463241.1	0	Trypanosoma rangeli SC58	DUF1373	0.0007		NA		START	0.16	T-complex-associated testis-expressed protein 1	0.002	Mus musculus	XP_001463241.1	NR	XM_001463204.1	33.82	21.18	27.5	4.78136	52.53	48.96
	XM_001463215.1	LINJ_07_0230	XM_001463215.1	-0.78691	-0.958646		XM_001463215.1	196.513	-0.59705	0.276029	0.00488782	0.0435782		XM_001463215.1	XP_001463252.1	Unknown product	uk		NA	NA	XM_001463215.1	1875	Leishmania infantum JPCM5 putative Golgi/lysosome glycoprotein partial mRNA	XP_001463252.1	624	putative Golgi/lysosome glycoprotein	XP_001463252.1	XP_001463252.1	0	Trypanosoma theileri	Rad9_Rad53_bind	0.079	fibronectin type III domain protein	5.4	Necator americanus	C4	2.3	Muscarinic acetylcholine receptor gar-2	4	Caenorhabditis elegans	XP_001463252.1	NR	XM_001463215.1	41.58	23.02	32.3	5.01346	63.89	60.1
	XM_001463237.1	LINJ_07_0650	XM_001463237.1	-2.96508	-0.96068		XM_001463237.1	147.751	-0.699887	0.353544	0.00564519	0.0479664		XM_001463237.1	XP_001463274.1	iq domain-containing protein h-like - probable fragment	uc	REFSEQ-INVERTEBRATE	9e-95	62.3	XM_001463237.1	2496	Leishmania infantum JPCM5 conserved hypothetical protein partial mRNA	XP_001463274.1	831	conserved hypothetical protein	XP_001463274.1	SOX62703.1	0	Leptomonas seymouri	Sel1	2e-06	protein sel-1 homolog 1-like, partial	5e-22	Stylophora pistillata	SEL1	7e-09	Protein sel-1 homolog 1	2e-21	Rattus norvegicus	XP_001463274.1	NR	XM_001463237.1	19.64	11.33	15.485	3.9528	29.02	31.35
	XM_001463260.1	LINJ_07_0910	XM_001463260.1	1.33818	-1.38508		XM_001463260.1	347.501	-1.79006	0.244741	3.32e-14	1.08e-11		XM_001463260.1	XP_001463297.1	Unknown product	uk		NA	NA	XM_001463260.1	1704	Leishmania infantum JPCM5 flavoprotein subunit-like protein partial mRNA	XP_001463297.1	567	flavoprotein subunit-like protein	XP_001463297.1	SOX62729.1	0	Strigomonas culicis	FAD_binding_2	4e-44	fumarate reductase-like	9e-123	Plutella xylostella	CPSase_L_D3	5.9	Fumarate reductase	8e-83	Schizosaccharomyces pombe (strain 972 / ATCC 24843)	XP_001463297.1	NR	XM_001463260.1	62.67	23.39	43.03	5.42727	160.12	173.76
	XM_001463264.2	LINJ_07_0990	XM_001463264.2	-5.00243	-0.275743		XM_001463264.2	228.904	-0.92333	0.258476	3.76e-05	0.00102335		XM_001463264.2	XP_001463301.2	conserved hypothetical protein	uc	NR	0	100	XM_001463264.2	7023	Leishmania infantum JPCM5 conserved hypothetical protein partial mRNA	XP_001463301.2	2340	conserved hypothetical protein	XP_001463301.2	XP_001463301.2	0	Leishmania infantum JPCM5	IglC	8.9		NA		WNT1	0.56	Titin	1e-05	Mus musculus	XP_001463301.2	NR	XM_001463264.2	8.84	12.69	10.765	3.42828	20.34	24.43
	XM_001463296.1	LINJ_07_1340	XM_001463296.1	6.60609	-1.96577		XM_001463296.1	1355.22	-1.59047	0.141977	3.75e-30	6.11e-27		XM_001463296.1	XP_001463333.1	Pyridine nucleotide-disulphide oxidoreductase	met/int	PFAM	1e-68	114.9	XM_001463296.1	1476	Leishmania infantum JPCM5 putative amino acid transporter (AAT19), partial mRNA	XP_001463333.1	491	putative amino acid transporter	XP_001463333.1	XP_001463333.1	0	Trypanosoma theileri	Aa_trans	1e-40	putative sodium-coupled neutral amino acid transporter 10	6e-32	Anoplophora glabripennis	OSTEO	0.82	Sodium-coupled neutral amino acid transporter 1	1e-22	Rattus norvegicus	XP_001463333.1	NR	XM_001463296.1	189.55	188.82	189.185	7.56365	608.47	633.73
	XM_001463343.1	LINJ_08_0400	XM_001463343.1	-3.13681	-0.564176		XM_001463343.1	315.705	-0.657622	0.215788	0.000366493	0.00600017		XM_001463343.1	XP_001463380.1	Unknown product	uk		NA	NA	XM_001463343.1	5661	Leishmania infantum JPCM5 conserved hypothetical protein partial mRNA	XP_001463380.1	1886	conserved hypothetical protein	XP_001463380.1	XP_001463380.1	0	Leptomonas pyrrhocoris	CEP63	0.011		NA		TOPEUc	0.85	Myosin-11	0.024	Gallus gallus	XP_001463380.1	NR	XM_001463343.1	17.88	18.81	18.345	4.19731	35.74	33.06
	XM_001463352.1	LINJ_08_0510	XM_001463352.1	-1.94075	-1.16651		XM_001463352.1	82.5319	-1.08037	0.497438	0.00290831	0.030154		XM_001463352.1	XP_001463389.1	Unknown product	uk		NA	NA	XM_001463352.1	1089	Leishmania infantum JPCM5 hypothetical protein, unknown function partial mRNA	XP_001463389.1	362	hypothetical protein, unknown function	XP_001463389.1	XP_001463389.1	0	Leishmania panamensis	Auxin_inducible	0.44		NA		WHEP-TRS	8		NA		XP_001463389.1	NR	XM_001463352.1	12.07	24.37	18.22	4.18745	33.89	65.2
	XM_001463368.1	LINJ_08_0670	XM_001463368.1	-2.83662	-1.6593		XM_001463368.1	289.123	-0.853412	0.318801	0.000887879	0.0119066		XM_001463368.1	XP_001463405.1	hypothetical protein LOTGIDRAFT_105990	uc	REFSEQ-INVERTEBRATE	2e-27	80.3	XM_001463368.1	4080	Leishmania infantum JPCM5 putative protein kinase partial mRNA	XP_001463405.1	1359	putative protein kinase	XP_001463405.1	XP_001463405.1	0	Leishmania infantum	Pkinase	1e-16	aurora kinase A-A	1e-10	Fopius arisanus	S_TKc	7e-20	Probable serine/threonine-protein kinase mkcF	2e-11	Dictyostelium discoideum	XP_001463405.1	NR	XM_001463368.1	11.04	12.74	11.89	3.57168	19.14	32.39
	XM_001463380.1	LINJ_08_0800	XM_001463380.1	3.40576	-1.46622		XM_001463380.1	288.938	-1.10099	0.259462	2.34e-06	0.000102358		XM_001463380.1	XP_001463417.1	Unknown product	uk		NA	NA	XM_001463380.1	873	Leishmania infantum JPCM5 hypothetical protein, unknown function partial mRNA	XP_001463417.1	290	hypothetical protein, unknown function	XP_001463417.1	XP_001463417.1	0	Phytomonas sp. isolate EM1	DUF1517	0.003	uncharacterized protein LOC110057888	0.024	Harpegnathos saltator	CG-1	1.7	Polyribonucleotide nucleotidyltransferase	0.088	Caulobacter sp. (strain K31)	XP_001463417.1	NR	XM_001463380.1	108.87	76.24	92.555	6.53224	211.39	259.64
	XM_001463428.1	LINJ_09_0080	XM_001463428.1	9.33428	-1.8274		XM_001463428.1	544.183	-0.793908	0.238548	9.24e-05	0.0020146		XM_001463428.1	XP_001463465.1	Peptidyl-tRNA hydrolase PTH2	ps	PFAM	8e-40	115.7	XM_001463428.1	396	Leishmania infantum JPCM5 putative RNA-binding protein 5 partial mRNA	XP_001463465.1	131	putative RNA-binding protein 5	XP_001463465.1	XP_001463465.1	5e-92	Phytomonas sp. isolate EM1	RRM_1	2e-20	CUGBP Elav-like family member 3-A isoform X1	1e-14	Drosophila virilis	RRM	1e-26	Sex-lethal homolog	1e-14	Megaselia scalaris	XP_001463465.1	NR	XM_001463428.1	642.41	469.28	555.845	9.11854	1012.37	1278.51
	XM_001463438.1	LINJ_09_0180	XM_001463438.1	6.66522	-2.24713		XM_001463438.1	307.831	-1.47002	0.337459	1.09e-06	5.12e-05		XM_001463438.1	XP_001463475.1	Unknown product	uk		NA	NA	XM_001463438.1	405	Leishmania infantum JPCM5 putative ATG8/AUT7/APG8/PAZ2 (ATG8C.1), partial mRNA	XP_001463475.1	134	putative ATG8/AUT7/APG8/PAZ2	XP_001463475.1	XP_001463475.1	1e-90	Leishmania major strain Friedlin	Atg8	1e-05	gamma-aminobutyric acid receptor-associated protein-like 2	8e-08	Limulus polyphemus	Germane	0.78	Gamma-aminobutyric acid receptor-associated protein-like 2	6e-07	Rattus norvegicus	XP_001463475.1	NR	XM_001463438.1	131.03	195.99	163.51	7.35324	451.07	450.18
	XM_001463439.1	LINJ_09_0190	XM_001463439.1	3.29574	-8.49454		XM_001463439.1	267.254	-7.14406	2.66823	2.78e-06	0.000117724		XM_001463439.1	XP_001463476.1	microtubule associated protein-like protein (Leishmania infantumJPCM5) CAM65839.1 microtubule associated protein-like protein (Leishmania infantum	cs	NR	1e-82	100	XM_001463439.1	375	Leishmania infantum JPCM5 microtubule associated protein-like protein partial mRNA	XP_001463476.1	124	microtubule associated protein-like protein	XP_001463476.1	XP_001463476.1	3e-83	Leishmania major strain Friedlin	Atg8	8e-06	gamma-aminobutyric acid receptor-associated protein-like 2	3e-08	Trichoplax adhaerens	Germane	0.55	Gamma-aminobutyric acid receptor-associated protein-like 2	3e-07	Rattus norvegicus	XP_001463476.1	NR	XM_001463439.1	0	0	0	#NUM!	633.23	224.5
	XM_001463448.1	LINJ_09_0280	XM_001463448.1	-1.47001	-2.13621		XM_001463448.1	297.88	-1.0462	0.367992	0.00041237	0.00658175		XM_001463448.1	XP_001463485.1	Dynein regulatory complex subunit 7	cs	SWISSP	2e-86	107.1	XM_001463448.1	2760	Leishmania infantum JPCM5 conserved hypothetical protein partial mRNA	XP_001463485.1	919	conserved hypothetical protein	XP_001463485.1	XP_001463485.1	0	Leishmania mexicana MHOM GT 2001 U1103	DUF1191	0.076		NA		Cache_2	0.23		NA		XP_001463485.1	NR	XM_001463448.1	14.36	14.6	14.48	3.85599	32.18	36.25
	XM_001463450.1	LINJ_09_0300	XM_001463450.1	-0.909945	-1.1512		XM_001463450.1	318.385	-0.807455	0.240663	0.000101341	0.00214401		XM_001463450.1	XP_001463487.1	phosphoglycan beta 1	met/carb	NR	0	100	XM_001463450.1	2982	Leishmania infantum JPCM5 conserved hypothetical protein partial mRNA	XP_001463487.1	993	conserved hypothetical protein	XP_001463487.1	SOX62943.1	0	Leptomonas seymouri	Menin	0.027		NA		CHASE	0.075		NA		XP_001463487.1	NR	XM_001463450.1	28.53	27.03	27.78	4.79597	53.59	63.64
	XM_001463465.1	LINJ_09_0520	XM_001463465.1	-0.399483	-1.12201		XM_001463465.1	239.358	-0.706567	0.287043	0.00176164	0.0206625		XM_001463465.1	XP_001463502.1	Unknown product	uk		NA	NA	XM_001463465.1	1959	Leishmania infantum JPCM5 putative serine/threonine protein phosphatase partial mRNA	XP_001463502.1	652	putative serine/threonine protein phosphatase	XP_001463502.1	XP_001463502.1	0	Strigomonas culicis	Metallophos	3e-10		NA		PP2Ac	7e-66	Serine/threonine-protein phosphatase BSL2	2e-42	Arabidopsis thaliana	XP_001463502.1	NR	XM_001463465.1	42.85	23.8	33.325	5.05853	54.4	77.3
	XM_001463472.1	LINJ_09_0590	XM_001463472.1	-2.17733	-0.970744		XM_001463472.1	248.237	-0.710139	0.267887	0.00107381	0.0138862		XM_001463472.1	XP_001463509.1	Unknown product	uk		NA	NA	XM_001463472.1	3330	Leishmania infantum JPCM5 hypothetical protein, unknown function partial mRNA	XP_001463509.1	1109	hypothetical protein, unknown function	XP_001463509.1	XP_001463509.1	0	Leptomonas pyrrhocoris	pKID	0.12		NA		CDT1	4.6		NA		XP_001463509.1	NR	XM_001463472.1	24.53	15.72	20.125	4.33092	39.19	37.82
	XM_001463495.1	LINJ_09_0750	XM_001463495.1	-0.818908	-0.995785		XM_001463495.1	158.405	-0.979869	0.330114	0.000328433	0.00551226		XM_001463495.1	XP_001463532.1	hypothetical protein	uc	NR	0	100	XM_001463495.1	1548	Leishmania infantum JPCM5 conserved hypothetical protein partial mRNA	XP_001463532.1	515	conserved hypothetical protein	XP_001463532.1	XP_001463532.1	0	Strigomonas culicis	UDPG_MGDP_dh_C	0.087		NA		UDPG_MGDP_dh_C	0.001	Serine/threonine-protein kinase ATG1	8.3	Debaryomyces hansenii (strain ATCC 36239 / CBS 767 / JCM 1990 / NBRC 0083 / IGC 2968)	XP_001463532.1	NR	XM_001463495.1	20.45	37.74	29.095	4.8627	64.05	65.87
	XM_001463515.2	LINJ_09_0950	XM_001463515.2	1.98179	-1.64431		XM_001463515.2	618.201	-1.18251	0.206083	9.15e-10	1.16e-07		XM_001463515.2	XP_001463552.2	Coatomer subunit gamma-2	uc	SWISSP	1e-171	102.1	XM_001463515.2	2601	Leishmania infantum JPCM5 polyubiquitin partial mRNA	XP_001463552.2	866	polyubiquitin	XP_001463552.2	XP_001463552.2	0	Aedes aegypti	Ribosomal_L40e	2e-30		NA		UBQ	1e-30	Polyubiquitin-A	0	Caenorhabditis elegans	XP_001463552.2	NR	XM_001463515.2	64.33	41.74	53.035	5.72887	132.48	131.46
	XM_001463557.1	LINJ_09_1370	XM_001463557.1	-2.34538	-2.52436		XM_001463557.1	61.0745	-2.10342	0.827179	0.00194401	0.0223191		XM_001463557.1	XP_001463594.1	family	uc	PFAM	1e-49	127.1	XM_001463557.1	765	Leishmania infantum JPCM5 hypothetical protein, unknown function partial mRNA	XP_001463594.1	254	hypothetical protein, unknown function	XP_001463594.1	XP_001463594.1	0	Leishmania infantum	Peptidase_C97	8e-24		NA		RAB	0.43	Desumoylating isopeptidase 2	1e-13	Xenopus laevis	XP_001463594.1	NR	XM_001463557.1	13.63	0	6.815	2.76871	40.27	60.68
	XM_001463559.1	LINJ_09_1390	XM_001463559.1	1.02003	-1.1261		XM_001463559.1	319.14	-0.936141	0.229784	5.44e-06	0.000208903		XM_001463559.1	XP_001463596.1	Unknown product	uk		NA	NA	XM_001463559.1	1818	Leishmania infantum JPCM5 putative paraflagellar rod component partial mRNA	XP_001463596.1	605	putative paraflagellar rod component	XP_001463596.1	XP_001463596.1	0	Phytomonas sp. isolate Hart1	Flagellar_rod	6e-105		NA		UTG	0.14	69 kDa paraflagellar rod protein	4e-05	Trypanosoma brucei brucei	XP_001463596.1	NR	XM_001463559.1	53.29	49.57	51.43	5.68454	131.06	116.15
	XM_001463620.1	LINJ_10_0070	XM_001463620.1	4.25478	-2.41699		XM_001463620.1	607.483	-2.07254	0.24474	3.1e-18	1.48e-15		XM_001463620.1	XP_001463657.1	Unknown product	uk		NA	NA	XM_001463620.1	1239	Leishmania infantum JPCM5 dehydrogenase-like protein partial mRNA	XP_001463657.1	412	dehydrogenase-like protein	XP_001463657.1	XP_001463657.1	0	Merops nubicus	adh_short	5e-29		NA		PKS_KR	0.0001	Retinol dehydrogenase 12	8e-34	Mus musculus	XP_001463657.1	NR	XM_001463620.1	73.13	57.24	65.185	6.02647	311.79	309.83
	XM_001463626.1	LINJ_10_0130	XM_001463626.1	0.41332	-1.15883		XM_001463626.1	159.107	-1.16761	0.327777	4.06e-05	0.00106622		XM_001463626.1	XP_001463663.1	pq-loop repeat-containing protein 1 isoform x1 - probable fragment	uc	REFSEQ-INVERTEBRATE	2e-17	55.7	XM_001463626.1	1110	Leishmania infantum JPCM5 conserved hypothetical protein partial mRNA	XP_001463663.1	369	conserved hypothetical protein	XP_001463663.1	XP_001463663.1	0	Phytomonas sp. isolate EM1	GREB1	0.001		NA		C345C	0.78	Formin-like protein CG32138	6.5	Drosophila melanogaster	XP_001463663.1	NR	XM_001463626.1	50.21	27.25	38.73	5.27538	97.75	103.26
	XM_001463629.1	LINJ_10_0160	XM_001463629.1	1.25507	-1.0056		XM_001463629.1	117.471	-0.89682	0.354638	0.00125059	0.0155893		XM_001463629.1	XP_001463666.1	Unknown product	uk		NA	NA	XM_001463629.1	717	Leishmania infantum JPCM5 putative leucine-rich repeat protein partial mRNA	XP_001463666.1	238	putative leucine-rich repeat protein	XP_001463666.1	XP_001463666.1	4e-175	Trypanosoma grayi	LRR_8	1e-08		NA		LRR	0.0006	Plant intracellular Ras-group-related LRR protein 4	3e-10	Oryza sativa subsp. japonica	XP_001463666.1	NR	XM_001463629.1	68.75	45.32	57.035	5.83378	159.62	121.53
	XM_001463640.1	LINJ_10_0280	XM_001463640.1	5.98809	-0.513741		XM_001463640.1	195.852	-0.781004	0.240559	0.000134163	0.00270319		XM_001463640.1	XP_001463677.1	Unknown product	uk		NA	NA	XM_001463640.1	390	Leishmania infantum JPCM5 conserved hypothetical protein partial mRNA	XP_001463677.1	129	conserved hypothetical protein	XP_001463677.1	XP_001463677.1	2e-84	Trypanosoma cruzi cruzi	COPI_assoc	0.022		NA		Resolvase	4.7	3-dehydroquinate synthase	1.8	Methylococcus capsulatus (strain ATCC 33009 / NCIMB 11132 / Bath)	XP_001463677.1	NR	XM_001463640.1	383.19	277.82	330.505	8.36853	672.88	589.17
	XM_001463650.1	LINJ_10_0380	XM_001463650.1	-1.28671	-2.31766		XM_001463650.1	241.539	-2.92366	0.440211	7.86e-12	1.6e-09		XM_001463650.1	XP_001463687.1	cholesterol acyltransferase	met/lipd	PFAM	1e-44	106	XM_001463650.1	2061	Leishmania infantum JPCM5 putative folate/biopterin transporter partial mRNA	XP_001463687.1	686	putative folate/biopterin transporter	XP_001463687.1	XP_001463687.1	0	Leishmania infantum	BT1	0		NA		HOX	0.22	Probable folate-biopterin transporter 2	1e-14	Arabidopsis thaliana	XP_001463687.1	NR	XM_001463650.1	9.54	10.41	9.975	3.31832	70.24	100.54
	XM_001463659.1	LINJ_10_0420	XM_001463659.1	0.716404	-0.527068		XM_001463659.1	304.524	-0.69767	0.203391	8.92e-05	0.00197619		XM_001463659.1	XP_001463696.1	Unknown product	uk		NA	NA	XM_001463659.1	1977	Leishmania infantum JPCM5 putative folate/biopterin transporter (FT5), partial mRNA	XP_001463696.1	658	putative folate/biopterin transporter	XP_001463696.1	XP_001463696.1	0	Leishmania infantum JPCM5	BT1	0	uncharacterized protein LOC111035695	3.8	Cyphomyrmex costatus	Cir_N	0.68	Probable folate-biopterin transporter 2	6e-18	Arabidopsis thaliana	XP_001463696.1	NR	XM_001463659.1	58.15	67.07	62.61	5.96832	98.45	130.26
	XM_001463660.2	LINJ_10_0530	XM_001463660.2	1.77115	-4.36834		XM_001463660.2	737.449	-1.42582	0.541186	0.000526647	0.00799796		XM_001463660.2	XP_001463697.2	Unknown product	uk		NA	NA	XM_001463660.2	1797	Leishmania infantum JPCM5 GP63, leishmanolysin (GP63-4), partial mRNA	XP_001463697.2	598	GP63, leishmanolysin	XP_001463697.2	XP_001463697.2	0	Leishmania infantum JPCM5	Peptidase_M8	0	leishmanolysin-like peptidase	1e-28	Atta colombica	ZnMc	0.034	Leishmanolysin	0	Leishmania chagasi	XP_001463697.2	NR	XM_001463660.2	19.02	8.6	13.81	3.78764	33.1	53.27
	XM_001463662.2	LINJ_10_0490	XM_001463662.2	8.77639	-0.52556		XM_001463662.2	2589.15	-1.2758	0.248701	1.43e-08	1.32e-06		XM_001463662.2	XP_001463699.2	Mini-chromosome maintenance replisome factor	uc	PFAM	7e-30	81.9	XM_001463662.2	1800	Leishmania infantum JPCM5 GP63, leishmanolysin (GP63-1), partial mRNA	XP_001463699.2	599	GP63, leishmanolysin	XP_001463699.2	XP_001463699.2	0	Leishmania donovani	Peptidase_M8	0	predicted protein	9e-33	Myzus persicae	ZnMc	0.036	Leishmanolysin	0	Leishmania chagasi	XP_001463699.2	NR	XM_001463662.2	574.84	888.17	731.505	9.51472	1677.87	1818.87
	XM_001463663.1	LINJ_10_0510	XM_001463663.1	1.33425	-1.07473		XM_001463663.1	365.606	-0.772036	0.225098	7.23e-05	0.00169086		XM_001463663.1	XP_001463700.1	Unknown product	uk		NA	NA	XM_001463663.1	1926	Leishmania infantum JPCM5 GP63, leishmanolysin (GP63-3), partial mRNA	XP_001463700.1	641	GP63, leishmanolysin	XP_001463700.1	XP_001463700.1	0	Leishmania donovani donovani	Peptidase_M8	0	leishmanolysin-like peptidase	2e-31	Crassostrea gigas	ZnMc	0.038	Leishmanolysin	0	Leishmania tropica	XP_001463700.1	NR	XM_001463663.1	56.26	63.29	59.775	5.90147	106.28	102.62
	XM_001463664.2	LINJ_10_0520	XM_001463664.2	5.32188	-2.87367		XM_001463664.2	1701.13	-1.27272	0.325241	5.09e-06	0.000197448		XM_001463664.2	XP_001463701.2	Unknown product	uk		NA	NA	XM_001463664.2	2292	Leishmania infantum JPCM5 GP63, leishmanolysin (GP63-3), partial mRNA	XP_001463701.2	763	GP63, leishmanolysin	XP_001463701.2	XP_001463701.2	0	Leishmania infantum	Peptidase_M8	0	leishmanolysin-like peptidase	1e-31	Neodiprion lecontei	ZnMc	0.17	Leishmanolysin	0	Leishmania chagasi	XP_001463701.2	NR	XM_001463664.2	109.13	69.74	89.435	6.48277	215.93	276.35
	XM_001463670.1	LINJ_10_0590	XM_001463670.1	0.197892	-0.804109		XM_001463670.1	455.39	-1.51976	0.235515	8.45e-12	1.68e-09		XM_001463670.1	XP_001463707.1	Paraflagellar rod protein	uc	PFAM	7e-107	100.3	XM_001463670.1	3270	Leishmania infantum JPCM5 hypothetical protein, unknown function partial mRNA	XP_001463707.1	1089	hypothetical protein, unknown function	XP_001463707.1	XP_001463707.1	0	Trypanosoma theileri	DUF2612	0.03		NA		PIG-X	0.58	L-rhamnonate dehydratase	0.15	Burkholderia cenocepacia (strain HI2424)	XP_001463707.1	NR	XM_001463670.1	39.8	37.37	38.585	5.26997	107.22	162.9
	XM_001463715.2	LINJ_10_1060	XM_001463715.2	-3.00192	-1.67338		XM_001463715.2	121.076	-1.31833	0.476817	0.000609296	0.00893634		XM_001463715.2	XP_001463752.2	Unknown product	uk		NA	NA	XM_001463715.2	1851	Leishmania infantum JPCM5 hypothetical protein, unknown function partial mRNA	XP_001463752.2	616	hypothetical protein, unknown function	XP_001463752.2	XP_001463752.2	0	Leptomonas pyrrhocoris	DUF2181	0.26	glutamate receptor-like isoform X2	0.38	Zootermopsis nevadensis	RRM_1	1.7	50S ribosomal protein L3	2.9	Methanosaeta harundinacea (strain 6Ac)	XP_001463752.2	NR	XM_001463715.2	6.75	13.62	10.185	3.34837	36.87	29.14
	XM_001463726.1	LINJ_10_1190	XM_001463726.1	1.16993	-0.714395		XM_001463726.1	227.641	-1.2527	0.250936	6.43e-08	5.08e-06		XM_001463726.1	XP_001463763.1	mitochondrial RNA editing ligase 1 (Leishmania infantum JPCM5) XP_003857874.1 mitochondrial RNA editing ligase 1 (Leishmania donovani) CAM65212.1	met/energy	NR	0	100	XM_001463726.1	1275	Leishmania infantum JPCM5 conserved hypothetical protein partial mRNA	XP_001463763.1	424	conserved hypothetical protein	XP_001463763.1	XP_001463763.1	0	Phytomonas sp. isolate EM1	DUF4411	0.061	ankyrin repeat domain-containing protein 13D	1.6	Stomoxys calcitrans	ADEAMc	0.59	Uncharacterized mitochondrial carrier C19G12.05	1.9	Schizosaccharomyces pombe (strain 972 / ATCC 24843)	XP_001463763.1	NR	XM_001463726.1	58.19	61.29	59.74	5.90063	164.48	162
	XM_001463750.1	LINJ_10_1450	XM_001463750.1	2.59961	-1.57684		XM_001463750.1	594.676	-2.39898	0.228322	8.87e-27	1.2e-23		XM_001463750.1	XP_001463787.1	Gamma-glutamyl phosphate reductase	uc	SWISSP	8e-47	78	XM_001463750.1	1980	Leishmania infantum JPCM5 putative pteridine transporter partial mRNA	XP_001463787.1	659	putative pteridine transporter	XP_001463787.1	XP_001463787.1	0	Leptomonas pyrrhocoris	BT1	3e-135	neuronal acetylcholine receptor subunit alpha-7-like	9.6	Tetranychus urticae	TOP1Ac	0.071	Probable folate-biopterin transporter 2	2e-17	Arabidopsis thaliana	XP_001463787.1	NR	XM_001463750.1	63.52	43.07	53.295	5.73593	262.06	325.99
	XM_001463796.1	LINJ_11_0310	XM_001463796.1	-3.6295	-0.555476		XM_001463796.1	260.412	-0.60299	0.241689	0.00199664	0.0227948		XM_001463796.1	XP_001463833.1	intraflagellar transport protein 172 homolog	uc	REFSEQ-INVERTEBRATE	0	104.9	XM_001463796.1	5418	Leishmania infantum JPCM5 conserved hypothetical protein partial mRNA	XP_001463833.1	1805	conserved hypothetical protein	XP_001463833.1	XP_001463833.1	0	Trypanosoma rangeli SC58	ATG16	8e-06	HEAT repeat-containing protein 5B isoform X3	9.1	Dendroctonus ponderosae	B12-binding_2	0.16	Histone chaperone RTT106	0.7	Chaetomium globosum (strain ATCC 6205 / CBS 148.51 / DSM 1962 / NBRC 6347 / NRRL 1970)	XP_001463833.1	NR	XM_001463796.1	14.85	16.5	15.675	3.97039	26.98	27.87
	XM_001463826.1	LINJ_11_0630	XM_001463826.1	-0.578625	-0.989131		XM_001463826.1	86.2581	-1.11473	0.465478	0.00134862	0.0166069		XM_001463826.1	XP_001463863.1	Unknown product	uk		NA	NA	XM_001463826.1	855	Leishmania infantum JPCM5 metallo-peptidase, Clan MF, Family M17 partial mRNA	XP_001463863.1	284	metallo-peptidase, Clan MF, Family M17	XP_001463863.1	XP_001463863.1	0	Leishmania braziliensis MHOM BR 75 M2904	Peptidase_M17	7e-107	probable aminopeptidase NPEPL1	6e-79	Tribolium castaneum	Cullin_Nedd8	1.7	Probable aminopeptidase NPEPL1	1e-74	Mus musculus	XP_001463863.1	NR	XM_001463826.1	22.83	38.78	30.805	4.94509	116.81	54.08
	XM_001463882.1	LINJ_11_1200	XM_001463882.1	4.35879	-0.902179		XM_001463882.1	199.207	-0.596782	0.274098	0.00434603	0.0401286		XM_001463882.1	XP_001463919.1	ARF-like small GTPases	uc	SMART	1e-104	98.8	XM_001463882.1	552	Leishmania infantum JPCM5 Cyclin A/CDK2-associated protein partial mRNA	XP_001463919.1	183	Cyclin A/CDK2-associated protein	XP_001463919.1	XP_001463919.1	8e-133	Phytomonas sp. isolate EM1	Skp1	1e-17	S-phase kinase-associated protein 1	6e-39	Anopheles gambiae str. PEST	Skp1	2e-20	E3 ubiquitin ligase complex SCF subunit sconC	8e-37	Arthroderma benhamiae (strain ATCC MYA-4681 / CBS 112371)	XP_001463919.1	NR	XM_001463882.1	210.93	133.42	172.175	7.42773	341.79	326.07
	XM_001463883.1	LINJ_11_1210	XM_001463883.1	-2.06867	-1.17129		XM_001463883.1	426.316	-0.950085	0.218875	1.65e-06	7.57e-05		XM_001463883.1	XP_001463920.1	Unknown product	uk		NA	NA	XM_001463883.1	5331	Leishmania infantum JPCM5 ATP-binding cassette protein subfamily A, member 2 (putative ABCA2), partial mRNA	XP_001463920.1	1776	ATP-binding cassette protein subfamily A, member 2	XP_001463920.1	XP_001463920.1	0	Leptomonas pyrrhocoris	ABC2_membrane_3	3e-39	ATP-binding cassette sub-family A member 3-like	0	Biomphalaria glabrata	AAA	3e-06	ABC transporter A family member 1	0	Arabidopsis thaliana	XP_001463920.1	NR	XM_001463883.1	20.75	16.91	18.83	4.23496	37.58	45.86
	XM_001463885.1	LINJ_11_1230	XM_001463885.1	-4.10518	-0.750091		XM_001463885.1	241.41	-0.92596	0.270735	7.58e-05	0.00173631		XM_001463885.1	XP_001463922.1	Unknown product	uk		NA	NA	XM_001463885.1	5418	Leishmania infantum JPCM5 ATP-binding cassette protein subfamily A, member 3 (putative ABCA3), partial mRNA	XP_001463922.1	1805	ATP-binding cassette protein subfamily A, member 3	XP_001463922.1	XP_001463922.1	0	Leishmania infantum	ABC2_membrane_3	4e-36	ATP-binding cassette sub-family A member 3-like	0	Bactrocera latifrons	AAA	2e-06	ABC transporter A family member 1	0	Arabidopsis thaliana	XP_001463922.1	NR	XM_001463885.1	14.24	8.97	11.605	3.53667	26.13	25.21
	XM_001463893.1	LINJ_11_1320	XM_001463893.1	-2.89147	-0.52407		XM_001463893.1	317.597	-0.682359	0.222154	0.000319868	0.00540192		XM_001463893.1	XP_001463930.1	Unknown product	uk		NA	NA	XM_001463893.1	5328	Leishmania infantum JPCM5 conserved hypothetical protein partial mRNA	XP_001463930.1	1775	conserved hypothetical protein	XP_001463930.1	XP_001463930.1	0	Trypanosoma grayi	PapD-like	7e-41	transforming acidic coiled-coil-containing protein 2 isoform X4	0.025	Zeugodacus cucurbitae	OmpH	0.099	Dynein heavy chain 5, axonemal	0.3	Mus musculus	XP_001463930.1	NR	XM_001463893.1	17.35	22.59	19.97	4.31976	41.67	34.73
	XM_001463994.2	LINJ_13_0040	XM_001463994.2	1.85259	-0.915921		XM_001463994.2	183.24	-0.622827	0.292437	0.00469386	0.0423123		XM_001463994.2	XP_001464031.2	gamma carbonic anhydrase 2 mitochondrial-like	met/energy	REFSEQ-INVERTEBRATE	4e-17	83.5	XM_001463994.2	885	Leishmania infantum JPCM5 conserved hypothetical protein partial mRNA	XP_001464031.2	294	conserved hypothetical protein	XP_001464031.2	XP_003859216.1	0	Trypanosoma grayi	SOAR	0.0002	uncharacterized protein LOC100746387	0.66	Crassostrea gigas	Spc7	0.005	Coiled-coil domain-containing protein 40	2.3	Danio rerio	XP_001464031.2	NR	XM_001463994.2	76.54	75.04	75.79	6.24394	167.35	120.26
	XM_001463999.1	LINJ_13_0090	XM_001463999.1	4.20902	-1.43564		XM_001463999.1	639.465	-1.85741	0.178149	2.23e-26	2.59e-23		XM_001463999.1	XP_001464036.1	Transport and Golgi organisation 2 - probable fragment	uc	PFAM	4e-14	29	XM_001463999.1	1512	Leishmania infantum JPCM5 metallo-peptidase, Clan MA(E), family 32 partial mRNA	XP_001464036.1	503	metallo-peptidase, Clan MA(E), family 32	XP_001464036.1	XP_001464036.1	0	Angomonas deanei	Peptidase_M32	6e-89	thermostable carboxypeptidase 1-like	3e-145	Drosophila bipectinata	MUTSd	0.87	Thermostable carboxypeptidase 1	1e-95	Thermus aquaticus	XP_001464036.1	NR	XM_001463999.1	121.69	89.54	105.615	6.72267	380.66	434.33
	XM_001464006.1	LINJ_13_0160	XM_001464006.1	3.6115	-1.78742		XM_001464006.1	587.313	-0.834477	0.221354	1.81e-05	0.00059376		XM_001464006.1	XP_001464043.1	retinol dehydrogenase 11-like	uc	REFSEQ-INVERTEBRATE	4e-23	108	XM_001464006.1	1509	Leishmania infantum JPCM5 putative protein kinase A regulatory subunit partial mRNA	XP_001464043.1	502	putative protein kinase A regulatory subunit	XP_001464043.1	XP_001464043.1	0	Phytomonas sp. isolate EM1	cNMP_binding	1e-18	cAMP-dependent protein kinase type I regulatory subunit isoform X2	5e-49	Megachile rotundata	cNMP	4e-22	cAMP-dependent protein kinase type I regulatory subunit	3e-46	Drosophila melanogaster	XP_001464043.1	NR	XM_001464006.1	103.03	75.18	89.105	6.47743	175.21	175.1
	XM_001464020.1	LINJ_13_0290	XM_001464020.1	0.739328	-0.751533		XM_001464020.1	280.113	-0.509231	0.214302	0.00360985	0.0349398		XM_001464020.1	XP_001464057.1	Unknown product	uk		NA	NA	XM_001464020.1	1797	Leishmania infantum JPCM5 putative flagellar radial spoke protein partial mRNA	XP_001464057.1	598	putative flagellar radial spoke protein	XP_001464057.1	XP_001464057.1	0	Trypanosoma brucei gambiense DAL972	Radial_spoke	4e-88	radial spoke head protein 4 homolog A-like	1e-31	Strongylocentrotus purpuratus	CRA	2.8	Radial spoke head protein 4 homolog A	1e-23	Mus musculus	XP_001464057.1	NR	XM_001464020.1	57.44	60.23	58.835	5.8786	110.07	98.46
	XM_001464029.1	LINJ_13_0350	XM_001464029.1	5.96832	-1.06662		XM_001464029.1	984.478	-0.679879	0.14648	5.66e-07	3.05e-05		XM_001464029.1	XP_001464066.1	Unknown product	uk		NA	NA	XM_001464029.1	1494	Leishmania infantum JPCM5 conserved hypothetical protein partial mRNA	XP_001464066.1	497	conserved hypothetical protein	XP_001464066.1	XP_001464066.1	0	Strigomonas culicis	DUF3788	0.16	spectrin alpha chain-like	1.4	Drosophila elegans	C2	0.002	Succinyl-diaminopimelate desuccinylase	0.3	Nitrobacter hamburgensis (strain DSM 10229 / NCIMB 13809 / X14)	XP_001464066.1	NR	XM_001464029.1	246.58	296.68	271.63	8.0855	471.08	494.31
	XM_001464060.1	LINJ_13_0670	XM_001464060.1	1.34363	-0.987818		XM_001464060.1	417.702	-0.727083	0.19687	3.25e-05	0.000915566		XM_001464060.1	XP_001464097.1	hypothetical protein	uc	NR	0	100	XM_001464060.1	2148	Leishmania infantum JPCM5 putative protein kinase partial mRNA	XP_001464097.1	715	putative protein kinase	XP_001464097.1	XP_001464097.1	0	Leptomonas pyrrhocoris	Pkinase	7e-33	uncharacterized protein Dana_GF18894	4e-26	Aplysia californica	S_TKc	3e-40	Cyclin-dependent kinase 5 homolog	8e-28	Dictyostelium discoideum	XP_001464097.1	NR	XM_001464060.1	60.43	64.73	62.58	5.96763	96.08	126.04
	XM_001464063.1	LINJ_13_0700	XM_001464063.1	-4.73143	-0.661582		XM_001464063.1	289.446	-0.572448	0.24658	0.00347022	0.0341154		XM_001464063.1	XP_001464100.1	Unknown product	uk		NA	NA	XM_001464063.1	7950	Leishmania infantum JPCM5 conserved hypothetical protein partial mRNA	XP_001464100.1	2649	conserved hypothetical protein	XP_001464100.1	XP_001464100.1	0	Trypanosoma cruzi	Herpes_BLLF1	2e-05		NA		IPT	0.068		NA		XP_001464100.1	NR	XM_001464063.1	11.16	9.87	10.515	3.39438	19.57	17.54
	XM_001464067.1	LINJ_13_0740	XM_001464067.1	-2.70571	-1.29432		XM_001464067.1	208.703	-0.861886	0.322781	0.000826636	0.0113134		XM_001464067.1	XP_001464104.1	cilia- and flagella-associated protein 58-likecilia- and flagella-associated protein 58-like	uc	REFSEQ-INVERTEBRATE	8e-72	105.8	XM_001464067.1	3132	Leishmania infantum JPCM5 conserved hypothetical protein partial mRNA	XP_001464104.1	1043	conserved hypothetical protein	XP_001464104.1	XP_001464104.1	0	Ureaplasma parvum serovar 3 str. ATCC 700970	TALPID3	0.36	uncharacterized protein Dyak_GE17120	2e-10	Lucilia cuprina	PHB	0.47	Uncharacterized protein ORF50	0.044	Ictalurid herpesvirus 1 (strain Auburn)	XP_001464104.1	NR	XM_001464067.1	15.49	13.4	14.445	3.8525	33.18	31.18
	XM_001464103.1	LINJ_13_1110	XM_001464103.1	2.96537	-0.716517		XM_001464103.1	444.971	-0.606348	0.249881	0.00205772	0.0233579		XM_001464103.1	XP_001464140.1	uncharacterized protein LOC100121039 - probable fragment	uc	REFSEQ-INVERTEBRATE	3e-12	29.3	XM_001464103.1	1506	Leishmania infantum JPCM5 nucleobase transporter (NT3), partial mRNA	XP_001464140.1	501	nucleobase transporter	XP_001464140.1	XP_001464140.1	0	Strigomonas culicis	Nucleoside_tran	2e-13	equilibrative nucleoside transporter 4-like isoform X1	2e-22	Megachile rotundata	BRCT	0.089	Equilibrative nucleoside transporter 4	3e-18	Danio rerio	XP_001464140.1	NR	XM_001464103.1	162.26	72.92	117.59	6.87762	219.18	225.97
	XM_001464107.1	LINJ_13_1150	XM_001464107.1	2.44248	-0.485902		XM_001464107.1	96.4257	-0.966683	0.36689	0.00083252	0.0113703		XM_001464107.1	XP_001464144.1	thiosulfate sulfurtransferase mitochondrial - probable fragment	met/energy	SWISSP	5e-14	65.4	XM_001464107.1	453	Leishmania infantum JPCM5 hypothetical protein, unknown function partial mRNA	XP_001464144.1	150	hypothetical protein, unknown function	XP_001464144.1	XP_001464144.1	1e-106	Caenorhabditis elegans	DEK_C	3.6	Carnitine Palmitoyl Transferase	0.086	Crassostrea gigas	G2F	1.8	Protein sidekick-2	0.16	Mus musculus	XP_001464144.1	NR	XM_001464107.1	159.33	40.84	100.085	6.64508	235.4	205.14
	XM_001464113.1	LINJ_13_1210	XM_001464113.1	-1.68392	-1.37361		XM_001464113.1	109.265	-1.6861	0.454324	2.58e-05	0.000765708		XM_001464113.1	XP_001464150.1	hypothetical protein	uc	NR	0	100	XM_001464113.1	1263	Leishmania infantum JPCM5 hypothetical protein, unknown function partial mRNA	XP_001464150.1	420	hypothetical protein, unknown function	XP_001464150.1	XP_001464150.1	0	Phytomonas sp. isolate EM1	DUF5075	2e-12	tyrosine-protein phosphatase 99A-like isoform X1	6.2	Habropoda laboriosa	AICARFT_IMPCHas	0.13	Polyphosphoinositide phosphatase	4.7	Saccharomyces cerevisiae (strain ATCC 204508 / S288c)	XP_001464150.1	NR	XM_001464113.1	17.9	14.75	16.325	4.02901	71.02	66.29
	XM_001464134.1	LINJ_13_1570	XM_001464134.1	-3.49147	-2.42287		XM_001464134.1	80.2376	-2.2634	0.737846	0.000374982	0.00610077		XM_001464134.1	XP_001464171.1	Unknown product	uk		NA	NA	XM_001464134.1	1302	Leishmania infantum JPCM5 putative phosphoprotein phosphatase partial mRNA	XP_001464171.1	433	putative phosphoprotein phosphatase	XP_001464171.1	XP_001464171.1	0	Leishmania braziliensis MHOM BR 75 M2904	Metallophos	3e-08	serine/threonine-protein phosphatase 4 catalytic subunit-like	2e-62	Drosophila melanogaster	PP2Ac	3e-77	Serine/threonine-protein phosphatase 4 catalytic subunit	3e-61	Drosophila melanogaster	XP_001464171.1	NR	XM_001464134.1	0	10.25	5.125	2.35755	32.54	43.99
	XM_001464150.1	LINJ_14_0040	XM_001464150.1	-1.87077	-0.220522		XM_001464150.1	227.289	-0.552049	0.252121	0.00495111	0.0439047		XM_001464150.1	XP_001464187.1	Unknown product	uk		NA	NA	XM_001464150.1	3069	Leishmania infantum JPCM5 putative j-binding protein partial mRNA	XP_001464187.1	1022	putative j-binding protein	XP_001464187.1	A4HVU6.2	0	Leptomonas seymouri	Tet_JBP	9e-41	DNA repair and recombination protein RAD54B	1e-37	Dinoponera quadriceps	HELICc	6e-19	Bifunctional helicase and thymine dioxygenase JBP2	0	Leishmania infantum	XP_001464187.1	NR	XM_001464150.1	40.54	22.81	31.675	4.98527	57.85	59.82
	XM_001464164.1	LINJ_14_0180	XM_001464164.1	3.35382	-0.088114		XM_001464164.1	527.035	-0.792772	0.171948	4.56e-07	2.57e-05		XM_001464164.1	XP_001464201.1	Ion channel	tr	PFAM	4e-08	89.4	XM_001464164.1	1515	Leishmania infantum JPCM5 metallo-peptidase, Clan MA(E), Family M32 partial mRNA	XP_001464201.1	504	metallo-peptidase, Clan MA(E), Family M32	XP_001464201.1	XP_001464201.1	0	Leishmania braziliensis MHOM BR 75 M2904	Peptidase_M32	2e-73		NA		Alpha-mann_mid	1.7	Thermostable carboxypeptidase 1	6e-73	Thermus thermophilus (strain HB8 / ATCC 27634 / DSM 579)	XP_001464201.1	NR	XM_001464164.1	202.48	147.31	174.895	7.45035	401.39	283.27
	XM_001464178.1	LINJ_14_0320	XM_001464178.1	0.0599783	-0.660063		XM_001464178.1	314.126	-0.519317	0.20099	0.00197978	0.022634		XM_001464178.1	XP_001464215.1	Sec23/Sec24 trunk domain	pe	PFAM	2e-36	117.4	XM_001464178.1	2412	Leishmania infantum JPCM5 putative amino acid permease (AAT21), partial mRNA	XP_001464215.1	803	putative amino acid permease	XP_001464215.1	XP_001464215.1	0	Angomonas deanei	AA_permease_2	1e-33		NA		Bet_v_1	0.32	Polyamine transporter PUT1	1e-53	Oryza sativa subsp. japonica	XP_001464215.1	NR	XM_001464178.1	52.19	45.51	48.85	5.61029	87.25	77
	XM_001464193.2	LINJ_14_0470	XM_001464193.2	-0.466327	-1.25648		XM_001464193.2	182.83	-0.786372	0.335673	0.0020951	0.0235229		XM_001464193.2	XP_001464230.2	acyl-CoA dehydrogenase	met/lipd	NR	0	100	XM_001464193.2	1560	Leishmania infantum JPCM5 cystathionine beta-lyase-like protein partial mRNA	XP_001464230.2	519	cystathionine beta-lyase-like protein	XP_001464230.2	XP_001464230.2	0	Crithidia acanthocephali	Cys_Met_Meta_PP	3e-146		NA		Amelin	0.031	Cystathionine beta-lyase, chloroplastic	6e-116	Arabidopsis thaliana	XP_001464230.2	NR	XM_001464193.2	38.53	21.05	29.79	4.89676	56.33	62.93
	XM_001464195.1	LINJ_14_0500	XM_001464195.1	-1.79586	-2.70242		XM_001464195.1	77.3814	-3.32551	0.801154	1.45e-05	0.000484327		XM_001464195.1	XP_001464232.1	glycosyltransferase family-like protein (Leishmania infantumJPCM5) XP_003859293.1 glycosyltransferase family-like protein (Leishmania donovani)	met/carb	NR	0	100	XM_001464195.1	828	Leishmania infantum JPCM5 hypothetical protein, unknown function partial mRNA	XP_001464232.1	275	hypothetical protein, unknown function	XP_001464232.1	XP_001464232.1	0	Leishmania panamensis	Amastin	5e-06		NA		SPRY	0.52	UPF0324 membrane protein plu2856	5.4	Photorhabdus luminescens subsp. laumondii (strain DSM 15139 / CIP 105565 / TT01)	XP_001464232.1	NR	XM_001464195.1	12.33	0	6.165	2.6241	102.92	88.19
	XM_001464221.1	LINJ_14_0790	XM_001464221.1	-2.94875	-0.955967		XM_001464221.1	67.1488	-1.3241	0.548531	0.00146269	0.0176914		XM_001464221.1	XP_001464258.1	Unknown product	uk		NA	NA	XM_001464221.1	1179	Leishmania infantum JPCM5 beta-ketoacyl-CoA synthase partial mRNA	XP_001464258.1	392	beta-ketoacyl-CoA synthase	XP_001464258.1	XP_001464258.1	0	Leishmania mexicana MHOM GT 2001 U1103	ELO	6e-57		NA		MUTSac	2.7	Putative fatty acid elongation protein 3	3e-19	Caenorhabditis elegans	XP_001464258.1	NR	XM_001464221.1	8.13	18.62	13.375	3.74147	68.62	36.97
	XM_001464229.1	LINJ_14_0870	XM_001464229.1	-2.80916	-1.08917		XM_001464229.1	257.122	-1.12352	0.275764	5.09e-06	0.000197448		XM_001464229.1	XP_001464266.1	Unknown product	uk		NA	NA	XM_001464229.1	3924	Leishmania infantum JPCM5 putative kinesin partial mRNA	XP_001464266.1	1307	putative kinesin	XP_001464266.1	XP_001464266.1	0	Rhagoletis zephyria	Kinesin	6e-104		NA		KISc	4e-105	Kinesin-like protein KIF14	1e-73	Mus musculus	XP_001464266.1	NR	XM_001464229.1	15.33	14.14	14.735	3.88118	40.31	35.82
	XM_001464240.2	LINJ_14_1000	XM_001464240.2	-1.97132	-0.825548		XM_001464240.2	201.576	-0.95597	0.282481	8.33e-05	0.00186839		XM_001464240.2	XP_001464277.2	Unknown product	uk		NA	NA	XM_001464240.2	2637	Leishmania infantum JPCM5 conserved hypothetical protein partial mRNA	XP_001464277.2	878	conserved hypothetical protein	XP_001464277.2	XP_001464277.2	0	Leptomonas pyrrhocoris	DUF4692	0.019		NA		IPT	0.021		NA		XP_001464277.2	NR	XM_001464240.2	28.97	14.7	21.835	4.44857	47.25	52.35
	XM_001464266.1	LINJ_14_1240	XM_001464266.1	7.9252	-1.37718		XM_001464266.1	1487.23	-0.844752	0.135644	4.89e-11	9.25e-09		XM_001464266.1	XP_001464303.1	Unknown product	uk		NA	NA	XM_001464266.1	1290	Leishmania infantum JPCM5 enolase (ENOL), partial mRNA	XP_001464303.1	429	enolase	XP_001464303.1	XP_001464303.1	0	Leishmania guyanensis	Enolase_C	5e-154	alpha-enolase-like	0	Rhagoletis zephyria	Elp3	0.031	Enolase	0	Mastigamoeba balamuthi	XP_001464303.1	NR	XM_001464266.1	412.11	449.41	430.76	8.75074	863.46	730.9
	XM_001464279.2	LINJ_14_1370	XM_001464279.2	-3.25358	-1.04316		XM_001464279.2	132.311	-0.752573	0.378296	0.00515828	0.0451488		XM_001464279.2	XP_001464316.1	hypothetical protein	uc	NR	0	100	XM_001464279.2	2406	Leishmania infantum JPCM5 conserved hypothetical protein partial mRNA	XP_001464316.1	801	conserved hypothetical protein	XP_001464316.1	XP_001464316.1	0	Trypanosoma cruzi Dm28c	DUF484	0.17		NA		TOPEUc	1.1		NA		XP_001464316.1	NR	XM_001464279.2	16.59	10.3	13.445	3.749	27.9	31.58
	XM_001464282.1	LINJ_14_1400	XM_001464282.1	0.844262	-0.591943		XM_001464282.1	216.649	-0.523352	0.239434	0.00555119	0.0475489		XM_001464282.1	XP_001464319.1	IGP family C-type lectin domain	s/	PFAM	2e-12	109.2	XM_001464282.1	1398	Leishmania infantum JPCM5 serine hydroxymethyltranferase (SHMT-S) (SHMT-S), partial mRNA	XP_001464319.1	465	serine hydroxymethyltranferase (SHMT-S)	XP_001464319.1	XP_001464319.1	0	Leptomonas seymouri	SHMT	0	serine hydroxymethyltransferase, cytosolic isoform X2	0	Anopheles gambiae str. PEST	WD40	0.064	Serine hydroxymethyltransferase, mitochondrial	0	Solanum tuberosum	XP_001464319.1	NR	XM_001464282.1	73.15	58.01	65.58	6.03518	118.88	110.44
	XM_001464307.1	LINJ_15_0060	XM_001464307.1	-4.37651	-1.01491		XM_001464307.1	126.385	-1.10388	0.425926	0.000826961	0.0113134		XM_001464307.1	XP_001464344.1	Unknown product	uk		NA	NA	XM_001464307.1	3051	Leishmania infantum JPCM5 conserved hypothetical protein partial mRNA	XP_001464344.1	1016	conserved hypothetical protein	XP_001464344.1	XP_001464344.1	0	Phytomonas sp. isolate EM1	MIF4G	5e-21	eukaryotic translation initiation factor 4 gamma 3-like isoform X3	3e-21	Zootermopsis nevadensis	MIF4G	3e-21	Eukaryotic translation initiation factor isoform 4G-1	6e-17	Oryza sativa subsp. japonica	XP_001464344.1	NR	XM_001464307.1	5.97	12.62	9.295	3.21645	28.22	23.84
	XM_001464336.1	LINJ_15_0350	XM_001464336.1	3.27055	-1.13937		XM_001464336.1	107.272	-0.75598	0.370101	0.00449166	0.0409889		XM_001464336.1	XP_001464373.1	Unknown product	uk		NA	NA	XM_001464336.1	441	Leishmania infantum JPCM5 putative ecotin (LiISP1), partial mRNA	XP_001464373.1	146	putative ecotin	XP_001464373.1	XP_001464373.1	5e-107	Strigomonas culicis	Ecotin	4e-54	ecotin-like protein 2	4e-18	Zeugodacus cucurbitae	PI3Ka	1.5	Ecotin-like protein 1	2e-109	Leishmania infantum	XP_001464373.1	NR	XM_001464336.1	101.06	105.96	103.51	6.69363	173.73	248.99
	XM_001464353.1	LINJ_15_0530	XM_001464353.1	1.41952	-1.03722		XM_001464353.1	76.7073	-1.04952	0.475764	0.00244003	0.0265533		XM_001464353.1	XP_001464390.1	ran-specific GTPase-activating protein-like - probable fragment	st	REFSEQ-INVERTEBRATE	2e-19	57.2	XM_001464353.1	477	Leishmania infantum JPCM5 putative ecotin partial mRNA	XP_001464390.1	158	putative ecotin	XP_001464390.1	XP_001464390.1	5e-112	Leptomonas seymouri	Ecotin	5e-58	ecotin-like protein 2	5e-26	Drosophila ananassae	HECTc	1	Ecotin-like protein 2	2e-114	Leishmania infantum	XP_001464390.1	NR	XM_001464353.1	82.5	28.55	55.525	5.79507	180.39	145.83
	XM_001464365.1	LINJ_15_0660	XM_001464365.1	-1.61737	-1.29746		XM_001464365.1	264.425	-0.873077	0.287779	0.000273044	0.0047491		XM_001464365.1	XP_001464402.1	Unknown product	uk		NA	NA	XM_001464365.1	2868	Leishmania infantum JPCM5 hypothetical protein, unknown function partial mRNA	XP_001464402.1	955	hypothetical protein, unknown function	XP_001464402.1	XP_001464402.1	0	Leptomonas pyrrhocoris	TolA_bind_tri	0.092		NA		HMG17	0.67		NA		XP_001464402.1	NR	XM_001464365.1	20.16	20.81	20.485	4.3565	48.29	46.27
	XM_001464407.1	LINJ_15_1120	XM_001464407.1	6.47196	-2.81423		XM_001464407.1	506.835	-0.821754	0.327347	0.00112692	0.0144006		XM_001464407.1	XP_001464444.1	40S ribosomal protein S5 (Leishmania infantum JPCM5) 6AZ1_H Chain H	ps	NR	5e-139	100	XM_001464407.1	573	Leishmania infantum JPCM5 tryparedoxin peroxidase (TRYP), partial mRNA	XP_001464444.1	190	tryparedoxin peroxidase	XP_001464444.1	XP_001464444.1	4e-140	Leishmania donovani	AhpC-TSA	2e-48	Thioredoxin peroxidase 2	5e-88	Parasteatoda tepidariorum	START	0.19	Thioredoxin peroxidase	8e-106	Trypanosoma brucei rhodesiense	XP_001464444.1	NR	XM_001464407.1	126.43	157.4	141.915	7.14888	284.75	344.38
	XM_001464440.1	LINJ_15_1540	XM_001464440.1	0.677051	-1.3662		XM_001464440.1	473.316	-1.06977	0.216938	8.5e-08	6.34e-06		XM_001464440.1	XP_001464477.1	Unknown product	uk		NA	NA	XM_001464440.1	2793	Leishmania infantum JPCM5 putative cAMP specific phosphodiesterase partial mRNA	XP_001464477.1	930	putative cAMP specific phosphodiesterase	XP_001464477.1	XP_001464477.1	0	Leishmania mexicana MHOM GT 2001 U1103	PDEase_I	1e-91	cGMP-specific 3',5'-cyclic phosphodiesterase-like	3e-104	Exaiptasia pallida	GAF	2e-22	Dual 3',5'-cyclic-AMP and -GMP phosphodiesterase 11A	4e-95	Rattus norvegicus	XP_001464477.1	NR	XM_001464440.1	48.41	32.53	40.47	5.33878	98.89	94.04
	XM_001464441.1	LINJ_15_1550	XM_001464441.1	0.794811	-1.80372		XM_001464441.1	531.24	-1.056	0.226898	3.22e-07	1.91e-05		XM_001464441.1	XP_001464478.1	Unknown product	uk		NA	NA	XM_001464441.1	2823	Leishmania infantum JPCM5 putative cAMP specific phosphodiesterase partial mRNA	XP_001464478.1	940	putative cAMP specific phosphodiesterase	XP_001464478.1	XP_001464478.1	0	Leishmania braziliensis MHOM BR 75 M2904	PDEase_I	6e-94	cGMP-specific 3',5'-cyclic phosphodiesterase-like	6e-104	Centruroides sculpturatus	GAF	1e-22	Dual 3',5'-cyclic-AMP and -GMP phosphodiesterase 11A	2e-96	Rattus norvegicus	XP_001464478.1	NR	XM_001464441.1	40.61	28.81	34.71	5.11728	77.57	80.78
	XM_001464462.1	LINJ_16_0100	XM_001464462.1	-2.08264	-1.23323		XM_001464462.1	69.1926	-1.09303	0.580538	0.00473779	0.0425205		XM_001464462.1	XP_001464499.1	Unknown product	uk		NA	NA	XM_001464462.1	984	Leishmania infantum JPCM5 conserved hypothetical protein partial mRNA	XP_001464499.1	327	conserved hypothetical protein	XP_001464499.1	XP_001464499.1	0	Phytomonas sp. isolate EM1	Activator-TraM	0.37	staphylococcal nuclease domain-containing protein 1-like	2.7	Halyomorpha halys	ANX	2.5	Dapper 1-A	6.8	Xenopus laevis	XP_001464499.1	NR	XM_001464462.1	10.16	23.44	16.8	4.07039	44.03	62.52
	XM_001464527.1	LINJ_16_0760	XM_001464527.1	3.82194	-0.988759		XM_001464527.1	347.35	-0.77052	0.219075	5.77e-05	0.00141511		XM_001464527.1	XP_001464564.1	Unknown product	uk		NA	NA	XM_001464527.1	993	Leishmania infantum JPCM5 putative transaldolase partial mRNA	XP_001464564.1	330	putative transaldolase	XP_001464564.1	XP_001464564.1	0	Angomonas deanei	TAL_FSA	7e-93	transaldolase-like	2e-129	Microplitis demolitor	UreE_C	0.37	Transaldolase	7e-131	Vibrio cholerae serotype O1 (strain M66-2)	XP_001464564.1	NR	XM_001464527.1	130.7	143.02	136.86	7.09656	253.5	264.59
	XM_001464546.1	LINJ_16_0980	XM_001464546.1	-2.33033	-0.815468		XM_001464546.1	157.644	-0.722933	0.311568	0.00258741	0.0277857		XM_001464546.1	XP_001464583.1	Unknown product	uk		NA	NA	XM_001464546.1	2286	Leishmania infantum JPCM5 conserved hypothetical protein partial mRNA	XP_001464583.1	761	conserved hypothetical protein	XP_001464583.1	XP_001464583.1	0	Strigomonas culicis	MARCKS	0.25	phospholipid scramblase 1-like	2.4	Plutella xylostella	CaM_binding	0.6	DNA ligase	0.84	Streptococcus pneumoniae (strain Hungary19A-6)	XP_001464583.1	NR	XM_001464546.1	25.59	15.54	20.565	4.36212	44.58	40.21
	XM_001464561.1	LINJ_16_1140	XM_001464561.1	-1.68659	-1.33201		XM_001464561.1	146.946	-0.947136	0.390621	0.00150485	0.018067		XM_001464561.1	XP_001464598.1	Unknown product	uk		NA	NA	XM_001464561.1	1680	Leishmania infantum JPCM5 conserved hypothetical protein partial mRNA	XP_001464598.1	559	conserved hypothetical protein	XP_001464598.1	XP_001464598.1	0	Phytomonas sp. isolate Hart1	DUF4813	0.001		NA		BTAD	2	Fas-binding factor 1	2.1	Mus musculus	XP_001464598.1	NR	XM_001464561.1	14.97	23.75	19.36	4.27501	48.67	46.32
	XM_001464639.1	LINJ_17_0140	XM_001464639.1	4.45761	-0.728253		XM_001464639.1	1992.97	-0.554688	0.100342	6.79e-09	7.17e-07		XM_001464639.1	XP_001464676.1	uncharacterized protein LOC108683916 - probable fragment	uc	REFSEQ-INVERTEBRATE	7e-21	45.2	XM_001464639.1	4200	Leishmania infantum JPCM5 receptor-type adenylate cyclase b (RAC-B2), partial mRNA	XP_001464676.1	1399	receptor-type adenylate cyclase b	XP_001464676.1	XP_001464676.1	0	Leishmania mexicana MHOM GT 2001 U1103	Guanylate_cyc	5e-32	receptor-type adenylate cyclase, putative	0	Lingula anatina	CYCc	2e-44	Receptor-type adenylate cyclase B	0	Leishmania donovani	XP_001464676.1	NR	XM_001464639.1	209.89	181.04	195.465	7.61077	345.84	298.7
	XM_001464642.1	LINJ_17_0160	XM_001464642.1	-1.92859	0.0263447		XM_001464642.1	190.555	-0.546497	0.257358	0.00560105	0.0477409		XM_001464642.1	XP_001464679.1	hypothetical protein	uc	NR	0	100	XM_001464642.1	2727	Leishmania infantum JPCM5 receptor-type adenylate cyclase b (RAC-B1), partial mRNA	XP_001464679.1	909	receptor-type adenylate cyclase b, partial	XP_001464679.1	XP_001464679.1	0	Leishmania major strain Friedlin	GDC-P	0.15	receptor-type adenylate cyclase, putative	1e-66	Schistosoma mansoni	CoA_binding	0.011	Receptor-type adenylate cyclase B	0	Leishmania donovani	XP_001464679.1	NR	XM_001464642.1	43.75	24.98	34.365	5.10287	44.41	60.48
	XM_001464691.1	LINJ_17_0690	XM_001464691.1	2.96408	-2.92353		XM_001464691.1	447.422	-3.04714	0.333635	1.96e-20	1.33e-17		XM_001464691.1	XP_001464728.1	map kinase 3 (Leishmania infantum JPCM5) XP_003858890.1 mitogen-activated protein kinase 3	st	NR	0	100	XM_001464691.1	1167	Leishmania infantum JPCM5 hypothetical protein, unknown function partial mRNA	XP_001464728.1	388	hypothetical protein, unknown function	XP_001464728.1	XP_001464728.1	0	Angomonas deanei	PAC2	2		NA		LY	0.002	3-hydroxyacyl-CoA dehydrogenase-like protein LAM1	7e-17	Cochliobolus heterostrophus (strain C4 / ATCC 48331 / race T)	XP_001464728.1	NR	XM_001464691.1	36.3	22.54	29.42	4.87873	262.36	291.74
	XM_001464709.1	LINJ_17_0870	XM_001464709.1	2.59207	-0.537411		XM_001464709.1	383.204	-0.51913	0.183279	0.000994781	0.0130185		XM_001464709.1	XP_001464746.1	Unknown product	uk		NA	NA	XM_001464709.1	1479	Leishmania infantum JPCM5 putative guanosine monophosphate reductase partial mRNA	XP_001464746.1	492	putative guanosine monophosphate reductase	XP_001464746.1	XP_001464746.1	0	Trypanosoma cruzi marinkellei	IMPDH	0		NA		CBS	5e-06	GMP reductase	0	Leishmania donovani (strain BPK282A1)	XP_001464746.1	NR	XM_001464709.1	131.1	101.64	116.37	6.86258	204.49	199.24
	XM_001464711.1	LINJ_17_0890	XM_001464711.1	-2.17468	-0.850582		XM_001464711.1	208.593	-0.679207	0.277982	0.00206032	0.0233579		XM_001464711.1	XP_001464748.1	Stealth protein CR2	uc	PFAM	6e-20	119.4	XM_001464711.1	2823	Leishmania infantum JPCM5 putative OSM3-like kinesin partial mRNA	XP_001464748.1	940	putative OSM3-like kinesin	XP_001464748.1	XP_001464748.1	0	Trypanosoma theileri	Kinesin	2e-135		NA		KISc	3e-141	Kinesin-II 95 kDa subunit	4e-100	Strongylocentrotus purpuratus	XP_001464748.1	NR	XM_001464711.1	18.34	24.89	21.615	4.43396	39.53	46.2
	XM_001464718.1	LINJ_17_0960	XM_001464718.1	5.60043	-1.10077		XM_001464718.1	219.113	-1.30307	0.286099	4.78e-07	2.66e-05		XM_001464718.1	XP_001464755.1	ribosomal protein l35a (Leishmania infantum JPCM5) XP_001468587.1 ribosomal protein l35a (Leishmania infantum JPCM5) XP_001681335.1	ps	NR	2e-100	100	XM_001464718.1	435	Leishmania infantum JPCM5 hypothetical protein, unknown function partial mRNA	XP_001464755.1	144	hypothetical protein, unknown function	XP_001464755.1	XP_001464755.1	2e-103	Angomonas deanei	DUF4175	0.37		NA		WWE	0.81	Transcription factor Sox-17-alpha-A	1.7	Xenopus laevis	XP_001464755.1	NR	XM_001464718.1	187.28	216.02	201.65	7.65571	575.52	540.7
	XM_001464721.1	LINJ_17_0990	XM_001464721.1	11.9771	-1.52499		XM_001464721.1	996.21	-0.813327	0.21765	1.75e-05	0.000580045		XM_001464721.1	XP_001464758.1	dynein light chain (Leishmania infantum JPCM5) CAM66976.1 dynein light chain (Leishmania infantum JPCM5) SOX64138.1	cs	NR	1e-78	100	XM_001464721.1	339	Leishmania infantum JPCM5 conserved hypothetical protein (META1), partial mRNA	XP_001464758.1	112	conserved hypothetical protein	XP_001464758.1	XP_001464758.1	4e-75	Leptomonas pyrrhocoris	META	1e-10		NA		PAX	0.55	Transcription termination/antitermination protein NusG	2.8	Mycobacterium leprae (strain TN)	XP_001464758.1	NR	XM_001464721.1	1598.35	1390.5	1494.42	10.5454	2985.77	2756.06
	XM_001464725.1	LINJ_17_1040	XM_001464725.1	-3.72235	-0.647581		XM_001464725.1	205.428	-0.825015	0.270384	0.00027088	0.00472156		XM_001464725.1	XP_001464762.1	Unknown product	uk		NA	NA	XM_001464725.1	4311	Leishmania infantum JPCM5 putative formin partial mRNA	XP_001464762.1	1436	putative formin	XP_001464762.1	XP_001464762.1	0	Leptomonas pyrrhocoris	FH2	3e-48		NA		FH2	8e-39	Inverted formin-2	5e-19	Homo sapiens	XP_001464762.1	NR	XM_001464725.1	16	12.03	14.015	3.8089	25.9	31.42
	XM_001464726.1	LINJ_17_1050	XM_001464726.1	-3.88153	-0.685023		XM_001464726.1	144.139	-0.960384	0.336059	0.000449309	0.00708793		XM_001464726.1	XP_001464763.1	Vacuolar protein sorting-associated protein 51 homolog - probable fragment	uc	SWISSP	1e-28	36	XM_001464726.1	3207	Leishmania infantum JPCM5 conserved hypothetical protein partial mRNA	XP_001464763.1	1068	conserved hypothetical protein	XP_001464763.1	XP_001464763.1	0	Trypanosoma vivax Y486	PCIF1_WW	1e-34		NA		PolyA	0.6	Phosphorylated CTD-interacting factor 1	1e-13	Mus musculus	XP_001464763.1	NR	XM_001464726.1	8.5	17.43	12.965	3.69655	29.03	32.28
	XM_001464741.1	LINJ_17_1200	XM_001464741.1	-0.276528	-0.894701		XM_001464741.1	197.052	-0.696183	0.289386	0.00208409	0.0235001		XM_001464741.1	XP_001464778.1	Unknown product	uk		NA	NA	XM_001464741.1	1623	Leishmania infantum JPCM5 3-oxo-5-alpha-steroid 4-dehydrogenase-like protein partial mRNA	XP_001464778.1	540	3-oxo-5-alpha-steroid 4-dehydrogenase-like protein	XP_001464778.1	XP_001464778.1	0	Crithidia sp. ATCC 30255	Steroid_dh	2e-17		NA		STI1	0.55	Steroid 5-alpha-reductase DET2	2e-09	Arabidopsis thaliana	XP_001464778.1	NR	XM_001464741.1	52.46	24.65	38.555	5.26885	97.59	65.63
	XM_001464810.1	LINJ_18_0300	XM_001464810.1	3.52945	-0.396776		XM_001464810.1	363.224	-0.622514	0.193044	0.000211319	0.00386547		XM_001464810.1	XP_001464847.1	protein kinase (Leishmania infantum JPCM5) XP_003859686.1 protein kinase	st	NR	0	100	XM_001464810.1	1161	Leishmania infantum JPCM5 conserved hypothetical protein partial mRNA	XP_001464847.1	386	conserved hypothetical protein	XP_001464847.1	XP_001464847.1	0	Trypanosoma vivax Y486	RRM_1	0.13		NA		RRM	6e-05		NA		XP_001464847.1	NR	XM_001464810.1	154.46	174.92	164.69	7.36361	282.13	298.94
	XM_001464844.1	LINJ_18_0650	XM_001464844.1	0.814445	-1.33321		XM_001464844.1	125.519	-1.40248	0.392833	3.88e-05	0.00104184		XM_001464844.1	XP_001464881.1	Unknown product	uk		NA	NA	XM_001464844.1	816	Leishmania infantum JPCM5 putative serine/threonine kinase-like protein partial mRNA	XP_001464881.1	271	putative serine/threonine kinase-like protein	XP_001464881.1	XP_001464881.1	0	Trypanosoma cruzi cruzi	Pkinase	9e-104	5'-AMP-activated protein kinase catalytic subunit alpha-2-like	2e-76	Spodoptera litura	S_TKc	2e-112	CBL-interacting protein kinase 8	4e-93	Oryza sativa subsp. japonica	XP_001464881.1	NR	XM_001464844.1	37.88	38.83	38.355	5.26134	101.97	142.16
	XM_001464848.1	LINJ_18_0690	XM_001464848.1	0.467899	-0.878282		XM_001464848.1	199.755	-0.593617	0.28453	0.00572551	0.0483461		XM_001464848.1	XP_001464885.1	hypothetical protein	uc	NR	0	100	XM_001464848.1	1413	Leishmania infantum JPCM5 putative citrate synthase partial mRNA	XP_001464885.1	470	putative citrate synthase	XP_001464885.1	XP_001464885.1	0	Leishmania braziliensis MHOM BR 75 M2904	Citrate_synt	3e-114	probable citrate synthase 2, mitochondrial	1e-179	Megachile rotundata	alkPPc	0.056	Probable citrate synthase, mitochondrial	0	Leishmania infantum	XP_001464885.1	NR	XM_001464848.1	54.41	46.91	50.66	5.66278	92.63	108.63
	XM_001464952.1	LINJ_19_0250	XM_001464952.1	-0.214168	-0.55348		XM_001464952.1	295.918	-0.553252	0.205818	0.00136668	0.0167542		XM_001464952.1	XP_001464989.1	protein-cysteine N-palmitoyltransferase HHAT - probable fragment	met/lipd	REFSEQ-INVERTEBRATE	3e-11	48.6	XM_001464952.1	2526	Leishmania infantum JPCM5 putative C-terminal motor kinesin partial mRNA	XP_001464989.1	841	putative C-terminal motor kinesin	XP_001464989.1	XP_001464989.1	0	Strigomonas culicis	Kinesin	5e-137	hypothetical protein LOTGIDRAFT_136951	4e-104	Crassostrea virginica	KISc	1e-128	Kinesin-like protein KIN-14E	3e-101	Oryza sativa subsp. japonica	XP_001464989.1	NR	XM_001464952.1	46.07	48.95	47.51	5.57016	81.68	82.39
	XM_001464979.1	LINJ_19_0530	XM_001464979.1	-5.53027	-0.780525		XM_001464979.1	65.5117	-1.14744	0.547633	0.00331263	0.0330857		XM_001464979.1	XP_001465016.1	ef-hand domain (C-terminal) containing protein	uc	REFSEQ-INVERTEBRATE	2e-51	78.3	XM_001464979.1	2229	Leishmania infantum JPCM5 conserved hypothetical protein partial mRNA	XP_001465016.1	742	conserved hypothetical protein	XP_001465016.1	XP_001465016.1	0	Phytomonas sp. isolate EM1	LRR_4	0.072	hypothetical protein Smp_137950.1	1e-20	Saccoglossus kowalevskii	LRR_RI	0.19	Leucine-rich repeat-containing protein 56	4e-17	Mus musculus	XP_001465016.1	NR	XM_001464979.1	5.53	7.98	6.755	2.75596	21.26	21.74
	XM_001464993.2	LINJ_19_0690	XM_001464993.2	-1.96843	-0.92997		XM_001464993.2	252.797	-0.687221	0.270751	0.00145722	0.0176514		XM_001464993.2	XP_001465030.2	Unknown product	uk		NA	NA	XM_001464993.2	3300	Leishmania infantum JPCM5 putative kinesin partial mRNA	XP_001465030.2	1099	putative kinesin	XP_001465030.2	XP_001465030.2	0	Leishmania mexicana MHOM GT 2001 U1103	Kinesin	8e-111	kinesin-like protein Klp98A	8e-84	Crassostrea gigas	KISc	4e-108	Kinesin-like protein K39 (Fragment)	1e-75	Leishmania chagasi	XP_001465030.2	NR	XM_001464993.2	28.66	15.46	22.06	4.46336	39.4	44.84
	XM_001464995.1	LINJ_19_0710	XM_001464995.1	3.5174	-1.18545		XM_001464995.1	318.508	-0.970779	0.240085	5.04e-06	0.000197362		XM_001464995.1	XP_001465032.1	ysine decarboxylase-like protein (Leishmania infantum JPCM5) XP_003859942.1 ysine decarboxylase-like protein (Leishmania donovani) CAM59775.1 ysine	met/aa	NR	0	100	XM_001464995.1	969	Leishmania infantum JPCM5 glycosomal malate dehydrogenase partial mRNA	XP_001465032.1	322	glycosomal malate dehydrogenase	XP_001465032.1	XP_001465032.1	0	Strigomonas culicis	Ldh_1_N	3e-36	malate dehydrogenase, mitochondrial isoform X1	1e-92	Drosophila erecta	rADc	0.25	Malate dehydrogenase	2e-90	Proteus mirabilis (strain HI4320)	XP_001465032.1	NR	XM_001464995.1	89.61	131.18	110.395	6.78653	240.33	224.72
	XM_001465007.2	LINJ_19_0820	XM_001465007.2	5.30165	-2.71422		XM_001465007.2	199.955	-2.29692	0.554883	2.62e-06	0.00011265		XM_001465007.2	XP_001465044.2	Unknown product	uk		NA	NA	XM_001465007.2	378	Leishmania infantum JPCM5 putative ATG8/AUT7/APG8/PAZ2 (ATG8B.1), partial mRNA	XP_001465044.2	125	putative ATG8/AUT7/APG8/PAZ2	XP_001465044.2	XP_001465044.2	3e-84	Leishmania major strain Friedlin	Atg8	1e-12	putative gaba(A) receptor-associated protein	7e-14	Lingula anatina	PB1	0.09	Autophagy-related protein 8f	4e-15	Arabidopsis thaliana	XP_001465044.2	NR	XM_001465007.2	3.99	145.36	74.675	6.22255	274.82	564.23
	XM_001465008.2	LINJ_19_0850	XM_001465008.2	7.39015	-2.87178		XM_001465008.2	382.294	-2.29656	0.428558	6.07e-09	6.5e-07		XM_001465008.2	XP_001465045.2	Autophagy-related protein 8f	pe	SWISSP	4e-15	95	XM_001465008.2	378	Leishmania infantum JPCM5 putative ATG8/AUT7/APG8/PAZ2 (ATG8B.2), partial mRNA	XP_001465045.2	125	putative ATG8/AUT7/APG8/PAZ2	XP_001465045.2	XP_001465045.2	1e-84	Leishmania major strain Friedlin	Atg8	1e-12	putative gaba(A) receptor-associated protein	6e-14	Acanthaster planci	PB1	0.09	Autophagy-related protein 8f	1e-14	Arabidopsis thaliana	XP_001465045.2	NR	XM_001465008.2	125.44	145.59	135.515	7.08231	622.5	919.18
	XM_001465009.1	LINJ_19_0860	XM_001465009.1	6.83362	-2.71572		XM_001465009.1	439.911	-1.99614	0.546372	1.25e-05	0.00042875		XM_001465009.1	XP_001465046.1	Unknown product	uk		NA	NA	XM_001465009.1	483	Leishmania infantum JPCM5 putative ATG8/AUT7/APG8/PAZ2 (ATG8B.3), partial mRNA	XP_001465046.1	160	putative ATG8/AUT7/APG8/PAZ2	XP_001465046.1	XP_001465046.1	4e-109	Leishmania major strain Friedlin	Atg8	4e-12	putative gaba(A) receptor-associated protein	3e-13	Orbicella faveolata	PB1	0.13	Autophagy-related protein 8f	9e-16	Arabidopsis thaliana	XP_001465046.1	NR	XM_001465009.1	249.13	0	124.565	6.96075	669.08	559.6
	XM_001465013.1	LINJ_19_0870	XM_001465013.1	-0.916692	-1.64953		XM_001465013.1	225.413	-2.27888	0.363361	4.65e-11	9e-09		XM_001465013.1	XP_001465050.1	Unknown product	uk		NA	NA	XM_001465013.1	2022	Leishmania infantum JPCM5 putative folate/biopterin transporter partial mRNA	XP_001465050.1	673	putative folate/biopterin transporter	XP_001465050.1	XP_001465050.1	0	Leishmania infantum	BT1	4e-156	mucin-17 isoform X5	0.065	Bemisia tabaci	NurA	0.73	Probable folate-biopterin transporter 6	2e-15	Arabidopsis thaliana	XP_001465050.1	NR	XM_001465013.1	12.27	21.24	16.755	4.06652	80.7	97.03
	XM_001465021.1	LINJ_19_0970	XM_001465021.1	-1.66599	-0.991838		XM_001465021.1	154.894	-1.05135	0.344632	0.000228391	0.00411307		XM_001465021.1	XP_001465058.1	katanin (Leishmania infantum JPCM5) CAM69274.1 katanin	uc	NR	0	100	XM_001465021.1	1812	Leishmania infantum JPCM5 4-coumarate:coa ligase-like protein partial mRNA	XP_001465058.1	603	4-coumarate:coa ligase-like protein	XP_001465058.1	XP_001465058.1	0	Leishmania donovani	AMP-binding	3e-74	4-coumarate--CoA ligase 1-like isoform X2	1e-93	Drosophila simulans	KRAB	0.12	Probable 4-coumarate--CoA ligase 3	4e-75	Oryza sativa subsp. japonica	XP_001465058.1	NR	XM_001465021.1	32.27	10.95	21.61	4.43363	43.36	60.06
	XM_001465031.1	LINJ_19_1080	XM_001465031.1	-3.23968	-0.685919		XM_001465031.1	217.948	-0.654001	0.270276	0.00222556	0.0246813		XM_001465031.1	XP_001465068.1	mucin-5AC-like - probable fragment	s/	REFSEQ-INVERTEBRATE	5e-16	53.6	XM_001465031.1	3930	Leishmania infantum JPCM5 conserved hypothetical protein partial mRNA	XP_001465068.1	1309	conserved hypothetical protein	XP_001465068.1	XP_001465068.1	0	Leptomonas pyrrhocoris	DUF4407	0.006		NA		PP2C_SIG	0.038		NA		XP_001465068.1	NR	XM_001465031.1	13.77	19.42	16.595	4.05268	34.82	28.85
	XM_001465050.1	LINJ_19_1270	XM_001465050.1	2.83352	-0.431673		XM_001465050.1	211.78	-0.863033	0.230921	2.21e-05	0.000687812		XM_001465050.1	XP_001465087.1	voltage-dependent anion-selective channel (Leishmaniainfantum JPCM5) CAM65273.1 voltage-dependent anion-selective channel	tr	NR	0	100	XM_001465050.1	834	Leishmania infantum JPCM5 conserved hypothetical protein partial mRNA	XP_001465087.1	277	conserved hypothetical protein	XP_001465087.1	XP_001465087.1	0	Trypanosoma grayi	Band_7	7e-34	hypersensitive-induced response protein 2-like	5e-25	Bombus impatiens	PHB	8e-24	Hypersensitive-induced response protein-like protein 2	1e-62	Oryza sativa subsp. japonica	XP_001465087.1	NR	XM_001465050.1	147.66	99.35	123.505	6.94843	273.91	265.84
	XM_001465052.1	LINJ_19_1290	XM_001465052.1	-4.15952	-1.51052		XM_001465052.1	125.981	-0.982349	0.479981	0.0038735	0.0367058		XM_001465052.1	XP_001465089.1	mitochondrial exoribonuclease DSS-1 (Leishmania infantumJPCM5) CAM65056.1 mitochondrial exoribonuclease DSS-1 (Leishmania infantum	met/energy	NR	0	100	XM_001465052.1	2565	Leishmania infantum JPCM5 hypothetical protein, unknown function partial mRNA	XP_001465089.1	854	hypothetical protein, unknown function	XP_001465089.1	XP_001465089.1	0	Botryobasidium botryosum FD-172 SS1	Pkinase	6e-05	serine/threonine-protein kinase BRSK2	3e-05	Diuraphis noxia	S_TKc	9e-08	Serine/threonine-protein kinase BRSK1	4e-05	Mus musculus	XP_001465089.1	NR	XM_001465052.1	4.77	11.01	7.89	2.98003	18.33	26.24
	XM_001465067.1	LINJ_19_1370	XM_001465067.1	0.7041	-1.30877		XM_001465067.1	366.834	-0.699292	0.227048	0.000299021	0.00510279		XM_001465067.1	XP_001465104.1	Unknown product	uk		NA	NA	XM_001465067.1	2205	Leishmania infantum JPCM5 conserved hypothetical protein partial mRNA	XP_001465104.1	734	conserved hypothetical protein	XP_001465104.1	XP_001465104.1	0	Angomonas deanei	MBOAT	3e-11	protein-cysteine N-palmitoyltransferase HHAT-like	2e-09	Acanthaster planci	EGF_CA	5.5	Glycerol uptake protein 1	2e-35	Saccharomyces cerevisiae (strain ATCC 204508 / S288c)	XP_001465104.1	NR	XM_001465067.1	41.98	46.81	44.395	5.47233	85.18	90.15
	XM_001465070.1	LINJ_19_1390	XM_001465070.1	3.95687	-1.93287		XM_001465070.1	70.0116	-1.84014	0.578742	0.000200289	0.00370541		XM_001465070.1	XP_001465107.1	Unknown product	uk		NA	NA	XM_001465070.1	267	Leishmania infantum JPCM5 hypothetical protein, unknown function partial mRNA	XP_001465107.1	88	hypothetical protein, unknown function	XP_001465107.1	XP_001465107.1	2e-56	Sporothrix brasiliensis 5110	Renin_r	0.057	uncharacterized protein LOC109034384	0.26	Bactrocera oleae	DALR_1	1.4	Transmembrane protein 17	0.17	Rattus norvegicus	XP_001465107.1	NR	XM_001465070.1	122.19	23.49	72.84	6.18666	300.88	351.98
	XM_001465076.1	LINJ_19_1460	XM_001465076.1	4.63575	-0.972151		XM_001465076.1	473.21	-0.699381	0.174389	9.02e-06	0.000327787		XM_001465076.1	XP_001465113.1	Unknown product	uk		NA	NA	XM_001465076.1	1065	Leishmania infantum JPCM5 cysteine peptidase A (CPA) (CPA), partial mRNA	XP_001465113.1	354	cysteine peptidase A (CPA)	XP_001465113.1	XP_001465113.1	0	Leishmania mexicana	Peptidase_C1	1e-97	cathepsin F-like	2e-70	Helobdella robusta	Pept_C1	1e-74	Cysteine proteinase 1	0	Leishmania pifanoi	XP_001465113.1	NR	XM_001465076.1	194.97	167.77	181.37	7.50279	336.52	316.07
	XM_001465096.1	LINJ_19_1660	XM_001465096.1	0.756211	-2.72214		XM_001465096.1	53.5653	-1.73257	0.850255	0.005469	0.0471258		XM_001465096.1	XP_001465133.1	Autophagy-related protein 8f	pe	SWISSP	1e-14	95	XM_001465096.1	378	Leishmania infantum JPCM5 putative ATG8/AUT7/APG8/PAZ2 (ATG8), partial mRNA	XP_001465133.1	125	putative ATG8/AUT7/APG8/PAZ2	XP_001465133.1	XP_001465133.1	6e-88	Malassezia pachydermatis	Atg8	5e-49	expressed hypothetical protein	6e-39	Nematostella vectensis	Elp3	0.46	Autophagy-related protein 8	2e-42	Phytophthora infestans	XP_001465133.1	NR	XM_001465096.1	22.93	13.22	18.075	4.17592	101.64	94.58
	XM_001465109.2	LINJ_20_0160	XM_001465109.2	-2.88538	-0.884267		XM_001465109.2	233.165	-0.729754	0.283267	0.00124395	0.0155303		XM_001465109.2	XP_001465146.2	Unknown product	uk		NA	NA	XM_001465109.2	3798	Leishmania infantum JPCM5 conserved hypothetical protein partial mRNA	XP_001465146.2	1265	conserved hypothetical protein	XP_001465146.2	XP_001465146.2	0	Leptomonas seymouri	PARM	0.0008		NA		Amelogenin	0.35		NA		XP_001465146.2	NR	XM_001465109.2	19.02	14.63	16.825	4.07253	35.6	34.25
	XM_001465134.2	LINJ_20_1220	XM_001465134.2	-1.99711	-5.61772		XM_001465134.2	352.596	-8.24725	2.69575	1.88e-08	1.66e-06		XM_001465134.2	XP_001465171.2	Unknown product	uk		NA	NA	XM_001465134.2	2466	Leishmania infantum JPCM5 putative calpain-like cysteine peptidase partial mRNA	XP_001465171.2	821	putative calpain-like cysteine peptidase	XP_001465171.2	XP_001465171.2	0	Leptomonas pyrrhocoris	Peptidase_C2	2e-62	calpain-A isoform X3	8e-41	Nasonia vitripennis	CysPc	2e-58	Calpain-B	4e-37	Drosophila melanogaster	XP_001465171.2	NR	XM_001465134.2	0	0	0	#NUM!	67.42	86.04
	XM_001465154.1	LINJ_20_0680	XM_001465154.1	-3.16933	-0.36167		XM_001465154.1	242.806	-0.520837	0.229465	0.00473785	0.0425205		XM_001465154.1	XP_001465191.1	Unknown product	uk		NA	NA	XM_001465154.1	4563	Leishmania infantum JPCM5 conserved hypothetical protein partial mRNA	XP_001465191.1	1520	conserved hypothetical protein	XP_001465191.1	XP_001465191.1	0	Trypanosoma grayi	GREB1	0.22		NA		SWIB	0.066		NA		XP_001465191.1	NR	XM_001465154.1	19.03	21.19	20.11	4.32984	38.77	30.67
	XM_001465177.1	LINJ_20_0820	XM_001465177.1	-1.43882	-0.775427		XM_001465177.1	193.03	-0.878436	0.276877	0.000180704	0.00346214		XM_001465177.1	XP_001465214.1	Uncharacterized conserved protein	uc	PFAM	2e-80	100.7	XM_001465177.1	2217	Leishmania infantum JPCM5 putative N-ethylmaleimide-sensitive factor partial mRNA	XP_001465214.1	738	putative N-ethylmaleimide-sensitive factor	XP_001465214.1	XP_001465214.1	0	Strigomonas culicis	AAA	1e-37	vesicle-fusing ATPase-like, partial	2e-170	Drosophila persimilis	AAA	2e-15	Vesicle-fusing ATPase	0	Arabidopsis thaliana	XP_001465214.1	NR	XM_001465177.1	18.09	36.91	27.5	4.78136	60.85	60.12
	XM_001465202.1	LINJ_20_1080	XM_001465202.1	-6.04238	-0.651452		XM_001465202.1	100.176	-0.831405	0.42148	0.00490504	0.0436361		XM_001465202.1	XP_001465239.1	synaptonemal complex protein 1 - probable fragment	uc	PFAM	4e-11	54	XM_001465202.1	4032	Leishmania infantum JPCM5 hypothetical protein, unknown function partial mRNA	XP_001465239.1	1343	hypothetical protein, unknown function	XP_001465239.1	XP_001465239.1	0	Leishmania guyanensis	Herpes_BLLF1	0.005		NA		LRR_RI	1.4		NA		XP_001465239.1	NR	XM_001465202.1	7.45	5.16	6.305	2.6565	14.09	13.17
	XM_001465218.1	LINJ_20_1250	XM_001465218.1	-2.84701	-0.628469		XM_001465218.1	180.388	-0.828414	0.289926	0.000514607	0.0078678		XM_001465218.1	XP_001465255.1	Coatomer subunit beta	uc	SWISSP	0	100.5	XM_001465218.1	3000	Leishmania infantum JPCM5 putative calpain-like cysteine peptidase partial mRNA	XP_001465255.1	999	putative calpain-like cysteine peptidase	XP_001465255.1	XP_001465255.1	0	Trypanosoma grayi	Peptidase_C2	2e-28		NA		CysPc	5e-37	Calpain-B	3e-16	Drosophila melanogaster	XP_001465255.1	NR	XM_001465218.1	15.19	22.19	18.69	4.22419	31.72	46.54
	XM_001465220.1	LINJ_20_1270	XM_001465220.1	0.297764	-1.83631		XM_001465220.1	48.7495	-2.0793	0.735966	0.000770848	0.0106894		XM_001465220.1	XP_001465257.1	Thioredoxin	detox/ox	PFAM	1e-35	103.8	XM_001465220.1	402	Leishmania infantum JPCM5 conserved hypothetical protein partial mRNA	XP_001465257.1	133	conserved hypothetical protein	XP_001465257.1	XP_001465257.1	6e-94	Trypanosoma grayi	DUF1935	8e-40		NA		Aamy	1.5	V-set and immunoglobulin domain-containing protein 2	0.21	Mus musculus	XP_001465257.1	NR	XM_001465220.1	20.95	24.17	22.56	4.4957	130.01	139.9
	XM_001465224.1	LINJ_20_1310	XM_001465224.1	1.0554	-0.909605		XM_001465224.1	87.0579	-1.3619	0.442666	0.000204562	0.00376728		XM_001465224.1	XP_001465261.1	Unknown product	uk		NA	NA	XM_001465224.1	570	Leishmania infantum JPCM5 conserved hypothetical protein partial mRNA	XP_001465261.1	189	conserved hypothetical protein	XP_001465261.1	XP_001465261.1	7e-136	Trypanosoma cruzi	DUF1935	5e-06		NA		MbtH	2	Nuclear rim protein 1	0.46	Kluyveromyces lactis (strain ATCC 8585 / CBS 2359 / DSM 70799 / NBRC 1267 / NRRL Y-1140 / WM37)	XP_001465261.1	NR	XM_001465224.1	19.59	82.85	51.22	5.67864	192.94	151.33
	XM_001465225.1	LINJ_20_1320	XM_001465225.1	8.72489	-1.02748		XM_001465225.1	523.165	-0.80087	0.206122	1.12e-05	0.000388361		XM_001465225.1	XP_001465262.1	RNA polymerase III C11 subunit (Leishmania infantumJPCM5) XP_003860220.1 RNA polymerase III C11 subunit	tm	NR	2e-108	100	XM_001465225.1	456	Leishmania infantum JPCM5 calpain-like cysteine peptidase, Clan CA, family C2 partial mRNA	XP_001465262.1	151	calpain-like cysteine peptidase, Clan CA, family C2	XP_001465262.1	XP_001465262.1	2e-108	Strigomonas culicis	DUF1935	1e-41		NA		BRK	2.2	Heat shock protein 70 homolog LHS1	0.52	Candida glabrata (strain ATCC 2001 / CBS 138 / JCM 3761 / NBRC 0622 / NRRL Y-65)	XP_001465262.1	NR	XM_001465225.1	754.38	526.12	640.25	9.32249	1213.01	1405.79
	XM_001465237.1	LINJ_20_1450	XM_001465237.1	0.523898	-0.666848		XM_001465237.1	218.002	-0.54203	0.24767	0.00509582	0.0446983		XM_001465237.1	XP_001465274.1	Unknown product	uk		NA	NA	XM_001465237.1	1533	Leishmania infantum JPCM5 putative axoneme central apparatus protein partial mRNA	XP_001465274.1	510	putative axoneme central apparatus protein	XP_001465274.1	XP_001465274.1	0	Trypanosoma theileri	Arm	2e-05		NA		ARM	1e-06	Sperm-associated antigen 6	0	Mus musculus	XP_001465274.1	NR	XM_001465237.1	78.54	33.38	55.96	5.80632	90.39	98.24
	XM_001465243.1	LINJ_20_1510	XM_001465243.1	0.282796	-1.4231		XM_001465243.1	99.442	-0.893021	0.47583	0.0055751	0.0476194		XM_001465243.1	XP_001465280.1	Unknown product	uk		NA	NA	XM_001465243.1	729	Leishmania infantum JPCM5 hypothetical protein, unknown function partial mRNA	XP_001465280.1	242	hypothetical protein, unknown function	XP_001465280.1	XP_001465280.1	2e-178	Strigomonas culicis	PUMA	0.004		NA		STI	0.48	B3 domain-containing protein At2g35310	0.12	Arabidopsis thaliana	XP_001465280.1	NR	XM_001465243.1	24.07	44.42	34.245	5.09782	73.96	100.21
	XM_001465299.1	LINJ_21_0310	XM_001465299.1	5.78855	-0.347812		XM_001465299.1	927.736	-0.661431	0.172914	1.94e-05	0.000625476		XM_001465299.1	XP_001465336.1	Hexokinase-2	uc	SWISSP	2e-86	93	XM_001465299.1	1416	Leishmania infantum JPCM5 putative hexokinase partial mRNA	XP_001465336.1	471	putative hexokinase	XP_001465336.1	XP_001465336.1	0	Leishmania mexicana	Hexokinase_1	2e-81		NA		acidPPc	4	Hexokinase-2	1e-86	Candida albicans (strain SC5314 / ATCC MYA-2876)	XP_001465336.1	NR	XM_001465299.1	381.89	313.66	347.775	8.44201	560.21	670.49
	XM_001465315.1	LINJ_21_0470	XM_001465315.1	-3.38566	-0.31096		XM_001465315.1	181.761	-0.938794	0.262476	3.93e-05	0.00104184		XM_001465315.1	XP_001465352.1	Unknown product	uk		NA	NA	XM_001465315.1	3744	Leishmania infantum JPCM5 putative PIWI-like protein 1 partial mRNA	XP_001465352.1	1247	putative PIWI-like protein 1	XP_001465352.1	XP_001465352.1	0	Trypanosoma cruzi	Piwi	0.51		NA		Piwi	4e-43	Putative glutamate--cysteine ligase 2	7.2	Roseiflexus castenholzii (strain DSM 13941 / HLO8)	XP_001465352.1	NR	XM_001465315.1	16.89	18.56	17.725	4.14771	34.23	44.24
	XM_001465378.1	LINJ_21_1510	XM_001465378.1	-1.33638	-0.472473		XM_001465378.1	218.056	-0.543966	0.245246	0.00462765	0.0419011		XM_001465378.1	XP_001465415.1	Abscisic acid G-protein coupled receptor	st	PFAM	3e-27	116.2	XM_001465378.1	2508	Leishmania infantum JPCM5 conserved hypothetical protein partial mRNA	XP_001465415.1	835	conserved hypothetical protein	XP_001465415.1	XP_001465415.1	0	Phytomonas sp. isolate Hart1	Ssu72	0.41	hypothetical protein Smp_047720	3.2	Drosophila ficusphila	GLA	0.5	Bifunctional lysine-specific demethylase and histidyl-hydroxylase NO66	0.31	Dictyostelium discoideum	XP_001465415.1	NR	XM_001465378.1	31.76	36.63	34.195	5.09571	57.03	60.46
	XM_001465388.1	LINJ_21_1610	XM_001465388.1	1.48341	-0.662026		XM_001465388.1	186.958	-0.859046	0.262659	0.00011803	0.00243848		XM_001465388.1	XP_001465425.1	zinc finger protein - probable fragment	uc	REFSEQ-INVERTEBRATE	6e-19	63.7	XM_001465388.1	1071	Leishmania infantum JPCM5 conserved hypothetical protein partial mRNA	XP_001465425.1	356	conserved hypothetical protein	XP_001465425.1	XP_001465425.1	0	Phytomonas sp. isolate Hart1	RNase_H2_suC	0.072	uncharacterized protein Dpse_GA14273	8.3	Drosophila pseudoobscura pseudoobscura	P-II	1.4	30S ribosomal protein S17	1.3	Lactobacillus paracasei (strain ATCC 334 / BCRC 17002 / CIP 107868 / KCTC 3260 / NRRL B-441)	XP_001465425.1	NR	XM_001465388.1	58.43	85.13	71.78	6.16551	125.4	163.07
	XM_001465395.1	LINJ_21_1680	XM_001465395.1	1.51421	-1.18947		XM_001465395.1	119.709	-0.792914	0.382781	0.00404595	0.0380301		XM_001465395.1	XP_001465432.1	Unknown product	uk		NA	NA	XM_001465395.1	666	Leishmania infantum JPCM5 conserved hypothetical protein partial mRNA	XP_001465432.1	221	conserved hypothetical protein	XP_001465432.1	XP_001465432.1	9e-163	Phytomonas sp. isolate Hart1	Cyt-b5	0.001	predicted protein	2e-64	Mizuhopecten yessoensis	DZF	0.1	Cytochrome b5 domain-containing protein 1	1e-64	Xenopus laevis	XP_001465432.1	NR	XM_001465395.1	53.73	61.98	57.855	5.85437	114.31	120.3
	XM_001465505.1	LINJ_22_0110	XM_001465505.1	1.82719	-0.464917		XM_001465505.1	189.272	-0.87568	0.259871	8.4e-05	0.00187396		XM_001465505.1	XP_001465542.1	WD repeat-containing protein 54	uc	REFSEQ-INVERTEBRATE	4e-09	44.7	XM_001465505.1	990	Leishmania infantum JPCM5 hypothetical protein, unknown function partial mRNA	XP_001465542.1	329	hypothetical protein, unknown function	XP_001465542.1	XP_001465542.1	0	Leishmania braziliensis MHOM BR 75 M2904	SAP130_C	0.13		NA		AKAP_110	0.21	Receptor-type tyrosine-protein phosphatase C	0.13	Cyprinus carpio	XP_001465542.1	NR	XM_001465505.1	107.61	65.94	86.775	6.43921	149.05	213.99
	XM_001465506.1	LINJ_22_0120	XM_001465506.1	3.09854	-2.38748		XM_001465506.1	273.948	-1.39906	0.361112	1.05e-05	0.000368006		XM_001465506.1	XP_001465543.1	Unknown product	uk		NA	NA	XM_001465506.1	777	Leishmania infantum JPCM5 putative phosphoinositide phosphatase partial mRNA	XP_001465543.1	258	putative phosphoinositide phosphatase	XP_001465543.1	XP_001465543.1	0	Comamonadaceae bacterium NML79-0751	Y_phosphatase3	5e-62	uncharacterized protein LOC105737056, partial	5e-22	Lottia gigantea	PTPc_motif	0.004	Putative tyrosine-protein phosphatase H16_A0669	2e-12	Cupriavidus necator (strain ATCC 17699 / H16 / DSM 428 / Stanier 337)	XP_001465543.1	NR	XM_001465506.1	53.52	51.44	52.48	5.7137	142.32	187.44
	XM_001465578.1	LINJ_22_0830	XM_001465578.1	-0.9806	-0.159496		XM_001465578.1	159.497	-0.610523	0.258001	0.00281986	0.0294608		XM_001465578.1	XP_001465615.1	Unknown product	uk		NA	NA	XM_001465578.1	1752	Leishmania infantum JPCM5 conserved hypothetical protein partial mRNA	XP_001465615.1	583	conserved hypothetical protein	XP_001465615.1	XP_001465615.1	0	Leptomonas seymouri	UAA	3e-18	solute carrier family 35 member B1-like	3e-23	Leptinotarsa decemlineata	Catalase	0.55	UDP-galactose transporter homolog 1	7e-32	Neosartorya fumigata (strain ATCC MYA-4609 / Af293 / CBS 101355 / FGSC A1100)	XP_001465615.1	NR	XM_001465578.1	44.72	41.27	42.995	5.4261	68.71	82.21
	XM_001465579.1	LINJ_22_0850	XM_001465579.1	-1.81885	-0.901967		XM_001465579.1	329.019	-0.56767	0.23653	0.00280778	0.0294608		XM_001465579.1	XP_001465616.1	Unknown product	uk		NA	NA	XM_001465579.1	3981	Leishmania infantum JPCM5 conserved hypothetical protein partial mRNA	XP_001465616.1	1326	conserved hypothetical protein	XP_001465616.1	XP_001465616.1	0	Phytomonas sp. isolate Hart1	Kelch_5	1e-06	rab9 effector protein with kelch motifs-like	2e-10	Amphimedon queenslandica	BTB	0.0002	Ras guanine nucleotide exchange factor F	8e-11	Dictyostelium discoideum	XP_001465616.1	NR	XM_001465579.1	26.43	21.77	24.1	4.59096	36.14	46.56
	XM_001465590.1	LINJ_22_0970	XM_001465590.1	0.829789	-0.367873		XM_001465590.1	501.508	-0.737415	0.189811	1.25e-05	0.00042875		XM_001465590.1	XP_001465627.1	Unknown product	uk		NA	NA	XM_001465590.1	3162	Leishmania infantum JPCM5 conserved hypothetical protein partial mRNA	XP_001465627.1	1053	conserved hypothetical protein	XP_001465627.1	XP_001465627.1	0	Maylandia zebra	Pkinase	3e-06	MAP kinase-activated protein kinase 2-like isoform X4	0.0004	Ixodes scapularis	S_TKc	7e-09	MAP kinase-activated protein kinase mak-2	0.023	Caenorhabditis elegans	XP_001465627.1	NR	XM_001465590.1	69.98	65.24	67.61	6.07916	136.53	121.25
	XM_001465592.1	LINJ_22_0990	XM_001465592.1	-3.66914	-0.820302		XM_001465592.1	145.038	-0.944003	0.347733	0.000704218	0.00996928		XM_001465592.1	XP_001465629.1	protein kinase (Leishmania infantum JPCM5) CAM70112.1 protein kinase (Leishmania infantum JPCM5) SOX67505.1 proteinkinase-	st	NR	0	100	XM_001465592.1	2970	Leishmania infantum JPCM5 conserved hypothetical protein partial mRNA	XP_001465629.1	989	conserved hypothetical protein	XP_001465629.1	XP_001465629.1	0	Leptomonas seymouri	Pkinase	2e-26	MAP/microtubule affinity-regulating kinase 3-like isoform X2	8e-18	Saccoglossus kowalevskii	S_TKc	1e-32	Serine/threonine-protein kinase HSL1	2e-21	Candida albicans (strain SC5314 / ATCC MYA-2876)	XP_001465629.1	NR	XM_001465592.1	10.23	15.34	12.785	3.67638	29.63	30.15
	XM_001465652.1	LINJ_23_0120	XM_001465652.1	1.56649	-1.0863		XM_001465652.1	215.253	-0.909681	0.266359	7.53e-05	0.00173573		XM_001465652.1	XP_001465689.1	Inactive deoxyhypusine synthase	uc	SWISSP	0	100	XM_001465652.1	1140	Leishmania infantum JPCM5 GDP-mannose pyrophosphorylase (GDPMP), partial mRNA	XP_001465689.1	379	GDP-mannose pyrophosphorylase	XP_001465689.1	XP_001465689.1	0	Leptomonas seymouri	NTP_transferase	5e-65	mannose-1-phosphate guanyltransferase beta-like	7e-135	Biomphalaria glabrata	SRP54	0.06	Mannose-1-phosphate guanyltransferase beta	8e-144	Dictyostelium discoideum	XP_001465689.1	NR	XM_001465652.1	68.79	52.9	60.845	5.92707	142.29	133.98
	XM_001465684.1	LINJ_23_0450	XM_001465684.1	-2.28006	-0.829666		XM_001465684.1	312.812	-0.783758	0.251004	0.00020726	0.00379977		XM_001465684.1	XP_001465721.1	Unknown product	uk		NA	NA	XM_001465684.1	4320	Leishmania infantum JPCM5 hypothetical protein, unknown function partial mRNA	XP_001465721.1	1439	hypothetical protein, unknown function	XP_001465721.1	XP_001465721.1	0	Leptomonas pyrrhocoris	Meiotic_rec114	0.01		NA		HMG17	0.31		NA		XP_001465721.1	NR	XM_001465684.1	20.82	20.81	20.815	4.37955	50.45	35.99
	XM_001465705.1	LINJ_23_0670	XM_001465705.1	-5.58488	-0.509654		XM_001465705.1	292.228	-0.515657	0.233727	0.00528152	0.0457844		XM_001465705.1	XP_001465742.1	hypothetical protein	uc	NR	0	100	XM_001465705.1	10032	Leishmania infantum JPCM5 hypothetical protein partial mRNA	XP_001465742.1	3343	hypothetical protein LINJ_23_0670	XP_001465742.1	XP_001465742.1	0	Leptomonas seymouri	Kelch_3	8e-05		NA		Kelch	0.65		NA		XP_001465742.1	NR	XM_001465705.1	9.7	7.8	8.75	3.12928	11.99	17.9
	XM_001465730.1	LINJ_23_0920	XM_001465730.1	-2.38032	-0.89525		XM_001465730.1	198.059	-0.759415	0.29608	0.00125812	0.0156591		XM_001465730.1	XP_001465767.1	Unknown product	uk		NA	NA	XM_001465730.1	2892	Leishmania infantum JPCM5 conserved hypothetical protein partial mRNA	XP_001465767.1	963	conserved hypothetical protein	XP_001465767.1	XP_001465767.1	0	Leptomonas pyrrhocoris	DUF1738	0.0007	death-associated protein kinase 1-like	1.4	Cephus cinctus	DISIN	0.08	Tafazzin homolog	1.3	Drosophila melanogaster	XP_001465767.1	NR	XM_001465730.1	23.15	15.78	19.465	4.28281	33.57	47.53
	XM_001465740.1	LINJ_23_1020	XM_001465740.1	-0.913197	-1.22387		XM_001465740.1	167.051	-0.859591	0.345977	0.00136188	0.0167206		XM_001465740.1	XP_001465777.1	Unknown product	uk		NA	NA	XM_001465740.1	1584	Leishmania infantum JPCM5 hypothetical protein, unknown function partial mRNA	XP_001465777.1	527	hypothetical protein, unknown function	XP_001465777.1	XP_001465777.1	0	Angomonas deanei	Shisa	0.23	uncharacterized protein LOC103575583	0.13	Mizuhopecten yessoensis	Cg6151-P	0.094	Phosphoglucosamine mutase	0.37	Macrococcus caseolyticus (strain JCSC5402)	XP_001465777.1	NR	XM_001465740.1	25.93	27.61	26.77	4.74255	56.58	62.68
	XM_001465751.1	LINJ_23_1150	XM_001465751.1	1.11866	-1.12724		XM_001465751.1	157.558	-0.885879	0.334915	0.000909512	0.0121767		XM_001465751.1	XP_001465788.1	Ribosomal protein S8	ps	PFAM	7e-09	104.7	XM_001465751.1	921	Leishmania infantum JPCM5 hypothetical protein, unknown function partial mRNA	XP_001465788.1	306	hypothetical protein, unknown function	XP_001465788.1	XP_001465788.1	0	Angomonas deanei	CALCOCO1	0.64	polynucleotide 5'-hydroxyl-kinase NOL9	6.7	Orussus abietinus	BBOX	0.37	Protein translocase subunit SecA	1	Leptospira borgpetersenii serovar Hardjo-bovis (strain L550)	XP_001465788.1	NR	XM_001465751.1	54.81	50.58	52.695	5.71959	95.01	132.05
	XM_001465788.1	LINJ_23_1520	XM_001465788.1	2.34696	-1.50543		XM_001465788.1	290.606	-1.80343	0.295114	1.03e-10	1.62e-08		XM_001465788.1	XP_001465825.1	pyruvate dehydrogenase E1 component alpha subunit (Leishmaniainfantum JPCM5) XP_003860150.1 pyruvate dehydrogenase E1 component alpha	met/energy	NR	0	100	XM_001465788.1	1137	Leishmania infantum JPCM5 hypothetical protein, unknown function partial mRNA	XP_001465825.1	378	hypothetical protein, unknown function	XP_001465825.1	XP_001465825.1	0	Leptomonas seymouri	CobD_Cbib	0.069		NA		CHAD	1.1	Cortactin-binding protein 2	3.9	Plecturocebus moloch	XP_001465825.1	NR	XM_001465788.1	46	66.32	56.16	5.81147	185.18	293.6
	XM_001465838.2	LINJ_24_0440	XM_001465838.2	-0.903292	-0.434439		XM_001465838.2	407.118	-0.600669	0.176489	0.000125418	0.00256409		XM_001465838.2	XP_001465875.2	Unknown product	uk		NA	NA	XM_001465838.2	4128	Leishmania infantum JPCM5 hypothetical predicted transmembrane protein partial mRNA	XP_001465875.2	1375	hypothetical predicted transmembrane protein	XP_001465875.2	XP_001465875.2	0	Leishmania panamensis	Stealth_CR2	3e-11		NA		PSA	0.047	Capsular polysaccharide phosphotransferase fcs1	0.001	Haemophilus influenzae	XP_001465875.2	NR	XM_001465838.2	46.19	32.16	39.175	5.29186	68.61	68.1
	XM_001465845.1	LINJ_24_0520	XM_001465845.1	-6.36166	-1.29804		XM_001465845.1	54.2291	-1.55217	0.6957	0.00288637	0.0300065		XM_001465845.1	XP_001465882.1	hypothetical protein	uc	NR	0	100	XM_001465845.1	2334	Leishmania infantum JPCM5 conserved hypothetical protein partial mRNA	XP_001465882.1	777	conserved hypothetical protein	XP_001465882.1	XP_001465882.1	0	Trypanosoma congolense IL3000	Spectrin	0.003		NA		Spc7	0.035	Protein CASP	0.34	Arabidopsis thaliana	XP_001465882.1	NR	XM_001465845.1	2.64	4.56	3.6	1.848	8.57	21.74
	XM_001465854.2	LINJ_24_0630	XM_001465854.2	-2.47901	-0.379215		XM_001465854.2	153.153	-0.728783	0.310077	0.00217398	0.0242413		XM_001465854.2	XP_001465891.2	bifunctional aminoacyl-tRNA synthetase (Leishmania infantumJPCM5) CAM67175.1 bifunctional aminoacyl-tRNA synthetase	ps	NR	0	100	XM_001465854.2	2433	Leishmania infantum JPCM5 putative cysteine peptidase, Clan CA, family C19 partial mRNA	XP_001465891.2	810	putative cysteine peptidase, Clan CA, family C19	XP_001465891.2	XP_001465891.2	0	Trypanosoma theileri	UCH	7e-58	ubiquitin carboxyl-terminal hydrolase 36-like	2e-35	Megachile rotundata	NUC	0.36	Probable ubiquitin carboxyl-terminal hydrolase 16	7e-44	Schizosaccharomyces pombe (strain 972 / ATCC 24843)	XP_001465891.2	NR	XM_001465854.2	21.44	26.19	23.815	4.5738	35.78	50.53
	XM_001465920.1	LINJ_24_1310	XM_001465920.1	7.84417	-1.65422		XM_001465920.1	1059.5	-2.1522	0.213466	2.7e-25	2.44e-22		XM_001465920.1	XP_001465957.1	Unknown product	uk		NA	NA	XM_001465920.1	891	Leishmania infantum JPCM5 amastin-like surface protein-like protein partial mRNA	XP_001465957.1	296	amastin-like surface protein-like protein	XP_001465957.1	XP_001465957.1	0	Leishmania mexicana MHOM GT 2001 U1103	Amastin	1e-43	hypothetical protein CRE_20826	2.8	Caenorhabditis remanei	PKS_AT	2.1	Polyprotein p69	7.7	Cryphonectria hypovirus 1 (strain Euro7)	XP_001465957.1	NR	XM_001465920.1	313.12	257.88	285.5	8.15735	1370.79	1450.01
	XM_001465975.1	LINJ_24_2210	XM_001465975.1	-2.27906	-1.16527		XM_001465975.1	274.483	-0.723427	0.276794	0.00115253	0.0145967		XM_001465975.1	XP_001466012.1	structural maintenance of chromosomes protein 3-like	uc	REFSEQ-INVERTEBRATE	0	102	XM_001465975.1	3597	Leishmania infantum JPCM5 conserved hypothetical protein partial mRNA	XP_001466012.1	1198	conserved hypothetical protein	XP_001466012.1	XP_001466012.1	0	Trypanosoma grayi	FSIP2	0.009	uncharacterized protein LOC106151587	0.61	Lingula anatina	LRR_CC	0.18		NA		XP_001466012.1	NR	XM_001465975.1	16.77	19.34	18.055	4.17433	34.69	37.55
	XM_001465986.1	LINJ_24_2320	XM_001465986.1	8.53401	-1.70009		XM_001465986.1	637.606	-0.815184	0.172055	2.73e-07	1.65e-05		XM_001465986.1	XP_001466023.1	calcineurin B subunit (Leishmania infantum JPCM5) XP_003860716.1 calcineurin B subunit	uc	NR	2e-123	100	XM_001465986.1	528	Leishmania infantum JPCM5 hypothetical predicted multi-pass transmembrane protein partial mRNA	XP_001466023.1	175	hypothetical predicted multi-pass transmembrane protein	XP_001466023.1	XP_001466023.1	2e-126	Angomonas deanei	DUF2070	0.082	equilibrative nucleoside transporter 3-like isoform X2	0.74	Centruroides sculpturatus	HLH	1.2	ATP synthase subunit beta 1	0.32	Mycoplasma pulmonis (strain UAB CTIP)	XP_001466023.1	NR	XM_001465986.1	468.55	440.67	454.61	8.82849	945.71	843.79
	XM_001465988.1	LINJ_24_2340	XM_001465988.1	5.08567	-0.889755		XM_001465988.1	665.136	-0.560778	0.146809	2.39e-05	0.000727295		XM_001465988.1	XP_001466025.1	plasma membrane-binding motif in junctophilins	st	SMART	8e-08	100	XM_001465988.1	1296	Leishmania infantum JPCM5 putative fatty-acid desaturase partial mRNA	XP_001466025.1	431	putative fatty-acid desaturase	XP_001466025.1	XP_001466025.1	0	Trypanosoma theileri	FA_desaturase	4e-13	acyl-CoA desaturase-like	2e-48	Megachile rotundata	CASc	0.27	Acyl-CoA desaturase	1e-103	Ajellomyces capsulatus	XP_001466025.1	NR	XM_001465988.1	228.61	220.69	224.65	7.81154	352.43	358.21
	XM_001466070.1	LINJ_25_0770	XM_001466070.1	-1.4019	-0.231629		XM_001466070.1	273.443	-0.582912	0.210747	0.00097456	0.012795		XM_001466070.1	XP_001466107.1	importin-7 homolog - probable fragment	uc	SWISSP	1e-28	71.4	XM_001466070.1	3279	Leishmania infantum JPCM5 putative DNA repair protein partial mRNA	XP_001466107.1	1092	putative DNA repair protein	XP_001466107.1	XP_001466107.1	0	Phytomonas sp. isolate Hart1	SNF2_N	2e-26	DNA repair protein RAD16-like	3e-98	Anoplophora glabripennis	HELICc	2e-20	ATP-dependent helicase rhp16	5e-114	Schizosaccharomyces pombe (strain 972 / ATCC 24843)	XP_001466107.1	NR	XM_001466070.1	39.69	34.07	36.88	5.20477	54.55	61.64
	XM_001466177.1	LINJ_25_1830	XM_001466177.1	3.06274	-1.02656		XM_001466177.1	101.185	-1.03269	0.40127	0.000932058	0.0124173		XM_001466177.1	XP_001466214.1	RNA polymerase subunit (Leishmania infantum JPCM5) CAM67450.1 RNA polymerase subunit (Leishmania infantum JPCM5) SOX64796.1	tm	NR	4e-101	100	XM_001466177.1	429	Leishmania infantum JPCM5 conserved hypothetical protein partial mRNA	XP_001466214.1	142	conserved hypothetical protein	XP_001466214.1	XP_001466214.1	3e-102	Phytomonas sp. isolate EM1	DUF1935	1e-36	uncharacterized protein LOC106161554	0.6	Ceratina calcarata	FDX-ACB	0.18	ATP synthase subunit alpha	0.007	Streptomyces lividans	XP_001466214.1	NR	XM_001466177.1	47.74	143.17	95.455	6.57675	276.49	195.03
	XM_001466179.1	LINJ_25_1850	XM_001466179.1	5.2083	-0.157588		XM_001466179.1	439.57	-0.531628	0.17288	0.000423094	0.00670037		XM_001466179.1	XP_001466216.1	hypothetical protein	uc	NR	0	100	XM_001466179.1	921	Leishmania infantum JPCM5 polyprenol reductase partial mRNA	XP_001466216.1	306	polyprenol reductase	XP_001466216.1	XP_001466216.1	0	Phytomonas sp. isolate EM1	Steroid_dh	2e-23	very-long-chain enoyl-CoA reductase-like	9e-66	Camponotus floridanus	UBQ	0.0002	Very-long-chain enoyl-CoA reductase	4e-59	Dictyostelium discoideum	XP_001466216.1	NR	XM_001466179.1	416.56	214.95	315.755	8.30266	518.25	515.27
	XM_001466198.1	LINJ_25_2040	XM_001466198.1	-2.00098	-1.2689		XM_001466198.1	47.6313	-1.27924	0.663575	0.00489749	0.0436166		XM_001466198.1	XP_001466235.1	Unknown product	uk		NA	NA	XM_001466198.1	696	Leishmania infantum JPCM5 putative acylphosphatase partial mRNA	XP_001466235.1	231	putative acylphosphatase	XP_001466235.1	XP_001466235.1	1e-169	Leptomonas pyrrhocoris	Acylphosphatase	4e-30	acylphosphatase-1-like	1e-15	Wasmannia auropunctata	Bgal_small_N	1.4	Acylphosphatase	2e-24	Methylococcus capsulatus (strain ATCC 33009 / NCIMB 11132 / Bath)	XP_001466235.1	NR	XM_001466198.1	20.37	11.74	16.055	4.00495	48.14	66
	XM_001466266.1	LINJ_27_0340	XM_001466266.1	-0.948562	-0.699405		XM_001466266.1	193.316	-0.787861	0.276318	0.000551637	0.00830004		XM_001466266.1	XP_001466303.1	hypotheticalprotein-conserved	uc	NR	0	96	XM_001466266.1	1926	Leishmania infantum JPCM5 conserved hypothetical protein partial mRNA	XP_001466303.1	641	conserved hypothetical protein	XP_001466303.1	XP_001466303.1	0	Phytomonas sp. isolate EM1	TSNAXIP1_N	2e-24	translin-associated factor X-interacting protein 1-like	0.003	Pseudomyrmex gracilis	MIT	0.42	Translin-associated factor X-interacting protein 1	0.019	Mus musculus	XP_001466303.1	NR	XM_001466266.1	32.32	35.42	33.87	5.08194	87.87	62.21
	XM_001466274.1	LINJ_27_0430	XM_001466274.1	1.59646	-0.186501		XM_001466274.1	192.27	-0.804715	0.255134	0.000179585	0.00346214		XM_001466274.1	XP_001466311.1	hypothetical protein	uc	NR	0	100	XM_001466274.1	990	Leishmania infantum JPCM5 putative ribokinase partial mRNA	XP_001466311.1	329	putative ribokinase	XP_001466311.1	XP_001466311.1	0	Phytomonas sp. isolate EM1	PfkB	9e-65	ribokinase-like	5e-71	Crassostrea virginica	MACPF	1.1	Ribokinase	0	Leishmania major	XP_001466311.1	NR	XM_001466274.1	97.52	96.97	97.245	6.60355	200.72	188.89
	XM_001466295.2	LINJ_27_0840	XM_001466295.2	-7.24488	-0.331348		XM_001466295.2	59.2521	-1.02809	0.542507	0.00483687	0.0432661		XM_001466295.2	XP_001466332.2	Unknown product	uk		NA	NA	XM_001466295.2	3297	Leishmania infantum JPCM5 ATP-binding cassette protein subfamily A, member 9 (putative ABCA9), partial mRNA	XP_001466332.2	1099	ATP-binding cassette protein subfamily A, member 9, partial	XP_001466332.2	SOX66454.1	0	Leishmania guyanensis	ABC_tran	4e-39	ATP-binding cassette transporter subfamily A	3e-121	Aethina tumida	AAA	2e-05	ATP-binding cassette sub-family A member 3	6e-108	Homo sapiens	XP_001466332.2	NR	XM_001466295.2	2.32	7.14	4.73	2.24184	10.19	16.72
	XM_001466348.1	LINJ_27_1500	XM_001466348.1	-0.97629	-0.7274		XM_001466348.1	179.794	-1.05608	0.294633	3.56e-05	0.000978886		XM_001466348.1	XP_001466385.1	Unknown product	uk		NA	NA	XM_001466348.1	1773	Leishmania infantum JPCM5 putative amino acid transporter (AAT24), partial mRNA	XP_001466385.1	590	putative amino acid transporter	XP_001466385.1	XP_001466385.1	0	Leishmania guyanensis	Aa_trans	2e-37		NA		PLEC	0.23	Probable sodium-coupled neutral amino acid transporter 6	1e-16	Danio rerio	XP_001466385.1	NR	XM_001466348.1	20.15	43.07	31.61	4.98231	68.8	69.88
	XM_001466360.1	LINJ_27_1630	XM_001466360.1	3.3318	-1.42264		XM_001466360.1	330.377	-0.850055	0.242592	5.36e-05	0.00132731		XM_001466360.1	XP_001466397.1	hypothetical protein	uc	NR	0	100	XM_001466360.1	1020	Leishmania infantum JPCM5 conserved hypothetical protein partial mRNA	XP_001466397.1	339	conserved hypothetical protein	XP_001466397.1	XP_001466397.1	0	Paratrypanosoma confusum	DUF677	0.23	protein lava lamp-like isoform X3	0.054	Trachymyrmex zeteki	BAR	0.036	Lysine--tRNA ligase	0.48	Bacteroides vulgatus (strain ATCC 8482 / DSM 1447 / JCM 5826 / NBRC 14291 / NCTC 11154)	XP_001466397.1	NR	XM_001466360.1	113.76	74.98	94.37	6.56026	220.89	191.51
	XM_001466405.1	LINJ_27_1940	XM_001466405.1	1.25455	-0.761173		XM_001466405.1	257.243	-1.83843	0.267334	5.42e-13	1.23e-10		XM_001466405.1	XP_001466442.1	N-acetyltransferase 9-like protein - probable fragment	uc	REFSEQ-INVERTEBRATE	1e-17	41.6	XM_001466405.1	1482	Leishmania infantum JPCM5 D-lactate dehydrogenase-like protein partial mRNA	XP_001466442.1	493	D-lactate dehydrogenase-like protein	XP_001466442.1	XP_001466442.1	0	Leishmania infantum	FAD-oxidase_C	1e-38	probable D-lactate dehydrogenase, mitochondrial	2e-89	Varroa jacobsoni	HAMP	0.45	Probable D-lactate dehydrogenase, mitochondrial	2e-75	Homo sapiens	XP_001466442.1	NR	XM_001466405.1	51.47	56.89	54.18	5.75969	182.49	233.33
[truncated: 208 more rows]
[truncated: 55 more columns]

## Sheet: NEC4d vs LEP6d
NEC4d	Name	locustag	GeneID	PC.1	PC.2		GeneID	base Mean	Fold Change (log2)	SEM Fold Change (log2)	p-value	BH Adjusted p-value (q-value)		Gene ID	Best match against All Databases	Description	Molecular Class	Database of Best Match	E-value	Coverage	CDS	Sequence Size	Description TriTryp	Peptide Sequence ID	Sequence Size	Description NR	Peptide Sequence ID	Best match against NR	E-value	Species of Best Match against NR	Best match against PFAM	E-value	Best match against REFSEQ (INVERTEBRATE)	E-value	Species of Best Match against REFSEQ (INVERTEBRATE)	Best match against SMART	E-value	Best match against SWISS-PROT	E-value	Species of Best Match against SWISS-PROT	Best match against All Databases	Database of Best Match	GeneID	TPM PRO2d Replicate 2	TPM PRO2d Replicate 3	TPM PRO2d Average	TPM PRO2d Average (log2)	TPM NEC4d Replicate 1	TPM NEC4d Replicate 2
[truncated: 113 more rows]
[truncated: 55 more columns]

[truncated: 1 more sheets: LEP6d vs MET14d]
