# Supplementary material for: Distinct gene expression patterns in vector-residing Leishmania infantum identify parasite stage-enriched markers
Source: PLoS Negl Trop Dis. 2020 Mar 3;14(3):e0008014. doi: 10.1371/journal.pntd.0008014 (PMC7053709; doi:10.1371/journal.pntd.0008014)
Supplement: S3 Dataset — Gene ID number, log2 Fold change, gene annotation information, and counts of TMPs (transcripts per million) and reads. Positive fold change values indicate enrichment in the former whereas negative fold change values point to enrichment in the later stage. (XLSX) [file pntd.0008014.s008.xlsx]

## Sheet: PRO2dvsNEC4d
Name	locustag	GeneID	log2FoldChange PRO2dvsNEC4d		Gene ID	Best match against All Databases	Description	Molecular Class	Database of Best Match	E-value	Coverage	CDS	Sequence Size	Description TriTryp	Peptide Sequence ID	Sequence Size	Description NR	Peptide Sequence ID	Best match against NR	E-value	Species of Best Match against NR	Best match against PFAM	E-value	Best match against REFSEQ (INVERTEBRATE)	E-value	Species of Best Match against REFSEQ (INVERTEBRATE)	Best match against SMART	E-value	Best match against SWISS-PROT	E-value	Species of Best Match against SWISS-PROT	Best match against All Databases	Database of Best Match	GeneID	TPM PRO2d Replicate 2	TPM PRO2d Replicate 3	TPM PRO2d Average	TPM PRO2d Average (log2)	TPM NEC4d Replicate 1	TPM NEC4d Replicate 2	TPM NEC4d Replicate 3	TPM NEC4d Average	TPM NEC4d Average (log2)	TPM LEP6d Replicate 1	TPM LEP6d Replicate 2	TPM LEP6d Replicate 3	TPM LEP6d Average	TPM LEP6d Average (log2)	TPM LEP8d Replicate 1
XM_001462578.1	LINJ_01_0010	XM_001462578.1	-1.14212		XM_001462578.1	XP_001462615.1	Quinone oxidoreductase	uc	SWISSP	2e-69	99.6	XM_001462578.1	1002	Leishmania infantum JPCM5 hypothetical protein, unknown function partial mRNA	XP_001462615.1	333	hypothetical protein, unknown function	XP_001462615.1	XP_001462615.1	0	Leishmania major strain Friedlin	PMT_4TMC	3.9	uncharacterized protein LOC106161887	0.01	Crassostrea virginica	CLECT	0.05	Dyslexia-associated protein KIAA0319-like protein	0.022	Pongo abelii	XP_001462615.1	NR	XM_001462578.1	39.8	42.08	40.94	5.35544	117.61	102.93	107.14	109.227	6.77118	139.22	158.36	128.61	142.063	7.15039	133.65
XM_001462612.1	LINJ_01_0360	XM_001462612.1	0.859186		XM_001462612.1	XP_001462649.1	Unknown product	uk		NA	NA	XM_001462612.1	777	Leishmania infantum JPCM5 conserved hypothetical protein partial mRNA	XP_001462649.1	258	conserved hypothetical protein	XP_001462649.1	XP_001462649.1	0	Phytomonas sp. isolate Hart1	BASP1	0.002	SWI/SNF complex subunit SMARCC2-like	0.088	Eufriesea mexicana	WHEP-TRS	0.013	Collagen alpha-1(XXVII) chain	0.077	Homo sapiens	XP_001462649.1	NR	XM_001462612.1	124.87	133.75	129.31	7.01469	65.89	78.83	54.51	66.41	6.05333	77.88	67.85	88.89	78.2067	6.28922	74.06
XM_001462619.1	LINJ_01_0440	XM_001462619.1	0.64578		XM_001462619.1	XP_001462657.1	hypothetical protein	uc	NR	1e-140	100	XM_001462619.1	603	Leishmania infantum JPCM5 putative ribosomal protein S7 partial mRNA	XP_001462657.1	200	putative ribosomal protein S7	XP_001462657.1	XP_001462656.1	6e-143	Trypanosoma congolense IL3000	Ribosomal_S7e	5e-83	hypothetical protein LOTGIDRAFT_190901	2e-35	Pediculus humanus corporis	RPOL9	0.25	40S ribosomal protein S7	4e-38	Avicennia marina	XP_001462657.1	NR	XM_001462619.1	2130.98	2093.28	2112.13	11.0445	1399.45	1387.52	1414.56	1400.51	10.4517	1138.07	1097.8	1021.16	1085.68	10.0844	1049.18
XM_001462620.1	LINJ_01_0440	XM_001462620.1	0.64578		XM_001462620.1	XP_001462657.1	ribosomal protein S7 (Leishmania infantum JPCM5) XP_001462657.1 ribosomal protein S7 (Leishmania infantum JPCM5) XP_003857857.1	ps	NR	6e-143	100	XM_001462620.1	603	Leishmania infantum JPCM5 putative ribosomal protein S7 partial mRNA	XP_001462657.1	200	putative ribosomal protein S7	XP_001462657.1	XP_001462656.1	6e-143	Trypanosoma congolense IL3000	Ribosomal_S7e	5e-83	hypothetical protein LOTGIDRAFT_190901	2e-35	Pediculus humanus corporis	RPOL9	0.25	40S ribosomal protein S7	4e-38	Avicennia marina	XP_001462657.1	NR	XM_001462620.1	2130.98	2093.28	2112.13	11.0445	1399.45	1387.52	1414.56	1400.51	10.4517	1138.07	1097.8	1021.16	1085.68	10.0844	1049.18
XM_001462627.1	LINJ_01_0510	XM_001462627.1	0.548477		XM_001462627.1	XP_001462664.1	pre-mRNA-splicing factor ATP-dependent RNA helicasemog-5 - probable fragment	tm	SWISSP	5e-176	57.8	XM_001462627.1	2097	Leishmania infantum JPCM5 putative long-chain-fatty-acid-CoA ligase partial mRNA	XP_001462664.1	698	putative long-chain-fatty-acid-CoA ligase	XP_001462664.1	XP_001462664.1	0	Trypanosoma grayi	AMP-binding	4e-99	long-chain-fatty-acid--CoA ligase 3 isoform X3	7e-108	Habropoda laboriosa	H4	0.55	Long chain acyl-CoA synthetase 9, chloroplastic	7e-101	Arabidopsis thaliana	XP_001462664.1	NR	XM_001462627.1	97.56	65.45	81.505	6.34882	57.03	55.74	58.25	57.0067	5.83306	66.02	60.28	74.56	66.9533	6.06508	64.97
XM_001462635.1	LINJ_01_0590	XM_001462635.1	0.722827		XM_001462635.1	XP_001462672.1	electron transfer flavoprotein subunit alpha mitochondrial-like	pm	REFSEQ-INVERTEBRATE	3e-111	93.4	XM_001462635.1	981	Leishmania infantum JPCM5 putative tricarboxylate carrier partial mRNA	XP_001462672.1	326	putative tricarboxylate carrier	XP_001462672.1	XP_001462672.1	0	Strigomonas culicis	Mtc	2e-117	sideroflexin-5-like	8e-48	Mizuhopecten yessoensis	APC2	1.5	Sideroflexin	4e-54	Dictyostelium discoideum	XP_001462672.1	NR	XM_001462635.1	173.31	164.62	168.965	7.40058	90.37	117.46	91.97	99.9333	6.64289	114.52	111.72	98.51	108.25	6.75822	104.55
XM_001462649.1	LINJ_01_0730	XM_001462649.1	-0.812192		XM_001462649.1	XP_001462686.1	chaperonin TCP20 (Leishmania infantum JPCM5) CBZ08502.1 chaperonin TCP20 (Leishmania infantum JPCM5) SOX63679.1	pm	NR	0	100	XM_001462649.1	1620	Leishmania infantum JPCM5 putative ubiquitin activating enzyme partial mRNA	XP_001462686.1	539	putative ubiquitin activating enzyme	XP_001462686.1	XP_001462686.1	0	Trypanosoma theileri	ThiF	3e-38	NEDD8-activating enzyme E1 catalytic subunit	1e-68	Apis mellifera	PBP5_C	0.44	NEDD8-activating enzyme E1 catalytic subunit	4e-64	Arabidopsis thaliana	XP_001462686.1	NR	XM_001462649.1	17.52	20.21	18.865	4.23764	32.21	45.11	52.69	43.3367	5.43752	45.92	43.24	45.85	45.0033	5.49196	47.11
XM_001462652.1	LINJ_01_0760	XM_001462652.1	-0.644793		XM_001462652.1	XP_001462689.1	Protein phosphatase 1 regulatory subunit 37 - probable fragment	st	SWISSP	1e-11	42.1	XM_001462652.1	2265	Leishmania infantum JPCM5 conserved hypothetical protein partial mRNA	XP_001462689.1	754	conserved hypothetical protein	XP_001462689.1	XP_001462689.1	0	Trypanosoma cruzi cruzi	rRNA_processing	0.17		NA		Ca_chan_IQ	1.1	Serine/threonine-protein kinase RUNKEL	1.3	Arabidopsis thaliana	XP_001462689.1	NR	XM_001462652.1	25.84	20.4	23.12	4.53107	43.41	39	57	46.47	5.53823	42.09	41.63	41.4	41.7067	5.38221	40.62
XM_001462697.1	LINJ_02_0430	XM_001462697.1	0.594761		XM_001462697.1	XP_001462734.1	carboxy-terminal domain RNA polymerase II polypeptide A smallphosphatase 1-like	tm	REFSEQ-INVERTEBRATE	7e-49	87.2	XM_001462697.1	876	Leishmania infantum JPCM5 conserved hypothetical protein partial mRNA	XP_001462734.1	291	conserved hypothetical protein	XP_001462734.1	XP_001462734.1	0	Angomonas deanei	Porin_3	0.0006	fat-like cadherin-related tumor suppressor homolog isoform X2	2.7	Drosophila kikkawai	PRE_C2HC	0.11	Acyl-CoA synthetase family member 4	2	Homo sapiens	XP_001462734.1	NR	XM_001462697.1	410.5	379.68	395.09	8.62604	302.09	209.92	294.15	268.72	8.06996	220.68	248.55	214.71	227.98	7.83276	235.31
XM_001462698.1	LINJ_02_0450	XM_001462698.1	0.819701		XM_001462698.1	XP_001462735.1	Amastin surface glycoprotein	uc	PFAM	3e-75	101.2	XM_001462698.1	606	Leishmania infantum JPCM5 conserved hypothetical protein partial mRNA	XP_001462735.1	201	conserved hypothetical protein	XP_001462735.1	XP_001462735.1	6e-139	Trypanosoma brucei gambiense DAL972	SLX9	0.031	filaggrin isoform X2	3.7	Priapulus caudatus	HELICc	0.77	Formin-like protein 3	0.3	Oryza sativa subsp. japonica	XP_001462735.1	NR	XM_001462698.1	96.67	76.66	86.665	6.43738	64.27	40.35	15.82	40.1467	5.32721	31.47	24.3	21.89	25.8867	4.69414	36.56
XM_001462704.1	LINJ_02_0510	XM_001462704.1	-0.687886		XM_001462704.1	XP_001462741.1	tricarboxylate carrier (Leishmania infantum JPCM5) CAM65210.1 tricarboxylate carrier (Leishmania infantum JPCM5) SOX62052.1	tr	NR	0	100	XM_001462704.1	981	Leishmania infantum JPCM5 conserved hypothetical protein partial mRNA	XP_001462741.1	326	conserved hypothetical protein	XP_001462741.1	XP_001462741.1	0	Leptomonas seymouri	SAPS	0.58	uncharacterized protein KIAA1109-like isoform X3	2	Crassostrea virginica	BON	5.5	Glycerol-3-phosphate dehydrogenase	0.001	Deinococcus geothermalis (strain DSM 11300)	XP_001462741.1	NR	XM_001462704.1	44.18	43.12	43.65	5.44791	96.39	74.75	103.84	91.66	6.51822	94.74	96.87	116.98	102.863	6.68459	107.18
XM_001462717.1	LINJ_02_0640	XM_001462717.1	0.670885		XM_001462717.1	XP_001462754.1	Unknown product	uk		NA	NA	XM_001462717.1	942	Leishmania infantum JPCM5 putative mitochondrial carrier protein partial mRNA	XP_001462754.1	313	putative mitochondrial carrier protein	XP_001462754.1	XP_001462754.1	0	Bodo saltans	Mito_carr	2e-11	mitochondrial ornithine transporter 1	2e-14	Polistes canadensis	SEC14	0.47	Uncharacterized mitochondrial carrier C1682.09c	3e-88	Schizosaccharomyces pombe (strain 972 / ATCC 24843)	XP_001462754.1	NR	XM_001462717.1	110.37	168.36	139.365	7.12272	65.22	104.88	74.6	81.5667	6.34991	78.53	66.62	55.47	66.8733	6.06336	65.08
XM_001462727.1	LINJ_02_0190	XM_001462727.1	1.16409		XM_001462727.1	XP_001462764.1	adaptor gamma-1 chain (Leishmania infantum JPCM5) XP_003864539.1 adaptor gamma-1 chain	uc	NR	0	100	XM_001462727.1	2499	Leishmania infantum JPCM5 phosphoglycan beta 1,2 arabinosyltransferase (SCA1), partial mRNA	XP_001462764.1	832	phosphoglycan beta 1,2 arabinosyltransferase	XP_001462764.1	XP_001462764.1	0	Leishmania infantum	O-FucT	0.52	hypothetical protein HELRODRAFT_170340	1.3	Mizuhopecten yessoensis	AlcB	0.21	GDP-fucose protein O-fucosyltransferase 1	0.5	Caenorhabditis elegans	XP_001462764.1	NR	XM_001462727.1	41.69	59.4	50.545	5.6595	18.84	25.05	22.48	22.1233	4.4675	16.15	18.87	21.77	18.93	4.2426	20.52
XM_001462741.1	LINJ_26_2230	XM_001462741.1	0.72467		XM_001462741.1	XP_001470560.1	Anaphase-promoting complex subunit 11	uc	SWISSP	2e-27	97.6	XM_001462741.1	252	Leishmania infantum JPCM5 putative ribosomal protein L38 partial mRNA	XP_001470560.1	83	putative ribosomal protein L38	XP_001470560.1	XP_001462778.1	8e-53	Trypanosoma rangeli SC58	Ribosomal_L38e	3e-30	60S ribosomal protein L38	6e-24	Drosophila pseudoobscura pseudoobscura	EFG_IV	0.25	60S ribosomal protein L38	1e-24	Drosophila yakuba	XP_001470560.1	NR	XM_001462741.1	4232.67	3672.25	3952.46	11.9485	2453.37	2483.64	2443.15	2460.05	11.2645	2006.24	1942.84	2051.4	2000.16	10.9659	2028.68
XM_001462753.1	LINJ_03_0360	XM_001462753.1	-3.23631		XM_001462753.1	XP_001462790.1	serine peptidase Clan S-	pm/protease	NR	0	100	XM_001462753.1	1113	Leishmania infantum JPCM5 conserved hypothetical protein partial mRNA	XP_001462790.1	370	conserved hypothetical protein	XP_001462790.1	XP_001462790.1	0	Leptomonas seymouri	Grp1_Fun34_YaaH	3e-66	translation factor GUF1 homolog, chloroplastic-like	2e-56	Nicrophorus vespilloides	PSN	3.5	Succinate-acetate/proton symporter SatP	4e-53	Shigella flexneri	XP_001462790.1	NR	XM_001462753.1	18.87	0	9.435	3.23802	85.69	124.58	121.99	110.753	6.79121	92.54	106.32	71.03	89.9633	6.49127	95.21
XM_001462754.1	LINJ_03_0370	XM_001462754.1	-1.36002		XM_001462754.1	XP_001462791.1	Unknown product	uk		NA	NA	XM_001462754.1	771	Leishmania infantum JPCM5 conserved hypothetical protein partial mRNA	XP_001462791.1	256	conserved hypothetical protein	XP_001462791.1	XP_001462791.1	0	Leishmania major strain Friedlin	Grp1_Fun34_YaaH	2e-08	translation factor GUF1 homolog, chloroplastic-like	5e-12	Bombus impatiens	LITAF	7.6	Uncharacterized protein MTH_215	1e-13	Methanothermobacter thermautotrophicus (strain ATCC 29096 / DSM 1053 / JCM 10044 / NBRC 100330 / Delta H)	XP_001462791.1	NR	XM_001462754.1	34.42	15.55	24.985	4.64299	48.84	110.24	107.7	88.9267	6.47454	73.38	68.2	65.55	69.0433	6.10943	54.39
XM_001462787.1	LINJ_03_0940	XM_001462787.1	0.970978		XM_001462787.1	XP_001462824.1	hypothetical protein	uc	NR	8e-71	100	XM_001462787.1	315	Leishmania infantum JPCM5 conserved hypothetical protein partial mRNA	XP_001462824.1	104	conserved hypothetical protein	XP_001462824.1	XP_001462824.1	6e-73	Phytomonas sp. isolate EM1	Nucleoside_tran	0.55	transcriptional regulator ATRX-like	2.7	Varroa destructor	DM11	0.2	Calcium homeostasis modulator protein 2	0.62	Rattus norvegicus	XP_001462824.1	NR	XM_001462787.1	1341.77	1530.04	1435.9	10.4877	747.88	748.64	745.44	747.32	9.54558	597.91	469.3	558.04	541.75	9.08148	586.89
XM_001462804.1	LINJ_04_0040	XM_001462804.1	-1.18953		XM_001462804.1	XP_001462841.1	Poly A polymerase regulatory subunit - probable fragment	st	PFAM	4e-11	71.9	XM_001462804.1	1320	Leishmania infantum JPCM5 hypothetical protein partial mRNA	XP_001462841.1	439	hypothetical protein LINJ_04_0040	XP_001462841.1	XP_001462841.1	0	Leptomonas seymouri	RNF111_N	0.26		NA		VWC_out	0.5	Glutamate--tRNA ligase	0.099	Heliobacterium modesticaldum (strain ATCC 51547 / Ice1)	XP_001462841.1	NR	XM_001462804.1	31.65	25.28	28.465	4.83112	83.46	74.6	80.78	79.6133	6.31494	73.85	59.19	69.71	67.5833	6.0786	60.5
XM_001462809.1	LINJ_04_0090	XM_001462809.1	0.622996		XM_001462809.1	XP_001462846.1	Unknown product	uk		NA	NA	XM_001462809.1	477	Leishmania infantum JPCM5 conserved hypothetical protein partial mRNA	XP_001462846.1	158	conserved hypothetical protein	XP_001462846.1	XP_001462846.1	1e-108	Leptomonas pyrrhocoris	MscS_porin	0.32	tropomyosin	2.3	Caenorhabditis briggsae	BBC	0.012	Structural maintenance of chromosomes protein 6	0.16	Schizosaccharomyces pombe (strain 972 / ATCC 24843)	XP_001462846.1	NR	XM_001462809.1	198	180.8	189.4	7.56529	97.51	103.7	158.46	119.89	6.90557	118.79	122.64	80.72	107.383	6.74663	116.82
XM_001462813.1	LINJ_04_0130	XM_001462813.1	0.668383		XM_001462813.1	XP_001462850.1	succinyl-CoA ligase (ADP/GDP-forming) subunit alphamitochondrial	met/energy	REFSEQ-INVERTEBRATE	2e-139	85.5	XM_001462813.1	903	Leishmania infantum JPCM5 putative exosome complex exonuclease RRP40 partial mRNA	XP_001462850.1	300	putative exosome complex exonuclease RRP40	XP_001462850.1	XP_001462850.1	0	Leptomonas pyrrhocoris	KH_6	1e-08	C. briggsae CBR-EXOS-3 protein	6e-16	Stylophora pistillata	S1	2.2	Putative exosome complex component rrp40	2e-15	Dictyostelium discoideum	XP_001462850.1	NR	XM_001462813.1	100.94	120.74	110.84	6.79233	92.79	49.93	58.75	67.1567	6.06946	60.7	45.11	59.61	55.14	5.78503	61.6
XM_001462822.1	LINJ_04_0210	XM_001462822.1	-0.767346		XM_001462822.1	XP_001462859.1	Unknown product	uk		NA	NA	XM_001462822.1	1065	Leishmania infantum JPCM5 hypothetical protein partial mRNA	XP_001462859.1	354	hypothetical protein LINJ_04_0210	XP_001462859.1	XP_001462859.1	0	Leptomonas pyrrhocoris	Toprim_4	0.044	hypothetical protein CRE_29662	0.38	Tribolium castaneum	Col_cuticle_N	0.52	Elongation factor P	8	Mycoplasma synoviae (strain 53)	XP_001462859.1	NR	XM_001462822.1	80.47	35.7	58.085	5.86009	113.39	132.51	110.78	118.893	6.89352	149.81	145.05	120	138.287	7.11152	130.68
XM_001462823.1	LINJ_04_0220	XM_001462823.1	-0.790024		XM_001462823.1	XP_001462860.1	Unknown product	uk		NA	NA	XM_001462823.1	777	Leishmania infantum JPCM5 conserved hypothetical protein partial mRNA	XP_001462860.1	258	conserved hypothetical protein	XP_001462860.1	XP_001462860.1	0	Leptomonas pyrrhocoris	Glyco_hydro_3_C	0.037		NA		SERPIN	0.091	Ankyrin repeat and KH domain-containing protein CBG24701	7.7	Caenorhabditis briggsae	XP_001462860.1	NR	XM_001462823.1	71.36	41.15	56.255	5.81391	123.87	127.88	112.91	121.553	6.92545	121.6	151.31	127.67	133.527	7.06098	141.23
XM_001462838.1	LINJ_04_0370	XM_001462838.1	-1.15534		XM_001462838.1	XP_001462875.1	viral iap-associated factor homolog - probable fragment	uc	REFSEQ-INVERTEBRATE	1e-21	56.9	XM_001462838.1	729	Leishmania infantum JPCM5 hypothetical protein partial mRNA	XP_001462875.1	242	hypothetical protein LINJ_04_0370	XP_001462875.1	XP_001462875.1	1e-179	Leptomonas seymouri	HS1_rep	0.13	cell adhesion molecule 2-like isoform X1	1.6	Crassostrea gigas	PWWP	3.4		NA		XP_001462875.1	NR	XM_001462838.1	14.44	22.21	18.325	4.19574	85.34	41.6	63.04	63.3267	5.98474	60.46	67.34	90.7	72.8333	6.18653	74.36
XM_001462851.1	LINJ_04_0500	XM_001462851.1	-0.671396		XM_001462851.1	XP_001462888.1	mitochondrial DNA polymerase I protein D (Leishmaniainfantum JPCM5) CAM66559.2 mitochondrial DNA polymerase I protein D (Leishmania	met/energy	NR	0	100	XM_001462851.1	4743	Leishmania infantum JPCM5 hypothetical protein partial mRNA	XP_001462888.1	1580	hypothetical protein LINJ_04_0500	XP_001462888.1	XP_001462888.1	0	Leptomonas pyrrhocoris	Draxin	0.1		NA		SHR3_chaperone	1.5		NA		XP_001462888.1	NR	XM_001462851.1	24.59	18.18	21.385	4.41853	36.89	43.59	35.23	38.57	5.26941	46.74	44.88	50.95	47.5233	5.57056	46.51
XM_001462858.1	LINJ_04_0570	XM_001462858.1	0.580141		XM_001462858.1	XP_001462895.1	exosome complex exonuclease RRP40 (Leishmania infantumJPCM5) CAM65036.1 exosome complex exonuclease RRP40 (Leishmania infantum	pe	NR	0	100	XM_001462858.1	903	Leishmania infantum JPCM5 SPDSYN partial mRNA	XP_001462895.1	300	SPDSYN	XP_001462895.1	XP_001462895.1	0	Leptomonas seymouri	Spermine_synth	5e-79	spermidine synthase-like	1e-88	Strongylocentrotus purpuratus	REC	0.068	Spermidine synthase 1	4e-87	Pisum sativum	XP_001462895.1	NR	XM_001462858.1	246.74	215.6	231.17	7.85281	150.23	146.85	182.77	159.95	7.32148	139.73	151.02	150.37	147.04	7.20006	118.39
XM_001462860.1	LINJ_04_0590	XM_001462860.1	-0.716133		XM_001462860.1	XP_001462897.1	Tubulin binding cofactor C	uc	PFAM	5e-12	93.2	XM_001462860.1	9330	Leishmania infantum JPCM5 hypothetical protein partial mRNA	XP_001462897.1	3109	hypothetical protein LINJ_04_0590	XP_001462897.1	XP_001462897.1	0	Leptomonas pyrrhocoris	Ank	6e-05		NA		ANK	3e-05	Serine/threonine-protein phosphatase 6 regulatory ankyrin repeat subunit C	0.051	Danio rerio	XP_001462897.1	NR	XM_001462860.1	10.44	12.77	11.605	3.53667	27.11	18.27	20.99	22.1233	4.4675	24.33	20.36	26.82	23.8367	4.57511	26.96
XM_001462864.1	LINJ_04_0630	XM_001462864.1	0.551836		XM_001462864.1	XP_001462901.1	ribosomal protein S7 (Leishmania infantum JPCM5) XP_001462657.1 ribosomal protein S7 (Leishmania infantum JPCM5) XP_003857857.1	ps	NR	6e-143	100	XM_001462864.1	603	Leishmania infantum JPCM5 conserved hypothetical protein partial mRNA	XP_001462901.1	200	conserved hypothetical protein	XP_001462901.1	XP_001462901.1	8e-150	Trypanosoma grayi	HU-DNA_bdg	0.65	hemicentin-1-like	4.2	Folsomia candida	AIP3	0.42	Protein translocase subunit SecA	2.7	Campylobacter curvus (strain 525.92)	XP_001462901.1	NR	XM_001462864.1	705.26	946.71	825.985	9.68997	610.8	561.22	552.02	574.68	9.16662	555.06	507.17	453.85	505.36	8.98117	482.91
XM_001462881.1	LINJ_04_0790	XM_001462881.1	0.778338		XM_001462881.1	XP_001462918.1	ap-3 complex subunit delta-1 - probable fragment	uc	SWISSP	5e-119	59.5	XM_001462881.1	3405	Leishmania infantum JPCM5 conserved hypothetical protein partial mRNA	XP_001462918.1	1134	conserved hypothetical protein	XP_001462918.1	XP_001462918.1	0	Leptomonas seymouri	Retinal	0.022		NA		Ami_3	0.21		NA		XP_001462918.1	NR	XM_001462881.1	36.39	46.07	41.23	5.36562	26.75	25.8	16.27	22.94	4.51979	29.91	26.54	28.95	28.4667	4.8312	33.82
XM_001462887.1	LINJ_04_0850	XM_001462887.1	0.583556		XM_001462887.1	XP_001462924.1	unnamed protein product (Leishmania donovani) XP_003888462.1 hypothetical protein	uc	NR	0	100	XM_001462887.1	1191	Leishmania infantum JPCM5 putative serine peptidase, Clan S-, family S54 partial mRNA	XP_001462924.1	396	putative serine peptidase, Clan S-, family S54	XP_001462924.1	XP_001462924.1	0	Leptomonas seymouri	Rhomboid	8e-05		NA		LamB	0.51	Rhomboid domain-containing protein 2	0.0004	Mus musculus	XP_001462924.1	NR	XM_001462887.1	100.99	97.59	99.29	6.63358	62.91	54.68	85.78	67.79	6.083	69.4	53.94	65.28	62.8733	5.97438	68.87
XM_001462888.1	LINJ_04_0860	XM_001462888.1	0.602213		XM_001462888.1	XP_001462925.1	nascent polypeptide associated complex subunit-like protein	uc	NR	0	100	XM_001462888.1	801	Leishmania infantum JPCM5 conserved hypothetical protein partial mRNA	XP_001462925.1	266	conserved hypothetical protein	XP_001462925.1	XP_001462925.1	0	Leptomonas seymouri	Ribosomal_L30	0.0001	39S ribosomal protein L30, mitochondrial-like	0.024	Stomoxys calcitrans	COLFI	3.2	50S ribosomal protein L30	0.003	Thermosipho melanesiensis (strain DSM 12029 / CIP 104789 / BI429)	XP_001462925.1	NR	XM_001462888.1	172.07	129	150.535	7.23396	81.35	106.45	101.4	96.4	6.59096	134.42	97.04	116.91	116.123	6.85951	110.75
XM_001462892.1	LINJ_04_0900	XM_001462892.1	-0.595091		XM_001462892.1	XP_001462929.1	Unknown product	uk		NA	NA	XM_001462892.1	5619	Leishmania infantum JPCM5 hypothetical protein partial mRNA	XP_001462929.1	1872	hypothetical protein LINJ_04_0900	XP_001462929.1	XP_001462929.1	0	Angomonas deanei	PAT1	0.025		NA		BON	2.1		NA		XP_001462929.1	NR	XM_001462892.1	28.62	25.67	27.145	4.76261	41.03	50.38	47.66	46.3567	5.5347	54.23	56.54	54.93	55.2333	5.78747	55.74
XM_001462896.1	LINJ_04_0940	XM_001462896.1	0.543086		XM_001462896.1	XP_001462933.1	hypothetical protein	uc	NR	0	100	XM_001462896.1	1482	Leishmania infantum JPCM5 putative chaperone protein DNAj partial mRNA	XP_001462933.1	493	putative chaperone protein DNAj	XP_001462933.1	XP_001462933.1	0	Angomonas deanei	DnaJ_C	7e-50	dnaJ homolog subfamily A member 3, mitochondrial-like	1e-68	Amphimedon queenslandica	DnaJ	2e-21	Chaperone protein DnaJ	7e-78	Thiobacillus denitrificans (strain ATCC 25259)	XP_001462933.1	NR	XM_001462896.1	90.07	66.79	78.43	6.29333	41.82	57.28	59.91	53.0033	5.72801	47.96	39.75	45.07	44.26	5.46793	48.59
XM_001462928.1	LINJ_05_0010	XM_001462928.1	0.633622		XM_001462928.1	XP_001462965.1	serine/threonine protein phosphatase (Leishmania infantumJPCM5) CAM72909.1 serine/threonine protein phosphatase (Leishmania	st	NR	0	100	XM_001462928.1	2748	Leishmania infantum JPCM5 conserved hypothetical protein partial mRNA	XP_001462965.1	915	conserved hypothetical protein	XP_001462965.1	XP_001462965.1	0	Phytomonas sp. isolate Hart1	DUF390	3e-06	myosin-2 heavy chain	0.41	Aedes albopictus	TOPEUc	0.3	Thyroid receptor-interacting protein 11	7.2	Homo sapiens	XP_001462965.1	NR	XM_001462928.1	103.22	79.37	91.295	6.51246	61	66.7	49.42	59.04	5.88362	59.16	60.36	60.33	59.95	5.90569	73.87
XM_001462937.1	LINJ_05_0190	XM_001462937.1	0.598124		XM_001462937.1	XP_001462974.1	Unknown product	uk		NA	NA	XM_001462937.1	1086	Leishmania infantum JPCM5 conserved hypothetical protein partial mRNA	XP_001462974.1	361	conserved hypothetical protein	XP_001462974.1	XP_001462974.1	0	Trypanosoma theileri	Fip1	2e-19	pre-mRNA 3'-end-processing factor FIP1	3e-08	Polistes dominula	ZnF_C3H1	1e-10	Pre-mRNA 3'-end-processing factor FIP1	9e-09	Rattus norvegicus	XP_001462974.1	NR	XM_001462937.1	90.82	108.24	99.53	6.63706	71.56	59.46	58.14	63.0533	5.9785	87.18	53.47	70.21	70.2867	6.13518	70.15
XM_001462947.2	LINJ_05_0140	XM_001462947.2	0.679457		XM_001462947.2	XP_001462984.2	dipeptylcarboxypeptidase (Leishmania infantum JPCM5) CAM65302.2 dipeptylcarboxypeptidase	met/aa	NR	0	100	XM_001462947.2	2037	Leishmania infantum JPCM5 putative nucleolar RNA helicase II partial mRNA	XP_001462984.2	678	putative nucleolar RNA helicase II	XP_001462984.2	XP_001462984.2	0	Phytomonas sp. isolate EM1	DEAD	2e-45	nucleolar RNA helicase 2-like isoform X1	3e-142	Hydra vulgaris	DEXDc	7e-41	Nucleolar RNA helicase 2	3e-132	Rattus norvegicus	XP_001462984.2	NR	XM_001462947.2	62.42	68.48	65.45	6.03232	45.88	37.67	37.21	40.2533	5.33104	42.44	28.49	43.03	37.9867	5.24742	35.47
XM_001462951.1	LINJ_05_0280	XM_001462951.1	-0.605792		XM_001462951.1	XP_001462988.1	Rab subfamily of small GTPases	pe	SMART	3e-80	112	XM_001462951.1	675	Leishmania infantum JPCM5 putative protein tyrosine phosphatase partial mRNA	XP_001462988.1	224	putative protein tyrosine phosphatase	XP_001462988.1	XP_001462988.1	4e-163	Angomonas deanei	PTPLA	3e-69	very-long-chain (3R)-3-hydroxyacyl-CoA dehydratase 2-like	1e-48	Schistosoma haematobium	V4R	0.57	Very-long-chain (3R)-3-hydroxyacyl-CoA dehydratase PASTICCINO 2	3e-44	Arabidopsis thaliana	XP_001462988.1	NR	XM_001462951.1	274.84	225.56	250.2	7.96694	402.93	448.44	452.2	434.523	8.76329	440.43	483.42	427.1	450.317	8.8148	444.98
XM_001462976.2	LINJ_05_0510	XM_001462976.2	0.777051		XM_001462976.2	XP_001463014.1	monocarboxylate transporter-like protein (Leishmania infantumJPCM5) CAM65357.1 monocarboxylate transporter-like protein (Leishmania infantum JPCM5)	tr	NR	0	100	XM_001462976.2	1725	Leishmania infantum JPCM5 ATPase alpha subunit partial mRNA	XP_001463014.1	574	ATPase alpha subunit	XP_001463014.1	XP_001463014.1	0	Angomonas deanei	ATP-synt_ab	9e-104		NA		LPD_N	0.85	ATP synthase subunit alpha	1e-141	Magnetospirillum magneticum (strain AMB-1 / ATCC 700264)	XP_001463014.1	NR	XM_001462976.2	422.92	490.96	456.94	8.83586	294	278.3	263.62	278.64	8.12226	263.31	276.6	254.43	264.78	8.04865	248.69
XM_001462977.1	LINJ_05_0510	XM_001462977.1	0.777051		XM_001462977.1	XP_001463014.1	ATP synthase subunit alpha	met/energy	SWISSP	1e-141	83	XM_001462977.1	1725	Leishmania infantum JPCM5 ATPase alpha subunit partial mRNA	XP_001463014.1	574	ATPase alpha subunit	XP_001463014.1	XP_001463014.1	0	Angomonas deanei	ATP-synt_ab	9e-104		NA		LPD_N	0.85	ATP synthase subunit alpha	1e-141	Magnetospirillum magneticum (strain AMB-1 / ATCC 700264)	XP_001463014.1	NR	XM_001462977.1	422.92	490.96	456.94	8.83586	294	278.3	263.62	278.64	8.12226	263.31	276.6	254.43	264.78	8.04865	248.69
XM_001462997.1	LINJ_05_0710	XM_001462997.1	-0.519919		XM_001462997.1	XP_001463034.1	receptor-type adenylate cyclase b (Leishmania infantum JPCM5) CAM59704.1 receptor-type adenylate cyclase b	st	NR	0	100	XM_001462997.1	4203	Leishmania infantum JPCM5 putative CYC2-like cyclin partial mRNA	XP_001463034.1	1400	putative CYC2-like cyclin	XP_001463034.1	XP_001463034.1	0	Leishmania major	Cyclin	4e-14		NA		CRISPR_assoc	1.3	Cyclin-U4-1	4e-20	Arabidopsis thaliana	XP_001463034.1	NR	XM_001462997.1	39.27	42.82	41.045	5.35913	52.32	72.92	74.17	66.47	6.05463	72.62	75.16	76.84	74.8733	6.22638	70.77
XM_001463002.1	LINJ_05_0760	XM_001463002.1	-1.87081		XM_001463002.1	XP_001463039.1	Unknown product	uk		NA	NA	XM_001463002.1	4593	Leishmania infantum JPCM5 kinesin-like protein partial mRNA	XP_001463039.1	1530	kinesin-like protein	XP_001463039.1	XP_001463039.1	0	Phytomonas sp. isolate EM1	Kinesin	1e-70		NA		KISc	4e-68	Kinesin-related protein 5	1e-36	Dictyostelium discoideum	XP_001463039.1	NR	XM_001463002.1	20.2	20.29	20.245	4.33949	77.02	86.26	81.92	81.7333	6.35285	97.23	110.89	110.51	106.21	6.73078	105.28
XM_001463003.2	LINJ_05_0770	XM_001463003.2	0.677897		XM_001463003.2	XP_001463040.2	stealth protein cr2 - probable fragment	uc	PFAM	3e-11	59.2	XM_001463003.2	4131	Leishmania infantum JPCM5 hypothetical protein, unknown function partial mRNA	XP_001463040.2	1376	hypothetical protein, unknown function	XP_001463040.2	XP_001463040.2	0	Leptomonas seymouri	Gag_p6	0.19		NA		LRRCT	0.15		NA		XP_001463040.2	NR	XM_001463003.2	31.98	31.86	31.92	4.99639	21.48	17.99	19.67	19.7133	4.3011	25.61	19.7	21.07	22.1267	4.46771	20.58
XM_001463008.1	LINJ_05_0820	XM_001463008.1	0.577006		XM_001463008.1	XP_001463045.1	Unknown product	uk		NA	NA	XM_001463008.1	2826	Leishmania infantum JPCM5 conserved hypothetical protein partial mRNA	XP_001463045.1	941	conserved hypothetical protein	XP_001463045.1	XP_001463045.1	0	Phytomonas sp. isolate Hart1	DUF1841	0.68		NA		PGA_cap	1.3	Alpha-conotoxin Cp20.3	3.3	Conus capitaneus	XP_001463045.1	NR	XM_001463008.1	31.26	39.78	35.52	5.15056	29.3	21.59	15.06	21.9833	4.45834	29.39	18.28	33.2	26.9567	4.75257	23.31
XM_001463030.1	LINJ_05_1040	XM_001463030.1	0.890086		XM_001463030.1	XP_001463067.1	Unknown product	uk		NA	NA	XM_001463030.1	1074	Leishmania infantum JPCM5 stomatin-like protein partial mRNA	XP_001463067.1	357	stomatin-like protein	XP_001463067.1	XP_001463067.1	0	Phytomonas sp. isolate Hart1	Band_7	1e-30		NA		PHB	2e-40	Stomatin-like protein 2, mitochondrial	2e-82	Homo sapiens	XP_001463067.1	NR	XM_001463030.1	187	198.01	192.505	7.58875	117.75	92.72	112.41	107.627	6.74989	99.55	97.57	112.2	103.107	6.68799	103
XM_001463031.1	LINJ_05_1050	XM_001463031.1	0.566181		XM_001463031.1	XP_001463068.1	Unknown product	uk		NA	NA	XM_001463031.1	1332	Leishmania infantum JPCM5 hypothetical protein, unknown function partial mRNA	XP_001463068.1	443	hypothetical protein, unknown function	XP_001463068.1	XP_001463068.1	0	Angomonas deanei	Activator_LAG-3	0.024		NA		Arfaptin	0.19	Uncharacterized protein C11orf65 homolog	0.37	Mus musculus	XP_001463068.1	NR	XM_001463031.1	84.38	80.64	82.51	6.3665	59.84	52.08	50.51	54.1433	5.75871	56.87	56.49	66.39	59.9167	5.90489	54.31
XM_001463045.1	LINJ_05_1190	XM_001463045.1	1.36835		XM_001463045.1	XP_001463082.1	Unknown product	uk		NA	NA	XM_001463045.1	408	Leishmania infantum JPCM5 putative prefoldin subunit partial mRNA	XP_001463082.1	135	putative prefoldin subunit	XP_001463082.1	XP_001463082.1	2e-89	Strigomonas culicis	Prefoldin_2	2e-12		NA		PCRF	0.81	Prefoldin subunit 6	2e-14	Mus musculus	XP_001463082.1	NR	XM_001463045.1	430.68	484.94	457.81	8.83861	181.8	157.09	214.86	184.583	7.52813	185.35	145.26	182.08	170.897	7.41698	135.97
XM_001463048.1	LINJ_06_0010	XM_001463048.1	-0.728433		XM_001463048.1	XP_001463085.1	Unknown product	uk		NA	NA	XM_001463048.1	303	Leishmania infantum JPCM5 histone H4 partial mRNA	XP_001463085.1	100	histone H4	XP_001463085.1	XP_001463085.1	7e-64	Leishmania braziliensis MHOM BR 75 M2904	CENP-T_C	0.001		NA		H4	4e-31	Histone H4	2e-33	Mastigamoeba balamuthi	XP_001463085.1	NR	XM_001463048.1	7142.61	6530.5	6836.56	12.7391	11531.3	13267.3	12571.2	12456.6	13.6046	12421.4	12122.8	9857.73	11467.3	13.4852	11522.1
XM_001463051.1	LINJ_06_0040	XM_001463051.1	0.593988		XM_001463051.1	XP_001463088.1	Unknown product	uk		NA	NA	XM_001463051.1	876	Leishmania infantum JPCM5 conserved hypothetical protein partial mRNA	XP_001463088.1	291	conserved hypothetical protein	XP_001463088.1	XP_001463088.1	0	Strigomonas culicis	MRP-L46	9e-20		NA		RPOL8c	3.4	39S ribosomal protein L46, mitochondrial	4e-11	Bos taurus	XP_001463088.1	NR	XM_001463051.1	158.78	98.27	128.525	7.00591	80.1	80.62	94.67	85.13	6.4116	105.59	96.85	96.83	99.7567	6.64034	81.76
XM_001463076.1	LINJ_06_0310	XM_001463076.1	-1.02719		XM_001463076.1	XP_001463113.1	metallo-peptidase Clan MA(E)	pm/protease	NR	0	100	XM_001463076.1	2034	Leishmania infantum JPCM5 putative folate/biopterin transporter partial mRNA	XP_001463113.1	677	putative folate/biopterin transporter	XP_001463113.1	XP_001463113.1	0	Leptomonas pyrrhocoris	BT1	6e-136		NA		DnaG_DnaB_bind	0.007	Probable folate-biopterin transporter 2	5e-14	Arabidopsis thaliana	XP_001463113.1	NR	XM_001463076.1	35.07	31.66	33.365	5.06026	63.07	98.82	69.22	77.0367	6.26747	105.57	96.79	97.24	99.8667	6.64193	78.51
XM_001463084.1	LINJ_06_0390	XM_001463084.1	0.652793		XM_001463084.1	XP_001463121.1	Glutaminyl-peptide cyclotransferase - probable fragment	uc	SWISSP	2e-11	22	XM_001463084.1	2724	Leishmania infantum JPCM5 conserved hypothetical protein partial mRNA	XP_001463121.1	907	conserved hypothetical protein	XP_001463121.1	XP_001463121.1	0	Phytomonas sp. isolate EM1	DEAD	0.025		NA		DEXDc	0.013	ATP-dependent RNA helicase DBP2	0.0003	Ustilago maydis (strain 521 / FGSC 9021)	XP_001463121.1	NR	XM_001463084.1	53.76	80.1	66.93	6.06458	43.69	40.04	44.98	42.9033	5.42302	44.27	37.02	45.46	42.25	5.40088	52.63
XM_001463124.1	LINJ_06_0810	XM_001463124.1	-0.890163		XM_001463124.1	XP_001463161.1	Serine/threonine-protein kinase tor - probable fragment	st	SWISSP	1e-111	45.6	XM_001463124.1	10023	Leishmania infantum JPCM5 hypothetical protein, unknown function partial mRNA	XP_001463161.1	3340	hypothetical protein, unknown function	XP_001463161.1	XP_001463161.1	0	Leishmania panamensis	Gag_spuma	0.012		NA		Semialdhyde_dh	5.5		NA		XP_001463161.1	NR	XM_001463124.1	9.71	7.8	8.755	3.13011	16.86	18.72	21.32	18.9667	4.24539	23.97	20.01	23.03	22.3367	4.48134	21.59
XM_001463126.1	LINJ_06_0830	XM_001463126.1	-0.551581		XM_001463126.1	XP_001463163.1	Unknown product	uk		NA	NA	XM_001463126.1	4788	Leishmania infantum JPCM5 conserved hypothetical protein partial mRNA	XP_001463163.1	1595	conserved hypothetical protein	XP_001463163.1	XP_001463163.1	0	Leptomonas seymouri	Atrophin-1	0.74		NA		Glyco_18	0.25		NA		XP_001463163.1	NR	XM_001463126.1	14.99	15.12	15.055	3.91217	26.57	27.47	23.44	25.8267	4.69079	31.56	30.9	30.32	30.9267	4.95078	32.31
XM_001463134.1	LINJ_06_0910	XM_001463134.1	-0.923969		XM_001463134.1	XP_001463171.1	Ring finger	prot	SMART	4e-07	105	XM_001463134.1	1251	Leishmania infantum JPCM5 putative acyl-coenzyme a dehydrogenase partial mRNA	XP_001463171.1	416	putative acyl-coenzyme a dehydrogenase	XP_001463171.1	XP_001463171.1	0	Leptomonas pyrrhocoris	Acyl-CoA_dh_1	3e-48	medium-chain specific acyl-CoA dehydrogenase, mitochondrial-like	2e-177	Nematostella vectensis	ACTIN	0.17	Medium-chain specific acyl-CoA dehydrogenase, mitochondrial	5e-172	Sus scrofa	XP_001463171.1	NR	XM_001463134.1	18.09	41.73	29.91	4.90256	68.72	72.07	60.91	67.2333	6.0711	92.62	106.2	88.02	95.6133	6.57914	97.8
XM_001463135.1	LINJ_06_0920	XM_001463135.1	-0.686846		XM_001463135.1	XP_001463172.1	protein-cysteine N-palmitoyltransferase HHAT - probable fragment	met/lipd	REFSEQ-INVERTEBRATE	1e-11	48.6	XM_001463135.1	2337	Leishmania infantum JPCM5 conserved hypothetical protein partial mRNA	XP_001463172.1	778	conserved hypothetical protein	XP_001463172.1	XP_001463172.1	0	Trypanosoma rangeli SC58	DUF5124	0.54		NA		DysFN	0.61		NA		XP_001463172.1	NR	XM_001463135.1	25	12.14	18.57	4.2149	48.99	27.4	42.51	39.6333	5.30864	39.11	39.81	36.72	38.5467	5.26853	34.39
XM_001463176.1	LINJ_07_0010	XM_001463176.1	0.629762		XM_001463176.1	XP_001463213.1	Heat shock 70 kDa protein 17	pm	SWISSP	3e-55	86.2	XM_001463176.1	2178	Leishmania infantum JPCM5 putative ubiquitin activating E1 enzyme partial mRNA	XP_001463213.1	725	putative ubiquitin activating E1 enzyme	XP_001463213.1	XP_001463213.1	0	Phytomonas sp. isolate EM1	ThiF	6e-33	ubiquitin-like modifier-activating enzyme ATG7	2e-107	Limulus polyphemus	Malic_M	0.23	Ubiquitin-like modifier-activating enzyme atg7	1e-105	Arabidopsis thaliana	XP_001463213.1	NR	XM_001463176.1	45.37	27.8	36.585	5.19318	25.14	20.61	23.52	23.09	4.5292	33.88	25.54	40.08	33.1667	5.05166	37.42
XM_001463178.1	LINJ_07_0030	XM_001463178.1	1.20833		XM_001463178.1	XP_001463215.1	C-1-tetrahydrofolate synthase	uc	NR	0	100	XM_001463178.1	900	Leishmania infantum JPCM5 conserved hypothetical protein partial mRNA	XP_001463215.1	299	conserved hypothetical protein	XP_001463215.1	XP_001463215.1	0	Trypanosoma rangeli SC58	DOT1	5e-15	uncharacterized protein LOC106458173	4e-07	Zootermopsis nevadensis	rADc	0.081	Histone-lysine N-methyltransferase, H3 lysine-79 specific	1e-07	Saccharomyces cerevisiae (strain ATCC 204508 / S288c)	XP_001463215.1	NR	XM_001463178.1	495.38	580.04	537.71	9.07068	268.36	246.18	203.14	239.227	7.90223	213.85	234.3	247.51	231.887	7.85728	246.87
XM_001463180.1	LINJ_07_0050	XM_001463180.1	0.951177		XM_001463180.1	XP_001463217.1	Unknown product	uk		NA	NA	XM_001463180.1	945	Leishmania infantum JPCM5 conserved hypothetical protein partial mRNA	XP_001463217.1	314	conserved hypothetical protein	XP_001463217.1	XP_001463217.1	0	Phytomonas sp. isolate Hart1	SurA_N_3	0.17	rap guanine nucleotide exchange factor 2-like	4.6	Drosophila eugracilis	AIP3	0.43		NA		XP_001463217.1	NR	XM_001463180.1	92.23	139.11	115.67	6.85387	56.6	69.67	37.16	54.4767	5.76757	55.42	59.55	43.7	52.89	5.72492	54.8
XM_001463204.1	LINJ_07_0480	XM_001463204.1	-0.642462		XM_001463204.1	XP_001463241.1	mRNA cap methyltransferase-like protein (Leishmania infantumJPCM5) CBZ08653.1 mRNA cap methyltransferase-like protein (Leishmania infantum JPCM5)	tm	NR	0	100	XM_001463204.1	3138	Leishmania infantum JPCM5 conserved hypothetical protein partial mRNA	XP_001463241.1	1045	conserved hypothetical protein	XP_001463241.1	XP_001463241.1	0	Trypanosoma rangeli SC58	DUF1373	0.0007		NA		START	0.16	T-complex-associated testis-expressed protein 1	0.002	Mus musculus	XP_001463241.1	NR	XM_001463204.1	33.82	21.18	27.5	4.78136	52.53	48.96	51.46	50.9833	5.67195	58.02	56.44	62.32	58.9267	5.88085	71.4
XM_001463215.1	LINJ_07_0230	XM_001463215.1	-0.59705		XM_001463215.1	XP_001463252.1	Unknown product	uk		NA	NA	XM_001463215.1	1875	Leishmania infantum JPCM5 putative Golgi/lysosome glycoprotein partial mRNA	XP_001463252.1	624	putative Golgi/lysosome glycoprotein	XP_001463252.1	XP_001463252.1	0	Trypanosoma theileri	Rad9_Rad53_bind	0.079	fibronectin type III domain protein	5.4	Necator americanus	C4	2.3	Muscarinic acetylcholine receptor gar-2	4	Caenorhabditis elegans	XP_001463252.1	NR	XM_001463215.1	41.58	23.02	32.3	5.01346	63.89	60.1	53.72	59.2367	5.88842	63.18	73.88	71.72	69.5933	6.12088	75.15
XM_001463217.1	LINJ_07_0210	XM_001463217.1	0.567746		XM_001463217.1	XP_001463254.1	Unknown product	uk		NA	NA	XM_001463217.1	777	Leishmania infantum JPCM5 putative cytochrome c1, heme protein, mitochondrial precursor partial mRNA	XP_001463254.1	258	putative cytochrome c1, heme protein, mitochondrial precursor	XP_001463254.1	XP_001463254.1	0	Trypanosoma brucei gambiense DAL972	Cytochrom_C1	1e-111	cytochrome c1, heme protein, mitochondrial-like, partial	9e-59	Apis cerana	CRISPR_assoc	0.78	Cytochrome c1, heme protein	9e-65	Euglena gracilis	XP_001463254.1	NR	XM_001463217.1	437.06	380.66	408.86	8.67546	271.46	287.3	288.12	282.293	8.14105	260.97	268.3	205.24	244.837	7.93568	287.63
XM_001463231.1	LINJ_07_0560	XM_001463231.1	0.513806		XM_001463231.1	XP_001463268.1	hypothetical protein	uc	NR	0	100	XM_001463231.1	1002	Leishmania infantum JPCM5 putative 60S ribosomal protein L7a partial mRNA	XP_001463268.1	333	putative 60S ribosomal protein L7a	XP_001463268.1	XP_001463268.1	0	Trypanosoma congolense IL3000	Ribosomal_L7Ae	8e-19	60S ribosomal protein L7a-like	1e-72	Mizuhopecten yessoensis	FeoA	1.2	60S ribosomal protein L7a	2e-67	Gallus gallus	XP_001463268.1	NR	XM_001463231.1	3948.78	4323.18	4135.98	12.014	3036.17	2980.93	3076.11	3031.07	11.5656	2414.29	2660.06	2549.86	2541.4	11.3114	2466.56
XM_001463237.1	LINJ_07_0650	XM_001463237.1	-0.699887		XM_001463237.1	XP_001463274.1	iq domain-containing protein h-like - probable fragment	uc	REFSEQ-INVERTEBRATE	9e-95	62.3	XM_001463237.1	2496	Leishmania infantum JPCM5 conserved hypothetical protein partial mRNA	XP_001463274.1	831	conserved hypothetical protein	XP_001463274.1	SOX62703.1	0	Leptomonas seymouri	Sel1	2e-06	protein sel-1 homolog 1-like, partial	5e-22	Stylophora pistillata	SEL1	7e-09	Protein sel-1 homolog 1	2e-21	Rattus norvegicus	XP_001463274.1	NR	XM_001463237.1	19.64	11.33	15.485	3.9528	29.02	31.35	38.59	32.9867	5.04381	39.12	35.43	44.49	39.68	5.31034	38.25
XM_001463260.1	LINJ_07_0910	XM_001463260.1	-1.79006		XM_001463260.1	XP_001463297.1	Unknown product	uk		NA	NA	XM_001463260.1	1704	Leishmania infantum JPCM5 flavoprotein subunit-like protein partial mRNA	XP_001463297.1	567	flavoprotein subunit-like protein	XP_001463297.1	SOX62729.1	0	Strigomonas culicis	FAD_binding_2	4e-44	fumarate reductase-like	9e-123	Plutella xylostella	CPSase_L_D3	5.9	Fumarate reductase	8e-83	Schizosaccharomyces pombe (strain 972 / ATCC 24843)	XP_001463297.1	NR	XM_001463260.1	62.67	23.39	43.03	5.42727	160.12	173.76	181.84	171.907	7.42548	149.64	174.71	137.59	153.98	7.2666	140.94
XM_001463264.2	LINJ_07_0990	XM_001463264.2	-0.92333		XM_001463264.2	XP_001463301.2	conserved hypothetical protein	uc	NR	0	100	XM_001463264.2	7023	Leishmania infantum JPCM5 conserved hypothetical protein partial mRNA	XP_001463301.2	2340	conserved hypothetical protein	XP_001463301.2	XP_001463301.2	0	Leishmania infantum JPCM5	IglC	8.9		NA		WNT1	0.56	Titin	1e-05	Mus musculus	XP_001463301.2	NR	XM_001463264.2	8.84	12.69	10.765	3.42828	20.34	24.43	25.94	23.57	4.55888	17.86	21.97	24.72	21.5167	4.42738	19.47
XM_001463296.1	LINJ_07_1340	XM_001463296.1	-1.59047		XM_001463296.1	XP_001463333.1	Pyridine nucleotide-disulphide oxidoreductase	met/int	PFAM	1e-68	114.9	XM_001463296.1	1476	Leishmania infantum JPCM5 putative amino acid transporter (AAT19), partial mRNA	XP_001463333.1	491	putative amino acid transporter	XP_001463333.1	XP_001463333.1	0	Trypanosoma theileri	Aa_trans	1e-40	putative sodium-coupled neutral amino acid transporter 10	6e-32	Anoplophora glabripennis	OSTEO	0.82	Sodium-coupled neutral amino acid transporter 1	1e-22	Rattus norvegicus	XP_001463333.1	NR	XM_001463296.1	189.55	188.82	189.185	7.56365	608.47	633.73	616.82	619.673	9.27536	699.51	711.21	732.94	714.553	9.4809	644.15
XM_001463338.1	LINJ_08_0340	XM_001463338.1	1.06957		XM_001463338.1	XP_001463375.1	Unknown product	uk		NA	NA	XM_001463338.1	288	Leishmania infantum JPCM5 conserved hypothetical protein partial mRNA	XP_001463375.1	95	conserved hypothetical protein	XP_001463375.1	XP_001463375.1	1e-64	Trypanosoma equiperdum	zf-Tim10_DDP	0.0001	hypothetical protein LOTGIDRAFT_214257	0.26	Mizuhopecten yessoensis	LEM	0.13	Glycoprotein	0.042	Bovine ephemeral fever virus (strain BB7721)	XP_001463375.1	NR	XM_001463338.1	266.36	450.61	358.485	8.48577	115.43	160.43	201.54	159.133	7.31409	184.97	149.06	141.57	158.533	7.30864	180.59
XM_001463343.1	LINJ_08_0400	XM_001463343.1	-0.657622		XM_001463343.1	XP_001463380.1	Unknown product	uk		NA	NA	XM_001463343.1	5661	Leishmania infantum JPCM5 conserved hypothetical protein partial mRNA	XP_001463380.1	1886	conserved hypothetical protein	XP_001463380.1	XP_001463380.1	0	Leptomonas pyrrhocoris	CEP63	0.011		NA		TOPEUc	0.85	Myosin-11	0.024	Gallus gallus	XP_001463380.1	NR	XM_001463343.1	17.88	18.81	18.345	4.19731	35.74	33.06	29.85	32.8833	5.03928	38.03	29.71	32.59	33.4433	5.06365	37.85
XM_001463352.1	LINJ_08_0510	XM_001463352.1	-1.08037		XM_001463352.1	XP_001463389.1	Unknown product	uk		NA	NA	XM_001463352.1	1089	Leishmania infantum JPCM5 hypothetical protein, unknown function partial mRNA	XP_001463389.1	362	hypothetical protein, unknown function	XP_001463389.1	XP_001463389.1	0	Leishmania panamensis	Auxin_inducible	0.44		NA		WHEP-TRS	8		NA		XP_001463389.1	NR	XM_001463352.1	12.07	24.37	18.22	4.18745	33.89	65.2	47.42	48.8367	5.60989	72.12	70.72	55.77	66.2033	6.04883	53.61
XM_001463376.1	LINJ_08_0750	XM_001463376.1	0.623127		XM_001463376.1	XP_001463413.1	DDRGK domain	uc	PFAM	6e-18	111.1	XM_001463376.1	1029	Leishmania infantum JPCM5 putative tuzin partial mRNA	XP_001463413.1	342	putative tuzin	XP_001463413.1	XP_001463413.1	0	Leishmania braziliensis MHOM BR 75 M2904	Glyco_hydro_15	0.16	uncharacterized protein LOC106056966 isoform X4	0.92	Ceratitis capitata	LNS2	0.034	Endosialin	4.1	Mus musculus	XP_001463413.1	NR	XM_001463376.1	254.22	241.26	247.74	7.95268	150.23	166.85	179.8	165.627	7.37179	172.52	176.14	177.25	175.303	7.45371	169.84
XM_001463380.1	LINJ_08_0800	XM_001463380.1	-1.10099		XM_001463380.1	XP_001463417.1	Unknown product	uk		NA	NA	XM_001463380.1	873	Leishmania infantum JPCM5 hypothetical protein, unknown function partial mRNA	XP_001463417.1	290	hypothetical protein, unknown function	XP_001463417.1	XP_001463417.1	0	Phytomonas sp. isolate EM1	DUF1517	0.003	uncharacterized protein LOC110057888	0.024	Harpegnathos saltator	CG-1	1.7	Polyribonucleotide nucleotidyltransferase	0.088	Caulobacter sp. (strain K31)	XP_001463417.1	NR	XM_001463380.1	108.87	76.24	92.555	6.53224	211.39	259.64	210.46	227.163	7.82759	213.22	263.83	257.84	244.963	7.93642	218.73
XM_001463397.1	LINJ_08_1010	XM_001463397.1	0.567623		XM_001463397.1	XP_001463434.1	Ras-related GTP-binding protein C	st	SWISSP	2e-71	89.2	XM_001463397.1	1098	Leishmania infantum JPCM5 conserved hypothetical protein partial mRNA	XP_001463434.1	365	conserved hypothetical protein	XP_001463434.1	XP_001463434.1	0	Strigomonas culicis	Phostensin	0.1	IQ domain-containing protein D-like	6.7	Agrilus planipennis	Hr1	0.01	DNA-directed RNA polymerase subunit beta	1.8	Alcanivorax borkumensis (strain ATCC 700651 / DSM 11573 / NCIMB 13689 / SK2)	XP_001463434.1	NR	XM_001463397.1	651.82	634.57	643.195	9.32911	434.67	428.68	506.41	456.587	8.83474	349	394.26	422.56	388.607	8.60217	365.28
XM_001463422.1	LINJ_09_0020	XM_001463422.1	0.818881		XM_001463422.1	XP_001463459.1	Organic solute transporter Ostalpha	tr	PFAM	7e-89	102.7	XM_001463422.1	1122	Leishmania infantum JPCM5 conserved hypothetical protein partial mRNA	XP_001463459.1	373	conserved hypothetical protein	XP_001463459.1	XP_001463459.1	0	Trypanosoma theileri	ANAPC4_WD40	0.015	WD repeat-containing protein 74	6e-38	Loa loa	WD40	0.26	WD repeat-containing protein 74	5e-26	Bos taurus	XP_001463459.1	NR	XM_001463422.1	142.99	138	140.495	7.13437	77.6	82.53	78.98	79.7033	6.31657	109.07	69.4	94.11	90.86	6.50557	73.25
XM_001463424.1	LINJ_09_0040	XM_001463424.1	0.547118		XM_001463424.1	XP_001463461.1	metallo-peptidase Clan MG	pm/protease	NR	0	100	XM_001463424.1	1860	Leishmania infantum JPCM5 conserved hypothetical protein partial mRNA	XP_001463461.1	619	conserved hypothetical protein	XP_001463461.1	XP_001463461.1	0	Phytomonas sp. isolate EM1	HisKA_2	0.51	laminin subunit alpha	1	Nilaparvata lugens	HTH_XRE	0.61	Pre-mRNA-processing factor 39	0.51	Saccharomyces cerevisiae (strain ATCC 204508 / S288c)	XP_001463461.1	NR	XM_001463424.1	85.56	106.42	95.99	6.58481	66.42	69.19	58.58	64.73	6.01636	64.24	56.33	60.79	60.4533	5.91775	70.83
XM_001463428.1	LINJ_09_0080	XM_001463428.1	-0.793908		XM_001463428.1	XP_001463465.1	Peptidyl-tRNA hydrolase PTH2	ps	PFAM	8e-40	115.7	XM_001463428.1	396	Leishmania infantum JPCM5 putative RNA-binding protein 5 partial mRNA	XP_001463465.1	131	putative RNA-binding protein 5	XP_001463465.1	XP_001463465.1	5e-92	Phytomonas sp. isolate EM1	RRM_1	2e-20	CUGBP Elav-like family member 3-A isoform X1	1e-14	Drosophila virilis	RRM	1e-26	Sex-lethal homolog	1e-14	Megaselia scalaris	XP_001463465.1	NR	XM_001463428.1	642.41	469.28	555.845	9.11854	1012.37	1278.51	1037.56	1109.48	10.1157	1564.63	1099.11	1194.98	1286.24	10.3289	1201.89
XM_001463432.1	LINJ_09_0120	XM_001463432.1	0.820963		XM_001463432.1	XP_001463469.1	Unknown product	uk		NA	NA	XM_001463432.1	1749	Leishmania infantum JPCM5 calmodulin-like protein containing EF hand domain partial mRNA	XP_001463469.1	582	calmodulin-like protein containing EF hand domain	XP_001463469.1	XP_001463469.1	0	Strigomonas culicis	EF-hand_7	4e-13	myosin heavy chain, striated muscle-like	3.1	Amphimedon queenslandica	HTH_LACI	0.002	Myosin-7	0.39	Homo sapiens	XP_001463469.1	NR	XM_001463432.1	100.36	88.89	94.625	6.56415	49.78	59.13	51.63	53.5133	5.74183	73.02	68.64	69.49	70.3833	6.13716	72.44
XM_001463435.1	LINJ_09_0150	XM_001463435.1	0.757286		XM_001463435.1	XP_001463472.1	importin-5-like	uc	REFSEQ-INVERTEBRATE	9e-63	90.4	XM_001463435.1	3255	Leishmania infantum JPCM5 putative kinesin partial mRNA	XP_001463472.1	1084	putative kinesin	XP_001463472.1	XP_001463472.1	0	Angomonas deanei	Kinesin	4e-99	chromosome-associated kinesin KIF4-like	3e-57	Acanthaster planci	KISc	5e-93	Chromosome-associated kinesin KIF4	3e-57	Xenopus laevis	XP_001463472.1	NR	XM_001463435.1	18.6	33.26	25.93	4.69655	17.59	13.52	12.18	14.43	3.851	15.1	15.45	15.5	15.35	3.94017	17.48
XM_001463439.1	LINJ_09_0190	XM_001463439.1	-7.14406		XM_001463439.1	XP_001463476.1	microtubule associated protein-like protein (Leishmania infantumJPCM5) CAM65839.1 microtubule associated protein-like protein (Leishmania infantum	cs	NR	1e-82	100	XM_001463439.1	375	Leishmania infantum JPCM5 microtubule associated protein-like protein partial mRNA	XP_001463476.1	124	microtubule associated protein-like protein	XP_001463476.1	XP_001463476.1	3e-83	Leishmania major strain Friedlin	Atg8	8e-06	gamma-aminobutyric acid receptor-associated protein-like 2	3e-08	Trichoplax adhaerens	Germane	0.55	Gamma-aminobutyric acid receptor-associated protein-like 2	3e-07	Rattus norvegicus	XP_001463476.1	NR	XM_001463439.1	0	0	0	#NUM!	633.23	224.5	373.7	410.477	8.68116	821.81	1808.42	231.25	953.827	9.89758	1033.42
XM_001463450.1	LINJ_09_0300	XM_001463450.1	-0.807455		XM_001463450.1	XP_001463487.1	phosphoglycan beta 1	met/carb	NR	0	100	XM_001463450.1	2982	Leishmania infantum JPCM5 conserved hypothetical protein partial mRNA	XP_001463487.1	993	conserved hypothetical protein	XP_001463487.1	SOX62943.1	0	Leptomonas seymouri	Menin	0.027		NA		CHASE	0.075		NA		XP_001463487.1	NR	XM_001463450.1	28.53	27.03	27.78	4.79597	53.59	63.64	47.15	54.7933	5.77593	68.05	79.3	71.26	72.87	6.18725	81.46
XM_001463465.1	LINJ_09_0520	XM_001463465.1	-0.706567		XM_001463465.1	XP_001463502.1	Unknown product	uk		NA	NA	XM_001463465.1	1959	Leishmania infantum JPCM5 putative serine/threonine protein phosphatase partial mRNA	XP_001463502.1	652	putative serine/threonine protein phosphatase	XP_001463502.1	XP_001463502.1	0	Strigomonas culicis	Metallophos	3e-10		NA		PP2Ac	7e-66	Serine/threonine-protein phosphatase BSL2	2e-42	Arabidopsis thaliana	XP_001463502.1	NR	XM_001463465.1	42.85	23.8	33.325	5.05853	54.4	77.3	63.74	65.1467	6.02562	86.06	94.92	77.06	86.0133	6.42649	77.23
XM_001463472.1	LINJ_09_0590	XM_001463472.1	-0.710139		XM_001463472.1	XP_001463509.1	Unknown product	uk		NA	NA	XM_001463472.1	3330	Leishmania infantum JPCM5 hypothetical protein, unknown function partial mRNA	XP_001463509.1	1109	hypothetical protein, unknown function	XP_001463509.1	XP_001463509.1	0	Leptomonas pyrrhocoris	pKID	0.12		NA		CDT1	4.6		NA		XP_001463509.1	NR	XM_001463472.1	24.53	15.72	20.125	4.33092	39.19	37.82	42.82	39.9433	5.31988	50.93	46.23	50.36	49.1733	5.6198	56.36
XM_001463495.1	LINJ_09_0750	XM_001463495.1	-0.979869		XM_001463495.1	XP_001463532.1	hypothetical protein	uc	NR	0	100	XM_001463495.1	1548	Leishmania infantum JPCM5 conserved hypothetical protein partial mRNA	XP_001463532.1	515	conserved hypothetical protein	XP_001463532.1	XP_001463532.1	0	Strigomonas culicis	UDPG_MGDP_dh_C	0.087		NA		UDPG_MGDP_dh_C	0.001	Serine/threonine-protein kinase ATG1	8.3	Debaryomyces hansenii (strain ATCC 36239 / CBS 767 / JCM 1990 / NBRC 0083 / IGC 2968)	XP_001463532.1	NR	XM_001463495.1	20.45	37.74	29.095	4.8627	64.05	65.87	76.77	68.8967	6.10636	74.56	82.26	75.59	77.47	6.27557	76.35
XM_001463509.1	LINJ_09_0890	XM_001463509.1	0.549578		XM_001463509.1	XP_001463546.1	prostaglandin E synthase 2	uc	REFSEQ-INVERTEBRATE	2e-12	83.8	XM_001463509.1	1197	Leishmania infantum JPCM5 conserved hypothetical protein partial mRNA	XP_001463546.1	398	conserved hypothetical protein	XP_001463546.1	XP_001463546.1	0	Trypanosoma equiperdum	UPF0160	2e-172		NA		DnaG_DnaB_bind	0.41	UPF0160 protein C27H6.8	3e-99	Caenorhabditis elegans	XP_001463546.1	NR	XM_001463509.1	141.13	122.09	131.61	7.04013	72.18	97.02	97.15	88.7833	6.47222	95.62	87.34	80.65	87.87	6.4573	69.18
XM_001463515.2	LINJ_09_0950	XM_001463515.2	-1.18251		XM_001463515.2	XP_001463552.2	Coatomer subunit gamma-2	uc	SWISSP	1e-171	102.1	XM_001463515.2	2601	Leishmania infantum JPCM5 polyubiquitin partial mRNA	XP_001463552.2	866	polyubiquitin	XP_001463552.2	XP_001463552.2	0	Aedes aegypti	Ribosomal_L40e	2e-30		NA		UBQ	1e-30	Polyubiquitin-A	0	Caenorhabditis elegans	XP_001463552.2	NR	XM_001463515.2	64.33	41.74	53.035	5.72887	132.48	131.46	148.45	137.463	7.1029	162.77	171.91	163.32	166	7.37504	168.52
XM_001463536.2	LINJ_09_1160	XM_001463536.2	0.631274		XM_001463536.2	XP_001463573.2	Unknown product	uk		NA	NA	XM_001463536.2	768	Leishmania infantum JPCM5 conserved hypothetical protein partial mRNA	XP_001463573.2	255	conserved hypothetical protein	XP_001463573.2	XP_001463573.2	0	Trypanosoma theileri	Tektin	0.008		NA		OmpH	0.51	26S proteasome regulatory subunit RPN2	0.11	Saccharomyces cerevisiae (strain ATCC 204508 / S288c)	XP_001463573.2	NR	XM_001463536.2	131.14	99.1	115.12	6.84699	64.14	78.16	63.17	68.49	6.09782	99.75	75.13	78.66	84.5133	6.40111	88.49
XM_001463551.1	LINJ_09_1310	XM_001463551.1	0.658307		XM_001463551.1	XP_001463588.1	ADP-ribosylation factor family	uc	PFAM	2e-67	104	XM_001463551.1	555	Leishmania infantum JPCM5 conserved hypothetical protein partial mRNA	XP_001463588.1	184	conserved hypothetical protein	XP_001463588.1	XP_001463588.1	2e-134	Trypanosoma rangeli SC58	CENP-N	0.3		NA		ETF	0.88	Dual specificity protein phosphatase 12	3e-15	Rattus norvegicus	XP_001463588.1	NR	XM_001463551.1	189.19	140.29	164.74	7.36405	87.85	98.2	112.08	99.3767	6.63484	66.24	101.62	95.49	87.7833	6.45588	79.16
XM_001463557.1	LINJ_09_1370	XM_001463557.1	-2.10342		XM_001463557.1	XP_001463594.1	family	uc	PFAM	1e-49	127.1	XM_001463557.1	765	Leishmania infantum JPCM5 hypothetical protein, unknown function partial mRNA	XP_001463594.1	254	hypothetical protein, unknown function	XP_001463594.1	XP_001463594.1	0	Leishmania infantum	Peptidase_C97	8e-24		NA		RAB	0.43	Desumoylating isopeptidase 2	1e-13	Xenopus laevis	XP_001463594.1	NR	XM_001463557.1	13.63	0	6.815	2.76871	40.27	60.68	43.63	48.1933	5.59076	73.77	82.63	60.91	72.4367	6.17865	79.54
XM_001463559.1	LINJ_09_1390	XM_001463559.1	-0.936141		XM_001463559.1	XP_001463596.1	Unknown product	uk		NA	NA	XM_001463559.1	1818	Leishmania infantum JPCM5 putative paraflagellar rod component partial mRNA	XP_001463596.1	605	putative paraflagellar rod component	XP_001463596.1	XP_001463596.1	0	Phytomonas sp. isolate Hart1	Flagellar_rod	6e-105		NA		UTG	0.14	69 kDa paraflagellar rod protein	4e-05	Trypanosoma brucei brucei	XP_001463596.1	NR	XM_001463559.1	53.29	49.57	51.43	5.68454	131.06	116.15	82.55	109.92	6.78031	112.71	120.56	122.1	118.457	6.88822	144.52
XM_001463562.1	LINJ_09_1420	XM_001463562.1	2.05013		XM_001463562.1	XP_001463599.1	Unknown product	uk		NA	NA	XM_001463562.1	579	Leishmania infantum JPCM5 conserved hypothetical protein partial mRNA	XP_001463599.1	192	conserved hypothetical protein	XP_001463599.1	XP_001463599.1	7e-143	Angomonas deanei	Vps35	0.25		NA		MutH	0.62	Putative transposase y4bF	4.6	Sinorhizobium fredii (strain NBRC 101917 / NGR234)	XP_001463599.1	NR	XM_001463562.1	44.8	110.74	77.77	6.28114	3.78	25.14	16.76	15.2267	3.92853	15.69	24.63	30.15	23.49	4.55397	37.08
XM_001463567.1	LINJ_09_1480	XM_001463567.1	0.849758		XM_001463567.1	XP_001463604.1	phosphate-Repressible Phosphate Permease-like protein (Leishmaniainfantum JPCM5) CBZ08323.1 phosphate-Repressible Phosphate Permease-like protein	tr	NR	0	100	XM_001463567.1	1722	Leishmania infantum JPCM5 conserved hypothetical protein partial mRNA	XP_001463604.1	573	conserved hypothetical protein	XP_001463604.1	XP_001463604.1	0	Phytomonas sp. isolate Hart1	SET	3e-06		NA		SET	3e-06	N-lysine methyltransferase setd6	0.02	Salmo salar	XP_001463604.1	NR	XM_001463567.1	41.92	25.22	33.57	5.0691	19.39	15.03	17.5	17.3067	4.11326	22.89	18.17	26.42	22.4933	4.49143	25.34
XM_001463568.1	LINJ_09_1490	XM_001463568.1	0.622523		XM_001463568.1	XP_001463605.1	cytochrome b5-like protein (Leishmania infantum JPCM5) CAM65979.1 cytochrome b5-like protein (Leishmania infantum JPCM5) SOX63068.1	met/energy	NR	4e-99	100	XM_001463568.1	420	Leishmania infantum JPCM5 conserved hypothetical protein partial mRNA	XP_001463605.1	139	conserved hypothetical protein	XP_001463605.1	XP_001463605.1	3e-95	Trypanosoma cruzi cruzi	Poty_coat	0.093		NA		HMG	0.75	Chaperone protein ClpB	0.001	Vibrio cholerae serotype O1 (strain ATCC 39315 / El Tor Inaba N16961)	XP_001463605.1	NR	XM_001463568.1	275.48	374.49	324.985	8.34423	162.8	235.74	188.97	195.837	7.61351	223.05	146.25	153.31	174.203	7.44463	184.92
XM_001463572.1	LINJ_09_1540	XM_001463572.1	0.961222		XM_001463572.1	XP_001463609.1	Protein phosphatase inhibitor	st	PFAM	1e-14	96.4	XM_001463572.1	453	Leishmania infantum JPCM5 conserved hypothetical protein partial mRNA	XP_001463609.1	150	conserved hypothetical protein	XP_001463609.1	XP_001463609.1	4e-108	Trypanosoma grayi	Rhodanese	5e-17		NA		RHOD	8e-20	Putative thiosulfate sulfurtransferase, mitochondrial	5e-14	Schizosaccharomyces pombe (strain 972 / ATCC 24843)	XP_001463609.1	NR	XM_001463572.1	309.81	347.14	328.475	8.35964	146.47	191.23	146.83	161.51	7.33548	168.13	184.21	157.17	169.837	7.408	202.83
XM_001463621.1	LINJ_10_0080	XM_001463621.1	0.726108		XM_001463621.1	XP_001463658.1	Unknown product	uk		NA	NA	XM_001463621.1	774	Leishmania infantum JPCM5 conserved hypothetical protein partial mRNA	XP_001463658.1	257	conserved hypothetical protein	XP_001463658.1	XP_001463658.1	0	Phytomonas sp. isolate EM1	SRP40_C	1e-15		NA		DM6	1.4	LisH domain-containing protein C1711.05	0.027	Schizosaccharomyces pombe (strain 972 / ATCC 24843)	XP_001463658.1	NR	XM_001463621.1	89.61	103.36	96.485	6.59223	55.6	56.32	46.94	52.9533	5.72665	53.53	54.85	55.2	54.5267	5.76889	57.68
XM_001463626.1	LINJ_10_0130	XM_001463626.1	-1.16761		XM_001463626.1	XP_001463663.1	pq-loop repeat-containing protein 1 isoform x1 - probable fragment	uc	REFSEQ-INVERTEBRATE	2e-17	55.7	XM_001463626.1	1110	Leishmania infantum JPCM5 conserved hypothetical protein partial mRNA	XP_001463663.1	369	conserved hypothetical protein	XP_001463663.1	XP_001463663.1	0	Phytomonas sp. isolate EM1	GREB1	0.001		NA		C345C	0.78	Formin-like protein CG32138	6.5	Drosophila melanogaster	XP_001463663.1	NR	XM_001463626.1	50.21	27.25	38.73	5.27538	97.75	103.26	121.19	107.4	6.74685	103.15	122.93	113.45	113.177	6.82243	111.79
XM_001463629.1	LINJ_10_0160	XM_001463629.1	-0.89682		XM_001463629.1	XP_001463666.1	Unknown product	uk		NA	NA	XM_001463629.1	717	Leishmania infantum JPCM5 putative leucine-rich repeat protein partial mRNA	XP_001463666.1	238	putative leucine-rich repeat protein	XP_001463666.1	XP_001463666.1	4e-175	Trypanosoma grayi	LRR_8	1e-08		NA		LRR	0.0006	Plant intracellular Ras-group-related LRR protein 4	3e-10	Oryza sativa subsp. japonica	XP_001463666.1	NR	XM_001463629.1	68.75	45.32	57.035	5.83378	159.62	121.53	120.05	133.733	7.06322	117.36	151.16	135.25	134.59	7.07243	126.44
XM_001463633.1	LINJ_10_0210	XM_001463633.1	0.668407		XM_001463633.1	XP_001463670.1	Unknown product	uk		NA	NA	XM_001463633.1	1422	Leishmania infantum JPCM5 putative nucleolar protein partial mRNA	XP_001463670.1	473	putative nucleolar protein	XP_001463670.1	XP_001463670.1	0	Trypanosoma grayi	Nop	3e-106		NA		NOSIC	5e-24	Nucleolar protein 56	2e-148	Schizosaccharomyces pombe (strain 972 / ATCC 24843)	XP_001463670.1	NR	XM_001463633.1	275.97	261.38	268.675	8.06972	186.95	173.62	168.46	176.343	7.46224	167.72	154.59	160.98	161.097	7.33178	146.15
XM_001463640.1	LINJ_10_0280	XM_001463640.1	-0.781004		XM_001463640.1	XP_001463677.1	Unknown product	uk		NA	NA	XM_001463640.1	390	Leishmania infantum JPCM5 conserved hypothetical protein partial mRNA	XP_001463677.1	129	conserved hypothetical protein	XP_001463677.1	XP_001463677.1	2e-84	Trypanosoma cruzi cruzi	COPI_assoc	0.022		NA		Resolvase	4.7	3-dehydroquinate synthase	1.8	Methylococcus capsulatus (strain ATCC 33009 / NCIMB 11132 / Bath)	XP_001463677.1	NR	XM_001463640.1	383.19	277.82	330.505	8.36853	672.88	589.17	774.22	678.757	9.40675	526.6	541.85	444.34	504.263	8.97803	456.65
XM_001463659.1	LINJ_10_0420	XM_001463659.1	-0.69767		XM_001463659.1	XP_001463696.1	Unknown product	uk		NA	NA	XM_001463659.1	1977	Leishmania infantum JPCM5 putative folate/biopterin transporter (FT5), partial mRNA	XP_001463696.1	658	putative folate/biopterin transporter	XP_001463696.1	XP_001463696.1	0	Leishmania infantum JPCM5	BT1	0	uncharacterized protein LOC111035695	3.8	Cyphomyrmex costatus	Cir_N	0.68	Probable folate-biopterin transporter 2	6e-18	Arabidopsis thaliana	XP_001463696.1	NR	XM_001463659.1	58.15	67.07	62.61	5.96832	98.45	130.26	111.14	113.283	6.82379	110.32	127.59	113.9	117.27	6.87369	107.62
XM_001463663.1	LINJ_10_0510	XM_001463663.1	-0.772036		XM_001463663.1	XP_001463700.1	Unknown product	uk		NA	NA	XM_001463663.1	1926	Leishmania infantum JPCM5 GP63, leishmanolysin (GP63-3), partial mRNA	XP_001463700.1	641	GP63, leishmanolysin	XP_001463700.1	XP_001463700.1	0	Leishmania donovani donovani	Peptidase_M8	0	leishmanolysin-like peptidase	2e-31	Crassostrea gigas	ZnMc	0.038	Leishmanolysin	0	Leishmania tropica	XP_001463700.1	NR	XM_001463663.1	56.26	63.29	59.775	5.90147	106.28	102.62	151.99	120.297	6.91045	115.23	127.4	116.23	119.62	6.90231	138.88
XM_001463715.2	LINJ_10_1060	XM_001463715.2	-1.31833		XM_001463715.2	XP_001463752.2	Unknown product	uk		NA	NA	XM_001463715.2	1851	Leishmania infantum JPCM5 hypothetical protein, unknown function partial mRNA	XP_001463752.2	616	hypothetical protein, unknown function	XP_001463752.2	XP_001463752.2	0	Leptomonas pyrrhocoris	DUF2181	0.26	glutamate receptor-like isoform X2	0.38	Zootermopsis nevadensis	RRM_1	1.7	50S ribosomal protein L3	2.9	Methanosaeta harundinacea (strain 6Ac)	XP_001463752.2	NR	XM_001463715.2	6.75	13.62	10.185	3.34837	36.87	29.14	32.39	32.8	5.03562	36.16	42.17	38.5	38.9433	5.2833	42.11
XM_001463734.1	LINJ_10_1270	XM_001463734.1	1.17951		XM_001463734.1	XP_001463771.1	Unknown product	uk		NA	NA	XM_001463734.1	423	Leishmania infantum JPCM5 conserved hypothetical protein partial mRNA	XP_001463771.1	140	conserved hypothetical protein	XP_001463771.1	XP_001463771.1	1e-95	Trypanosoma cruzi	Nterm_IS4	0.5	putative fatty acyl-CoA reductase CG8306	6.8	Leptinotarsa decemlineata	DZF	0.023		NA		XP_001463771.1	NR	XM_001463734.1	136.36	56.17	96.265	6.58894	34.54	38.26	25.51	32.77	5.0343	20.89	40.88	31.77	31.18	4.96255	26.33
XM_001463788.1	LINJ_11_0220	XM_001463788.1	1.39684		XM_001463788.1	XP_001463825.1	histone H2B (Leishmania infantum JPCM5) XP_003858819.1 histone H2B (Leishmania donovani) AAY88232.1 histone H2B protein (Leishmania donovani)	nr	NR	5e-74	100	XM_001463788.1	336	Leishmania infantum JPCM5 putative pterin-4-alpha-carbinolamine dehydratase partial mRNA	XP_001463825.1	111	putative pterin-4-alpha-carbinolamine dehydratase	XP_001463825.1	XP_001463825.1	1e-77	Phytomonas sp. isolate EM1	Pterin_4a	5e-36	pterin-4-alpha-carbinolamine dehydratase 2-like	3e-19	Stomoxys calcitrans	FYRC	0.061	Putative pterin-4-alpha-carbinolamine dehydratase	6e-26	Rhodopseudomonas palustris (strain HaA2)	XP_001463825.1	NR	XM_001463788.1	384.64	301.05	342.845	8.42141	113.65	113.31	167.9	131.62	7.04023	96.8	139.34	89.6	108.58	6.76261	120.25
XM_001463794.1	LINJ_11_0290	XM_001463794.1	0.86699		XM_001463794.1	XP_001463831.1	zinc transporter (Leishmania infantum JPCM5) XP_003392677.1 zinc transporter (Leishmania infantum JPCM5) CAM69426.1 zinc	tr	NR	0	100	XM_001463794.1	1392	Leishmania infantum JPCM5 hypothetical protein, unknown function partial mRNA	XP_001463831.1	463	hypothetical protein, unknown function	XP_001463831.1	XP_001463831.1	0	Leptomonas seymouri	CCDC158	0.043		NA		GPS	0.051	Cyclin-dependent kinase 16	4	Rattus norvegicus	XP_001463831.1	NR	XM_001463794.1	80.39	95.37	87.88	6.45746	46.15	45.11	54.14	48.4667	5.59892	58.4	53.82	57.43	56.55	5.82146	46.71
XM_001463796.1	LINJ_11_0310	XM_001463796.1	-0.60299		XM_001463796.1	XP_001463833.1	intraflagellar transport protein 172 homolog	uc	REFSEQ-INVERTEBRATE	0	104.9	XM_001463796.1	5418	Leishmania infantum JPCM5 conserved hypothetical protein partial mRNA	XP_001463833.1	1805	conserved hypothetical protein	XP_001463833.1	XP_001463833.1	0	Trypanosoma rangeli SC58	ATG16	8e-06	HEAT repeat-containing protein 5B isoform X3	9.1	Dendroctonus ponderosae	B12-binding_2	0.16	Histone chaperone RTT106	0.7	Chaetomium globosum (strain ATCC 6205 / CBS 148.51 / DSM 1962 / NBRC 6347 / NRRL 1970)	XP_001463833.1	NR	XM_001463796.1	14.85	16.5	15.675	3.97039	26.98	27.87	28.82	27.89	4.80168	30.34	26.46	33.09	29.9633	4.90513	32.86
XM_001463826.1	LINJ_11_0630	XM_001463826.1	-1.11473		XM_001463826.1	XP_001463863.1	Unknown product	uk		NA	NA	XM_001463826.1	855	Leishmania infantum JPCM5 metallo-peptidase, Clan MF, Family M17 partial mRNA	XP_001463863.1	284	metallo-peptidase, Clan MF, Family M17	XP_001463863.1	XP_001463863.1	0	Leishmania braziliensis MHOM BR 75 M2904	Peptidase_M17	7e-107	probable aminopeptidase NPEPL1	6e-79	Tribolium castaneum	Cullin_Nedd8	1.7	Probable aminopeptidase NPEPL1	1e-74	Mus musculus	XP_001463863.1	NR	XM_001463826.1	22.83	38.78	30.805	4.94509	116.81	54.08	93.89	88.26	6.46369	59.04	61	83.46	67.8333	6.08392	93.85
XM_001463859.1	LINJ_11_0960	XM_001463859.1	0.756132		XM_001463859.1	XP_001463896.1	60S ribosomal protein L24 (Leishmania infantum JPCM5) XP_003859066.1 60S ribosomal protein L24	ps	NR	3e-137	100	XM_001463859.1	573	Leishmania infantum JPCM5 40S ribosomal protein S5 partial mRNA	XP_001463896.1	190	40S ribosomal protein S5	XP_001463896.1	XP_001463896.1	5e-139	Trypanosoma rangeli SC58	Ribosomal_S7	2e-50	40S ribosomal protein S5	2e-93	Bactrocera latifrons	Glyco_10	0.053	40S ribosomal protein S5 (Fragment)	2e-94	Cicer arietinum	XP_001463896.1	NR	XM_001463859.1	5526.13	5655.8	5590.97	12.4489	3238.89	3452.16	3646.7	3445.92	11.7507	2948.83	2791.49	2590.09	2776.8	11.4392	2610.12
XM_001463866.1	LINJ_11_1030	XM_001463866.1	0.518116		XM_001463866.1	XP_001463903.1	Unknown product	uk		NA	NA	XM_001463866.1	807	Leishmania infantum JPCM5 conserved hypothetical protein partial mRNA	XP_001463903.1	268	conserved hypothetical protein	XP_001463903.1	XP_001463903.1	0	Trypanosoma cruzi	Transcrip_act	0.01	uncharacterized protein LOC111088274 isoform X1	8.6	Dinoponera quadriceps	H3	0.048	Aconitate hydratase B	6.7	Escherichia coli (strain K12)	XP_001463903.1	NR	XM_001463866.1	213.19	255.74	234.465	7.87323	151.19	190.93	130.29	157.47	7.29893	147.61	151.37	173.05	157.343	7.29777	130.09
XM_001463873.1	LINJ_11_1130	XM_001463873.1	0.645919		XM_001463873.1	XP_001463912.1	Unknown product	uk		NA	NA	XM_001463873.1	444	Leishmania infantum JPCM5 putative 60S ribosomal protein L28 partial mRNA	XP_001463912.1	147	putative 60S ribosomal protein L28	XP_001463912.1	XP_001463910.1	5e-102	Trypanosoma cruzi	Ribosomal_L28e	3e-23	probable 60S ribosomal protein L28e	1e-11	Octopus bimaculoides	AlkA_N	0.86	60S ribosomal protein L28	4e-65	Trypanosoma cruzi	XP_001463912.1	NR	XM_001463873.1	2789.38	2571.78	2680.58	11.3883	1782.87	1765.94	1815.5	1788.1	10.8042	1414.97	1605.88	1398.29	1473.05	10.5246	1299.27
XM_001463875.1	LINJ_11_1130	XM_001463875.1	0.645919		XM_001463875.1	XP_001463912.1	60S ribosomal protein L28 (Leishmania infantum JPCM5) XP_001463912.1 60S ribosomal protein L28 (Leishmania infantum JPCM5)	ps	NR	5e-102	100	XM_001463875.1	444	Leishmania infantum JPCM5 putative 60S ribosomal protein L28 partial mRNA	XP_001463912.1	147	putative 60S ribosomal protein L28	XP_001463912.1	XP_001463910.1	5e-102	Trypanosoma cruzi	Ribosomal_L28e	3e-23	probable 60S ribosomal protein L28e	1e-11	Octopus bimaculoides	AlkA_N	0.86	60S ribosomal protein L28	4e-65	Trypanosoma cruzi	XP_001463912.1	NR	XM_001463875.1	2789.38	2571.78	2680.58	11.3883	1782.87	1765.94	1815.5	1788.1	10.8042	1414.97	1605.88	1398.29	1473.05	10.5246	1299.27
XM_001463880.1	LINJ_29_1920	XM_001463880.1	0.579322		XM_001463880.1	XP_001466707.1	histone H3 (Leishmania infantum JPCM5) XP_003392251.1 histone H3 (Leishmania infantum JPCM5) XP_003858928.1 histone H3 (Leishmania donovani)	nr	NR	4e-89	100	XM_001463880.1	393	Leishmania infantum JPCM5 putative 40S ribosomal protein S15A partial mRNA	XP_001466707.1	130	putative 40S ribosomal protein S15A	XP_001466707.1	XP_001463917.1	6e-93	Trypanosoma cruzi cruzi	Ribosomal_S8	2e-23	conserved hypothetical protein	1e-71	Neodiprion lecontei	SMR	0.19	40S ribosomal protein S15a	1e-71	Rattus norvegicus	XP_001466707.1	NR	XM_001463880.1	1887.48	1798.87	1843.17	10.848	1176.04	1190.1	1486.28	1284.14	10.3266	1318.76	1267.98	1086.52	1224.42	10.2579	1204.15
XM_001463882.1	LINJ_11_1200	XM_001463882.1	-0.596782		XM_001463882.1	XP_001463919.1	ARF-like small GTPases	uc	SMART	1e-104	98.8	XM_001463882.1	552	Leishmania infantum JPCM5 Cyclin A/CDK2-associated protein partial mRNA	XP_001463919.1	183	Cyclin A/CDK2-associated protein	XP_001463919.1	XP_001463919.1	8e-133	Phytomonas sp. isolate EM1	Skp1	1e-17	S-phase kinase-associated protein 1	6e-39	Anopheles gambiae str. PEST	Skp1	2e-20	E3 ubiquitin ligase complex SCF subunit sconC	8e-37	Arthroderma benhamiae (strain ATCC MYA-4681 / CBS 112371)	XP_001463919.1	NR	XM_001463882.1	210.93	133.42	172.175	7.42773	341.79	326.07	267.32	311.727	8.28414	262.66	377.21	266.29	302.053	8.23866	293.44
XM_001463883.1	LINJ_11_1210	XM_001463883.1	-0.950085		XM_001463883.1	XP_001463920.1	Unknown product	uk		NA	NA	XM_001463883.1	5331	Leishmania infantum JPCM5 ATP-binding cassette protein subfamily A, member 2 (putative ABCA2), partial mRNA	XP_001463920.1	1776	ATP-binding cassette protein subfamily A, member 2	XP_001463920.1	XP_001463920.1	0	Leptomonas pyrrhocoris	ABC2_membrane_3	3e-39	ATP-binding cassette sub-family A member 3-like	0	Biomphalaria glabrata	AAA	3e-06	ABC transporter A family member 1	0	Arabidopsis thaliana	XP_001463920.1	NR	XM_001463883.1	20.75	16.91	18.83	4.23496	37.58	45.86	38.39	40.61	5.34376	49.7	50.98	45.36	48.68	5.60526	51.41
XM_001463885.1	LINJ_11_1230	XM_001463885.1	-0.92596		XM_001463885.1	XP_001463922.1	Unknown product	uk		NA	NA	XM_001463885.1	5418	Leishmania infantum JPCM5 ATP-binding cassette protein subfamily A, member 3 (putative ABCA3), partial mRNA	XP_001463922.1	1805	ATP-binding cassette protein subfamily A, member 3	XP_001463922.1	XP_001463922.1	0	Leishmania infantum	ABC2_membrane_3	4e-36	ATP-binding cassette sub-family A member 3-like	0	Bactrocera latifrons	AAA	2e-06	ABC transporter A family member 1	0	Arabidopsis thaliana	XP_001463922.1	NR	XM_001463885.1	14.24	8.97	11.605	3.53667	26.13	25.21	27.25	26.1967	4.71131	28.92	27.31	31.37	29.2	4.8679	26.28
XM_001463892.1	LINJ_11_1310	XM_001463892.1	0.918266		XM_001463892.1	XP_001463929.1	Unknown product	uk		NA	NA	XM_001463892.1	1335	Leishmania infantum JPCM5 conserved hypothetical protein partial mRNA	XP_001463929.1	444	conserved hypothetical protein	XP_001463929.1	XP_001463929.1	0	Strigomonas culicis	BASP1	0.008		NA		SecA_DEAD	3.9	ATP-binding cassette sub-family A member 3	6.4	Homo sapiens	XP_001463929.1	NR	XM_001463892.1	64.93	66.57	65.75	6.03892	35.53	25.5	44.09	35.04	5.13093	44.94	29.02	40.09	38.0167	5.24856	46.75
XM_001463893.1	LINJ_11_1320	XM_001463893.1	-0.682359		XM_001463893.1	XP_001463930.1	Unknown product	uk		NA	NA	XM_001463893.1	5328	Leishmania infantum JPCM5 conserved hypothetical protein partial mRNA	XP_001463930.1	1775	conserved hypothetical protein	XP_001463930.1	XP_001463930.1	0	Trypanosoma grayi	PapD-like	7e-41	transforming acidic coiled-coil-containing protein 2 isoform X4	0.025	Zeugodacus cucurbitae	OmpH	0.099	Dynein heavy chain 5, axonemal	0.3	Mus musculus	XP_001463930.1	NR	XM_001463893.1	17.35	22.59	19.97	4.31976	41.67	34.73	32.73	36.3767	5.18494	34.63	34.06	44.01	37.5667	5.23138	42.86
XM_001463900.2	LINJ.12.0002	XM_001463900.2	0.718438		XM_001463900.2	XP_001463937.2	Unknown product	uk		NA	NA	XM_001463900.2	867	Leishmania infantum JPCM5 conserved hypothetical protein partial mRNA	XP_001463937.2	288	conserved hypothetical protein	XP_001463937.2	XP_001463937.2	0	Strigomonas culicis	PITH	4e-33	hypothetical protein HELRODRAFT_108687	8e-13	Nematostella vectensis	DALR_2	0.62	PITH domain-containing protein 1	4e-13	Xenopus laevis	XP_001463937.2	NR	XM_001463900.2	164.62	158.23	161.425	7.33472	132.03	64.66	109.5	102.063	6.67332	106.87	100.76	89.48	99.0367	6.62989	108.48
XM_001463906.2	LINJ.12.0011	XM_001463906.2	1.4992		XM_001463906.2	XP_001463943.2	NIF3	uc	PFAM	4e-76	107.1	XM_001463906.2	840	Leishmania infantum JPCM5 conserved hypothetical protein partial mRNA	XP_001463943.2	279	conserved hypothetical protein	XP_001463943.2	XP_001463943.2	0	Angomonas deanei	Herpes_BLLF1	0.036	GDP-Man:Man(3)GlcNAc(2)-PP-Dol alpha-1,2-mannosyltransferase	0.49	Papilio xuthus	MgtE_N	0.24	Protein transport protein sec31	2.2	Neurospora crassa (strain ATCC 24698 / 74-OR23-1A / CBS 708.71 / DSM 1257 / FGSC 987)	XP_001463943.2	NR	XM_001463906.2	142.36	145.43	143.895	7.16887	48.07	43.14	71.02	54.0767	5.75693	72.27	73.98	69.27	71.84	6.16672	66.5
XM_001463994.2	LINJ_13_0040	XM_001463994.2	-0.622827		XM_001463994.2	XP_001464031.2	gamma carbonic anhydrase 2 mitochondrial-like	met/energy	REFSEQ-INVERTEBRATE	4e-17	83.5	XM_001463994.2	885	Leishmania infantum JPCM5 conserved hypothetical protein partial mRNA	XP_001464031.2	294	conserved hypothetical protein	XP_001464031.2	XP_003859216.1	0	Trypanosoma grayi	SOAR	0.0002	uncharacterized protein LOC100746387	0.66	Crassostrea gigas	Spc7	0.005	Coiled-coil domain-containing protein 40	2.3	Danio rerio	XP_001464031.2	NR	XM_001463994.2	76.54	75.04	75.79	6.24394	167.35	120.26	143.66	143.757	7.16749	157.1	165.97	120.65	147.907	7.20854	151.73
XM_001463999.1	LINJ_13_0090	XM_001463999.1	-1.85741		XM_001463999.1	XP_001464036.1	Transport and Golgi organisation 2 - probable fragment	uc	PFAM	4e-14	29	XM_001463999.1	1512	Leishmania infantum JPCM5 metallo-peptidase, Clan MA(E), family 32 partial mRNA	XP_001464036.1	503	metallo-peptidase, Clan MA(E), family 32	XP_001464036.1	XP_001464036.1	0	Angomonas deanei	Peptidase_M32	6e-89	thermostable carboxypeptidase 1-like	3e-145	Drosophila bipectinata	MUTSd	0.87	Thermostable carboxypeptidase 1	1e-95	Thermus aquaticus	XP_001464036.1	NR	XM_001463999.1	121.69	89.54	105.615	6.72267	380.66	434.33	456.11	423.7	8.7269	313.68	384.54	345.94	348.053	8.44316	307.65
XM_001464005.1	LINJ_13_0150	XM_001464005.1	0.965485		XM_001464005.1	XP_001464042.1	nucleolar protein (Leishmania infantum JPCM5) XP_003858860.1 nucleolar protein	tm	NR	0	100	XM_001464005.1	1422	Leishmania infantum JPCM5 conserved hypothetical protein partial mRNA	XP_001464042.1	473	conserved hypothetical protein	XP_001464042.1	XP_001464042.1	0	Trypanosoma equiperdum	STG	0.068	C. briggsae CBR-LPD-7 protein	1.2	Athalia rosae	Elp3	0.28	Pescadillo homolog	0.12	Caenorhabditis briggsae	XP_001464042.1	NR	XM_001464005.1	100.96	51.76	76.36	6.25475	37.13	37.01	45.05	39.73	5.31216	36.43	27.47	34.15	32.6833	5.03048	36.39
XM_001464006.1	LINJ_13_0160	XM_001464006.1	-0.834477		XM_001464006.1	XP_001464043.1	retinol dehydrogenase 11-like	uc	REFSEQ-INVERTEBRATE	4e-23	108	XM_001464006.1	1509	Leishmania infantum JPCM5 putative protein kinase A regulatory subunit partial mRNA	XP_001464043.1	502	putative protein kinase A regulatory subunit	XP_001464043.1	XP_001464043.1	0	Phytomonas sp. isolate EM1	cNMP_binding	1e-18	cAMP-dependent protein kinase type I regulatory subunit isoform X2	5e-49	Megachile rotundata	cNMP	4e-22	cAMP-dependent protein kinase type I regulatory subunit	3e-46	Drosophila melanogaster	XP_001464043.1	NR	XM_001464006.1	103.03	75.18	89.105	6.47743	175.21	175.1	201.93	184.08	7.52419	228.04	305.95	244.59	259.527	8.01974	293.97
XM_001464008.1	LINJ_13_0180	XM_001464008.1	0.991595		XM_001464008.1	XP_001464045.1	Unknown product	uk		NA	NA	XM_001464008.1	1266	Leishmania infantum JPCM5 conserved hypothetical protein partial mRNA	XP_001464045.1	421	conserved hypothetical protein	XP_001464045.1	XP_001464045.1	0	Trypanosoma cruzi cruzi	TPR_12	6e-06	4-hydroxybutyrate coenzyme A transferase-like	0.11	Orbicella faveolata	TPR	0.098	Nephrocystin-3	0.69	Danio rerio	XP_001464045.1	NR	XM_001464008.1	40.8	58.83	49.815	5.63851	24.11	19.03	28.94	24.0267	4.58656	34.38	28.99	36.04	33.1367	5.05036	31.84
XM_001464014.1	LINJ_13_0200	XM_001464014.1	0.813159		XM_001464014.1	XP_001464051.1	Unknown product	uk		NA	NA	XM_001464014.1	2430	Leishmania infantum JPCM5 hypothetical protein, unknown function partial mRNA	XP_001464051.1	809	hypothetical protein, unknown function	XP_001464051.1	XP_001464051.1	0	Leptomonas pyrrhocoris	Lipase_3	5e-14	uncharacterized protein LOC101241641 isoform X1	0.001	Varroa jacobsoni	FYVE	0.0002	Lipase-like PAD4	4e-08	Arabidopsis thaliana	XP_001464051.1	NR	XM_001464014.1	35.36	24.76	30.06	4.90977	9.7	24.8	8.82	14.44	3.852	20.51	23.63	19.68	21.2733	4.41097	19.51
XM_001464020.1	LINJ_13_0290	XM_001464020.1	-0.509231		XM_001464020.1	XP_001464057.1	Unknown product	uk		NA	NA	XM_001464020.1	1797	Leishmania infantum JPCM5 putative flagellar radial spoke protein partial mRNA	XP_001464057.1	598	putative flagellar radial spoke protein	XP_001464057.1	XP_001464057.1	0	Trypanosoma brucei gambiense DAL972	Radial_spoke	4e-88	radial spoke head protein 4 homolog A-like	1e-31	Strongylocentrotus purpuratus	CRA	2.8	Radial spoke head protein 4 homolog A	1e-23	Mus musculus	XP_001464057.1	NR	XM_001464020.1	57.44	60.23	58.835	5.8786	110.07	98.46	75.99	94.84	6.56742	111.46	119.94	109.76	113.72	6.82934	119.44
XM_001464022.1	LINJ_13_0270	XM_001464022.1	0.506464		XM_001464022.1	XP_001464059.1	Unknown product	uk		NA	NA	XM_001464022.1	366	Leishmania infantum JPCM5 conserved hypothetical protein partial mRNA	XP_001464059.1	121	conserved hypothetical protein	XP_001464059.1	XP_001464059.1	2e-82	Strigomonas culicis	Alba	1e-15	conserved hypothetical protein	2	Onthophagus taurus	INB	0.11	Uncharacterized protein At2g34160	6e-12	Arabidopsis thaliana	XP_001464059.1	NR	XM_001464022.1	4332.26	4566.66	4449.46	12.1194	3434.93	2807.82	3498.56	3247.1	11.6649	2761.4	2897.94	2677.52	2778.95	11.4403	2715.71
XM_001464029.1	LINJ_13_0350	XM_001464029.1	-0.679879		XM_001464029.1	XP_001464066.1	Unknown product	uk		NA	NA	XM_001464029.1	1494	Leishmania infantum JPCM5 conserved hypothetical protein partial mRNA	XP_001464066.1	497	conserved hypothetical protein	XP_001464066.1	XP_001464066.1	0	Strigomonas culicis	DUF3788	0.16	spectrin alpha chain-like	1.4	Drosophila elegans	C2	0.002	Succinyl-diaminopimelate desuccinylase	0.3	Nitrobacter hamburgensis (strain DSM 10229 / NCIMB 13809 / X14)	XP_001464066.1	NR	XM_001464029.1	246.58	296.68	271.63	8.0855	471.08	494.31	465.82	477.07	8.89806	455.87	499.26	472.19	475.773	8.89413	457
XM_001464039.1	LINJ_36_4730	XM_001464039.1	0.520671		XM_001464039.1	XP_001469849.1	Unknown product	uk		NA	NA	XM_001464039.1	597	Leishmania infantum JPCM5 putative 60S ribosomal protein L18 partial mRNA	XP_001469849.1	198	putative 60S ribosomal protein L18	XP_001469849.1	XP_001464076.1	2e-140	Strigomonas culicis	Ribosomal_L18	7e-77	60S ribosomal protein L18-like	3e-57	Orbicella faveolata	PGRP	1.7	60S ribosomal protein L18	6e-143	Leishmania major	XP_001469849.1	NR	XM_001464039.1	2205.54	2288.65	2247.09	11.1338	1488.65	1821.34	1577.68	1629.22	10.67	1341.5	1338.18	1203	1294.23	10.3379	1220.07
XM_001464040.1	LINJ_13_0460	XM_001464040.1	0.655136		XM_001464040.1	XP_001464077.1	Multifunctional methyltransferase subunit TRM112-like protei	uc	SWISSP	1e-13	115	XM_001464040.1	426	Leishmania infantum JPCM5 putative 40S ribosomal protein S12 partial mRNA	XP_001464077.1	141	putative 40S ribosomal protein S12	XP_001464077.1	XP_001464077.1	7e-96	Trypanosoma theileri	Ribosomal_L7Ae	2e-21	40S ribosomal protein S12	9e-29	Plutella xylostella	HOX	0.24	40S ribosomal protein S12	2e-63	Trypanosoma brucei brucei	XP_001464077.1	NR	XM_001464040.1	4705.88	5550.24	5128.06	12.3242	3516.13	3098.45	3527.51	3380.7	11.7231	2540.7	2425.06	2313.3	2426.35	11.2446	2188.58
XM_001464045.1	LINJ_13_0510	XM_001464045.1	0.639999		XM_001464045.1	XP_001464082.1	Unknown product	uk		NA	NA	XM_001464045.1	1275	Leishmania infantum JPCM5 conserved hypothetical protein partial mRNA	XP_001464082.1	424	conserved hypothetical protein	XP_001464082.1	XP_001464082.1	0	Phytomonas sp. isolate EM1	CCDC158	0.0009		NA		Spc7	0.1		NA		XP_001464082.1	NR	XM_001464045.1	73.38	52.53	62.955	5.97625	49.34	34.78	30.93	38.35	5.26115	55.04	45.13	50.43	50.2	5.64962	51.79
XM_001464060.1	LINJ_13_0670	XM_001464060.1	-0.727083		XM_001464060.1	XP_001464097.1	hypothetical protein	uc	NR	0	100	XM_001464060.1	2148	Leishmania infantum JPCM5 putative protein kinase partial mRNA	XP_001464097.1	715	putative protein kinase	XP_001464097.1	XP_001464097.1	0	Leptomonas pyrrhocoris	Pkinase	7e-33	uncharacterized protein Dana_GF18894	4e-26	Aplysia californica	S_TKc	3e-40	Cyclin-dependent kinase 5 homolog	8e-28	Dictyostelium discoideum	XP_001464097.1	NR	XM_001464060.1	60.43	64.73	62.58	5.96763	96.08	126.04	129.39	117.17	6.87246	131.36	147.2	125.66	134.74	7.07403	130.77
XM_001464063.1	LINJ_13_0700	XM_001464063.1	-0.572448		XM_001464063.1	XP_001464100.1	Unknown product	uk		NA	NA	XM_001464063.1	7950	Leishmania infantum JPCM5 conserved hypothetical protein partial mRNA	XP_001464100.1	2649	conserved hypothetical protein	XP_001464100.1	XP_001464100.1	0	Trypanosoma cruzi	Herpes_BLLF1	2e-05		NA		IPT	0.068		NA		XP_001464100.1	NR	XM_001464063.1	11.16	9.87	10.515	3.39438	19.57	17.54	18.52	18.5433	4.21283	22.34	19.2	24.95	22.1633	4.4701	27.31
XM_001464067.1	LINJ_13_0740	XM_001464067.1	-0.861886		XM_001464067.1	XP_001464104.1	cilia- and flagella-associated protein 58-likecilia- and flagella-associated protein 58-like	uc	REFSEQ-INVERTEBRATE	8e-72	105.8	XM_001464067.1	3132	Leishmania infantum JPCM5 conserved hypothetical protein partial mRNA	XP_001464104.1	1043	conserved hypothetical protein	XP_001464104.1	XP_001464104.1	0	Ureaplasma parvum serovar 3 str. ATCC 700970	TALPID3	0.36	uncharacterized protein Dyak_GE17120	2e-10	Lucilia cuprina	PHB	0.47	Uncharacterized protein ORF50	0.044	Ictalurid herpesvirus 1 (strain Auburn)	XP_001464104.1	NR	XM_001464067.1	15.49	13.4	14.445	3.8525	33.18	31.18	32.12	32.16	5.0072	38.56	37.42	42.45	39.4767	5.30293	48.73
XM_001464094.1	LINJ_13_1020	XM_001464094.1	0.85739		XM_001464094.1	XP_001464131.1	Unknown product	uk		NA	NA	XM_001464094.1	270	Leishmania infantum JPCM5 putative DNA-directed RNA polymerase ii 8.2 Kd polypeptide partial mRNA	XP_001464131.1	89	putative DNA-directed RNA polymerase ii 8.2 Kd polypeptide	XP_001464131.1	XP_001464131.1	3e-59	Trypanosoma rangeli SC58	RNA_pol_N	2e-27	DNA-directed RNA polymerases I, II, and III subunit RPABC5-like	6e-21	Diuraphis noxia	BOP1NT	0.56	DNA-directed RNA polymerases I, II, and III subunit RPABC5	4e-21	Caenorhabditis elegans	XP_001464131.1	NR	XM_001464094.1	299.2	345.11	322.155	8.33161	58.94	164.54	278.63	167.37	7.3869	128.33	191.86	144.56	154.917	7.27535	118.12
XM_001464103.1	LINJ_13_1110	XM_001464103.1	-0.606348		XM_001464103.1	XP_001464140.1	uncharacterized protein LOC100121039 - probable fragment	uc	REFSEQ-INVERTEBRATE	3e-12	29.3	XM_001464103.1	1506	Leishmania infantum JPCM5 nucleobase transporter (NT3), partial mRNA	XP_001464140.1	501	nucleobase transporter	XP_001464140.1	XP_001464140.1	0	Strigomonas culicis	Nucleoside_tran	2e-13	equilibrative nucleoside transporter 4-like isoform X1	2e-22	Megachile rotundata	BRCT	0.089	Equilibrative nucleoside transporter 4	3e-18	Danio rerio	XP_001464140.1	NR	XM_001464103.1	162.26	72.92	117.59	6.87762	219.18	225.97	189.49	211.547	7.72483	227.89	228.48	232.14	229.503	7.84237	192.33
XM_001464113.1	LINJ_13_1210	XM_001464113.1	-1.6861		XM_001464113.1	XP_001464150.1	hypothetical protein	uc	NR	0	100	XM_001464113.1	1263	Leishmania infantum JPCM5 hypothetical protein, unknown function partial mRNA	XP_001464150.1	420	hypothetical protein, unknown function	XP_001464150.1	XP_001464150.1	0	Phytomonas sp. isolate EM1	DUF5075	2e-12	tyrosine-protein phosphatase 99A-like isoform X1	6.2	Habropoda laboriosa	AICARFT_IMPCHas	0.13	Polyphosphoinositide phosphatase	4.7	Saccharomyces cerevisiae (strain ATCC 204508 / S288c)	XP_001464150.1	NR	XM_001464113.1	17.9	14.75	16.325	4.02901	71.02	66.29	58.04	65.1167	6.02495	68.93	69.75	71.34	70.0067	6.12942	62.21
XM_001464134.1	LINJ_13_1570	XM_001464134.1	-2.2634		XM_001464134.1	XP_001464171.1	Unknown product	uk		NA	NA	XM_001464134.1	1302	Leishmania infantum JPCM5 putative phosphoprotein phosphatase partial mRNA	XP_001464171.1	433	putative phosphoprotein phosphatase	XP_001464171.1	XP_001464171.1	0	Leishmania braziliensis MHOM BR 75 M2904	Metallophos	3e-08	serine/threonine-protein phosphatase 4 catalytic subunit-like	2e-62	Drosophila melanogaster	PP2Ac	3e-77	Serine/threonine-protein phosphatase 4 catalytic subunit	3e-61	Drosophila melanogaster	XP_001464171.1	NR	XM_001464134.1	0	10.25	5.125	2.35755	32.54	43.99	33.06	36.53	5.19101	29.86	47.83	37.52	38.4033	5.26316	40.15
XM_001464150.1	LINJ_14_0040	XM_001464150.1	-0.552049		XM_001464150.1	XP_001464187.1	Unknown product	uk		NA	NA	XM_001464150.1	3069	Leishmania infantum JPCM5 putative j-binding protein partial mRNA	XP_001464187.1	1022	putative j-binding protein	XP_001464187.1	A4HVU6.2	0	Leptomonas seymouri	Tet_JBP	9e-41	DNA repair and recombination protein RAD54B	1e-37	Dinoponera quadriceps	HELICc	6e-19	Bifunctional helicase and thymine dioxygenase JBP2	0	Leishmania infantum	XP_001464187.1	NR	XM_001464150.1	40.54	22.81	31.675	4.98527	57.85	59.82	46.62	54.7633	5.77514	60.59	41.33	60.56	54.16	5.75916	54.36
XM_001464165.1	LINJ_14_0190	XM_001464165.1	0.805074		XM_001464165.1	XP_001464202.1	Unknown product	uk		NA	NA	XM_001464165.1	600	Leishmania infantum JPCM5 conserved hypothetical protein partial mRNA	XP_001464202.1	199	conserved hypothetical protein	XP_001464202.1	XP_001464202.1	1e-146	Phytomonas sp. isolate EM1	Thioredoxin_8	0.002		NA		CHASE2	0.33	Procollagen-lysine,2-oxoglutarate 5-dioxygenase 3	0.33	Rattus norvegicus	XP_001464202.1	NR	XM_001464165.1	673	663.34	668.17	9.38407	368.79	430.17	373.9	390.953	8.61085	348.63	370.2	310.39	343.073	8.42237	296.93
XM_001464178.1	LINJ_14_0320	XM_001464178.1	-0.519317		XM_001464178.1	XP_001464215.1	Sec23/Sec24 trunk domain	pe	PFAM	2e-36	117.4	XM_001464178.1	2412	Leishmania infantum JPCM5 putative amino acid permease (AAT21), partial mRNA	XP_001464215.1	803	putative amino acid permease	XP_001464215.1	XP_001464215.1	0	Angomonas deanei	AA_permease_2	1e-33		NA		Bet_v_1	0.32	Polyamine transporter PUT1	1e-53	Oryza sativa subsp. japonica	XP_001464215.1	NR	XM_001464178.1	52.19	45.51	48.85	5.61029	87.25	77	78.9	81.05	6.34074	93.98	102.39	97.78	98.05	6.61545	92.25
XM_001464193.2	LINJ_14_0470	XM_001464193.2	-0.786372		XM_001464193.2	XP_001464230.2	acyl-CoA dehydrogenase	met/lipd	NR	0	100	XM_001464193.2	1560	Leishmania infantum JPCM5 cystathionine beta-lyase-like protein partial mRNA	XP_001464230.2	519	cystathionine beta-lyase-like protein	XP_001464230.2	XP_001464230.2	0	Crithidia acanthocephali	Cys_Met_Meta_PP	3e-146		NA		Amelin	0.031	Cystathionine beta-lyase, chloroplastic	6e-116	Arabidopsis thaliana	XP_001464230.2	NR	XM_001464193.2	38.53	21.05	29.79	4.89676	56.33	62.93	77.9	65.72	6.03826	77.04	95.76	80.84	84.5467	6.40168	73.1
XM_001464198.1	LINJ_14_0530	XM_001464198.1	0.734416		XM_001464198.1	XP_001464235.1	Unknown product	uk		NA	NA	XM_001464198.1	330	Leishmania infantum JPCM5 conserved hypothetical protein partial mRNA	XP_001464235.1	109	conserved hypothetical protein	XP_001464235.1	XP_001464235.1	6e-70	Trypanosoma cruzi cruzi	FemAB	0.011		NA		AIP3	0.62	Nascent polypeptide-associated complex protein	0.059	Methanopyrus kandleri (strain AV19 / DSM 6324 / JCM 9639 / NBRC 100938)	XP_001464235.1	NR	XM_001464198.1	183.78	293.51	238.645	7.89872	83.54	155.49	123.42	120.817	6.91668	99.61	93.95	112.7	102.087	6.67365	94.64
XM_001464229.1	LINJ_14_0870	XM_001464229.1	-1.12352		XM_001464229.1	XP_001464266.1	Unknown product	uk		NA	NA	XM_001464229.1	3924	Leishmania infantum JPCM5 putative kinesin partial mRNA	XP_001464266.1	1307	putative kinesin	XP_001464266.1	XP_001464266.1	0	Rhagoletis zephyria	Kinesin	6e-104		NA		KISc	4e-105	Kinesin-like protein KIF14	1e-73	Mus musculus	XP_001464266.1	NR	XM_001464229.1	15.33	14.14	14.735	3.88118	40.31	35.82	36.13	37.42	5.22574	42.97	36.86	40.82	40.2167	5.32972	47.16
XM_001464232.1	LINJ_14_0900	XM_001464232.1	0.553291		XM_001464232.1	XP_001464269.1	importin-4-like - probable fragment	uc	REFSEQ-INVERTEBRATE	9e-40	65.1	XM_001464232.1	3786	Leishmania infantum JPCM5 putative DNA excision repair protein partial mRNA	XP_001464269.1	1261	putative DNA excision repair protein	XP_001464269.1	XP_001464269.1	0	Leptomonas pyrrhocoris	SNF2_N	5e-77		NA		DEXDc	3e-28	DNA excision repair protein ERCC-6	5e-141	Homo sapiens	XP_001464269.1	NR	XM_001464232.1	75.55	81.64	78.595	6.29637	58.75	57.17	47.21	54.3767	5.76492	61.15	58.83	58.5	59.4933	5.89466	67.98
XM_001464240.2	LINJ_14_1000	XM_001464240.2	-0.95597		XM_001464240.2	XP_001464277.2	Unknown product	uk		NA	NA	XM_001464240.2	2637	Leishmania infantum JPCM5 conserved hypothetical protein partial mRNA	XP_001464277.2	878	conserved hypothetical protein	XP_001464277.2	XP_001464277.2	0	Leptomonas pyrrhocoris	DUF4692	0.019		NA		IPT	0.021		NA		XP_001464277.2	NR	XM_001464240.2	28.97	14.7	21.835	4.44857	47.25	52.35	52.61	50.7367	5.66496	50.06	56.14	62.15	56.1167	5.81036	58.03
XM_001464246.1	LINJ_14_1060	XM_001464246.1	0.630189		XM_001464246.1	XP_001464283.1	Unknown product	uk		NA	NA	XM_001464246.1	1296	Leishmania infantum JPCM5 conserved hypothetical protein partial mRNA	XP_001464283.1	431	conserved hypothetical protein	XP_001464283.1	XP_001464283.1	0	Trypanosoma grayi	Mito_carr	0.2		NA		TAFH	2.8	Type III pantothenate kinase	0.073	Sulfurimonas denitrificans (strain ATCC 33889 / DSM 1251)	XP_001464283.1	NR	XM_001464246.1	64.61	48.72	56.665	5.82439	35.24	33.19	36.88	35.1033	5.13354	52.53	50.41	49.52	50.82	5.66732	59.18
XM_001464266.1	LINJ_14_1240	XM_001464266.1	-0.844752		XM_001464266.1	XP_001464303.1	Unknown product	uk		NA	NA	XM_001464266.1	1290	Leishmania infantum JPCM5 enolase (ENOL), partial mRNA	XP_001464303.1	429	enolase	XP_001464303.1	XP_001464303.1	0	Leishmania guyanensis	Enolase_C	5e-154	alpha-enolase-like	0	Rhagoletis zephyria	Elp3	0.031	Enolase	0	Mastigamoeba balamuthi	XP_001464303.1	NR	XM_001464266.1	412.11	449.41	430.76	8.75074	863.46	730.9	965.97	853.443	9.73715	785.84	919	795.56	833.467	9.70298	819.9
XM_001464279.2	LINJ_14_1370	XM_001464279.2	-0.752573		XM_001464279.2	XP_001464316.1	hypothetical protein	uc	NR	0	100	XM_001464279.2	2406	Leishmania infantum JPCM5 conserved hypothetical protein partial mRNA	XP_001464316.1	801	conserved hypothetical protein	XP_001464316.1	XP_001464316.1	0	Trypanosoma cruzi Dm28c	DUF484	0.17		NA		TOPEUc	1.1		NA		XP_001464316.1	NR	XM_001464279.2	16.59	10.3	13.445	3.749	27.9	31.58	27.85	29.11	4.86344	40.27	46.87	39.77	42.3033	5.4027	31.21
XM_001464282.1	LINJ_14_1400	XM_001464282.1	-0.523352		XM_001464282.1	XP_001464319.1	IGP family C-type lectin domain	s/	PFAM	2e-12	109.2	XM_001464282.1	1398	Leishmania infantum JPCM5 serine hydroxymethyltranferase (SHMT-S) (SHMT-S), partial mRNA	XP_001464319.1	465	serine hydroxymethyltranferase (SHMT-S)	XP_001464319.1	XP_001464319.1	0	Leptomonas seymouri	SHMT	0	serine hydroxymethyltransferase, cytosolic isoform X2	0	Anopheles gambiae str. PEST	WD40	0.064	Serine hydroxymethyltransferase, mitochondrial	0	Solanum tuberosum	XP_001464319.1	NR	XM_001464282.1	73.15	58.01	65.58	6.03518	118.88	110.44	103.78	111.033	6.79485	114.15	111.13	97.74	107.673	6.75052	108.88
XM_001464298.1	LINJ_14_1570	XM_001464298.1	0.546374		XM_001464298.1	XP_001464335.1	Unknown product	uk		NA	NA	XM_001464298.1	1455	Leishmania infantum JPCM5 conserved hypothetical protein partial mRNA	XP_001464335.1	484	conserved hypothetical protein	XP_001464335.1	XP_001464335.1	0	Phytomonas sp. isolate Hart1	HSL_N	0.31	wolframin isoform X2	2.7	Drosophila pseudoobscura pseudoobscura	HA2	0.72	Ribosome biogenesis protein BOP1 homolog	3.4	Caenorhabditis briggsae	XP_001464335.1	NR	XM_001464298.1	98.46	136.28	117.37	6.87492	86.63	84.23	63.04	77.9667	6.28479	57.65	59.69	63.43	60.2567	5.91305	65.35
XM_001464299.1	LINJ_14_1580	XM_001464299.1	0.640544		XM_001464299.1	XP_001464336.1	Protein of unknown function	uc	PFAM	8e-170	101.3	XM_001464299.1	936	Leishmania infantum JPCM5 putative glutathione-S-transferase/glutaredoxin partial mRNA	XP_001464336.1	311	putative glutathione-S-transferase/glutaredoxin	XP_001464336.1	XP_001464336.1	0	Angomonas deanei	Glutaredoxin	3e-06	prostaglandin E synthase 2 isoform X1	6e-28	Atta colombica	CorC_HlyC	0.01	Prostaglandin E synthase 2	1e-26	Danio rerio	XP_001464336.1	NR	XM_001464299.1	114.77	111.69	113.23	6.82311	76.3	80.3	43.84	66.8133	6.06206	61.53	61.47	57.18	60.06	5.90833	67.41
XM_001464307.1	LINJ_15_0060	XM_001464307.1	-1.10388		XM_001464307.1	XP_001464344.1	Unknown product	uk		NA	NA	XM_001464307.1	3051	Leishmania infantum JPCM5 conserved hypothetical protein partial mRNA	XP_001464344.1	1016	conserved hypothetical protein	XP_001464344.1	XP_001464344.1	0	Phytomonas sp. isolate EM1	MIF4G	5e-21	eukaryotic translation initiation factor 4 gamma 3-like isoform X3	3e-21	Zootermopsis nevadensis	MIF4G	3e-21	Eukaryotic translation initiation factor isoform 4G-1	6e-17	Oryza sativa subsp. japonica	XP_001464344.1	NR	XM_001464307.1	5.97	12.62	9.295	3.21645	28.22	23.84	22.58	24.88	4.63691	16.46	25.06	23.07	21.53	4.42828	24.08
XM_001464333.1	LINJ_15_0320	XM_001464333.1	0.680396		XM_001464333.1	XP_001464370.1	Ubiquinone biosynthesis protein COQ4 homolog mitochondrial	met/energy	SWISSP	2e-141	100	XM_001464333.1	564	Leishmania infantum JPCM5 putative ribonucleoprotein p18, mitochondrial precursor partial mRNA	XP_001464370.1	187	putative ribonucleoprotein p18, mitochondrial precursor	XP_001464370.1	XP_001464370.1	2e-138	Leishmania braziliensis MHOM BR 75 M2904	PPR_2	0.076	uncharacterized protein LOC108725323	0.098	Brugia malayi	STYKc	0.56	Protein P18, mitochondrial	9e-126	Leishmania tarentolae	XP_001464370.1	NR	XM_001464333.1	744.72	990.48	867.6	9.76089	463.2	519.55	707.05	563.267	9.13767	330.95	455.59	419.6	402.047	8.65122	351.26
XM_001464336.1	LINJ_15_0350	XM_001464336.1	-0.75598		XM_001464336.1	XP_001464373.1	Unknown product	uk		NA	NA	XM_001464336.1	441	Leishmania infantum JPCM5 putative ecotin (LiISP1), partial mRNA	XP_001464373.1	146	putative ecotin	XP_001464373.1	XP_001464373.1	5e-107	Strigomonas culicis	Ecotin	4e-54	ecotin-like protein 2	4e-18	Zeugodacus cucurbitae	PI3Ka	1.5	Ecotin-like protein 1	2e-109	Leishmania infantum	XP_001464373.1	NR	XM_001464336.1	101.06	105.96	103.51	6.69363	173.73	248.99	240.61	221.11	7.78862	270.19	257.06	266.32	264.523	8.04725	259
XM_001464348.1	LINJ_15_0470	XM_001464348.1	0.745319		XM_001464348.1	XP_001464385.1	Unknown product	uk		NA	NA	XM_001464348.1	441	Leishmania infantum JPCM5 conserved hypothetical protein partial mRNA	XP_001464385.1	146	conserved hypothetical protein	XP_001464385.1	XP_001464385.1	3e-101	Phytomonas sp. isolate Hart1	MNHE	1.3	uncharacterized protein LOC109031396	1.5	Bemisia tabaci	BRK	4.3	Cell growth regulator with EF hand domain protein 1	8.2	Rattus norvegicus	XP_001464385.1	NR	XM_001464348.1	128.62	169.54	149.08	7.21994	92.29	50.52	112.29	85.0333	6.40996	75.99	57.84	73.24	69.0233	6.10901	68.59
XM_001464353.1	LINJ_15_0530	XM_001464353.1	-1.04952		XM_001464353.1	XP_001464390.1	ran-specific GTPase-activating protein-like - probable fragment	st	REFSEQ-INVERTEBRATE	2e-19	57.2	XM_001464353.1	477	Leishmania infantum JPCM5 putative ecotin partial mRNA	XP_001464390.1	158	putative ecotin	XP_001464390.1	XP_001464390.1	5e-112	Leptomonas seymouri	Ecotin	5e-58	ecotin-like protein 2	5e-26	Drosophila ananassae	HECTc	1	Ecotin-like protein 2	2e-114	Leishmania infantum	XP_001464390.1	NR	XM_001464353.1	82.5	28.55	55.525	5.79507	180.39	145.83	151.25	159.157	7.3143	161.76	170.25	137.52	156.51	7.29011	152.93
XM_001464365.1	LINJ_15_0660	XM_001464365.1	-0.873077		XM_001464365.1	XP_001464402.1	Unknown product	uk		NA	NA	XM_001464365.1	2868	Leishmania infantum JPCM5 hypothetical protein, unknown function partial mRNA	XP_001464402.1	955	hypothetical protein, unknown function	XP_001464402.1	XP_001464402.1	0	Leptomonas pyrrhocoris	TolA_bind_tri	0.092		NA		HMG17	0.67		NA		XP_001464402.1	NR	XM_001464365.1	20.16	20.81	20.485	4.3565	48.29	46.27	36.14	43.5667	5.44515	55.93	61.99	61.15	59.69	5.89942	57.93
XM_001464397.1	LINJ_33_0960	XM_001464397.1	0.564721		XM_001464397.1	XP_001468174.1	uncharacterized endoplasmic reticulum membrane protein YGL010W-like	pm	REFSEQ-INVERTEBRATE	2e-23	79.6	XM_001464397.1	660	Leishmania infantum JPCM5 putative 40S ribosomal protein S3 partial mRNA	XP_001468174.1	219	putative 40S ribosomal protein S3	XP_001468174.1	XP_001464434.1	6e-159	Trypanosoma grayi	Ribosomal_S3_C	1e-23	40S ribosomal protein S3-like	2e-93	Acanthaster planci	EFG_IV	0.17	40S ribosomal protein S3	3e-90	Sus scrofa	XP_001468174.1	NR	XM_001464397.1	1799.99	2198.65	1999.32	10.9653	1348.6	1247.09	1596.58	1397.42	10.4486	1101.73	1149.85	994.73	1082.1	10.0796	1007.07
XM_001464401.1	LINJ_15_1050	XM_001464401.1	0.667192		XM_001464401.1	XP_001464438.1	Transport protein particle subunit bet3	uc	SWISSP	3e-44	95.6	XM_001464401.1	594	Leishmania infantum JPCM5 putative succinate dehydrogenase partial mRNA	XP_001464438.1	197	putative succinate dehydrogenase	XP_001464438.1	XP_001464438.1	1e-146	Phytomonas sp. isolate Hart1	Fer4_17	0.0004	succinate dehydrogenase	4e-34	Drosophila navojoa	KAZAL	2.2	Succinate dehydrogenase	5e-34	Drosophila melanogaster	XP_001464438.1	NR	XM_001464401.1	371.78	407.38	389.58	8.60578	216.04	221.48	329.98	255.833	7.99906	210.71	245.98	222.29	226.327	7.82226	230.52
XM_001464440.1	LINJ_15_1540	XM_001464440.1	-1.06977		XM_001464440.1	XP_001464477.1	Unknown product	uk		NA	NA	XM_001464440.1	2793	Leishmania infantum JPCM5 putative cAMP specific phosphodiesterase partial mRNA	XP_001464477.1	930	putative cAMP specific phosphodiesterase	XP_001464477.1	XP_001464477.1	0	Leishmania mexicana MHOM GT 2001 U1103	PDEase_I	1e-91	cGMP-specific 3',5'-cyclic phosphodiesterase-like	3e-104	Exaiptasia pallida	GAF	2e-22	Dual 3',5'-cyclic-AMP and -GMP phosphodiesterase 11A	4e-95	Rattus norvegicus	XP_001464477.1	NR	XM_001464440.1	48.41	32.53	40.47	5.33878	98.89	94.04	97.79	96.9067	6.59852	108.41	115.04	108.3	110.583	6.78899	115.44
XM_001464441.1	LINJ_15_1550	XM_001464441.1	-1.056		XM_001464441.1	XP_001464478.1	Unknown product	uk		NA	NA	XM_001464441.1	2823	Leishmania infantum JPCM5 putative cAMP specific phosphodiesterase partial mRNA	XP_001464478.1	940	putative cAMP specific phosphodiesterase	XP_001464478.1	XP_001464478.1	0	Leishmania braziliensis MHOM BR 75 M2904	PDEase_I	6e-94	cGMP-specific 3',5'-cyclic phosphodiesterase-like	6e-104	Centruroides sculpturatus	GAF	1e-22	Dual 3',5'-cyclic-AMP and -GMP phosphodiesterase 11A	2e-96	Rattus norvegicus	XP_001464478.1	NR	XM_001464441.1	40.61	28.81	34.71	5.11728	77.57	80.78	93.59	83.98	6.39197	106.34	123.43	109.13	112.967	6.81975	125.17
XM_001464442.1	LINJ_15_1560	XM_001464442.1	0.726615		XM_001464442.1	XP_001464479.1	Zinc finger C2HC domain-containing protein 1C - probable fragment	uc	SWISSP	2e-12	30.1	XM_001464442.1	2001	Leishmania infantum JPCM5 conserved hypothetical protein partial mRNA	XP_001464479.1	666	conserved hypothetical protein	XP_001464479.1	XP_001464479.1	0	Phytomonas sp. isolate EM1	Rib_recp_KP_reg	0.0001		NA		HMG	0.017		NA		XP_001464479.1	NR	XM_001464442.1	76.03	80.53	78.28	6.29057	50.43	43.88	47.41	47.24	5.56194	55.14	50.74	60.16	55.3467	5.79042	53.53
XM_001464458.2	LINJ_16_0060	XM_001464458.2	0.546435		XM_001464458.2	XP_001464495.2	Unknown product	uk		NA	NA	XM_001464458.2	1974	Leishmania infantum JPCM5 conserved hypothetical protein partial mRNA	XP_001464495.2	657	conserved hypothetical protein	XP_001464495.2	XP_001464495.2	0	Phytomonas sp. isolate EM1	DEAD	9e-15	ATP-dependent RNA helicase DDX55-like isoform X1	1e-12	Aethina tumida	HELICc	8e-16	ATP-dependent RNA helicase DDX55	4e-13	Homo sapiens	XP_001464495.2	NR	XM_001464458.2	53.52	49.02	51.27	5.68004	28.84	35.86	37.11	33.9367	5.08477	41.48	24.78	31.94	32.7333	5.03269	32.83
XM_001464462.1	LINJ_16_0100	XM_001464462.1	-1.09303		XM_001464462.1	XP_001464499.1	Unknown product	uk		NA	NA	XM_001464462.1	984	Leishmania infantum JPCM5 conserved hypothetical protein partial mRNA	XP_001464499.1	327	conserved hypothetical protein	XP_001464499.1	XP_001464499.1	0	Phytomonas sp. isolate EM1	Activator-TraM	0.37	staphylococcal nuclease domain-containing protein 1-like	2.7	Halyomorpha halys	ANX	2.5	Dapper 1-A	6.8	Xenopus laevis	XP_001464499.1	NR	XM_001464462.1	10.16	23.44	16.8	4.07039	44.03	62.52	38.43	48.3267	5.59475	61.21	79.36	39.27	59.9467	5.90561	43.16
XM_001464474.1	LINJ_16_0220	XM_001464474.1	0.999997		XM_001464474.1	XP_001464511.1	Small glutamine-rich tetratricopeptide repeat-containing proteinalpha - probable fragment	uc	SWISSP	6e-19	36.8	XM_001464474.1	1152	Leishmania infantum JPCM5 mitochondrial ornithine transporter 1-like protein partial mRNA	XP_001464511.1	383	mitochondrial ornithine transporter 1-like protein	XP_001464511.1	XP_001464511.1	0	Bodo saltans	Mito_carr	6e-20	carrier protein	4e-34	Drosophila virilis	HA2	1.3	Mitochondrial substrate carrier family protein S	1e-37	Dictyostelium discoideum	XP_001464511.1	NR	XM_001464474.1	82.15	104.56	93.355	6.54466	45.2	45.62	44.52	45.1133	5.49548	33.85	39.14	33.88	35.6233	5.15475	28.81
XM_001464477.1	LINJ_16_0250	XM_001464477.1	0.680454		XM_001464477.1	XP_001464514.1	isoprenylcysteine alpha-carbonyl methylesterase icmel - probable fragment	uc	SWISSP	1e-36	64.7	XM_001464477.1	2280	Leishmania infantum JPCM5 histone acetyltransferase-like protein partial mRNA	XP_001464514.1	759	histone acetyltransferase-like protein	XP_001464514.1	XP_001464514.1	0	Phytomonas sp. isolate Hart1	Radical_SAM_C	4e-20	probable elongator complex protein 3	4e-86	Mizuhopecten yessoensis	Elp3	5e-26	Uncharacterized protein MJ1136	4e-92	Methanocaldococcus jannaschii (strain ATCC 43067 / DSM 2661 / JAL-1 / JCM 10045 / NBRC 100440)	XP_001464514.1	NR	XM_001464477.1	89.15	79.46	84.305	6.39755	56.68	56.24	44.81	52.5767	5.71635	54.62	57.17	56.29	56.0267	5.80804	50.78
XM_001464505.1	LINJ_16_0550	XM_001464505.1	0.532264		XM_001464505.1	XP_001464542.1	Unknown product	uk		NA	NA	XM_001464505.1	984	Leishmania infantum JPCM5 putative aspartate carbamoyltransferase partial mRNA	XP_001464542.1	327	putative aspartate carbamoyltransferase	XP_001464542.1	XP_001464542.1	0	Strigomonas culicis	OTCace_N	2e-48	CAD protein-like, partial	1e-84	Stylophora pistillata	IDEAL	1.3	Protein URA2	5e-86	Saccharomyces cerevisiae (strain ATCC 204508 / S288c)	XP_001464542.1	NR	XM_001464505.1	138.84	132.8	135.82	7.08555	102.06	87.79	82.78	90.8767	6.50584	95.44	94.16	78.53	89.3767	6.48183	91.98
XM_001464527.1	LINJ_16_0760	XM_001464527.1	-0.77052		XM_001464527.1	XP_001464564.1	Unknown product	uk		NA	NA	XM_001464527.1	993	Leishmania infantum JPCM5 putative transaldolase partial mRNA	XP_001464564.1	330	putative transaldolase	XP_001464564.1	XP_001464564.1	0	Angomonas deanei	TAL_FSA	7e-93	transaldolase-like	2e-129	Microplitis demolitor	UreE_C	0.37	Transaldolase	7e-131	Vibrio cholerae serotype O1 (strain M66-2)	XP_001464564.1	NR	XM_001464527.1	130.7	143.02	136.86	7.09656	253.5	264.59	280.87	266.32	8.05702	246.41	322.93	245.31	271.55	8.08507	268.34
XM_001464533.1	LINJ_16_0820	XM_001464533.1	0.715667		XM_001464533.1	XP_001464570.1	GDA1/CD39	uc	PFAM	5e-56	117.7	XM_001464533.1	2034	Leishmania infantum JPCM5 conserved hypothetical protein partial mRNA	XP_001464570.1	677	conserved hypothetical protein	XP_001464570.1	XP_001464570.1	0	Leptomonas pyrrhocoris	EF-hand_1	0.023		NA		EFh	0.001	1-deoxy-D-xylulose-5-phosphate synthase 2	6.2	Jannaschia sp. (strain CCS1)	XP_001464570.1	NR	XM_001464533.1	42.69	51	46.845	5.54982	27.03	22.16	38.6	29.2633	4.87102	36.9	30.13	33.7	33.5767	5.06939	36.51
XM_001464546.1	LINJ_16_0980	XM_001464546.1	-0.722933		XM_001464546.1	XP_001464583.1	Unknown product	uk		NA	NA	XM_001464546.1	2286	Leishmania infantum JPCM5 conserved hypothetical protein partial mRNA	XP_001464583.1	761	conserved hypothetical protein	XP_001464583.1	XP_001464583.1	0	Strigomonas culicis	MARCKS	0.25	phospholipid scramblase 1-like	2.4	Plutella xylostella	CaM_binding	0.6	DNA ligase	0.84	Streptococcus pneumoniae (strain Hungary19A-6)	XP_001464583.1	NR	XM_001464546.1	25.59	15.54	20.565	4.36212	44.58	40.21	42.34	42.3767	5.4052	44.57	38.87	42.47	41.97	5.39129	52.54
XM_001464561.1	LINJ_16_1140	XM_001464561.1	-0.947136		XM_001464561.1	XP_001464598.1	Unknown product	uk		NA	NA	XM_001464561.1	1680	Leishmania infantum JPCM5 conserved hypothetical protein partial mRNA	XP_001464598.1	559	conserved hypothetical protein	XP_001464598.1	XP_001464598.1	0	Phytomonas sp. isolate Hart1	DUF4813	0.001		NA		BTAD	2	Fas-binding factor 1	2.1	Mus musculus	XP_001464598.1	NR	XM_001464561.1	14.97	23.75	19.36	4.27501	48.67	46.32	44.12	46.37	5.53512	48.17	65.79	46.8	53.5867	5.7438	59.75
XM_001464562.1	LINJ_16_1150	XM_001464562.1	0.827807		XM_001464562.1	XP_001464599.1	Unknown product	uk		NA	NA	XM_001464562.1	1113	Leishmania infantum JPCM5 conserved hypothetical protein partial mRNA	XP_001464599.1	370	conserved hypothetical protein	XP_001464599.1	XP_001464599.1	0	Leptomonas seymouri	Polyketide_cyc	3e-07	coenzyme Q-binding protein COQ10 homolog B, mitochondrial-like	9e-11	Parasteatoda tepidariorum	PWWP	0.51	Coenzyme Q-binding protein COQ10 homolog, mitochondrial	5e-08	Danio rerio	XP_001464599.1	NR	XM_001464562.1	70.67	64.53	67.6	6.07895	38.28	38.17	28.28	34.91	5.12557	35.18	43.26	35.21	37.8833	5.24349	40.18
XM_001464582.2	LINJ_16_1380	XM_001464582.2	0.836485		XM_001464582.2	XP_001464619.2	Snf7	pe	PFAM	2e-18	97.6	XM_001464582.2	663	Leishmania infantum JPCM5 putative cytochrome c partial mRNA	XP_001464619.2	220	putative cytochrome c	XP_001464619.2	XP_001464619.2	7e-159	Strigomonas culicis	Cytochrom_C	5e-14	cytochrome c-2-like	3e-42	Trichogramma pretiosum	alkPPc	0.67	Cytochrome c	6e-71	Crithidia fasciculata	XP_001464619.2	NR	XM_001464582.2	432.94	369.92	401.43	8.649	216.34	259.41	188.57	221.44	7.79077	226.91	304.52	266.22	265.883	8.05465	201.36
XM_001464592.1	LINJ_16_1500	XM_001464592.1	0.830638		XM_001464592.1	XP_001464629.1	acyltransferase-like protein	uc	NR	0	100	XM_001464592.1	1071	Leishmania infantum JPCM5 conserved hypothetical protein partial mRNA	XP_001464629.1	356	conserved hypothetical protein	XP_001464629.1	XP_001464629.1	0	Phytomonas sp. isolate EM1	CCDC73	1e-05	uncharacterized protein Dere_GG21764, isoform B	2.2	Drosophila erecta	Spc7	0.023	Reticulocyte-binding protein 2 homolog a	0.035	Plasmodium falciparum (isolate 3D7)	XP_001464629.1	NR	XM_001464592.1	301.37	280.22	290.795	8.18386	158.11	157.03	204.04	173.06	7.43513	152.63	160.8	132.61	148.68	7.21607	141.33
XM_001464597.2	LINJ_16_1550	XM_001464597.2	0.994335		XM_001464597.2	XP_001464634.2	cilia- and flagella-associated protein 47-like isoform X3 - probable fragment	uc	REFSEQ-INVERTEBRATE	6e-75	44.5	XM_001464597.2	8436	Leishmania infantum JPCM5 putative kinesin partial mRNA	XP_001464634.2	2811	putative kinesin	XP_001464634.2	XP_001464634.2	0	Leishmania infantum	Kinesin	7e-87	uncharacterized protein LOC111622868	1e-31	Aplysia californica	KISc	6e-99	Membrane antigen containing repeating peptides (Fragment)	3e-120	Leishmania major	XP_001464634.2	NR	XM_001464597.2	23.13	25.08	24.105	4.59126	13.61	14.07	7.5	11.7267	3.55172	17.06	18.05	20.47	18.5267	4.21153	17.51
XM_001464602.1	LINJ_16_1600	XM_001464602.1	0.582833		XM_001464602.1	XP_001464639.1	glutaminyl-tRNA synthetase (Leishmania infantum JPCM5) CAM66861.1 glutaminyl-tRNA synthetase (Leishmania infantum JPCM5) SOX64023.1	ps	NR	0	100	XM_001464602.1	1713	Leishmania infantum JPCM5 conserved hypothetical protein partial mRNA	XP_001464639.1	570	conserved hypothetical protein	XP_001464639.1	XP_001464639.1	0	Phytomonas sp. isolate EM1	Peptidase_M22	0.17	synaptosomal-associated protein 29	0.13	Drosophila ficusphila	BHD_2	0.37	Talin-A	0.024	Dictyostelium discoideum	XP_001464639.1	NR	XM_001464602.1	53.15	50.73	51.94	5.69877	32.49	31.68	36.8	33.6567	5.07282	33.13	33.33	31.21	32.5567	5.02488	29.73
XM_001464604.1	LINJ_16_1620	XM_001464604.1	0.950893		XM_001464604.1	XP_001464641.1	Unknown product	uk		NA	NA	XM_001464604.1	3453	Leishmania infantum JPCM5 conserved hypothetical protein partial mRNA	XP_001464641.1	1150	conserved hypothetical protein	XP_001464641.1	XP_001464641.1	0	Trypanosoma grayi	Msap1	0.25	uncharacterized protein LOC108978694	0.97	Culex quinquefasciatus	AICARFT_IMPCHas	0.14	4-hydroxy-tetrahydrodipicolinate reductase	2	Exiguobacterium sibiricum (strain DSM 17290 / JCM 13490 / 255-15)	XP_001464641.1	NR	XM_001464604.1	56.86	49.44	53.15	5.732	26.37	27.83	31.31	28.5033	4.83306	38.86	26.31	39.31	34.8267	5.12212	37.73
XM_001464619.1	LINJ_17_0010	XM_001464619.1	0.670798		XM_001464619.1	XP_001464656.1	Internalin-I - probable fragment	uc	SWISSP	5e-25	26.5	XM_001464619.1	2325	Leishmania infantum JPCM5 conserved hypothetical protein partial mRNA	XP_001464656.1	774	conserved hypothetical protein	XP_001464656.1	XP_001464656.1	0	Phytomonas sp. isolate EM1	Clathrin_lg_ch	0.002	eukaryotic translation initiation factor 3 subunit A-like, partial	0.009	Amphimedon queenslandica	OmpH	0.032	Eukaryotic translation initiation factor 3 subunit A	0.0009	Debaryomyces hansenii (strain ATCC 36239 / CBS 767 / JCM 1990 / NBRC 0083 / IGC 2968)	XP_001464656.1	NR	XM_001464619.1	111.14	137.35	124.245	6.95704	75.07	85.76	77.4	79.41	6.31125	76.21	77.05	74.8	76.02	6.24831	66.77
XM_001464639.1	LINJ_17_0140	XM_001464639.1	-0.554688		XM_001464639.1	XP_001464676.1	uncharacterized protein LOC108683916 - probable fragment	uc	REFSEQ-INVERTEBRATE	7e-21	45.2	XM_001464639.1	4200	Leishmania infantum JPCM5 receptor-type adenylate cyclase b (RAC-B2), partial mRNA	XP_001464676.1	1399	receptor-type adenylate cyclase b	XP_001464676.1	XP_001464676.1	0	Leishmania mexicana MHOM GT 2001 U1103	Guanylate_cyc	5e-32	receptor-type adenylate cyclase, putative	0	Lingula anatina	CYCc	2e-44	Receptor-type adenylate cyclase B	0	Leishmania donovani	XP_001464676.1	NR	XM_001464639.1	209.89	181.04	195.465	7.61077	345.84	298.7	296.08	313.54	8.29251	320.91	359.12	321.45	333.827	8.38296	316.07
XM_001464642.1	LINJ_17_0160	XM_001464642.1	-0.546497		XM_001464642.1	XP_001464679.1	hypothetical protein	uc	NR	0	100	XM_001464642.1	2727	Leishmania infantum JPCM5 receptor-type adenylate cyclase b (RAC-B1), partial mRNA	XP_001464679.1	909	receptor-type adenylate cyclase b, partial	XP_001464679.1	XP_001464679.1	0	Leishmania major strain Friedlin	GDC-P	0.15	receptor-type adenylate cyclase, putative	1e-66	Schistosoma mansoni	CoA_binding	0.011	Receptor-type adenylate cyclase B	0	Leishmania donovani	XP_001464679.1	NR	XM_001464642.1	43.75	24.98	34.365	5.10287	44.41	60.48	78.08	60.99	5.9305	46.27	51.48	52.81	50.1867	5.64923	51.2
XM_001464654.1	LINJ_17_0380	XM_001464654.1	0.567849		XM_001464654.1	XP_001464691.1	serine peptidase clan SB	pm/protease	NR	0	100	XM_001464654.1	5208	Leishmania infantum JPCM5 conserved hypothetical protein partial mRNA	XP_001464691.1	1735	conserved hypothetical protein	XP_001464691.1	XP_001464691.1	0	Trypanosoma vivax Y486	Sec15	0.61		NA		DSRM	0.015	Carbohydrate sulfotransferase 11	2.3	Danio rerio	XP_001464691.1	NR	XM_001464654.1	34.94	50.87	42.905	5.42307	34.19	23.18	32.51	29.96	4.90497	29.83	25.24	28.65	27.9067	4.80254	30.97
XM_001464685.1	LINJ_17_0630	XM_001464685.1	0.581259		XM_001464685.1	XP_001464722.1	Kinesin motor domain	uc	PFAM	4e-91	109.8	XM_001464685.1	3639	Leishmania infantum JPCM5 conserved hypothetical protein partial mRNA	XP_001464722.1	1212	conserved hypothetical protein	XP_001464722.1	XP_001464722.1	0	Phytomonas sp. isolate Hart1	DUF3584	3e-05		NA		OmpH	0.054		NA		XP_001464722.1	NR	XM_001464685.1	29.83	32.49	31.16	4.96162	18.61	21.15	20.98	20.2467	4.33961	20.56	20.86	26.12	22.5133	4.49271	26.56
XM_001464691.1	LINJ_17_0690	XM_001464691.1	-3.04714		XM_001464691.1	XP_001464728.1	map kinase 3 (Leishmania infantum JPCM5) XP_003858890.1 mitogen-activated protein kinase 3	st	NR	0	100	XM_001464691.1	1167	Leishmania infantum JPCM5 hypothetical protein, unknown function partial mRNA	XP_001464728.1	388	hypothetical protein, unknown function	XP_001464728.1	XP_001464728.1	0	Angomonas deanei	PAC2	2		NA		LY	0.002	3-hydroxyacyl-CoA dehydrogenase-like protein LAM1	7e-17	Cochliobolus heterostrophus (strain C4 / ATCC 48331 / race T)	XP_001464728.1	NR	XM_001464691.1	36.3	22.54	29.42	4.87873	262.36	291.74	277.9	277.333	8.11548	308.81	345.23	319.73	324.59	8.34247	285.04
XM_001464709.1	LINJ_17_0870	XM_001464709.1	-0.51913		XM_001464709.1	XP_001464746.1	Unknown product	uk		NA	NA	XM_001464709.1	1479	Leishmania infantum JPCM5 putative guanosine monophosphate reductase partial mRNA	XP_001464746.1	492	putative guanosine monophosphate reductase	XP_001464746.1	XP_001464746.1	0	Trypanosoma cruzi marinkellei	IMPDH	0		NA		CBS	5e-06	GMP reductase	0	Leishmania donovani (strain BPK282A1)	XP_001464746.1	NR	XM_001464709.1	131.1	101.64	116.37	6.86258	204.49	199.24	157.62	187.117	7.54779	201.49	210.86	186.14	199.497	7.64022	183.99
XM_001464711.1	LINJ_17_0890	XM_001464711.1	-0.679207		XM_001464711.1	XP_001464748.1	Stealth protein CR2	uc	PFAM	6e-20	119.4	XM_001464711.1	2823	Leishmania infantum JPCM5 putative OSM3-like kinesin partial mRNA	XP_001464748.1	940	putative OSM3-like kinesin	XP_001464748.1	XP_001464748.1	0	Trypanosoma theileri	Kinesin	2e-135		NA		KISc	3e-141	Kinesin-II 95 kDa subunit	4e-100	Strongylocentrotus purpuratus	XP_001464748.1	NR	XM_001464711.1	18.34	24.89	21.615	4.43396	39.53	46.2	32.97	39.5667	5.30621	51.9	44.91	49.66	48.8233	5.6095	49.73
XM_001464721.1	LINJ_17_0990	XM_001464721.1	-0.813327		XM_001464721.1	XP_001464758.1	dynein light chain (Leishmania infantum JPCM5) CAM66976.1 dynein light chain (Leishmania infantum JPCM5) SOX64138.1	cs	NR	1e-78	100	XM_001464721.1	339	Leishmania infantum JPCM5 conserved hypothetical protein (META1), partial mRNA	XP_001464758.1	112	conserved hypothetical protein	XP_001464758.1	XP_001464758.1	4e-75	Leptomonas pyrrhocoris	META	1e-10		NA		PAX	0.55	Transcription termination/antitermination protein NusG	2.8	Mycobacterium leprae (strain TN)	XP_001464758.1	NR	XM_001464721.1	1598.35	1390.5	1494.42	10.5454	2985.77	2756.06	3252.03	2997.95	11.5498	2162.03	2930.23	1737.58	2276.61	11.1527	2742.88
XM_001464725.1	LINJ_17_1040	XM_001464725.1	-0.825015		XM_001464725.1	XP_001464762.1	Unknown product	uk		NA	NA	XM_001464725.1	4311	Leishmania infantum JPCM5 putative formin partial mRNA	XP_001464762.1	1436	putative formin	XP_001464762.1	XP_001464762.1	0	Leptomonas pyrrhocoris	FH2	3e-48		NA		FH2	8e-39	Inverted formin-2	5e-19	Homo sapiens	XP_001464762.1	NR	XM_001464725.1	16	12.03	14.015	3.8089	25.9	31.42	30.97	29.43	4.87922	29.83	30.9	31.76	30.83	4.94626	30.62
XM_001464726.1	LINJ_17_1050	XM_001464726.1	-0.960384		XM_001464726.1	XP_001464763.1	Vacuolar protein sorting-associated protein 51 homolog - probable fragment	uc	SWISSP	1e-28	36	XM_001464726.1	3207	Leishmania infantum JPCM5 conserved hypothetical protein partial mRNA	XP_001464763.1	1068	conserved hypothetical protein	XP_001464763.1	XP_001464763.1	0	Trypanosoma vivax Y486	PCIF1_WW	1e-34		NA		PolyA	0.6	Phosphorylated CTD-interacting factor 1	1e-13	Mus musculus	XP_001464763.1	NR	XM_001464726.1	8.5	17.43	12.965	3.69655	29.03	32.28	27.21	29.5067	4.88297	27.2	26.93	27.04	27.0567	4.75791	31.74
XM_001464732.1	LINJ_17_1110	XM_001464732.1	1.05721		XM_001464732.1	XP_001464769.1	tatD related deoxyribonuclease (Leishmania infantumJPCM5) XP_003859100.1 tatD related deoxyribonuclease	met/nuc	NR	0	100	XM_001464732.1	1011	Leishmania infantum JPCM5 hydrolase, alpha/beta fold family-like protein partial mRNA	XP_001464769.1	336	hydrolase, alpha/beta fold family-like protein	XP_001464769.1	XP_001464769.1	0	Leptomonas seymouri	Abhydrolase_1	5e-21		NA		GAF	2.7	Aclacinomycin methylesterase RdmC	2e-24	Streptomyces purpurascens	XP_001464769.1	NR	XM_001464732.1	82.08	79.53	80.805	6.33637	54.33	32.24	22.93	36.5	5.18982	49.29	55.7	49.97	51.6533	5.69079	54.1
XM_001464741.1	LINJ_17_1200	XM_001464741.1	-0.696183		XM_001464741.1	XP_001464778.1	Unknown product	uk		NA	NA	XM_001464741.1	1623	Leishmania infantum JPCM5 3-oxo-5-alpha-steroid 4-dehydrogenase-like protein partial mRNA	XP_001464778.1	540	3-oxo-5-alpha-steroid 4-dehydrogenase-like protein	XP_001464778.1	XP_001464778.1	0	Crithidia sp. ATCC 30255	Steroid_dh	2e-17		NA		STI1	0.55	Steroid 5-alpha-reductase DET2	2e-09	Arabidopsis thaliana	XP_001464778.1	NR	XM_001464741.1	52.46	24.65	38.555	5.26885	97.59	65.63	67.85	77.0233	6.26722	79.16	80.86	68.29	76.1033	6.24989	84.28
XM_001464795.1	LINJ_18_0150	XM_001464795.1	0.730658		XM_001464795.1	XP_001464832.1	protein kinase (Leishmania infantum JPCM5) CAM66981.1 protein kinase (Leishmania infantum JPCM5) SOX64143.1 proteinkinase-	st	NR	0	100	XM_001464795.1	1410	Leishmania infantum JPCM5 putative serine/threonine protein phosphatase type 5 partial mRNA	XP_001464832.1	469	putative serine/threonine protein phosphatase type 5	XP_001464832.1	XP_001464832.1	0	Angomonas deanei	PPP5	9e-32	serine/threonine-protein phosphatase 5	0	Neodiprion lecontei	PP2Ac	9e-116	Serine/threonine-protein phosphatase 5	3e-178	Caenorhabditis elegans	XP_001464832.1	NR	XM_001464795.1	115.49	91.42	103.455	6.69286	66.91	54.26	71.17	64.1133	6.00255	58.97	65.74	70.57	65.0933	6.02444	58.31
XM_001464806.1	LINJ_18_0260	XM_001464806.1	1.23298		XM_001464806.1	XP_001464843.1	Unknown product	uk		NA	NA	XM_001464806.1	357	Leishmania infantum JPCM5 conserved hypothetical protein partial mRNA	XP_001464843.1	118	conserved hypothetical protein	XP_001464843.1	XP_001464843.1	2e-80	Trypanosoma cruzi cruzi	RecT	0.038	inner centromere protein A	2.9	Leptinotarsa decemlineata	CP12	0.044	Phosphoribosylformylglycinamidine synthase subunit PurL	4.5	Sulfolobus islandicus (strain Y.G.57.14 / Yellowstone #1)	XP_001464843.1	NR	XM_001464806.1	262.48	346	304.24	8.24907	103.41	122.74	152.77	126.307	6.98079	126.36	118.03	122.29	122.227	6.93342	130.33
XM_001464810.1	LINJ_18_0300	XM_001464810.1	-0.622514		XM_001464810.1	XP_001464847.1	protein kinase (Leishmania infantum JPCM5) XP_003859686.1 protein kinase	st	NR	0	100	XM_001464810.1	1161	Leishmania infantum JPCM5 conserved hypothetical protein partial mRNA	XP_001464847.1	386	conserved hypothetical protein	XP_001464847.1	XP_001464847.1	0	Trypanosoma vivax Y486	RRM_1	0.13		NA		RRM	6e-05		NA		XP_001464847.1	NR	XM_001464810.1	154.46	174.92	164.69	7.36361	282.13	298.94	272.15	284.407	8.15181	280.48	237.21	241.18	252.957	7.98275	237.52
XM_001464827.1	LINJ_18_0480	XM_001464827.1	0.765123		XM_001464827.1	XP_001464864.1	fatty acid desaturase (Leishmania infantum JPCM5) CAM66157.1 fatty acid desaturase (Leishmania infantum JPCM5) SOX63075.1	met/lipd	NR	0	100	XM_001464827.1	1185	Leishmania infantum JPCM5 putative uracil-DNA-glycosylase partial mRNA	XP_001464864.1	394	putative uracil-DNA-glycosylase	XP_001464864.1	XP_001464864.1	0	Phytomonas sp. isolate EM1	UDG	6e-13	Uracil-DNA glycosylase	8e-82	Nematostella vectensis	UreE_C	4e-29	Uracil-DNA glycosylase	8e-83	Caenorhabditis elegans	XP_001464864.1	NR	XM_001464827.1	76.85	104.48	90.665	6.50247	48.66	59.3	40.74	49.5667	5.6313	42.89	47.04	41.77	43.9	5.45615	41.69
XM_001464848.1	LINJ_18_0690	XM_001464848.1	-0.593617		XM_001464848.1	XP_001464885.1	hypothetical protein	uc	NR	0	100	XM_001464848.1	1413	Leishmania infantum JPCM5 putative citrate synthase partial mRNA	XP_001464885.1	470	putative citrate synthase	XP_001464885.1	XP_001464885.1	0	Leishmania braziliensis MHOM BR 75 M2904	Citrate_synt	3e-114	probable citrate synthase 2, mitochondrial	1e-179	Megachile rotundata	alkPPc	0.056	Probable citrate synthase, mitochondrial	0	Leishmania infantum	XP_001464885.1	NR	XM_001464848.1	54.41	46.91	50.66	5.66278	92.63	108.63	67.65	89.6367	6.48602	80.52	105.06	95.04	93.54	6.54751	110.07
XM_001464859.1	LINJ_18_0810	XM_001464859.1	0.538408		XM_001464859.1	XP_001464896.1	Unknown product	uk		NA	NA	XM_001464859.1	1233	Leishmania infantum JPCM5 putative ethanolamine phosphotransferase partial mRNA	XP_001464896.1	410	putative ethanolamine phosphotransferase	XP_001464896.1	XP_001464896.1	0	Phytomonas sp. isolate Hart1	CDP-OH_P_transf	3e-06	uncharacterized protein Dere_GG21192, isoform C	2e-09	Drosophila persimilis	CHASE2	0.82	Ethanolaminephosphotransferase 1	5e-06	Pongo abelii	XP_001464896.1	NR	XM_001464859.1	152.31	118.13	135.22	7.07916	105.53	89.74	82.53	92.6	6.53294	86.89	87.71	93.26	89.2867	6.48037	79.44
XM_001464896.1	LINJ_18_1190	XM_001464896.1	0.60776		XM_001464896.1	XP_001464933.1	FHA domain	uc	PFAM	1e-11	121.2	XM_001464896.1	3816	Leishmania infantum JPCM5 conserved hypothetical protein partial mRNA	XP_001464933.1	1271	conserved hypothetical protein	XP_001464933.1	XP_001464933.1	0	Leptomonas pyrrhocoris	CENP-H	0.002		NA		TAFH	0.43		NA		XP_001464933.1	NR	XM_001464896.1	29.19	31.84	30.515	4.93145	17.25	24.79	13.08	18.3733	4.19954	22.96	19.04	26.3	22.7667	4.50885	26.2
XM_001464906.1	LINJ_18_1290	XM_001464906.1	0.598692		XM_001464906.1	XP_001464943.1	Lipase - probable fragment	met/lipd	PFAM	5e-14	52.8	XM_001464906.1	2430	Leishmania infantum JPCM5 conserved hypothetical protein partial mRNA	XP_001464943.1	809	conserved hypothetical protein	XP_001464943.1	XP_001464943.1	0	Phytomonas sp. isolate EM1	Acetyltransf_1	0.005	N-alpha-acetyltransferase 60	1e-05	Saccoglossus kowalevskii	HTH_ARSR	0.89	PDZ domain-containing protein 8	5.1	Mus musculus	XP_001464943.1	NR	XM_001464906.1	74.51	61.18	67.845	6.08417	41.05	47.13	47.41	45.1967	5.49814	60.36	45.05	49.88	51.7633	5.69386	49.1
XM_001464915.2	LINJ_18_1390	XM_001464915.2	0.801499		XM_001464915.2	XP_001464952.2	PSP1 C-terminal conserved region	uc	PFAM	1e-30	96.5	XM_001464915.2	2871	Leishmania infantum JPCM5 conserved hypothetical protein partial mRNA	XP_001464952.2	956	conserved hypothetical protein	XP_001464952.2	XP_001464952.2	0	Leptomonas pyrrhocoris	GGN	0.15		NA		FGF	0.11		NA		XP_001464952.2	NR	XM_001464915.2	40.29	48.91	44.6	5.47897	19.42	29.57	24.99	24.66	4.6241	25.33	30.22	30.35	28.6333	4.83962	28.8
XM_001464947.1	LINJ_19_0190	XM_001464947.1	0.56094		XM_001464947.1	XP_003392423.1	Unknown product	uk		NA	NA	XM_001464947.1	954	Leishmania infantum JPCM5 ADP,ATP carrier protein 1, mitochondrial precursor (ANC2), partial mRNA	XP_003392423.1	317	ADP,ATP carrier protein 1, mitochondrial precursor	XP_003392423.1	XP_001464984.1	0	Leishmania braziliensis MHOM BR 75 M2904	Mito_carr	1e-22	hypothetical protein LOTGIDRAFT_220681	4e-137	Crassostrea virginica	BCS1_N	0.05	ADP,ATP carrier protein	2e-136	Chlamydomonas reinhardtii	XP_003392423.1	NR	XM_001464947.1	564.9	586.82	575.86	9.16957	417.81	375.57	425.79	406.39	8.66672	357.95	313.25	381.44	350.88	8.45483	320.02
XM_001464952.1	LINJ_19_0250	XM_001464952.1	-0.553252		XM_001464952.1	XP_001464989.1	protein-cysteine N-palmitoyltransferase HHAT - probable fragment	met/lipd	REFSEQ-INVERTEBRATE	3e-11	48.6	XM_001464952.1	2526	Leishmania infantum JPCM5 putative C-terminal motor kinesin partial mRNA	XP_001464989.1	841	putative C-terminal motor kinesin	XP_001464989.1	XP_001464989.1	0	Strigomonas culicis	Kinesin	5e-137	hypothetical protein LOTGIDRAFT_136951	4e-104	Crassostrea virginica	KISc	1e-128	Kinesin-like protein KIN-14E	3e-101	Oryza sativa subsp. japonica	XP_001464989.1	NR	XM_001464952.1	46.07	48.95	47.51	5.57016	81.68	82.39	73.04	79.0367	6.30445	84.32	82.48	78.2	81.6667	6.35168	76.48
XM_001464979.1	LINJ_19_0530	XM_001464979.1	-1.14744		XM_001464979.1	XP_001465016.1	ef-hand domain (C-terminal) containing protein	uc	REFSEQ-INVERTEBRATE	2e-51	78.3	XM_001464979.1	2229	Leishmania infantum JPCM5 conserved hypothetical protein partial mRNA	XP_001465016.1	742	conserved hypothetical protein	XP_001465016.1	XP_001465016.1	0	Phytomonas sp. isolate EM1	LRR_4	0.072	hypothetical protein Smp_137950.1	1e-20	Saccoglossus kowalevskii	LRR_RI	0.19	Leucine-rich repeat-containing protein 56	4e-17	Mus musculus	XP_001465016.1	NR	XM_001464979.1	5.53	7.98	6.755	2.75596	21.26	21.74	18.12	20.3733	4.34861	21.62	17.18	17.55	18.7833	4.23138	22.44
XM_001464993.2	LINJ_19_0690	XM_001464993.2	-0.687221		XM_001464993.2	XP_001465030.2	Unknown product	uk		NA	NA	XM_001464993.2	3300	Leishmania infantum JPCM5 putative kinesin partial mRNA	XP_001465030.2	1099	putative kinesin	XP_001465030.2	XP_001465030.2	0	Leishmania mexicana MHOM GT 2001 U1103	Kinesin	8e-111	kinesin-like protein Klp98A	8e-84	Crassostrea gigas	KISc	4e-108	Kinesin-like protein K39 (Fragment)	1e-75	Leishmania chagasi	XP_001465030.2	NR	XM_001464993.2	28.66	15.46	22.06	4.46336	39.4	44.84	44.83	43.0233	5.42705	44.2	54.03	56.46	51.5633	5.68827	49.49
XM_001464995.1	LINJ_19_0710	XM_001464995.1	-0.970779		XM_001464995.1	XP_001465032.1	ysine decarboxylase-like protein (Leishmania infantum JPCM5) XP_003859942.1 ysine decarboxylase-like protein (Leishmania donovani) CAM59775.1 ysine	met/aa	NR	0	100	XM_001464995.1	969	Leishmania infantum JPCM5 glycosomal malate dehydrogenase partial mRNA	XP_001465032.1	322	glycosomal malate dehydrogenase	XP_001465032.1	XP_001465032.1	0	Strigomonas culicis	Ldh_1_N	3e-36	malate dehydrogenase, mitochondrial isoform X1	1e-92	Drosophila erecta	rADc	0.25	Malate dehydrogenase	2e-90	Proteus mirabilis (strain HI4320)	XP_001465032.1	NR	XM_001464995.1	89.61	131.18	110.395	6.78653	240.33	224.72	282.83	249.293	7.9617	243.9	273.63	204.82	240.783	7.91159	217.4
XM_001465009.1	LINJ_19_0860	XM_001465009.1	-1.99614		XM_001465009.1	XP_001465046.1	Unknown product	uk		NA	NA	XM_001465009.1	483	Leishmania infantum JPCM5 putative ATG8/AUT7/APG8/PAZ2 (ATG8B.3), partial mRNA	XP_001465046.1	160	putative ATG8/AUT7/APG8/PAZ2	XP_001465046.1	XP_001465046.1	4e-109	Leishmania major strain Friedlin	Atg8	4e-12	putative gaba(A) receptor-associated protein	3e-13	Orbicella faveolata	PB1	0.13	Autophagy-related protein 8f	9e-16	Arabidopsis thaliana	XP_001465046.1	NR	XM_001465009.1	249.13	0	124.565	6.96075	669.08	559.6	720.53	649.737	9.34371	880.41	1644.72	1070.97	1198.7	10.2273	955.38
XM_001465021.1	LINJ_19_0970	XM_001465021.1	-1.05135		XM_001465021.1	XP_001465058.1	katanin (Leishmania infantum JPCM5) CAM69274.1 katanin	uc	NR	0	100	XM_001465021.1	1812	Leishmania infantum JPCM5 4-coumarate:coa ligase-like protein partial mRNA	XP_001465058.1	603	4-coumarate:coa ligase-like protein	XP_001465058.1	XP_001465058.1	0	Leishmania donovani	AMP-binding	3e-74	4-coumarate--CoA ligase 1-like isoform X2	1e-93	Drosophila simulans	KRAB	0.12	Probable 4-coumarate--CoA ligase 3	4e-75	Oryza sativa subsp. japonica	XP_001465058.1	NR	XM_001465021.1	32.27	10.95	21.61	4.43363	43.36	60.06	71.76	58.3933	5.86773	61.73	63.88	54.22	59.9433	5.90553	58.9
XM_001465027.1	LINJ_19_1030	XM_001465027.1	0.557646		XM_001465027.1	XP_001465064.1	condensin complex subunit 1-like	uc	REFSEQ-INVERTEBRATE	5e-54	90.3	XM_001465027.1	3771	Leishmania infantum JPCM5 conserved hypothetical protein partial mRNA	XP_001465064.1	1256	conserved hypothetical protein	XP_001465064.1	XP_001465064.1	0	Leishmania guyanensis	GOLGA2L5	0.26		NA		Amelin	0.87	PDZ domain-containing protein 8	0.042	Homo sapiens	XP_001465064.1	NR	XM_001465027.1	31.94	32.24	32.09	5.00405	24.54	20.39	18.82	21.25	4.40939	22.51	16.62	22.86	20.6633	4.369	21.69
XM_001465031.1	LINJ_19_1080	XM_001465031.1	-0.654001		XM_001465031.1	XP_001465068.1	mucin-5AC-like - probable fragment	s/	REFSEQ-INVERTEBRATE	5e-16	53.6	XM_001465031.1	3930	Leishmania infantum JPCM5 conserved hypothetical protein partial mRNA	XP_001465068.1	1309	conserved hypothetical protein	XP_001465068.1	XP_001465068.1	0	Leptomonas pyrrhocoris	DUF4407	0.006		NA		PP2C_SIG	0.038		NA		XP_001465068.1	NR	XM_001465031.1	13.77	19.42	16.595	4.05268	34.82	28.85	28.73	30.8	4.94486	33.29	36.13	31.89	33.77	5.07767	39.89
XM_001465067.1	LINJ_19_1370	XM_001465067.1	-0.699292		XM_001465067.1	XP_001465104.1	Unknown product	uk		NA	NA	XM_001465067.1	2205	Leishmania infantum JPCM5 conserved hypothetical protein partial mRNA	XP_001465104.1	734	conserved hypothetical protein	XP_001465104.1	XP_001465104.1	0	Angomonas deanei	MBOAT	3e-11	protein-cysteine N-palmitoyltransferase HHAT-like	2e-09	Acanthaster planci	EGF_CA	5.5	Glycerol uptake protein 1	2e-35	Saccharomyces cerevisiae (strain ATCC 204508 / S288c)	XP_001465104.1	NR	XM_001465067.1	41.98	46.81	44.395	5.47233	85.18	90.15	67.2	80.8433	6.33706	119.19	120.41	117.65	119.083	6.89583	116.2
XM_001465070.1	LINJ_19_1390	XM_001465070.1	-1.84014		XM_001465070.1	XP_001465107.1	Unknown product	uk		NA	NA	XM_001465070.1	267	Leishmania infantum JPCM5 hypothetical protein, unknown function partial mRNA	XP_001465107.1	88	hypothetical protein, unknown function	XP_001465107.1	XP_001465107.1	2e-56	Sporothrix brasiliensis 5110	Renin_r	0.057	uncharacterized protein LOC109034384	0.26	Bactrocera oleae	DALR_1	1.4	Transmembrane protein 17	0.17	Rattus norvegicus	XP_001465107.1	NR	XM_001465070.1	122.19	23.49	72.84	6.18666	300.88	351.98	480.05	377.637	8.56086	430.5	377.52	250.91	352.977	8.46343	343.44
XM_001465076.1	LINJ_19_1460	XM_001465076.1	-0.699381		XM_001465076.1	XP_001465113.1	Unknown product	uk		NA	NA	XM_001465076.1	1065	Leishmania infantum JPCM5 cysteine peptidase A (CPA) (CPA), partial mRNA	XP_001465113.1	354	cysteine peptidase A (CPA)	XP_001465113.1	XP_001465113.1	0	Leishmania mexicana	Peptidase_C1	1e-97	cathepsin F-like	2e-70	Helobdella robusta	Pept_C1	1e-74	Cysteine proteinase 1	0	Leishmania pifanoi	XP_001465113.1	NR	XM_001465076.1	194.97	167.77	181.37	7.50279	336.52	316.07	348.55	333.713	8.38247	341.33	378.86	292.71	337.633	8.39931	327.89
XM_001465096.1	LINJ_19_1660	XM_001465096.1	-1.73257		XM_001465096.1	XP_001465133.1	Autophagy-related protein 8f	pe	SWISSP	1e-14	95	XM_001465096.1	378	Leishmania infantum JPCM5 putative ATG8/AUT7/APG8/PAZ2 (ATG8), partial mRNA	XP_001465133.1	125	putative ATG8/AUT7/APG8/PAZ2	XP_001465133.1	XP_001465133.1	6e-88	Malassezia pachydermatis	Atg8	5e-49	expressed hypothetical protein	6e-39	Nematostella vectensis	Elp3	0.46	Autophagy-related protein 8	2e-42	Phytophthora infestans	XP_001465133.1	NR	XM_001465096.1	22.93	13.22	18.075	4.17592	101.64	94.58	130.13	108.783	6.76531	144.02	150.38	120.49	138.297	7.11162	166.79
XM_001465099.1	LINJ_20_0030	XM_001465099.1	1.00857		XM_001465099.1	XP_001465136.1	cytochrome-b5 reductase (Leishmania infantum JPCM5) XP_003859530.1 cytochrome-b5 reductase	met/energy	NR	0	100	XM_001465099.1	840	Leishmania infantum JPCM5 putative histone-lysine N-methyltransferase (DOT1), partial mRNA	XP_001465136.1	279	putative histone-lysine N-methyltransferase	XP_001465136.1	XP_001465136.1	0	Trypanosoma grayi	DOT1	1e-13	histone-lysine N-methyltransferase, H3 lysine-79 specific, partial	2e-05	Bactrocera oleae	rADc	0.012	Histone-lysine N-methyltransferase, H3 lysine-79 specific	2e-07	Saccharomyces cerevisiae (strain ATCC 204508 / S288c)	XP_001465136.1	NR	XM_001465099.1	362	389.39	375.695	8.55342	233.16	191.72	134.94	186.607	7.54386	153.27	188.5	162.13	167.967	7.39203	186.93
XM_001465109.2	LINJ_20_0160	XM_001465109.2	-0.729754		XM_001465109.2	XP_001465146.2	Unknown product	uk		NA	NA	XM_001465109.2	3798	Leishmania infantum JPCM5 conserved hypothetical protein partial mRNA	XP_001465146.2	1265	conserved hypothetical protein	XP_001465146.2	XP_001465146.2	0	Leptomonas seymouri	PARM	0.0008		NA		Amelogenin	0.35		NA		XP_001465146.2	NR	XM_001465109.2	19.02	14.63	16.825	4.07253	35.6	34.25	29.76	33.2033	5.05326	37.64	34.79	38.78	37.07	5.21218	46.94
XM_001465154.1	LINJ_20_0680	XM_001465154.1	-0.520837		XM_001465154.1	XP_001465191.1	Unknown product	uk		NA	NA	XM_001465154.1	4563	Leishmania infantum JPCM5 conserved hypothetical protein partial mRNA	XP_001465191.1	1520	conserved hypothetical protein	XP_001465191.1	XP_001465191.1	0	Trypanosoma grayi	GREB1	0.22		NA		SWIB	0.066		NA		XP_001465191.1	NR	XM_001465154.1	19.03	21.19	20.11	4.32984	38.77	30.67	31.5	33.6467	5.07239	37.38	27.99	35.66	33.6767	5.07368	35.22
XM_001465159.1	LINJ_20_0630	XM_001465159.1	0.692467		XM_001465159.1	XP_001465196.1	Leishmanolysin	pm/protease	PFAM	0	100	XM_001465159.1	1803	Leishmania infantum JPCM5 putative CTP synthase partial mRNA	XP_001465196.1	600	putative CTP synthase	XP_001465196.1	XP_001465196.1	0	Strigomonas culicis	CTP_synth_N	3e-161	CTP synthase 1-like	5e-167	Crassostrea virginica	CHB_HEX	0.13	CTP synthase	1e-169	Dictyostelium discoideum	XP_001465196.1	NR	XM_001465159.1	102.34	86.03	94.185	6.55743	73.8	53.14	49.97	58.97	5.88191	52.08	51.87	55.94	53.2967	5.73597	52.03
XM_001465172.1	LINJ_20_0350	XM_001465172.1	0.772963		XM_001465172.1	XP_001465209.1	Compositional matrix adjust	uc	NR	0	100	XM_001465172.1	1455	Leishmania infantum JPCM5 conserved hypothetical protein partial mRNA	XP_001465209.1	484	conserved hypothetical protein	XP_001465209.1	SOX64775.1	0	Phytomonas sp. isolate Hart1	LRR_8	1e-06	hypothetical protein T265_06076	2e-05	Eufriesea mexicana	LRR	0.003	Leucine-rich repeat-containing protein 47	2e-07	Homo sapiens	XP_001465209.1	NR	XM_001465172.1	41.57	32.81	37.19	5.21684	19.4	23.21	13.37	18.66	4.22188	29.49	26.02	31.71	29.0733	4.86162	33.24
XM_001465177.1	LINJ_20_0820	XM_001465177.1	-0.878436		XM_001465177.1	XP_001465214.1	Uncharacterized conserved protein	uc	PFAM	2e-80	100.7	XM_001465177.1	2217	Leishmania infantum JPCM5 putative N-ethylmaleimide-sensitive factor partial mRNA	XP_001465214.1	738	putative N-ethylmaleimide-sensitive factor	XP_001465214.1	XP_001465214.1	0	Strigomonas culicis	AAA	1e-37	vesicle-fusing ATPase-like, partial	2e-170	Drosophila persimilis	AAA	2e-15	Vesicle-fusing ATPase	0	Arabidopsis thaliana	XP_001465214.1	NR	XM_001465177.1	18.09	36.91	27.5	4.78136	60.85	60.12	51.02	57.33	5.84122	62.24	60.59	56.98	59.9367	5.90537	59.83
XM_001465202.1	LINJ_20_1080	XM_001465202.1	-0.831405		XM_001465202.1	XP_001465239.1	synaptonemal complex protein 1 - probable fragment	uc	PFAM	4e-11	54	XM_001465202.1	4032	Leishmania infantum JPCM5 hypothetical protein, unknown function partial mRNA	XP_001465239.1	1343	hypothetical protein, unknown function	XP_001465239.1	XP_001465239.1	0	Leishmania guyanensis	Herpes_BLLF1	0.005		NA		LRR_RI	1.4		NA		XP_001465239.1	NR	XM_001465202.1	7.45	5.16	6.305	2.6565	14.09	13.17	19.52	15.5933	3.96286	14.61	18.11	20.25	17.6567	4.14214	16.12
XM_001465207.1	LINJ_20_1130	XM_001465207.1	0.624432		XM_001465207.1	XP_001465244.1	Unknown product	uk		NA	NA	XM_001465207.1	3555	Leishmania infantum JPCM5 conserved hypothetical protein partial mRNA	XP_001465244.1	1184	conserved hypothetical protein	XP_001465244.1	XP_001465244.1	0	Leptomonas pyrrhocoris	Herpes_BLLF1	0.66		NA		GS	4.9		NA		XP_001465244.1	NR	XM_001465207.1	49.23	22.52	35.875	5.16491	21.07	24.34	23.71	23.04	4.52607	22.62	33.4	32.6	29.54	4.8846	27.1
XM_001465218.1	LINJ_20_1250	XM_001465218.1	-0.828414		XM_001465218.1	XP_001465255.1	Coatomer subunit beta	uc	SWISSP	0	100.5	XM_001465218.1	3000	Leishmania infantum JPCM5 putative calpain-like cysteine peptidase partial mRNA	XP_001465255.1	999	putative calpain-like cysteine peptidase	XP_001465255.1	XP_001465255.1	0	Trypanosoma grayi	Peptidase_C2	2e-28		NA		CysPc	5e-37	Calpain-B	3e-16	Drosophila melanogaster	XP_001465255.1	NR	XM_001465218.1	15.19	22.19	18.69	4.22419	31.72	46.54	35.36	37.8733	5.24311	44.98	39.31	36.69	40.3267	5.33366	48.1
XM_001465220.1	LINJ_20_1270	XM_001465220.1	-2.0793		XM_001465220.1	XP_001465257.1	Thioredoxin	detox/ox	PFAM	1e-35	103.8	XM_001465220.1	402	Leishmania infantum JPCM5 conserved hypothetical protein partial mRNA	XP_001465257.1	133	conserved hypothetical protein	XP_001465257.1	XP_001465257.1	6e-94	Trypanosoma grayi	DUF1935	8e-40		NA		Aamy	1.5	V-set and immunoglobulin domain-containing protein 2	0.21	Mus musculus	XP_001465257.1	NR	XM_001465220.1	20.95	24.17	22.56	4.4957	130.01	139.9	155.48	141.797	7.14768	118.75	100.76	151.84	123.783	6.95167	121.37
XM_001465224.1	LINJ_20_1310	XM_001465224.1	-1.3619		XM_001465224.1	XP_001465261.1	Unknown product	uk		NA	NA	XM_001465224.1	570	Leishmania infantum JPCM5 conserved hypothetical protein partial mRNA	XP_001465261.1	189	conserved hypothetical protein	XP_001465261.1	XP_001465261.1	7e-136	Trypanosoma cruzi	DUF1935	5e-06		NA		MbtH	2	Nuclear rim protein 1	0.46	Kluyveromyces lactis (strain ATCC 8585 / CBS 2359 / DSM 70799 / NBRC 1267 / NRRL Y-1140 / WM37)	XP_001465261.1	NR	XM_001465224.1	19.59	82.85	51.22	5.67864	192.94	151.33	131.12	158.463	7.30801	136.03	149.59	137.24	140.953	7.13907	124.41
XM_001465225.1	LINJ_20_1320	XM_001465225.1	-0.80087		XM_001465225.1	XP_001465262.1	RNA polymerase III C11 subunit (Leishmania infantumJPCM5) XP_003860220.1 RNA polymerase III C11 subunit	tm	NR	2e-108	100	XM_001465225.1	456	Leishmania infantum JPCM5 calpain-like cysteine peptidase, Clan CA, family C2 partial mRNA	XP_001465262.1	151	calpain-like cysteine peptidase, Clan CA, family C2	XP_001465262.1	XP_001465262.1	2e-108	Strigomonas culicis	DUF1935	1e-41		NA		BRK	2.2	Heat shock protein 70 homolog LHS1	0.52	Candida glabrata (strain ATCC 2001 / CBS 138 / JCM 3761 / NBRC 0622 / NRRL Y-65)	XP_001465262.1	NR	XM_001465225.1	754.38	526.12	640.25	9.32249	1213.01	1405.79	1171.69	1263.5	10.3032	1010.44	1173.53	1160.21	1114.73	10.1225	991.46
XM_001465233.1	LINJ_20_1410	XM_001465233.1	1.25899		XM_001465233.1	XP_001465270.1	Unknown product	uk		NA	NA	XM_001465233.1	1767	Leishmania infantum JPCM5 putative pumillio protein 9 (PUF9A), partial mRNA	XP_001465270.1	588	putative pumillio protein 9	XP_001465270.1	XP_001465270.1	0	Leishmania guyanensis	PUF	0.012		NA		Pumilio	2e-05	Maternal protein pumilio	6e-20	Drosophila melanogaster	XP_001465270.1	NR	XM_001465233.1	64.64	39.4	52.02	5.70099	28	16.52	18.06	20.86	4.38267	29.98	38.56	33.79	34.11	5.09212	31.78
XM_001465237.1	LINJ_20_1450	XM_001465237.1	-0.54203		XM_001465237.1	XP_001465274.1	Unknown product	uk		NA	NA	XM_001465237.1	1533	Leishmania infantum JPCM5 putative axoneme central apparatus protein partial mRNA	XP_001465274.1	510	putative axoneme central apparatus protein	XP_001465274.1	XP_001465274.1	0	Trypanosoma theileri	Arm	2e-05		NA		ARM	1e-06	Sperm-associated antigen 6	0	Mus musculus	XP_001465274.1	NR	XM_001465237.1	78.54	33.38	55.96	5.80632	90.39	98.24	110.07	99.5667	6.63759	108.28	112.41	86.13	102.273	6.67629	112.82
XM_001465243.1	LINJ_20_1510	XM_001465243.1	-0.893021		XM_001465243.1	XP_001465280.1	Unknown product	uk		NA	NA	XM_001465243.1	729	Leishmania infantum JPCM5 hypothetical protein, unknown function partial mRNA	XP_001465280.1	242	hypothetical protein, unknown function	XP_001465280.1	XP_001465280.1	2e-178	Strigomonas culicis	PUMA	0.004		NA		STI	0.48	B3 domain-containing protein At2g35310	0.12	Arabidopsis thaliana	XP_001465280.1	NR	XM_001465243.1	24.07	44.42	34.245	5.09782	73.96	100.21	71.44	81.87	6.35526	107.65	126.27	99.43	111.117	6.79593	109.68
XM_001465286.1	LINJ_21_0180	XM_001465286.1	0.973392		XM_001465286.1	XP_001465323.1	hypothetical protein	uc	NR	0	100	XM_001465286.1	2430	Leishmania infantum JPCM5 DNA topoisomerase 1A partial mRNA	XP_001465323.1	809	DNA topoisomerase 1A	XP_001465323.1	XP_001465323.1	0	Phytomonas sp. isolate Hart1	Topoisom_bac	3e-75		NA		TOP1Ac	1e-52	DNA topoisomerase 1	4e-48	Aquifex aeolicus (strain VF5)	XP_001465323.1	NR	XM_001465286.1	68.2	67.01	67.605	6.07906	34.33	38.2	29.77	34.1	5.0917	37.14	34.23	39.36	36.91	5.20594	42.27
XM_001465299.1	LINJ_21_0310	XM_001465299.1	-0.661431		XM_001465299.1	XP_001465336.1	Hexokinase-2	uc	SWISSP	2e-86	93	XM_001465299.1	1416	Leishmania infantum JPCM5 putative hexokinase partial mRNA	XP_001465336.1	471	putative hexokinase	XP_001465336.1	XP_001465336.1	0	Leishmania mexicana	Hexokinase_1	2e-81		NA		acidPPc	4	Hexokinase-2	1e-86	Candida albicans (strain SC5314 / ATCC MYA-2876)	XP_001465336.1	NR	XM_001465299.1	381.89	313.66	347.775	8.44201	560.21	670.49	612.02	614.24	9.26266	441.36	514.1	380.72	445.393	8.79894	410.21
XM_001465315.1	LINJ_21_0470	XM_001465315.1	-0.938794		XM_001465315.1	XP_001465352.1	Unknown product	uk		NA	NA	XM_001465315.1	3744	Leishmania infantum JPCM5 putative PIWI-like protein 1 partial mRNA	XP_001465352.1	1247	putative PIWI-like protein 1	XP_001465352.1	XP_001465352.1	0	Trypanosoma cruzi	Piwi	0.51		NA		Piwi	4e-43	Putative glutamate--cysteine ligase 2	7.2	Roseiflexus castenholzii (strain DSM 13941 / HLO8)	XP_001465352.1	NR	XM_001465315.1	16.89	18.56	17.725	4.14771	34.23	44.24	37.93	38.8	5.27798	35.49	33.06	39.94	36.1633	5.17646	32.52
XM_001465345.1	LINJ_21_0770	XM_001465345.1	0.766193		XM_001465345.1	XP_001465382.1	pteridine transporter (Leishmania infantum JPCM5) CAM66156.1 pteridine transporter (Leishmania infantum JPCM5) SOX63076.1	tr	NR	0	100	XM_001465345.1	1980	Leishmania infantum JPCM5 ATP-binding cassette protein subfamily E, member 1 (putative ABCE1), partial mRNA	XP_001465382.1	659	ATP-binding cassette protein subfamily E, member 1	XP_001465382.1	XP_001465382.1	0	Strigomonas culicis	ABC_tran	2e-20	ATP-binding cassette sub-family E member 1	0	Harpegnathos saltator	AAA	1e-09	ABC transporter E family member 2	0	Arabidopsis thaliana	XP_001465382.1	NR	XM_001465345.1	163.19	148.41	155.8	7.28355	109.42	96.77	72.6	92.93	6.53807	99.51	74.91	101.78	92.0667	6.52461	75.14
XM_001465348.1	LINJ_21_0800	XM_001465348.1	0.76118		XM_001465348.1	XP_001465385.1	Ring finger	prot	SMART	4e-05	102	XM_001465348.1	318	Leishmania infantum JPCM5 putative 60S Ribosomal protein L36 partial mRNA	XP_001465385.1	105	putative 60S Ribosomal protein L36	XP_001465385.1	XP_001465385.1	4e-70	Leptomonas pyrrhocoris	Ribosomal_L36e	2e-33	predicted protein	3e-19	Aplysia californica	DALR_1	0.42	60S ribosomal protein L36-1	1e-23	Arabidopsis thaliana	XP_001465385.1	NR	XM_001465348.1	3137.42	2666.47	2901.95	11.5028	1765.38	1822.03	1756.16	1781.19	10.7986	1379.69	1412.38	1381.69	1391.25	10.4422	1219.4
XM_001465350.1	LINJ_21_0820	XM_001465350.1	0.85359		XM_001465350.1	XP_001465387.1	Unknown product	uk		NA	NA	XM_001465350.1	321	Leishmania infantum JPCM5 putative ATPase subunit 9 partial mRNA	XP_001465387.1	106	putative ATPase subunit 9	XP_001465387.1	XP_001465387.1	3e-66	Angomonas deanei	ATP-synt_C	0.0007	ATP synthase lipid-binding protein, mitochondrial	9e-22	Harpegnathos saltator	MCM	0.89	ATP synthase F(0) complex subunit C1, mitochondrial	1e-22	Mus musculus	XP_001465387.1	NR	XM_001465350.1	1269.4	1612.63	1441.02	10.4929	666.59	928.81	812.07	802.49	9.64834	639.55	656.04	680.12	658.57	9.36319	665.97
XM_001465378.1	LINJ_21_1510	XM_001465378.1	-0.543966		XM_001465378.1	XP_001465415.1	Abscisic acid G-protein coupled receptor	st	PFAM	3e-27	116.2	XM_001465378.1	2508	Leishmania infantum JPCM5 conserved hypothetical protein partial mRNA	XP_001465415.1	835	conserved hypothetical protein	XP_001465415.1	XP_001465415.1	0	Phytomonas sp. isolate Hart1	Ssu72	0.41	hypothetical protein Smp_047720	3.2	Drosophila ficusphila	GLA	0.5	Bifunctional lysine-specific demethylase and histidyl-hydroxylase NO66	0.31	Dictyostelium discoideum	XP_001465415.1	NR	XM_001465378.1	31.76	36.63	34.195	5.09571	57.03	60.46	57.59	58.36	5.86691	63.25	54.48	52.68	56.8033	5.8279	58.34
XM_001465395.1	LINJ_21_1680	XM_001465395.1	-0.792914		XM_001465395.1	XP_001465432.1	Unknown product	uk		NA	NA	XM_001465395.1	666	Leishmania infantum JPCM5 conserved hypothetical protein partial mRNA	XP_001465432.1	221	conserved hypothetical protein	XP_001465432.1	XP_001465432.1	9e-163	Phytomonas sp. isolate Hart1	Cyt-b5	0.001	predicted protein	2e-64	Mizuhopecten yessoensis	DZF	0.1	Cytochrome b5 domain-containing protein 1	1e-64	Xenopus laevis	XP_001465432.1	NR	XM_001465395.1	53.73	61.98	57.855	5.85437	114.31	120.3	159.49	131.367	7.03746	144.86	152.23	99.3	132.13	7.04581	152.87
XM_001465399.1	LINJ_21_1720	XM_001465399.1	1.08091		XM_001465399.1	XP_001465436.1	aminopeptidase-like protein (Leishmania infantum JPCM5) CBZ08781.1 aminopeptidase-like protein (Leishmania infantum JPCM5) SOX66093.1	met/aa	NR	0	100	XM_001465399.1	2655	Leishmania infantum JPCM5 conserved hypothetical protein partial mRNA	XP_001465436.1	884	conserved hypothetical protein	XP_001465436.1	XP_001465436.1	0	Leptomonas pyrrhocoris	VCX_VCY	0.002		NA		Amelogenin	0.11		NA		XP_001465436.1	NR	XM_001465399.1	222.07	171.2	196.635	7.61938	103.36	101.69	83.38	96.1433	6.58711	111.75	150.72	132.59	131.687	7.04097	136.42
XM_001465407.1	LINJ_21_1900	XM_001465407.1	0.800772		XM_001465407.1	XP_001465444.1	Unknown product	uk		NA	NA	XM_001465407.1	1026	Leishmania infantum JPCM5 conserved hypothetical protein partial mRNA	XP_001465444.1	341	conserved hypothetical protein	XP_001465444.1	XP_001465444.1	0	Leptomonas seymouri	peroxidase	0.0004	putative ascorbate peroxidase	5e-07	Lingula anatina	DnaG_DnaB_bind	0.16	Putative heme-binding peroxidase	4e-12	Candida albicans (strain SC5314 / ATCC MYA-2876)	XP_001465444.1	NR	XM_001465407.1	116.23	134.06	125.145	6.96746	78.23	72.29	56.37	68.9633	6.10776	76.16	59.85	63.18	66.3967	6.05304	63.18
XM_001465411.1	LINJ_21_1830	XM_001465411.1	0.646552		XM_001465411.1	XP_001465448.1	carrier protein (Leishmania infantum JPCM5) CAM66122.2 carrier protein (Leishmania infantum JPCM5) SOX63201.1	tr	NR	0	100	XM_001465411.1	1188	Leishmania infantum JPCM5 conserved hypothetical protein partial mRNA	XP_001465448.1	395	conserved hypothetical protein	XP_001465448.1	XP_001465448.1	0	Trypanosoma theileri	DUF3410	1.3	lipase ZK262.3-like	7	Acropora digitifera	TOP1Ac	1.4	Tubulin monoglycylase TTLL3	0.51	Homo sapiens	XP_001465448.1	NR	XM_001465411.1	344.87	303.07	323.97	8.33972	234.54	207.5	205.5	215.847	7.75386	199.57	210.61	209.28	206.487	7.6899	191.33
XM_001465425.1	LINJ_21_2020	XM_001465425.1	0.665619		XM_001465425.1	XP_001465462.1	Unknown product	uk		NA	NA	XM_001465425.1	894	Leishmania infantum JPCM5 putative mitochondrial structure specific endonuclease I (SSE-1) partial mRNA	XP_001465462.1	297	putative mitochondrial structure specific endonuclease I (SSE-1)	XP_001465462.1	XP_001465462.1	0	Trypanosoma cruzi cruzi	5_3_exonuc	6e-25	DNA polymerase I-like, partial	2e-21	Drosophila bipectinata	53EXOc	2e-42	DNA polymerase I	2e-20	Rhizobium leguminosarum	XP_001465462.1	NR	XM_001465425.1	105.9	143.96	124.93	6.96498	98.34	75.77	42.93	72.3467	6.17685	64.89	68.79	90.46	74.7133	6.22329	78.88
XM_001465429.1	LINJ_21_2060	XM_001465429.1	0.632333		XM_001465429.1	XP_001465466.1	Unknown product	uk		NA	NA	XM_001465429.1	756	Leishmania infantum JPCM5 conserved hypothetical protein partial mRNA	XP_001465466.1	251	conserved hypothetical protein	XP_001465466.1	XP_001465466.1	0	Angomonas deanei	MCU	9e-34	calcium uniporter protein, mitochondrial-like	4e-11	Drosophila kikkawai	IGc1	0.28	Calcium uniporter protein, mitochondrial	2e-09	Homo sapiens	XP_001465466.1	NR	XM_001465429.1	211.97	175.39	193.68	7.59753	122.54	130.32	116.67	123.177	6.94459	118.58	111.21	133.58	121.123	6.92033	126.94
XM_001465431.1	LINJ_21_2080	XM_001465431.1	0.84351		XM_001465431.1	XP_001465468.1	Unknown product	uk		NA	NA	XM_001465431.1	474	Leishmania infantum JPCM5 putative cytochrome c oxidase subunit VI (COX6), partial mRNA	XP_001465468.1	157	putative cytochrome c oxidase subunit VI	XP_001465468.1	XP_001465468.1	1e-114	Strigomonas culicis	DUF3314	0.16	cytochrome c oxidase subunit 6B1-like	0.001	Eufriesea mexicana	ITAM	3.2	Cytochrome c oxidase subunit 6b-2	0.002	Arabidopsis thaliana	XP_001465468.1	NR	XM_001465431.1	1139.93	1410.81	1275.37	10.3167	826.09	696.16	668.31	730.187	9.51212	644.93	715.93	717.61	692.823	9.43634	605.2
XM_001465432.1	LINJ_21_2090	XM_001465432.1	0.794155		XM_001465432.1	XP_001465469.1	Domain of unknown function	uc	PFAM	8e-40	108.1	XM_001465432.1	402	Leishmania infantum JPCM5 60S ribosomal protein L32 (RPL32), partial mRNA	XP_001465469.1	133	60S ribosomal protein L32	XP_001465469.1	XP_001465469.1	7e-93	Leishmania major strain Friedlin	Ribosomal_L32e	2e-49	60S ribosomal protein L32	3e-44	Zootermopsis nevadensis	Agro_virD5	0.36	60S ribosomal protein L32	3e-43	Drosophila acanthoptera	XP_001465469.1	NR	XM_001465432.1	4106.47	4506.95	4306.71	12.0724	2439.15	2654.07	2624.81	2572.68	11.3291	1935.24	1881.47	1947.39	1921.37	10.9079	1796.29
XM_001465437.1	LINJ_21_2140	XM_001465437.1	0.854327		XM_001465437.1	XP_001465474.1	Unknown product	uk		NA	NA	XM_001465437.1	912	Leishmania infantum JPCM5 putative ATP synthase F1 subunit gamma protein partial mRNA	XP_001465474.1	303	putative ATP synthase F1 subunit gamma protein	XP_001465474.1	XP_001465474.1	0	Angomonas deanei	ATP-synt	3e-43	ATP synthase subunit gamma, mitochondrial-like	2e-18	Lingula anatina	Ftsk_gamma	0.21	ATP synthase subunit gamma, mitochondrial	6e-18	Ipomoea batatas	XP_001465474.1	NR	XM_001465437.1	332.62	383.65	358.135	8.48436	187.83	206.14	216.18	203.383	7.66806	199.27	182.91	188.83	190.337	7.57241	151.77
XM_001465438.1	LINJ_35_2000	XM_001465438.1	0.797211		XM_001465438.1	XP_001469018.1	Unknown product	uk		NA	NA	XM_001465438.1	750	Leishmania infantum JPCM5 putative 40S ribosomal protein S6 (RPS6), partial mRNA	XP_001469018.1	249	putative 40S ribosomal protein S6	XP_001469018.1	XP_001465475.1	3e-177	Trypanosoma grayi	Ribosomal_S6e	1e-51		NA		HDAC_interact	1.8	40S ribosomal protein S6	8e-179	Leishmania major	XP_001469018.1	NR	XM_001465438.1	1573.77	1536.27	1555.02	10.6027	855.76	1015.39	939.39	936.847	9.87167	685.59	808.11	846.19	779.963	9.60726	763.87
XM_001465442.1	LINJ_36_2020	XM_001465442.1	0.800676		XM_001465442.1	XP_001469783.1	Unknown product	uk		NA	NA	XM_001465442.1	279	Leishmania infantum JPCM5 putative 60S ribosomal protein L37a partial mRNA	XP_001469783.1	92	60S ribosomal protein L37a	XP_001469783.1	XP_001567858.1	4e-61	Trypanosoma cruzi cruzi	Ribosomal_L37ae	7e-39	60S ribosomal protein L37a	6e-36	Limulus polyphemus	zf-C4_ClpX	0.091	60S ribosomal protein L37a	1e-39	Pseudotsuga menziesii	XP_001469783.1	NR	XM_001465442.1	2212.1	2779.48	2495.79	11.2853	1464.72	1425.05	1553.4	1481.06	10.5324	1092.99	1312.91	1151.58	1185.83	10.2117	1165.04
XM_001465467.1	LINJ_21_0090	XM_001465467.1	0.880376		XM_001465467.1	XP_001465504.1	hypotheticalprotein-conserved	uc	NR	0	86.6	XM_001465467.1	1482	Leishmania infantum JPCM5 conserved hypothetical protein partial mRNA	XP_001465504.1	493	conserved hypothetical protein	XP_001465504.1	XP_001465504.1	0	Strigomonas culicis	Spc7_N	0.65	GM16785	4.9	Copidosoma floridanum	EB_dh	0.77	DNA ligase	3	Burkholderia cenocepacia (strain ATCC BAA-245 / DSM 16553 / LMG 16656 / NCTC 13227 / J2315 / CF5610)	XP_001465504.1	NR	XM_001465467.1	64.34	143.47	103.905	6.69912	59.56	53.91	52.42	55.2967	5.78912	72.93	55.13	67.61	65.2233	6.02732	83.1
XM_001465499.1	LINJ_22_0050	XM_001465499.1	0.626935		XM_001465499.1	XP_001465536.1	Unknown product	uk		NA	NA	XM_001465499.1	3582	Leishmania infantum JPCM5 conserved hypothetical protein partial mRNA	XP_001465536.1	1193	conserved hypothetical protein	XP_001465536.1	XP_001465536.1	0	Phytomonas sp. isolate EM1	EF-hand_6	0.17	adhesive plaque matrix protein-like	0.04	Nilaparvata lugens	RRM	10		NA		XP_001465536.1	NR	XM_001465499.1	37.06	26.23	31.645	4.98391	18.91	23.49	16.18	19.5267	4.28737	29.67	19.15	23.8	24.2067	4.59733	28.51
XM_001465506.1	LINJ_22_0120	XM_001465506.1	-1.39906		XM_001465506.1	XP_001465543.1	Unknown product	uk		NA	NA	XM_001465506.1	777	Leishmania infantum JPCM5 putative phosphoinositide phosphatase partial mRNA	XP_001465543.1	258	putative phosphoinositide phosphatase	XP_001465543.1	XP_001465543.1	0	Comamonadaceae bacterium NML79-0751	Y_phosphatase3	5e-62	uncharacterized protein LOC105737056, partial	5e-22	Lottia gigantea	PTPc_motif	0.004	Putative tyrosine-protein phosphatase H16_A0669	2e-12	Cupriavidus necator (strain ATCC 17699 / H16 / DSM 428 / Stanier 337)	XP_001465543.1	NR	XM_001465506.1	53.52	51.44	52.48	5.7137	142.32	187.44	163.53	164.43	7.36133	211.78	302.61	185.85	233.413	7.86674	283.04
XM_001465525.1	LINJ_22_0340	XM_001465525.1	0.543599		XM_001465525.1	XP_001465565.1	40S ribosomal protein S15 (Leishmania infantum JPCM5) XP_001465565.1 40S ribosomal protein S15 (Leishmania infantum JPCM5) 6AZ1_W	ps	NR	9e-107	100	XM_001465525.1	459	Leishmania infantum JPCM5 putative 40S ribosomal protein S15 partial mRNA	XP_001465565.1	152	putative 40S ribosomal protein S15	XP_001465565.1	XP_001465562.1	9e-107	Trypanosoma brucei gambiense DAL972	Ribosomal_S19	3e-33	40S ribosomal protein S15-like	3e-63	Dufourea novaeangliae	SAM_PNT	0.16	40S ribosomal protein S15	2e-68	Podospora anserina	XP_001465565.1	NR	XM_001465525.1	2755.76	2707.31	2731.53	11.4155	1867.44	2001.02	1954.31	1940.92	10.9225	1615.28	1638.87	1540.44	1598.2	10.6422	1588.02
XM_001465528.1	LINJ_22_0340	XM_001465528.1	0.543599		XM_001465528.1	XP_001465565.1	Unknown product	uk		NA	NA	XM_001465528.1	459	Leishmania infantum JPCM5 putative 40S ribosomal protein S15 partial mRNA	XP_001465565.1	152	putative 40S ribosomal protein S15	XP_001465565.1	XP_001465562.1	9e-107	Trypanosoma brucei gambiense DAL972	Ribosomal_S19	3e-33	40S ribosomal protein S15-like	3e-63	Dufourea novaeangliae	SAM_PNT	0.16	40S ribosomal protein S15	2e-68	Podospora anserina	XP_001465565.1	NR	XM_001465528.1	2755.76	2707.31	2731.53	11.4155	1867.44	2001.02	1954.31	1940.92	10.9225	1615.28	1638.87	1540.44	1598.2	10.6422	1588.02
XM_001465551.1	LINJ_22_0670	XM_001465551.1	0.808721		XM_001465551.1	XP_001465588.1	hypothetical protein	uc	NR	0	100	XM_001465551.1	1464	Leishmania infantum JPCM5 A2 protein partial mRNA	XP_001465588.1	487	A2 protein	XP_001465588.1	XP_001465588.1	0	Megachile rotundata	Med15	0.61	uncharacterized protein LOC110449138, partial	3e-116	Crassostrea virginica		NA	Uncharacterized PPE family protein PPE21	3e-20	Mycobacterium tuberculosis (strain ATCC 25618 / H37Rv)	XP_001465588.1	NR	XM_001465551.1	99.97	107.79	103.88	6.69877	61.65	53.78	66.41	60.6133	5.92156	81.23	71.07	78.75	77.0167	6.2671	78.9
XM_001465578.1	LINJ_22_0830	XM_001465578.1	-0.610523		XM_001465578.1	XP_001465615.1	Unknown product	uk		NA	NA	XM_001465578.1	1752	Leishmania infantum JPCM5 conserved hypothetical protein partial mRNA	XP_001465615.1	583	conserved hypothetical protein	XP_001465615.1	XP_001465615.1	0	Leptomonas seymouri	UAA	3e-18	solute carrier family 35 member B1-like	3e-23	Leptinotarsa decemlineata	Catalase	0.55	UDP-galactose transporter homolog 1	7e-32	Neosartorya fumigata (strain ATCC MYA-4609 / Af293 / CBS 101355 / FGSC A1100)	XP_001465615.1	NR	XM_001465578.1	44.72	41.27	42.995	5.4261	68.71	82.21	82.77	77.8967	6.28349	74.53	60.69	67.42	67.5467	6.07781	67.7
XM_001465579.1	LINJ_22_0850	XM_001465579.1	-0.56767		XM_001465579.1	XP_001465616.1	Unknown product	uk		NA	NA	XM_001465579.1	3981	Leishmania infantum JPCM5 conserved hypothetical protein partial mRNA	XP_001465616.1	1326	conserved hypothetical protein	XP_001465616.1	XP_001465616.1	0	Phytomonas sp. isolate Hart1	Kelch_5	1e-06	rab9 effector protein with kelch motifs-like	2e-10	Amphimedon queenslandica	BTB	0.0002	Ras guanine nucleotide exchange factor F	8e-11	Dictyostelium discoideum	XP_001465616.1	NR	XM_001465579.1	26.43	21.77	24.1	4.59096	36.14	46.56	42.19	41.63	5.37955	53.43	60.61	46.79	53.61	5.74443	60.56
XM_001465592.1	LINJ_22_0990	XM_001465592.1	-0.944003		XM_001465592.1	XP_001465629.1	protein kinase (Leishmania infantum JPCM5) CAM70112.1 protein kinase (Leishmania infantum JPCM5) SOX67505.1 proteinkinase-	st	NR	0	100	XM_001465592.1	2970	Leishmania infantum JPCM5 conserved hypothetical protein partial mRNA	XP_001465629.1	989	conserved hypothetical protein	XP_001465629.1	XP_001465629.1	0	Leptomonas seymouri	Pkinase	2e-26	MAP/microtubule affinity-regulating kinase 3-like isoform X2	8e-18	Saccoglossus kowalevskii	S_TKc	1e-32	Serine/threonine-protein kinase HSL1	2e-21	Candida albicans (strain SC5314 / ATCC MYA-2876)	XP_001465629.1	NR	XM_001465592.1	10.23	15.34	12.785	3.67638	29.63	30.15	29.48	29.7533	4.89498	39.19	29.53	34.48	34.4	5.10434	34.12
XM_001465593.1	LINJ_22_1000	XM_001465593.1	0.653398		XM_001465593.1	XP_001465630.1	L-gulonolactone oxidase	uc	SWISSP	3e-65	108.6	XM_001465593.1	1488	Leishmania infantum JPCM5 hypothetical protein, unknown function partial mRNA	XP_001465630.1	495	hypothetical protein, unknown function	XP_001465630.1	XP_001465630.1	0	Trypanosoma brucei gambiense DAL972	Atrophin-1	0.0001		NA		HSA	1.9		NA		XP_001465630.1	NR	XM_001465593.1	70.46	64.03	67.245	6.07136	45.42	38.58	37.28	40.4267	5.33724	54.94	38.46	37.91	43.77	5.45187	57.72
XM_001465602.1	LINJ_22_1150	XM_001465602.1	0.542007		XM_001465602.1	XP_001465639.1	Unknown product	uk		NA	NA	XM_001465602.1	1776	Leishmania infantum JPCM5 hypothetical protein, unknown function partial mRNA	XP_001465639.1	591	hypothetical protein, unknown function	XP_001465639.1	SOX65300.1	0	Angomonas deanei	Spc7	0.0001		NA		Spc7	3e-05	Flagellar attachment zone protein 1	1e-09	Trypanosoma brucei gambiense (strain MHOM/CI/86/DAL972)	XP_001465639.1	NR	XM_001465602.1	92.05	114.66	103.355	6.69146	60.18	74.57	75.37	70.04	6.13011	78.86	66.41	70.35	71.8733	6.16738	71.65
XM_001465615.1	LINJ_22_1410	XM_001465615.1	0.718049		XM_001465615.1	XP_001465656.1	syntaxin (Leishmania infantum JPCM5) XP_003860525.1 syntaxin	uc	NR	3e-165	100	XM_001465615.1	702	Leishmania infantum JPCM5 putative 40S ribosomal protein L14 partial mRNA	XP_001465656.1	233	putative 40S ribosomal protein L14	XP_001465656.1	XP_001465652.1	1e-168	Phytomonas sp. isolate Hart1	Ribosomal_L14e	2e-22	60S ribosomal protein L14	6e-15	Copidosoma floridanum	KOW	0.0003	Probable 60S ribosomal protein L14	3e-124	Leishmania donovani	XP_001465656.1	NR	XM_001465615.1	2388.24	2469.9	2429.07	11.2462	1490.26	1526.88	1572.57	1529.9	10.5792	1124.51	1302.76	1048.92	1158.73	10.1783	1058.55
XM_001465618.1	LINJ_22_1400	XM_001465618.1	0.51904		XM_001465618.1	XP_001465655.1	Unknown product	uk		NA	NA	XM_001465618.1	1851	Leishmania infantum JPCM5 conserved hypothetical protein partial mRNA	XP_001465655.1	616	conserved hypothetical protein	XP_001465655.1	XP_001465655.1	0	Strigomonas culicis	FliMN_C	0.006	threonine aspartase 1	5.3	Drosophila simulans	HTH_XRE	0.85		NA		XP_001465655.1	NR	XM_001465618.1	65.77	75.86	70.815	6.14598	47.83	51	44.17	47.6667	5.57491	52.18	53.38	64.77	56.7767	5.82723	56.44
XM_001465619.1	LINJ_22_1410	XM_001465619.1	0.718049		XM_001465619.1	XP_001465656.1	40S ribosomal protein L14 (Leishmania infantum JPCM5) XP_001465656.1 40S ribosomal protein L14 (Leishmania infantum JPCM5)	ps	NR	1e-168	100	XM_001465619.1	702	Leishmania infantum JPCM5 putative 40S ribosomal protein L14 partial mRNA	XP_001465656.1	233	putative 40S ribosomal protein L14	XP_001465656.1	XP_001465652.1	1e-168	Phytomonas sp. isolate Hart1	Ribosomal_L14e	2e-22	60S ribosomal protein L14	6e-15	Copidosoma floridanum	KOW	0.0003	Probable 60S ribosomal protein L14	3e-124	Leishmania donovani	XP_001465656.1	NR	XM_001465619.1	2388.24	2469.9	2429.07	11.2462	1490.26	1526.88	1572.57	1529.9	10.5792	1124.51	1302.76	1048.92	1158.73	10.1783	1058.55
XM_001465652.1	LINJ_23_0120	XM_001465652.1	-0.909681		XM_001465652.1	XP_001465689.1	Inactive deoxyhypusine synthase	uc	SWISSP	0	100	XM_001465652.1	1140	Leishmania infantum JPCM5 GDP-mannose pyrophosphorylase (GDPMP), partial mRNA	XP_001465689.1	379	GDP-mannose pyrophosphorylase	XP_001465689.1	XP_001465689.1	0	Leptomonas seymouri	NTP_transferase	5e-65	mannose-1-phosphate guanyltransferase beta-like	7e-135	Biomphalaria glabrata	SRP54	0.06	Mannose-1-phosphate guanyltransferase beta	8e-144	Dictyostelium discoideum	XP_001465689.1	NR	XM_001465652.1	68.79	52.9	60.845	5.92707	142.29	133.98	125.12	133.797	7.0639	159.82	164.92	166.19	163.643	7.35441	139.48
XM_001465684.1	LINJ_23_0450	XM_001465684.1	-0.783758		XM_001465684.1	XP_001465721.1	Unknown product	uk		NA	NA	XM_001465684.1	4320	Leishmania infantum JPCM5 hypothetical protein, unknown function partial mRNA	XP_001465721.1	1439	hypothetical protein, unknown function	XP_001465721.1	XP_001465721.1	0	Leptomonas pyrrhocoris	Meiotic_rec114	0.01		NA		HMG17	0.31		NA		XP_001465721.1	NR	XM_001465684.1	20.82	20.81	20.815	4.37955	50.45	35.99	39.39	41.9433	5.39037	44.87	47.58	41.25	44.5667	5.47789	51.91
XM_001465705.1	LINJ_23_0670	XM_001465705.1	-0.515657		XM_001465705.1	XP_001465742.1	hypothetical protein	uc	NR	0	100	XM_001465705.1	10032	Leishmania infantum JPCM5 hypothetical protein partial mRNA	XP_001465742.1	3343	hypothetical protein LINJ_23_0670	XP_001465742.1	XP_001465742.1	0	Leptomonas seymouri	Kelch_3	8e-05		NA		Kelch	0.65		NA		XP_001465742.1	NR	XM_001465705.1	9.7	7.8	8.75	3.12928	11.99	17.9	13.09	14.3267	3.84063	19.09	14.55	16.83	16.8233	4.07239	18.5
XM_001465730.1	LINJ_23_0920	XM_001465730.1	-0.759415		XM_001465730.1	XP_001465767.1	Unknown product	uk		NA	NA	XM_001465730.1	2892	Leishmania infantum JPCM5 conserved hypothetical protein partial mRNA	XP_001465767.1	963	conserved hypothetical protein	XP_001465767.1	XP_001465767.1	0	Leptomonas pyrrhocoris	DUF1738	0.0007	death-associated protein kinase 1-like	1.4	Cephus cinctus	DISIN	0.08	Tafazzin homolog	1.3	Drosophila melanogaster	XP_001465767.1	NR	XM_001465730.1	23.15	15.78	19.465	4.28281	33.57	47.53	35.82	38.9733	5.28442	44.8	51.89	43.84	46.8433	5.54977	44.42
XM_001465731.1	LINJ_23_0930	XM_001465731.1	0.726603		XM_001465731.1	XP_001465768.1	hypothetical protein	uc	NR	0	100	XM_001465731.1	1047	Leishmania infantum JPCM5 putative mitochondrial RNA binding protein (RBP38), partial mRNA	XP_001465768.1	348	putative mitochondrial RNA binding protein	XP_001465768.1	XP_001465768.1	0	Leptomonas seymouri	RE_BstXI	1.9	carbonic anhydrase 7-like	2.7	Zootermopsis nevadensis	Glyco_32	0.092	ER membrane protein complex subunit 10	1.3	Mus musculus	XP_001465768.1	NR	XM_001465731.1	72.57	116.46	94.515	6.56247	59.67	44.62	55.09	53.1267	5.73136	43.5	33.11	43.45	40.02	5.32265	47.12
XM_001465739.1	LINJ_23_1010	XM_001465739.1	0.783306		XM_001465739.1	XP_001465776.1	Unknown product	uk		NA	NA	XM_001465739.1	1260	Leishmania infantum JPCM5 hypothetical protein partial mRNA	XP_001465776.1	419	hypothetical protein LINJ_23_1010	XP_001465776.1	XP_001465776.1	0	Trypanosoma theileri	CBP_BcsO	0.46	calcineurin-binding protein cabin-1-like	0.1	Apis mellifera	Knot1	0.88	Uncharacterized protein C10orf88 homolog	1.3	Rattus norvegicus	XP_001465776.1	NR	XM_001465739.1	97.42	112.36	104.89	6.71273	63.63	69.48	38.05	57.0533	5.83424	54.98	69.49	68.74	64.4033	6.00906	58.08
XM_001465740.1	LINJ_23_1020	XM_001465740.1	-0.859591		XM_001465740.1	XP_001465777.1	Unknown product	uk		NA	NA	XM_001465740.1	1584	Leishmania infantum JPCM5 hypothetical protein, unknown function partial mRNA	XP_001465777.1	527	hypothetical protein, unknown function	XP_001465777.1	XP_001465777.1	0	Angomonas deanei	Shisa	0.23	uncharacterized protein LOC103575583	0.13	Mizuhopecten yessoensis	Cg6151-P	0.094	Phosphoglucosamine mutase	0.37	Macrococcus caseolyticus (strain JCSC5402)	XP_001465777.1	NR	XM_001465740.1	25.93	27.61	26.77	4.74255	56.58	62.68	59.21	59.49	5.89458	58.05	68.02	53.49	59.8533	5.90336	76.01
XM_001465748.1	LINJ_23_1120	XM_001465748.1	0.64035		XM_001465748.1	XP_001465785.1	Katanin p60 ATPase-containing subunit A-like 2	uc	SWISSP	1e-136	103.1	XM_001465748.1	1698	Leishmania infantum JPCM5 cytosolic leucyl aminopeptidase (LAP), partial mRNA	XP_001465785.1	565	cytosolic leucyl aminopeptidase	XP_001465785.1	XP_001465785.1	0	Leptomonas seymouri	Peptidase_M17	5e-146	uncharacterized protein LOC111598895	9e-68	Hyalella azteca	PCRF	1.4	Probable cytosol aminopeptidase	1e-79	Roseiflexus castenholzii (strain DSM 13941 / HLO8)	XP_001465785.1	NR	XM_001465748.1	66.61	55.49	61.05	5.93192	36.08	32.7	50.07	39.6167	5.30804	34.01	34.62	34.86	34.4967	5.10839	30.73
XM_001465751.1	LINJ_23_1150	XM_001465751.1	-0.885879		XM_001465751.1	XP_001465788.1	Ribosomal protein S8	ps	PFAM	7e-09	104.7	XM_001465751.1	921	Leishmania infantum JPCM5 hypothetical protein, unknown function partial mRNA	XP_001465788.1	306	hypothetical protein, unknown function	XP_001465788.1	XP_001465788.1	0	Angomonas deanei	CALCOCO1	0.64	polynucleotide 5'-hydroxyl-kinase NOL9	6.7	Orussus abietinus	BBOX	0.37	Protein translocase subunit SecA	1	Leptospira borgpetersenii serovar Hardjo-bovis (strain L550)	XP_001465788.1	NR	XM_001465751.1	54.81	50.58	52.695	5.71959	95.01	132.05	127.6	118.22	6.88533	119.78	151.45	99.31	123.513	6.94852	120.89
XM_001465773.1	LINJ_23_1370	XM_001465773.1	0.733961		XM_001465773.1	XP_001465810.1	Unknown product	uk		NA	NA	XM_001465773.1	1881	Leishmania infantum JPCM5 conserved hypothetical protein partial mRNA	XP_001465810.1	626	conserved hypothetical protein	XP_001465810.1	XP_001465810.1	0	Strigomonas culicis	MAD	0.0005	myosin-2 heavy chain-like	1.3	Drosophila suzukii	Spc7	0.024	Protein GRIP	0.021	Arabidopsis thaliana	XP_001465810.1	NR	XM_001465773.1	81.22	72.65	76.935	6.26557	52.89	40.37	49.2	47.4867	5.56945	45.19	49.28	54.06	49.51	5.62965	49.72
XM_001465782.1	LINJ_23_1460	XM_001465782.1	0.541962		XM_001465782.1	XP_001465819.1	Eukaryotic translation initiation factor 2A - probable fragment	ps	SWISSP	2e-42	72.5	XM_001465782.1	1656	Leishmania infantum JPCM5 putative T-complex protein 1, gamma subunit partial mRNA	XP_001465819.1	551	putative T-complex protein 1, gamma subunit	XP_001465819.1	XP_001465819.1	0	Strigomonas culicis	Cpn60_TCP1	0	T-complex protein 1 subunit gamma-like	0	Ooceraea biroi	COLFI	0.2	T-complex protein 1 subunit gamma	0	Oxytricha granulifera	XP_001465819.1	NR	XM_001465782.1	163.48	203.91	183.695	7.52117	124.7	119.47	147.7	130.623	7.02927	103.66	96.74	92.99	97.7967	6.61171	100.09
XM_001465790.1	LINJ_23_1540	XM_001465790.1	0.866548		XM_001465790.1	XP_001465827.1	Unknown product	uk		NA	NA	XM_001465790.1	3462	Leishmania infantum JPCM5 conserved hypothetical protein partial mRNA	XP_001465827.1	1153	conserved hypothetical protein	XP_001465827.1	XP_001465827.1	0	Leptomonas pyrrhocoris	DUF2805	0.005		NA		Amelogenin	0.72	Ribonuclease P protein component 4	0.05	Pyrococcus horikoshii (strain ATCC 700860 / DSM 12428 / JCM 9974 / NBRC 100139 / OT-3)	XP_001465827.1	NR	XM_001465790.1	31.41	17.11	24.26	4.60051	11.34	15.08	11.43	12.6167	3.65726	18.98	15.41	17.07	17.1533	4.10042	16.17
XM_001465810.1	LINJ_23_1740	XM_001465810.1	1.12012		XM_001465810.1	XP_001465847.1	DNA-directed RNA polymerases II (Leishmania infantumJPCM5) XP_003860091.1 DNA-directed RNA polymerases II	tm	NR	2e-176	100	XM_001465810.1	720	Leishmania infantum JPCM5 conserved hypothetical protein partial mRNA	XP_001465847.1	239	conserved hypothetical protein	XP_001465847.1	XP_001465847.1	2e-173	Trypanosoma cruzi cruzi	Ocular_alb	0.19	pre-miRNA 5'-monophosphate methyltransferase	0.1	Tribolium castaneum	WH1	1.7	Potassium-transporting ATPase potassium-binding subunit	1.6	Deinococcus radiodurans (strain ATCC 13939 / DSM 20539 / JCM 16871 / LMG 4051 / NBRC 15346 / NCIMB 9279 / R1 / VKM B-1422)	XP_001465847.1	NR	XM_001465810.1	78.18	78.9	78.54	6.29536	25.99	36.47	34.13	32.1967	5.00884	46.41	38.45	31.87	38.91	5.28207	37.11
XM_001465811.1	LINJ_23_1750	XM_001465811.1	0.986286		XM_001465811.1	XP_001465848.1	Domain of unknown function	uc	PFAM	3e-17	91.8	XM_001465811.1	1974	Leishmania infantum JPCM5 conserved hypothetical protein partial mRNA	XP_001465848.1	657	conserved hypothetical protein	XP_001465848.1	XP_001465848.1	0	Trypanosoma cruzi	B9-C2	1e-21	Meckel syndrome type 1 protein	6e-05	Camponotus floridanus	RIIa	1.9	Meckel syndrome type 1 protein homolog	0.31	Rattus norvegicus	XP_001465848.1	NR	XM_001465811.1	31.48	29.05	30.265	4.91958	12.09	14.84	16.49	14.4733	3.85533	21.22	19.82	18.25	19.7633	4.30475	21.89
XM_001465838.2	LINJ_24_0440	XM_001465838.2	-0.600669		XM_001465838.2	XP_001465875.2	Unknown product	uk		NA	NA	XM_001465838.2	4128	Leishmania infantum JPCM5 hypothetical predicted transmembrane protein partial mRNA	XP_001465875.2	1375	hypothetical predicted transmembrane protein	XP_001465875.2	XP_001465875.2	0	Leishmania panamensis	Stealth_CR2	3e-11		NA		PSA	0.047	Capsular polysaccharide phosphotransferase fcs1	0.001	Haemophilus influenzae	XP_001465875.2	NR	XM_001465838.2	46.19	32.16	39.175	5.29186	68.61	68.1	65.7	67.47	6.07617	75.22	70.5	73.03	72.9167	6.18818	75.96
XM_001465854.2	LINJ_24_0630	XM_001465854.2	-0.728783		XM_001465854.2	XP_001465891.2	bifunctional aminoacyl-tRNA synthetase (Leishmania infantumJPCM5) CAM67175.1 bifunctional aminoacyl-tRNA synthetase	ps	NR	0	100	XM_001465854.2	2433	Leishmania infantum JPCM5 putative cysteine peptidase, Clan CA, family C19 partial mRNA	XP_001465891.2	810	putative cysteine peptidase, Clan CA, family C19	XP_001465891.2	XP_001465891.2	0	Trypanosoma theileri	UCH	7e-58	ubiquitin carboxyl-terminal hydrolase 36-like	2e-35	Megachile rotundata	NUC	0.36	Probable ubiquitin carboxyl-terminal hydrolase 16	7e-44	Schizosaccharomyces pombe (strain 972 / ATCC 24843)	XP_001465891.2	NR	XM_001465854.2	21.44	26.19	23.815	4.5738	35.78	50.53	58.36	48.2233	5.59166	47.14	29.34	43.88	40.12	5.32625	43.51
XM_001465870.1	LINJ_24_0790	XM_001465870.1	0.710397		XM_001465870.1	XP_001465907.1	Unknown product	uk		NA	NA	XM_001465870.1	1722	Leishmania infantum JPCM5 putative malic enzyme partial mRNA	XP_001465907.1	573	putative malic enzyme	XP_001465907.1	XP_001465907.1	0	Leishmania donovani	Malic_M	3e-102	NADP-dependent malic enzyme	8e-143	Stylophora pistillata	Malic_M	1e-83	NADP-dependent malic enzyme	2e-174	Dictyostelium discoideum	XP_001465907.1	NR	XM_001465870.1	57.02	69.37	63.195	5.98174	28.92	36.02	51.79	38.91	5.28207	36.69	32.61	40.57	36.6233	5.19469	38.89
XM_001465910.1	LINJ_24_1210	XM_001465910.1	0.824857		XM_001465910.1	XP_001465947.1	Unknown product	uk		NA	NA	XM_001465910.1	747	Leishmania infantum JPCM5 conserved hypothetical protein partial mRNA	XP_001465947.1	248	conserved hypothetical protein	XP_001465947.1	XP_001465947.1	1e-175	Phytomonas sp. isolate EM1	SURF6	2e-10	ribosomal RNA-processing protein 14-C-like	4e-07	Trachymyrmex cornetzi	ADEAMc	0.2	Surfeit locus protein 6 homolog	0.03	Drosophila melanogaster	XP_001465947.1	NR	XM_001465910.1	84.14	118.62	101.38	6.66363	49.72	53.25	53.05	52.0067	5.70062	37.23	37.6	49.12	41.3167	5.36865	40.32
XM_001465916.1	LINJ_24_1270	XM_001465916.1	0.929442		XM_001465916.1	XP_001465953.1	Unknown product	uk		NA	NA	XM_001465916.1	1068	Leishmania infantum JPCM5 conserved hypothetical protein partial mRNA	XP_001465953.1	355	conserved hypothetical protein	XP_001465953.1	SOX65676.1	0	Leptomonas pyrrhocoris	VirK	0.3	sterile alpha motif domain-containing protein 9-like	0.57	Rhagoletis zephyria	EKR	1.2	Alkaline/neutral invertase CINV2	1.7	Arabidopsis thaliana	XP_001465953.1	NR	XM_001465916.1	92.55	67.61	80.08	6.32337	41.93	41.2	37.71	40.28	5.33199	54.82	50.71	44.72	50.0833	5.64626	50.04
XM_001465923.1	LINJ_24_1340	XM_001465923.1	0.698718		XM_001465923.1	XP_001465960.1	PPPDE peptidase domain	pm/protease	PFAM	8e-24	80.1	XM_001465923.1	765	Leishmania infantum JPCM5 conserved hypothetical protein partial mRNA	XP_001465960.1	254	conserved hypothetical protein	XP_001465960.1	XP_001465960.1	0	Strigomonas culicis	DUF3584	0.45	uncharacterized protein LOC106167971	3.1	Drosophila elegans	RasGEF	0.16	Testis-expressed protein 47	0.63	Mus musculus	XP_001465960.1	NR	XM_001465923.1	204.45	319.66	262.055	8.03373	169.15	160.61	150.73	160.163	7.3234	194.86	170.82	149.82	171.833	7.42487	163.18
XM_001465927.1	LINJ_24_1380	XM_001465927.1	0.50713		XM_001465927.1	XP_001465964.1	Unknown product	uk		NA	NA	XM_001465927.1	2676	Leishmania infantum JPCM5 putative translation initiation factor IF-2 partial mRNA	XP_001465964.1	891	putative translation initiation factor IF-2	XP_001465964.1	XP_001465964.1	0	Phytomonas sp. isolate EM1	GTP_EFTU	7e-25	translation initiation factor IF-2, mitochondrial-like isoform X1	3e-23	Drosophila rhopaloa	MgtE_N	0.91	Translation initiation factor IF-2	6e-22	Mycoplasma gallisepticum (strain R(low / passage 15 / clone 2))	XP_001465964.1	NR	XM_001465927.1	45.65	53.97	49.81	5.63836	34.39	32.27	37.86	34.84	5.12267	33.91	28.54	34.74	32.3967	5.01777	34.96
XM_001465942.1	LINJ_24_1570	XM_001465942.1	0.724996		XM_001465942.1	XP_001465980.1	Unknown product	uk		NA	NA	XM_001465942.1	513	Leishmania infantum JPCM5 putative IgE-dependent histamine-releasing factor partial mRNA	XP_001465980.1	170	putative IgE-dependent histamine-releasing factor	XP_001465980.1	XP_001465979.1	4e-121	Trypanosoma theileri	TCTP	6e-60	hypothetical protein HELRODRAFT_168939	5e-25	Musca domestica	ENTH	0.017	Translationally-controlled tumor protein homolog	2e-27	Lumbricus rubellus	XP_001465980.1	NR	XM_001465942.1	699.99	807.38	753.685	9.55782	431.36	482.27	500	471.21	8.88023	441.51	409.14	411	420.55	8.71613	369.6
XM_001465943.1	LINJ_24_1570	XM_001465943.1	0.724996		XM_001465943.1	XP_001465980.1	Translationally controlled tumor protein	ps	PFAM	6e-60	103	XM_001465943.1	513	Leishmania infantum JPCM5 putative IgE-dependent histamine-releasing factor partial mRNA	XP_001465980.1	170	putative IgE-dependent histamine-releasing factor	XP_001465980.1	XP_001465979.1	4e-121	Trypanosoma theileri	TCTP	6e-60	hypothetical protein HELRODRAFT_168939	5e-25	Musca domestica	ENTH	0.017	Translationally-controlled tumor protein homolog	2e-27	Lumbricus rubellus	XP_001465980.1	NR	XM_001465943.1	699.99	807.38	753.685	9.55782	431.36	482.27	500	471.21	8.88023	441.51	409.14	411	420.55	8.71613	369.6
XM_001465975.1	LINJ_24_2210	XM_001465975.1	-0.723427		XM_001465975.1	XP_001466012.1	structural maintenance of chromosomes protein 3-like	uc	REFSEQ-INVERTEBRATE	0	102	XM_001465975.1	3597	Leishmania infantum JPCM5 conserved hypothetical protein partial mRNA	XP_001466012.1	1198	conserved hypothetical protein	XP_001466012.1	XP_001466012.1	0	Trypanosoma grayi	FSIP2	0.009	uncharacterized protein LOC106151587	0.61	Lingula anatina	LRR_CC	0.18		NA		XP_001466012.1	NR	XM_001465975.1	16.77	19.34	18.055	4.17433	34.69	37.55	32.21	34.8167	5.12171	48.04	44.29	47.71	46.68	5.54473	55.16
XM_001465984.1	LINJ_24_2300	XM_001465984.1	0.821788		XM_001465984.1	XP_001466021.1	Unknown product	uk		NA	NA	XM_001465984.1	495	Leishmania infantum JPCM5 putative 60S ribosomal protein L12 partial mRNA	XP_001466021.1	164	putative 60S ribosomal protein L12	XP_001466021.1	XP_001466021.1	5e-112	Trypanosoma grayi	Ribosomal_L11_N	7e-15	60S ribosomal protein L12-like	1e-70	Tribolium castaneum	RL11	2e-36	60S ribosomal protein L12	1e-67	Caenorhabditis elegans	XP_001466021.1	NR	XM_001465984.1	4366.95	4879.79	4623.37	12.1747	2597.92	2844.2	2748.67	2730.26	11.4148	2170.67	2143.77	2014.05	2109.5	11.0427	1943.42
XM_001465985.1	LINJ_24_2310	XM_001465985.1	0.504019		XM_001465985.1	XP_001466022.1	WD repeat-containing protein 92	uc	SWISSP	1e-116	107.2	XM_001465985.1	1194	Leishmania infantum JPCM5 conserved hypothetical protein partial mRNA	XP_001466022.1	397	conserved hypothetical protein	XP_001466022.1	XP_001466022.1	0	Phytomonas sp. isolate Hart1	DUF2587	0.21	caseinolytic peptidase B protein homolog	0.003	Trichogramma pretiosum	AAA	0.0002	ATP-dependent Clp protease ATP-binding subunit ClpL	0.001	Staphylococcus aureus (strain MRSA252)	XP_001466022.1	NR	XM_001465985.1	114.31	169.52	141.915	7.14888	125.46	84.46	85.54	98.4867	6.62186	105.06	93.29	85.81	94.72	6.5656	92.85
XM_001465986.1	LINJ_24_2320	XM_001465986.1	-0.815184		XM_001465986.1	XP_001466023.1	calcineurin B subunit (Leishmania infantum JPCM5) XP_003860716.1 calcineurin B subunit	uc	NR	2e-123	100	XM_001465986.1	528	Leishmania infantum JPCM5 hypothetical predicted multi-pass transmembrane protein partial mRNA	XP_001466023.1	175	hypothetical predicted multi-pass transmembrane protein	XP_001466023.1	XP_001466023.1	2e-126	Angomonas deanei	DUF2070	0.082	equilibrative nucleoside transporter 3-like isoform X2	0.74	Centruroides sculpturatus	HLH	1.2	ATP synthase subunit beta 1	0.32	Mycoplasma pulmonis (strain UAB CTIP)	XP_001466023.1	NR	XM_001465986.1	468.55	440.67	454.61	8.82849	945.71	843.79	899.94	896.48	9.80813	1009.25	1047.59	1016.13	1024.32	10.0005	1016.13
XM_001465988.1	LINJ_24_2340	XM_001465988.1	-0.560778		XM_001465988.1	XP_001466025.1	plasma membrane-binding motif in junctophilins	st	SMART	8e-08	100	XM_001465988.1	1296	Leishmania infantum JPCM5 putative fatty-acid desaturase partial mRNA	XP_001466025.1	431	putative fatty-acid desaturase	XP_001466025.1	XP_001466025.1	0	Trypanosoma theileri	FA_desaturase	4e-13	acyl-CoA desaturase-like	2e-48	Megachile rotundata	CASc	0.27	Acyl-CoA desaturase	1e-103	Ajellomyces capsulatus	XP_001466025.1	NR	XM_001465988.1	228.61	220.69	224.65	7.81154	352.43	358.21	405.67	372.103	8.53956	361.6	357.2	361.07	359.957	8.49168	326.6
XM_001465995.1	LINJ_24_2420	XM_001465995.1	0.555023		XM_001465995.1	XP_001466032.1	tyrosine-protein phosphatase H16_A0669	st	SWISSP	2e-12	86.4	XM_001465995.1	777	Leishmania infantum JPCM5 conserved hypothetical protein partial mRNA	XP_001466032.1	258	conserved hypothetical protein	XP_001466032.1	XP_001466032.1	4e-179	Bodo saltans	DUF1682	7.6	PHD finger protein rhinoceros-like	2e-06	Saccoglossus kowalevskii	Bgal_small_N	1.4	Stress response protein NST1	3.6	Chaetomium globosum (strain ATCC 6205 / CBS 148.51 / DSM 1962 / NBRC 6347 / NRRL 1970)	XP_001466032.1	NR	XM_001465995.1	316.65	180.04	248.345	7.9562	144.96	185.69	167.42	166.023	7.37524	224.07	181.72	182.62	196.137	7.61572	208.41
XM_001466004.1	LINJ_25_0080	XM_001466004.1	0.515004		XM_001466004.1	XP_001466041.1	Unknown product	uk		NA	NA	XM_001466004.1	1635	Leishmania infantum JPCM5 putative poly(A)-binding protein 3 (PABP3), partial mRNA	XP_001466041.1	544	putative poly(A)-binding protein 3	XP_001466041.1	XP_001466041.1	0	Phytomonas sp. isolate Hart1	PABP	7e-23	polyadenylate-binding protein 1	4e-101	Cephus cinctus	RRM	3e-24	Polyadenylate-binding protein 2	4e-106	Arabidopsis thaliana	XP_001466041.1	NR	XM_001466004.1	109.86	104.48	107.17	6.74376	95.68	62.84	70.67	76.3967	6.25544	62.59	70.78	69.84	67.7367	6.08187	64.76
XM_001466009.1	LINJ_25_0130	XM_001466009.1	0.586776		XM_001466009.1	XP_001466046.1	box C/D snoRNA protein 1 - probable fragment	tm	REFSEQ-INVERTEBRATE	2e-27	44.7	XM_001466009.1	1905	Leishmania infantum JPCM5 putative elongation factor partial mRNA	XP_001466046.1	634	putative elongation factor	XP_001466046.1	XP_001466046.1	0	Angomonas deanei	GTP_EFTU	1e-54	GTP-binding protein TypA/BipA-like	7e-117	Spodoptera litura	LIF_OSM	2.3	GTP-binding protein TypA/BipA homolog	7e-126	Bacillus subtilis (strain 168)	XP_001466046.1	NR	XM_001466009.1	94.84	105.62	100.23	6.64717	84.07	59.73	55.68	66.4933	6.05514	61.12	52.9	54.51	56.1767	5.8119	61.89
XM_001466024.1	LINJ_25_0280	XM_001466024.1	0.637111		XM_001466024.1	XP_001466061.1	fatty acyl CoA syntetase 1 (Leishmania infantum JPCM5) CAM65200.1 fatty acyl CoA syntetase 1 (Leishmania infantum JPCM5) SOX62042.1	met/lipd	NR	0	100	XM_001466024.1	2091	Leishmania infantum JPCM5 conserved hypothetical protein partial mRNA	XP_001466061.1	696	conserved hypothetical protein	XP_001466061.1	XP_001466061.1	0	Trypanosoma grayi	Golgin_A5	5e-05	uncharacterized protein LOC105844124	0.015	Hydra vulgaris	OmpH	0.002	Common plant regulatory factor 1	0.79	Petroselinum crispum	XP_001466061.1	NR	XM_001466024.1	59.22	51.23	55.225	5.78725	40.25	35.48	25.85	33.86	5.08151	48.08	52.04	41.31	47.1433	5.55898	51.46
XM_001466068.1	LINJ_25_0740	XM_001466068.1	0.599754		XM_001466068.1	XP_003392596.1	60S ribosomal protein L17 (Leishmania infantum JPCM5) XP_003861094.1 60S ribosomal protein L17	ps	NR	2e-121	100	XM_001466068.1	501	Leishmania infantum JPCM5 putative eukaryotic initiation factor 5a (EIF5A1), partial mRNA	XP_003392596.1	166	putative eukaryotic initiation factor 5a	XP_003392596.1	XP_001466105.1	2e-119	Strigomonas culicis	eIF-5a	2e-25	eukaryotic translation initiation factor 5A-1-like	7e-46	Folsomia candida	Ala_racemase_C	0.22	Eukaryotic translation initiation factor 5A	8e-122	Leishmania donovani	XP_003392596.1	NR	XM_001466068.1	2675.3	2939.49	2807.39	11.455	1869.06	2060.04	1857	1928.7	10.9134	1655.01	1513.21	1523.31	1563.84	10.6109	1435.88
XM_001466070.1	LINJ_25_0770	XM_001466070.1	-0.582912		XM_001466070.1	XP_001466107.1	importin-7 homolog - probable fragment	uc	SWISSP	1e-28	71.4	XM_001466070.1	3279	Leishmania infantum JPCM5 putative DNA repair protein partial mRNA	XP_001466107.1	1092	putative DNA repair protein	XP_001466107.1	XP_001466107.1	0	Phytomonas sp. isolate Hart1	SNF2_N	2e-26	DNA repair protein RAD16-like	3e-98	Anoplophora glabripennis	HELICc	2e-20	ATP-dependent helicase rhp16	5e-114	Schizosaccharomyces pombe (strain 972 / ATCC 24843)	XP_001466107.1	NR	XM_001466070.1	39.69	34.07	36.88	5.20477	54.55	61.64	78.97	65.0533	6.02355	58.25	50.85	59.54	56.2133	5.81284	52.76
XM_001466078.1	LINJ_25_0850	XM_001466078.1	0.858981		XM_001466078.1	XP_001466115.1	Unknown product	uk		NA	NA	XM_001466078.1	384	Leishmania infantum JPCM5 conserved hypothetical protein partial mRNA	XP_001466115.1	127	conserved hypothetical protein	XP_001466115.1	XP_001466115.1	2e-85	Bodo saltans	Prefoldin_2	0.0004	prefoldin subunit 4-like	4e-21	Galendromus occidentalis	HLH	0.72	Probable prefoldin subunit 4	1e-16	Arabidopsis thaliana	XP_001466115.1	NR	XM_001466078.1	526.44	607.22	566.83	9.14677	350.82	303.58	273.81	309.403	8.27334	274.52	246.81	292.24	271.19	8.08316	224.94
XM_001466102.1	LINJ_25_1100	XM_001466102.1	0.510719		XM_001466102.1	XP_001466139.1	Unknown product	uk		NA	NA	XM_001466102.1	2556	Leishmania infantum JPCM5 conserved hypothetical protein partial mRNA	XP_001466139.1	851	conserved hypothetical protein	XP_001466139.1	XP_001466139.1	0	Corvus cornix cornix	SART-1	0.12	uncharacterized protein Dpse_GA13235, isoform B	4.2	Drosophila pseudoobscura pseudoobscura	AIP3	0.073	SWI/SNF global transcription activator complex subunit snf59	0.57	Schizosaccharomyces pombe (strain 972 / ATCC 24843)	XP_001466139.1	NR	XM_001466102.1	52.69	75.97	64.33	6.00742	39.63	51.27	39.73	43.5433	5.44438	56.86	46.28	52.07	51.7367	5.69312	42.7
XM_001466116.1	LINJ_34_0460	XM_001466116.1	0.681448		XM_001466116.1	XP_001468433.1	Unknown product	uk		NA	NA	XM_001466116.1	363	Leishmania infantum JPCM5 ribosomal protein S25 partial mRNA	XP_001468433.1	120	ribosomal protein S25	XP_001468433.1	XP_001466153.1	8e-80	Leptomonas pyrrhocoris	Ribosomal_S25	1e-36	40S ribosomal protein S25	8e-21	Lingula anatina	Ku78	1.1	40S ribosomal protein S25	3e-82	Leishmania infantum	XP_001468433.1	NR	XM_001466116.1	3801.55	2907.78	3354.66	11.712	2023.22	2249.29	2233.83	2168.78	11.0827	1690.9	1885.82	1584.96	1720.56	10.7487	1516.79
XM_001466145.1	LINJ_25_1510	XM_001466145.1	0.784772		XM_001466145.1	XP_001466182.1	Unknown product	uk		NA	NA	XM_001466145.1	1320	Leishmania infantum JPCM5 peptide chain release factor-like protein partial mRNA	XP_001466182.1	439	peptide chain release factor-like protein	XP_001466182.1	XP_001466182.1	0	Leishmania braziliensis MHOM BR 75 M2904	RF-1	2e-36	peptide chain release factor 1-like, mitochondrial	1e-49	Nasonia vitripennis	PCRF	3e-22	Peptide chain release factor 1	4e-57	Clostridium kluyveri (strain ATCC 8527 / DSM 555 / NCIMB 10680)	XP_001466182.1	NR	XM_001466145.1	112.01	70.21	91.11	6.50954	46.05	57.39	53.15	52.1967	5.70589	54.46	43.01	40.59	46.02	5.52419	38.56
XM_001466147.1	LINJ_25_1530	XM_001466147.1	1.44858		XM_001466147.1	XP_001466184.1	hypothetical protein	uc	NR	0	100	XM_001466147.1	930	Leishmania infantum JPCM5 cyclin (CYCA), partial mRNA	XP_001466184.1	309	cyclin	XP_001466184.1	XP_001466184.1	0	Strigomonas culicis	Cyclin_N	5e-49	cyclin-A2-like	1e-43	Eufriesea mexicana	CYCLIN	5e-19	Cyclin-B1-2	3e-48	Arabidopsis thaliana	XP_001466184.1	NR	XM_001466147.1	97.56	108.36	102.96	6.68594	49.11	31.22	31.54	37.29	5.22072	40.96	47.39	54.99	47.78	5.57833	54.89
XM_001466159.1	LINJ_25_1650	XM_001466159.1	0.756592		XM_001466159.1	XP_001466196.1	hypothetical protein	uc	NR	0	100	XM_001466159.1	3507	Leishmania infantum JPCM5 conserved hypothetical protein partial mRNA	XP_001466196.1	1168	conserved hypothetical protein	XP_001466196.1	XP_001466196.1	0	Trypanosoma cruzi Dm28c	BRCT	0.005		NA		BRCT	2e-06		NA		XP_001466196.1	NR	XM_001466159.1	26.69	24.82	25.755	4.68678	11.7	16.57	15.78	14.6833	3.87611	16.88	17.01	13.73	15.8733	3.98853	17.07
XM_001466165.1	LINJ_25_1710	XM_001466165.1	0.771263		XM_001466165.1	XP_001466202.1	40S ribosomal protein S25	ps	SWISSP	3e-82	100	XM_001466165.1	363	Leishmania infantum JPCM5 conserved hypothetical protein partial mRNA	XP_001466202.1	120	conserved hypothetical protein	XP_001466202.1	XP_001466202.1	3e-83	Strigomonas culicis	Caprin-1_C	0.064	uncharacterized protein LOC103572858	0.59	Crassostrea virginica	AIP3	1.2	Pikachurin	0.81	Bos taurus	XP_001466202.1	NR	XM_001466165.1	268.07	196.77	232.42	7.86059	144.02	129.23	85.1	119.45	6.90026	130.66	115.07	110.39	118.707	6.89126	81.57
XM_001466198.1	LINJ_25_2040	XM_001466198.1	-1.27924		XM_001466198.1	XP_001466235.1	Unknown product	uk		NA	NA	XM_001466198.1	696	Leishmania infantum JPCM5 putative acylphosphatase partial mRNA	XP_001466235.1	231	putative acylphosphatase	XP_001466235.1	XP_001466235.1	1e-169	Leptomonas pyrrhocoris	Acylphosphatase	4e-30	acylphosphatase-1-like	1e-15	Wasmannia auropunctata	Bgal_small_N	1.4	Acylphosphatase	2e-24	Methylococcus capsulatus (strain ATCC 33009 / NCIMB 11132 / Bath)	XP_001466235.1	NR	XM_001466198.1	20.37	11.74	16.055	4.00495	48.14	66	66.67	60.27	5.91337	37.43	65	59.04	53.8233	5.75016	43.91
XM_001466213.1	LINJ_25_2190	XM_001466213.1	0.68005		XM_001466213.1	XP_001466250.1	glycerophosphoryl diester phosphodiesterasefamily - probable fragment	uc	PFAM	2e-21	70.4	XM_001466213.1	1005	Leishmania infantum JPCM5 conserved hypothetical protein partial mRNA	XP_001466250.1	334	conserved hypothetical protein	XP_001466250.1	XP_001466250.1	0	Phytomonas sp. isolate EM1	zf-C2H2_10	0.004	stress-induced-phosphoprotein 1-like	2e-09	Nilaparvata lugens	TPR	0.0007	RNA polymerase II-associated protein 3	9e-09	Xenopus tropicalis	XP_001466250.1	NR	XM_001466213.1	135.53	186.83	161.18	7.33253	113.3	87	103.89	101.397	6.66387	103.3	109.84	104.21	105.783	6.72497	116.6
XM_001466216.1	LINJ_25_2230	XM_001466216.1	0.692329		XM_001466216.1	XP_003392599.1	Unknown product	uk		NA	NA	XM_001466216.1	900	Leishmania infantum JPCM5 putative succinyl-CoA synthetase alpha subunit partial mRNA	XP_003392599.1	299	putative succinyl-CoA synthetase alpha subunit	XP_003392599.1	XP_001466253.1	0	Strigomonas culicis	CoA_binding	5e-32	succinyl-CoA ligase	2e-139	Biomphalaria glabrata	CoA_binding	2e-31	Succinate--CoA ligase	4e-144	Blastocystis sp. subtype 1 (strain ATCC 50177 / NandII)	XP_003392599.1	NR	XM_001466216.1	181.57	281.72	231.645	7.85577	167.29	144.38	70.6	127.423	6.99349	105.51	176.98	121.83	134.773	7.07439	123.12
XM_001466260.1	LINJ_27_0260	XM_001466260.1	0.595932		XM_001466260.1	XP_001466297.1	Suppressor-of-White-APricot splicing regulator	uc	SMART	6e-18	100	XM_001466260.1	1188	Leishmania infantum JPCM5 putative flap endonuclease-1 (FEN-1) partial mRNA	XP_001466297.1	395	putative flap endonuclease-1 (FEN-1)	XP_001466297.1	XP_001466297.1	0	Trypanosoma theileri	XPG_I	5e-43	predicted protein	8e-145	Onthophagus taurus	XPGN	3e-34	Flap endonuclease 1	0	Leishmania infantum	XP_001466297.1	NR	XM_001466260.1	164.22	148.38	156.3	7.28817	80.88	111.81	117.09	103.26	6.69014	102.3	113.92	122	112.74	6.81686	114.16
XM_001466266.1	LINJ_27_0340	XM_001466266.1	-0.787861		XM_001466266.1	XP_001466303.1	hypotheticalprotein-conserved	uc	NR	0	96	XM_001466266.1	1926	Leishmania infantum JPCM5 conserved hypothetical protein partial mRNA	XP_001466303.1	641	conserved hypothetical protein	XP_001466303.1	XP_001466303.1	0	Phytomonas sp. isolate EM1	TSNAXIP1_N	2e-24	translin-associated factor X-interacting protein 1-like	0.003	Pseudomyrmex gracilis	MIT	0.42	Translin-associated factor X-interacting protein 1	0.019	Mus musculus	XP_001466303.1	NR	XM_001466266.1	32.32	35.42	33.87	5.08194	87.87	62.21	55.03	68.37	6.09529	66.35	57.66	68.52	64.1767	6.00398	63.04
XM_001466295.2	LINJ_27_0840	XM_001466295.2	-1.02809		XM_001466295.2	XP_001466332.2	Unknown product	uk		NA	NA	XM_001466295.2	3297	Leishmania infantum JPCM5 ATP-binding cassette protein subfamily A, member 9 (putative ABCA9), partial mRNA	XP_001466332.2	1099	ATP-binding cassette protein subfamily A, member 9, partial	XP_001466332.2	SOX66454.1	0	Leishmania guyanensis	ABC_tran	4e-39	ATP-binding cassette transporter subfamily A	3e-121	Aethina tumida	AAA	2e-05	ATP-binding cassette sub-family A member 3	6e-108	Homo sapiens	XP_001466332.2	NR	XM_001466295.2	2.32	7.14	4.73	2.24184	10.19	16.72	15.02	13.9767	3.80495	9.58	14	14.38	12.6533	3.66145	11.11
XM_001466298.1	LINJ_27_0870	XM_001466298.1	0.597607		XM_001466298.1	XP_001466335.1	Unknown product	uk		NA	NA	XM_001466298.1	2805	Leishmania infantum JPCM5 conserved hypothetical protein partial mRNA	XP_001466335.1	934	conserved hypothetical protein	XP_001466335.1	XP_001466335.1	0	Strigomonas culicis	Vert_IL3-reg_TF	0.86		NA		OMPdecase	0.22	Probable ATP-dependent 6-phosphofructokinase	0.058	Mycoplasma penetrans (strain HF-2)	XP_001466335.1	NR	XM_001466298.1	56.49	58.89	57.69	5.85025	41.73	42.24	25.61	36.5267	5.19088	46.26	42.55	52.75	47.1867	5.56031	50.2
XM_001466299.1	LINJ_27_0880	XM_001466299.1	0.814447		XM_001466299.1	XP_001466336.1	amastin (Leishmania infantum JPCM5) CBZ39917.1 amastin	uc	NR	2e-146	100	XM_001466299.1	621	Leishmania infantum JPCM5 conserved hypothetical protein partial mRNA	XP_001466336.1	206	conserved hypothetical protein	XP_001466336.1	XP_001466336.1	1e-152	Phytomonas sp. isolate EM1	CCDC158	0.007		NA		CSF2	0.015	3-hydroxydecanoyl-	0.28	Escherichia fergusonii (strain ATCC 35469 / DSM 13698 / CDC 0568-73)	XP_001466336.1	NR	XM_001466299.1	99.61	67.59	83.6	6.38543	27.7	57.54	30.69	38.6433	5.27215	44.88	34.84	33.97	37.8967	5.244	47.52
XM_001466302.1	LINJ_27_0910	XM_001466302.1	1.00523		XM_001466302.1	XP_001466339.1	Unknown product	uk		NA	NA	XM_001466302.1	441	Leishmania infantum JPCM5 conserved hypothetical protein partial mRNA	XP_001466339.1	146	conserved hypothetical protein	XP_001466339.1	XP_001466339.1	4e-101	Trypanosoma congolense IL3000	YhfT	2		NA		VKc	0.34	Pyruvate carboxylase subunit A	1.5	Archaeoglobus fulgidus (strain ATCC 49558 / VC-16 / DSM 4304 / JCM 9628 / NBRC 100126)	XP_001466339.1	NR	XM_001466302.1	156.18	127.16	141.67	7.14639	65.15	54.13	80.2	66.4933	6.05514	53.48	91.58	89.88	78.3133	6.29119	73.32
XM_001466322.1	LINJ_27_1150	XM_001466322.1	1.09086		XM_001466322.1	XP_001466359.1	KH domain	uc	PFAM	7e-09	103	XM_001466322.1	1590	Leishmania infantum JPCM5 putative T-complex protein 1, beta subunit partial mRNA	XP_001466359.1	529	putative T-complex protein 1, beta subunit	XP_001466359.1	XP_001466359.1	0	Strigomonas culicis	Cpn60_TCP1	6e-172		NA		eIF6	2.3	T-complex protein 1 subunit beta	0	Dictyostelium discoideum	XP_001466359.1	NR	XM_001466322.1	240.37	233.71	237.04	7.88899	103.31	122.51	126.6	117.473	6.87619	116.24	112.21	120.94	116.463	6.86373	105.11
XM_001466342.1	LINJ_27_1440	XM_001466342.1	0.630151		XM_001466342.1	XP_001466379.1	Protein of unknown function	uc	PFAM	7e-13	125.7	XM_001466342.1	1317	Leishmania infantum JPCM5 hypothetical protein, unknown function partial mRNA	XP_001466379.1	438	hypothetical protein, unknown function	XP_001466379.1	XP_001466379.1	0	Pseudoflavonifractor sp. 3BBH22	GNAT_acetyltran	6e-94		NA		DnaG_DnaB_bind	1	Uncharacterized N-acetyltransferase YdfB	5e-06	Bacillus subtilis (strain 168)	XP_001466379.1	NR	XM_001466342.1	61.03	61.94	61.485	5.94216	33.18	40.27	36.23	36.56	5.19219	39.64	25.19	50.42	38.4167	5.26366	37.4
XM_001466348.1	LINJ_27_1500	XM_001466348.1	-1.05608		XM_001466348.1	XP_001466385.1	Unknown product	uk		NA	NA	XM_001466348.1	1773	Leishmania infantum JPCM5 putative amino acid transporter (AAT24), partial mRNA	XP_001466385.1	590	putative amino acid transporter	XP_001466385.1	XP_001466385.1	0	Leishmania guyanensis	Aa_trans	2e-37		NA		PLEC	0.23	Probable sodium-coupled neutral amino acid transporter 6	1e-16	Danio rerio	XP_001466385.1	NR	XM_001466348.1	20.15	43.07	31.61	4.98231	68.8	69.88	89.18	75.9533	6.24704	57.65	71.02	61.69	63.4533	5.98762	70.29
XM_001466360.1	LINJ_27_1630	XM_001466360.1	-0.850055		XM_001466360.1	XP_001466397.1	hypothetical protein	uc	NR	0	100	XM_001466360.1	1020	Leishmania infantum JPCM5 conserved hypothetical protein partial mRNA	XP_001466397.1	339	conserved hypothetical protein	XP_001466397.1	XP_001466397.1	0	Paratrypanosoma confusum	DUF677	0.23	protein lava lamp-like isoform X3	0.054	Trachymyrmex zeteki	BAR	0.036	Lysine--tRNA ligase	0.48	Bacteroides vulgatus (strain ATCC 8482 / DSM 1447 / JCM 5826 / NBRC 14291 / NCTC 11154)	XP_001466397.1	NR	XM_001466360.1	113.76	74.98	94.37	6.56026	220.89	191.51	181.61	198.003	7.62938	239.98	267.15	223.78	243.637	7.92859	252.31
XM_001466372.1	LINJ_27_1980	XM_001466372.1	0.712177		XM_001466372.1	XP_001466409.1	RNA polymerase II (Leishmania infantum JPCM5) CAM67892.1 RNA polymerase II	tm	NR	0	100	XM_001466372.1	1149	Leishmania infantum JPCM5 conserved hypothetical protein partial mRNA	XP_001466409.1	382	conserved hypothetical protein	XP_001466409.1	XP_001466409.1	0	Leishmania guyanensis	PUMA	0.16	chromodomain-helicase-DNA-binding protein Mi-2 homolog isoform X1	0.53	Amyelois transitella	Sema	0.19		NA		XP_001466409.1	NR	XM_001466372.1	68.19	58.99	63.59	5.99073	30.22	37.94	39.69	35.95	5.16792	37.43	30.31	29.86	32.5333	5.02385	32.92
XM_001466419.1	LINJ_27_2190	XM_001466419.1	0.927646		XM_001466419.1	XP_001466456.1	Unknown product	uk		NA	NA	XM_001466419.1	1980	Leishmania infantum JPCM5 conserved hypothetical protein partial mRNA	XP_001466456.1	659	conserved hypothetical protein	XP_001466456.1	XP_001466456.1	0	Phytomonas sp. isolate EM1	DUF3480	0.023		NA		Amelogenin	0.026	Protein kintoun	1.6	Rattus norvegicus	XP_001466456.1	NR	XM_001466419.1	48.64	47.06	47.85	5.58045	28.75	21.57	24.66	24.9933	4.64347	27.88	26.62	25.59	26.6967	4.73859	30.91
XM_001466425.1	LINJ_27_2250	XM_001466425.1	0.635552		XM_001466425.1	XP_001466462.1	Unknown product	uk		NA	NA	XM_001466425.1	945	Leishmania infantum JPCM5 protein phosphatase-like protein partial mRNA	XP_001466462.1	314	protein phosphatase-like protein	XP_001466462.1	XP_001466462.1	0	Angomonas deanei	PP2C	4e-85	probable protein phosphatase 2C T23F11.1 isoform X3	6e-76	Cimex lectularius	PP2Cc	6e-85	Protein phosphatase 2C homolog 3	1e-75	Schizosaccharomyces pombe (strain 972 / ATCC 24843)	XP_001466462.1	NR	XM_001466425.1	99.32	118.65	108.985	6.76799	71.27	66.88	61.94	66.6967	6.05954	73.9	55.21	59.13	62.7467	5.97147	72.15
XM_001466426.1	LINJ_27_2260	XM_001466426.1	0.510122		XM_001466426.1	XP_001466463.1	Unknown product	uk		NA	NA	XM_001466426.1	1179	Leishmania infantum JPCM5 putative GTP binding protein partial mRNA	XP_001466463.1	392	putative GTP binding protein	XP_001466463.1	XP_001466463.1	0	Phytomonas sp. isolate EM1	YchF-GTPase_C	3e-51	obg-like ATPase 1	6e-157	Orussus abietinus	AAA	0.002	Obg-like ATPase 1	1e-156	Arabidopsis thaliana	XP_001466463.1	NR	XM_001466426.1	295.36	382.07	338.715	8.40393	230.01	232.04	279.55	247.2	7.94953	201.27	200.82	200.06	200.717	7.64902	197.58
XM_001466429.1	LINJ_27_2460	XM_001466429.1	-0.620699		XM_001466429.1	XP_001466466.1	dynein heavy chain (Leishmania infantum JPCM5) CAM66670.1 dynein heavy chain (Leishmania infantum JPCM5) SOX63803.1	cs	NR	0	100	XM_001466429.1	13017	Leishmania infantum JPCM5 dynein heavy chain, point mutation partial mRNA	XP_001466466.1	4338	dynein heavy chain, point mutation	XP_001466466.1	XP_001466466.1	0	Phytomonas sp. isolate Hart1	Dynein_heavy	0	dynein heavy chain 7, axonemal-like isoform X9	0	Crassostrea virginica	AAA	0.0002	Dynein heavy chain 7, axonemal	0	Homo sapiens	XP_001466466.1	NR	XM_001466429.1	15.59	16.93	16.26	4.02326	27.9	26.88	29.97	28.25	4.82018	33.08	32.31	38.88	34.7567	5.11922	33.61
XM_001466474.1	LINJ_29_0050	XM_001466474.1	0.584689		XM_001466474.1	XP_001466511.1	Unknown product	uk		NA	NA	XM_001466474.1	2019	Leishmania infantum JPCM5 conserved hypothetical protein partial mRNA	XP_001466511.1	672	conserved hypothetical protein	XP_001466511.1	XP_001466511.1	0	Trypanosoma congolense IL3000	PRORP	0.083	uncharacterized protein LOC106689264	8	Halyomorpha halys	Flu_M1_C	0.81	Transportin MOS14	0.14	Arabidopsis thaliana	XP_001466511.1	NR	XM_001466474.1	44.57	40.77	42.67	5.41515	23.61	31.99	22.81	26.1367	4.708	30.13	25.26	26.17	27.1867	4.76483	27.1
XM_001466510.1	LINJ_29_0260	XM_001466510.1	-1.24993		XM_001466510.1	XP_001466547.1	Unknown product	uk		NA	NA	XM_001466510.1	960	Leishmania infantum JPCM5 putative thymine-7-hydroxylase partial mRNA	XP_001466547.1	319	putative thymine-7-hydroxylase	XP_001466547.1	XP_001466547.1	0	Strigomonas culicis	DIOX_N	6e-40	probable 2-oxoglutarate-dependent dioxygenase At3g50210	2e-63	Folsomia candida	Brr6_like_C_C	1.7	Probable iron/ascorbate oxidoreductase DDB_G0283291	2e-56	Dictyostelium discoideum	XP_001466547.1	NR	XM_001466510.1	233.4	168.76	201.08	7.65163	549.66	537.75	504.85	530.753	9.0519	510.13	549.5	467.06	508.897	8.99123	469.08
XM_001466513.1	LINJ_29_0290	XM_001466513.1	-1.13039		XM_001466513.1	XP_001466550.1	transporter (Leishmania infantum JPCM5) XP_003860254.1 transporter	tr	NR	0	100	XM_001466513.1	1476	Leishmania infantum JPCM5 D-lactate dehydrogenase-like protein partial mRNA	XP_001466550.1	491	D-lactate dehydrogenase-like protein	XP_001466550.1	XP_001466550.1	0	Leishmania donovani	FAD-oxidase_C	2e-47	probable D-lactate dehydrogenase, mitochondrial	3e-91	Trichoplax adhaerens	Aldolase_II	0.87	D-lactate dehydrogenase	5e-83	Arabidopsis thaliana	XP_001466550.1	NR	XM_001466513.1	71.08	52.17	61.625	5.94544	150.21	154.84	157.97	154.34	7.26997	161.02	175.54	144.4	160.32	7.32481	150.29
XM_001466519.1	LINJ_29_0360	XM_001466519.1	-0.52596		XM_001466519.1	XP_001466556.1	zinc finger protein kinase-like (Leishmania infantum JPCM5) CAM69401.1 zinc finger protein kinase-like (Leishmania infantum JPCM5) SOX66816.1	st	NR	0	100	XM_001466519.1	3975	Leishmania infantum JPCM5 conserved hypothetical protein partial mRNA	XP_001466556.1	1324	conserved hypothetical protein	XP_001466556.1	XP_001466556.1	0	Trypanosoma theileri	PspA_IM30	0.015		NA		BAR	0.8		NA		XP_001466556.1	NR	XM_001466519.1	58.99	61.93	60.46	5.91791	96.98	99.21	91.77	95.9867	6.58476	104.95	98.26	98.1	100.437	6.65014	108.94
XM_001466522.1	LINJ_29_0390	XM_001466522.1	0.587211		XM_001466522.1	XP_001466559.1	uncharacterized protein LOC111329429	uc	REFSEQ-INVERTEBRATE	2e-49	106.6	XM_001466522.1	2928	Leishmania infantum JPCM5 conserved hypothetical protein partial mRNA	XP_001466559.1	975	conserved hypothetical protein	XP_001466559.1	XP_001466559.1	0	Trypanosoma rangeli SC58	CCDC158	0.0002		NA		Spc7	0.0001	Centromere-associated protein E	0.31	Homo sapiens	XP_001466559.1	NR	XM_001466522.1	30.12	56.3	43.21	5.43329	22.1	34.68	22.67	26.4833	4.72701	31.5	33.6	40.27	35.1233	5.13436	36.77
XM_001466538.1	LINJ_29_0550	XM_001466538.1	0.583718		XM_001466538.1	XP_001466575.1	protein kinase A regulatory subunit (Leishmania infantumJPCM5) XP_003859228.1 protein kinase A regulatory subunit	st	NR	0	100	XM_001466538.1	1509	Leishmania infantum JPCM5 conserved hypothetical protein partial mRNA	XP_001466575.1	502	conserved hypothetical protein	XP_001466575.1	XP_001466575.1	0	Phytomonas sp. isolate EM1	RNase_T	5e-24	3'-5' exoribonuclease 1-like	9e-46	Aplysia californica	EXOIII	6e-23	3'-5' exoribonuclease 1	3e-42	Homo sapiens	XP_001466575.1	NR	XM_001466538.1	63.08	75.18	69.13	6.11124	29.82	47.9	56.91	44.8767	5.48789	45.09	40.82	46.48	44.13	5.46369	50.08
XM_001466568.1	LINJ_29_0860	XM_001466568.1	-0.531166		XM_001466568.1	XP_001466605.1	hypothetical protein	uc	NR	0	100	XM_001466568.1	1023	Leishmania infantum JPCM5 CPC cysteine peptidase, Clan CA, family C1,Cathepsin B-like partial mRNA	XP_001466605.1	340	CPC cysteine peptidase, Clan CA, family C1,Cathepsin B-like	XP_001466605.1	XP_001466605.1	0	Leishmania guyanensis	Peptidase_C1	1e-77	hypothetical protein T265_02327	2e-92	Caenorhabditis elegans	Pept_C1	6e-56	Cathepsin B-like cysteine proteinase	4e-91	Schistosoma mansoni	XP_001466605.1	NR	XM_001466568.1	275.35	254.08	264.715	8.0483	392.45	436.45	455.33	428.077	8.74173	463.47	482.67	421.42	455.853	8.83243	474.99
XM_001466571.1	LINJ_29_0890	XM_001466571.1	0.803681		XM_001466571.1	XP_001466608.1	lathosterol oxidase-like protein (Leishmania infantum JPCM5) CAM68258.1 lathosterol oxidase-like protein (Leishmania infantum JPCM5) SOX65504.1	met/lipd	NR	0	100	XM_001466571.1	909	Leishmania infantum JPCM5 putative high mobility group protein homolog tdp-1 partial mRNA	XP_001466608.1	302	putative high mobility group protein homolog tdp-1	XP_001466608.1	XP_001466608.1	0	Trypanosoma cruzi	HMG_box	5e-17	high mobility group protein B1-like	1e-26	Priapulus caudatus	HMG	3e-16	High mobility group protein homolog TDP-1	2e-64	Trypanosoma brucei rhodesiense	XP_001466608.1	NR	XM_001466571.1	270.82	261.02	265.92	8.05485	157.85	176.32	116.6	150.257	7.23129	127.29	159.6	129.06	138.65	7.1153	124.65
XM_001466574.1	LINJ_29_0930	XM_001466574.1	-1.68302		XM_001466574.1	XP_001466611.1	Unknown product	uk		NA	NA	XM_001466574.1	507	Leishmania infantum JPCM5 conserved hypothetical protein partial mRNA	XP_001466611.1	168	conserved hypothetical protein	XP_001466611.1	XP_001466611.1	2e-122	Phytomonas sp. isolate EM1	Cyt-b5	2e-10	uncharacterized protein LOC111356469 isoform X1	1e-11	Aedes albopictus	BING4CT	0.08	Cytochrome b5 isoform E	2e-09	Arabidopsis thaliana	XP_001466611.1	NR	XM_001466574.1	53.23	70.16	61.695	5.94708	211.2	271.79	225.7	236.23	7.88405	228.29	220.74	270.03	239.687	7.90501	187.94
XM_001466577.1	LINJ_29_0960	XM_001466577.1	0.802367		XM_001466577.1	XP_001466614.1	Unknown product	uk		NA	NA	XM_001466577.1	1050	Leishmania infantum JPCM5 conserved hypothetical protein partial mRNA	XP_001466614.1	349	conserved hypothetical protein	XP_001466614.1	XP_001466614.1	0	Leptomonas seymouri	PhyH	0.0009	hypothetical protein Phum_PHUM411800	0.16	Fopius arisanus	PHD	7e-05	Kanamycin B dioxygenase	1e-11	Streptomyces kanamyceticus	XP_001466614.1	NR	XM_001466577.1	113.22	119.71	116.465	6.86375	72.48	67.94	52.17	64.1967	6.00443	69.37	66.55	61.54	65.82	6.04045	74.9
XM_001466584.1	LINJ_29_1030	XM_001466584.1	-0.604305		XM_001466584.1	XP_001466621.1	EF-hand domain-containing family member C2-like	uc	REFSEQ-INVERTEBRATE	1e-86	87.3	XM_001466584.1	2274	Leishmania infantum JPCM5 conserved hypothetical protein partial mRNA	XP_001466621.1	757	conserved hypothetical protein	XP_001466621.1	XP_001466621.1	0	Strigomonas culicis	FGE-sulfatase	3e-17	ergothioneine biosynthesis protein 1-like isoform X4	7e-106	Lingula anatina	Zpr1	1	Hercynine oxygenase	2e-12	Mycobacterium tuberculosis (strain ATCC 25618 / H37Rv)	XP_001466621.1	NR	XM_001466584.1	63.66	76.56	70.11	6.13155	136.08	126.63	87.51	116.74	6.86716	132.38	117.49	129.09	126.32	6.98094	124.5
XM_001466606.1	LINJ_29_1260	XM_001466606.1	-0.855518		XM_001466606.1	XP_001466643.1	coenzyme Q-binding protein COQ10 homolog B mitochondrial-like	met/energy	REFSEQ-INVERTEBRATE	9e-11	91.7	XM_001466606.1	1113	Leishmania infantum JPCM5 conserved hypothetical protein partial mRNA	XP_001466643.1	370	conserved hypothetical protein	XP_001466643.1	XP_001466643.1	0	Phytomonas sp. isolate EM1	EF-hand_7	2e-07	calmodulin-beta-like	0.008	Aedes albopictus	EFh	0.0004	Calcium-binding protein 5	0.002	Mus musculus	XP_001466643.1	NR	XM_001466606.1	108.95	67.93	88.44	6.46663	160.1	195.47	203.09	186.22	7.54086	179.52	199.8	220.88	200.067	7.64434	209.63
XM_001466611.1	LINJ_29_1310	XM_001466611.1	-0.765183		XM_001466611.1	XP_001466648.1	U3 small nucleolar RNA-associated protein 15 homolog	s/	SWISSP	5e-39	79.8	XM_001466611.1	1434	Leishmania infantum JPCM5 conserved hypothetical protein partial mRNA	XP_001466648.1	477	conserved hypothetical protein	XP_001466648.1	XP_001466648.1	0	Phytomonas sp. isolate Hart1	DUF572	5e-11	coiled-coil domain-containing protein 94-like	2e-05	Lottia gigantea	BAR	0.12	Coiled-coil domain-containing protein 94 homolog	0.0003	Dictyostelium discoideum	XP_001466648.1	NR	XM_001466611.1	33.35	23.08	28.215	4.81839	59.12	56.76	69.87	61.9167	5.95226	59.25	55.98	57.2	57.4767	5.8449	56.95
XM_001466625.1	LinJ_29_3030	XM_001466625.1	0.838062		XM_001466625.1	XP_001466662.1	electron transfer flavoprotein (Leishmania infantumJPCM5) XP_003861343.1 electron transfer flavoprotein	pm	NR	0	100	XM_001466625.1	777	Leishmania infantum JPCM5 amastin, putative partial mRNA	XP_001466662.1	258	amastin, putative	XP_001466662.1	XP_001466662.1	0	Leishmania donovani	Amastin	3e-70		NA		FRI	0.78	Lamin tail domain-containing protein 2	2.5	Homo sapiens	XP_001466662.1	NR	XM_001466625.1	178.39	113.17	145.78	7.18765	73.8	101.6	50.62	75.34	6.23534	77.88	88.91	77.57	81.4533	6.3479	83.82
XM_001466632.1	LINJ_29_1510	XM_001466632.1	0.573825		XM_001466632.1	XP_001466669.1	ribosome biogenesis protein (Leishmania infantum JPCM5) XP_003860504.1 ribosome biogenesis protein	ps	NR	0	100	XM_001466632.1	951	Leishmania infantum JPCM5 putative RNA binding protein partial mRNA	XP_001466669.1	316	putative RNA binding protein	XP_001466669.1	XP_001466669.1	0	Leptomonas seymouri	zf-LYAR	2e-13	hypothetical protein LOAG_10623	4e-12	Diuraphis noxia	CysPc	0.016	UPF0743 protein C215.06c	2e-13	Schizosaccharomyces pombe (strain 972 / ATCC 24843)	XP_001466669.1	NR	XM_001466632.1	133.82	158.41	146.115	7.19096	89.48	95.44	107.6	97.5067	6.60743	81.99	85.6	82.94	83.51	6.38388	77.07
XM_001466644.1	LINJ_29_1600	XM_001466644.1	1.77181		XM_001466644.1	XP_001466681.1	Unknown product	uk		NA	NA	XM_001466644.1	2019	Leishmania infantum JPCM5 conserved hypothetical protein partial mRNA	XP_001466681.1	672	conserved hypothetical protein	XP_001466681.1	XP_001466681.1	0	Leptomonas pyrrhocoris	DuoxA	0.014	hypothetical protein TRIADDRAFT_59935	1e-05	Aedes aegypti	Cation_ATPase_N	1.2	UPF0114 protein in repA1-repA2 intergenic region	2.6	Buchnera aphidicola subsp. Acyrthosiphon pisum (strain APS)	XP_001466681.1	NR	XM_001466644.1	210.54	109.9	160.22	7.32391	54.49	56.74	29.52	46.9167	5.55203	50.38	40.58	62.37	51.11	5.67553	44.91
XM_001466665.1	LINJ_29_1860	XM_001466665.1	0.742704		XM_001466665.1	XP_001466702.1	Unknown product	uk		NA	NA	XM_001466665.1	444	Leishmania infantum JPCM5 putative histone H2A partial mRNA	XP_001466702.1	147	putative histone H2A	XP_001466702.1	XP_003862603.1	6e-99	Massilia sp. Root351	Protocadherin	0.54	V-type proton ATPase catalytic subunit A-like	1.4	Aplysia californica	START	1.5	SWI/SNF-related matrix-associated actin-dependent regulator of chromatin	1.5	Mus musculus	XP_001466702.1	NR	XM_001466665.1	1673.31	2665.35	2169.33	11.083	1614.81	1267.52	862.21	1248.18	10.2856	1354.09	1016.3	951.76	1107.38	10.1129	1314.66
XM_001466669.1	LINJ_29_1910	XM_001466669.1	0.582408		XM_001466669.1	XP_001466706.1	wd repeat-containing protein 3 - probable fragment	uc	SWISSP	4e-60	53	XM_001466669.1	3525	Leishmania infantum JPCM5 conserved hypothetical protein partial mRNA	XP_001466706.1	1174	conserved hypothetical protein	XP_001466706.1	XP_001466706.1	0	Angomonas deanei	RTT107_BRCT_5	2e-08	DNA topoisomerase 2-binding protein 1	7e-13	Saccoglossus kowalevskii	BRCT	0.0003	SMC5-SMC6 complex localization factor protein 1	3e-12	Bos taurus	XP_001466706.1	NR	XM_001466669.1	41.1	28.64	34.87	5.12391	21.25	26.57	18.69	22.17	4.47054	28.33	22.76	34.75	28.6133	4.83862	33.73
XM_001466670.1	LINJ_29_1920	XM_001466670.1	0.620123		XM_001466670.1	XP_001466707.1	Meiotic cell cortex C-terminal pleckstrinhomology	uc	PFAM	2e-12	89.1	XM_001466670.1	393	Leishmania infantum JPCM5 putative 40S ribosomal protein S15A partial mRNA	XP_001466707.1	130	putative 40S ribosomal protein S15A	XP_001466707.1	XP_001463917.1	6e-93	Trypanosoma cruzi cruzi	Ribosomal_S8	2e-23	conserved hypothetical protein	1e-71	Neodiprion lecontei	SMR	0.19	40S ribosomal protein S15a	1e-71	Rattus norvegicus	XP_001466707.1	NR	XM_001466670.1	2031.6	2109.63	2070.61	11.0158	1299.92	1403.93	1538.25	1414.03	10.4656	1162.16	1303.11	1267.33	1244.2	10.281	1278.01
XM_001466686.1	LINJ_29_2080	XM_001466686.1	-1.02514		XM_001466686.1	XP_001466723.1	casein kinase I-like protein (Leishmania infantum JPCM5) CAM69136.1 casein kinase I-like protein (Leishmania infantum JPCM5) SOX66546.1	st	NR	0	100	XM_001466686.1	1707	Leishmania infantum JPCM5 putative fumarate hydratase partial mRNA	XP_001466723.1	568	putative fumarate hydratase	XP_001466723.1	XP_001466723.1	0	Leishmania donovani	Fumerase_C	6e-129	uncharacterized protein LOC100369779	0	Aplysia californica	VKc	0.24	Fumarate hydratase class I, anaerobic	0	Escherichia coli (strain K12)	XP_001466723.1	NR	XM_001466686.1	51.51	72.15	61.83	5.95024	140.25	123.57	170.25	144.69	7.17682	158.38	182.1	160.66	167.047	7.38411	166.96
XM_001466688.2	LINJ_29_2100	XM_001466688.2	-0.643591		XM_001466688.2	XP_001466725.2	Unknown product	uk		NA	NA	XM_001466688.2	5515	Leishmania infantum JPCM5 conserved hypothetical protein partial mRNA	XP_001466725.2	1838	conserved hypothetical protein, partial	XP_001466725.2	SOX67192.1	0	Leptomonas pyrrhocoris	APG6	6e-07	myosin heavy chain, striated muscle-like isoform X1	0.098	Lingula anatina	OmpH	0.001	Restin homolog	0.028	Drosophila melanogaster	XP_001466725.2	NR	XM_001466688.2	16.21	15.58	15.895	3.9905	28.09	30.34	27.83	28.7533	4.84566	28.3	28.72	28.97	28.6633	4.84113	28.72
XM_001466702.1	LINJ_29_2220	XM_001466702.1	-0.651924		XM_001466702.1	XP_001466739.1	Unknown product	uk		NA	NA	XM_001466702.1	1923	Leishmania infantum JPCM5 conserved hypothetical protein partial mRNA	XP_001466739.1	640	conserved hypothetical protein	XP_001466739.1	XP_001466739.1	0	Trypanosoma cruzi marinkellei	DUF4139	5e-59	protein F37C4.5-like	2e-22	Caenorhabditis remanei	RBD	0.14	Protein F37C4.5	9e-16	Caenorhabditis elegans	XP_001466739.1	NR	XM_001466702.1	24.28	35.48	29.88	4.90111	60.27	55.96	50.88	55.7033	5.79969	61	66.25	62.77	63.34	5.98504	67.94
XM_001466704.1	LINJ_29_2240	XM_001466704.1	-0.651301		XM_001466704.1	XP_001466741.1	tubulin-tyrosine ligase-like protein (Leishmania infantum JPCM5) XP_003862095.1 tubulin-tyrosine ligase-like protein (Leishmania donovani) CAM69205.1	cs	NR	0	100	XM_001466704.1	1431	Leishmania infantum JPCM5 conserved hypothetical protein partial mRNA	XP_001466741.1	476	conserved hypothetical protein	XP_001466741.1	XP_001466741.1	0	Leptomonas pyrrhocoris	LRR_8	0.001	chaoptin-like	3e-05	Copidosoma floridanum	LRR_BAC	0.099	Polygalacturonase inhibitor	1e-10	Pyrus communis	XP_001466741.1	NR	XM_001466704.1	122.55	128.5	125.525	6.97183	206.73	211.81	254.83	224.457	7.81029	294.9	333.95	337.51	322.12	8.33145	335.03
XM_001466707.1	LINJ_29_2270	XM_001466707.1	-0.613901		XM_001466707.1	XP_001466744.1	mRNA cleavage and polyadenylation factor CLP1P-loop	tm	PFAM	3e-23	89	XM_001466707.1	1338	Leishmania infantum JPCM5 putative rab-GDP dissociation inhibitor partial mRNA	XP_001466744.1	445	putative rab-GDP dissociation inhibitor	XP_001466744.1	XP_001466744.1	0	Trypanosoma theileri	GDI	0	rab GDP dissociation inhibitor alpha-like	1e-158	Papilio machaon	P-II	1	Rab GDP dissociation inhibitor alpha	4e-161	Rattus norvegicus	XP_001466744.1	NR	XM_001466707.1	40.78	58.11	49.445	5.62775	109.16	74.44	94.24	92.6133	6.53315	85.25	84.74	93.88	87.9567	6.45872	76.28
XM_001466713.1	LINJ_29_2330	XM_001466713.1	-1.82881		XM_001466713.1	XP_001466750.1	Unknown product	uk		NA	NA	XM_001466713.1	1098	Leishmania infantum JPCM5 hypothetical protein, unknown function partial mRNA	XP_001466750.1	365	hypothetical protein, unknown function	XP_001466750.1	XP_001466750.1	0	Bodo saltans	E_Pc_C	0.01		NA		Agro_virD5	0.94	Uromodulin-like 1	0.55	Homo sapiens	XP_001466750.1	NR	XM_001466713.1	50.83	37.94	44.385	5.472	151.96	187.91	208.83	182.9	7.51491	183.2	215.43	206.94	201.857	7.65719	177.83
XM_001466715.1	LINJ_29_2350	XM_001466715.1	-0.604802		XM_001466715.1	XP_001466752.1	DNA topoisomerase III (Leishmania infantum JPCM5) CAM69411.1 DNA topoisomerase III (Leishmania infantum JPCM5) SOX66826.1	nr	NR	0	100	XM_001466715.1	2607	Leishmania infantum JPCM5 metallo-peptidase, Clan MA(E), Family M1 partial mRNA	XP_001466752.1	868	metallo-peptidase, Clan MA(E), Family M1	XP_001466752.1	XP_001466752.1	0	Strigomonas culicis	Peptidase_M1	1e-107	puromycin-sensitive aminopeptidase isoform X2	3e-103	Drosophila miranda	PKD	0.58	Aminopeptidase M1	8e-98	Arabidopsis thaliana	XP_001466752.1	NR	XM_001466715.1	46.91	37.88	42.395	5.40582	72.78	84.77	60.41	72.6533	6.18296	80.49	85.33	88.4	84.74	6.40497	76.55
XM_001466720.1	LINJ_29_2730	XM_001466720.1	0.797474		XM_001466720.1	XP_001466757.1	Unknown product	uk		NA	NA	XM_001466720.1	369	Leishmania infantum JPCM5 conserved hypothetical protein partial mRNA	XP_001466757.1	122	conserved hypothetical protein	XP_001466757.1	XP_001466757.1	2e-85	Trypanosoma theileri	Vps16_N	2.5	tectonic-3	0.46	Mizuhopecten yessoensis	Col_cuticle_N	0.87	Mannan endo-1,6-alpha-mannosidase DFG5	4.2	Candida albicans (strain SC5314 / ATCC MYA-2876)	XP_001466757.1	NR	XM_001466720.1	463.58	315.34	389.46	8.60533	259.91	186.76	228.31	224.993	7.81374	167.52	155.91	120.61	148.013	7.20958	143.84
XM_001466733.1	LINJ_29_2480	XM_001466733.1	0.955687		XM_001466733.1	XP_001466770.1	60S ribosomal protein L39 (Leishmania infantum JPCM5) XP_001466770.1 60S ribosomal protein L39 (Leishmania infantum JPCM5)	ps	NR	5e-28	100	XM_001466733.1	156	Leishmania infantum JPCM5 putative 60S ribosomal protein L39 partial mRNA	XP_001466770.1	51	putative 60S ribosomal protein L39	XP_001466770.1	XP_001464605.1	5e-28	Dendrobium catenatum	Ribosomal_L39	3e-11	60S ribosomal protein L39	4e-15	Ooceraea biroi	Alpha_kinase	0.81	60S ribosomal protein L39-3	9e-17	Oryza sativa subsp. japonica	XP_001466770.1	NR	XM_001466733.1	4004.33	3569.01	3786.67	11.8867	1721.02	1823.13	2145.23	1896.46	10.8891	1003.72	1511.97	1484.03	1333.24	10.3807	902.11
XM_001466742.1	LINJ_29_2580	XM_001466742.1	0.569128		XM_001466742.1	XP_001466780.1	vesicle-associated membrane protein (vamp) (Leishmaniainfantum JPCM5) CAM69190.1 vesicle-associated membrane protein (vamp)	pe	NR	2e-161	100	XM_001466742.1	663	Leishmania infantum JPCM5 putative 60S ribosomal protein L13 partial mRNA	XP_001466780.1	220	putative 60S ribosomal protein L13	XP_001466780.1	XP_001466779.1	4e-160	Leptomonas pyrrhocoris	Ribosomal_L13e	3e-79	60S ribosomal protein L13	5e-57	Drosophila eugracilis	AlaDh_PNT_C	0.63	60S ribosomal protein L13	8e-54	Drosophila melanogaster	XP_001466780.1	NR	XM_001466742.1	2155.82	2405.56	2280.69	11.1553	1606.07	1623.57	1592.01	1607.22	10.6503	1238.98	1423.48	1209.01	1290.49	10.3337	1259.99
XM_001466743.1	LINJ_29_2580	XM_001466743.1	0.569128		XM_001466743.1	XP_001466780.1	60S ribosomal protein L13 (Leishmania infantum JPCM5) XP_001466780.1 60S ribosomal protein L13 (Leishmania infantum JPCM5)	ps	NR	4e-160	100	XM_001466743.1	663	Leishmania infantum JPCM5 putative 60S ribosomal protein L13 partial mRNA	XP_001466780.1	220	putative 60S ribosomal protein L13	XP_001466780.1	XP_001466779.1	4e-160	Leptomonas pyrrhocoris	Ribosomal_L13e	3e-79	60S ribosomal protein L13	5e-57	Drosophila eugracilis	AlaDh_PNT_C	0.63	60S ribosomal protein L13	8e-54	Drosophila melanogaster	XP_001466780.1	NR	XM_001466743.1	2155.82	2405.56	2280.69	11.1553	1606.07	1623.57	1592.01	1607.22	10.6503	1238.98	1423.48	1209.01	1290.49	10.3337	1259.99
XM_001466747.1	LINJ_29_2620	XM_001466747.1	-0.745247		XM_001466747.1	XP_001466784.1	JmjC domain-containing protein 4	uc	SWISSP	3e-18	85	XM_001466747.1	1461	Leishmania infantum JPCM5 ATP-dependent phosphofructokinase partial mRNA	XP_001466784.1	486	ATP-dependent phosphofructokinase	XP_001466784.1	XP_001466784.1	0	Angomonas deanei	PFK	2e-68	uncharacterized protein LOC111273377	3e-115	Pseudomyrmex gracilis	TOPRIM	0.013	ATP-dependent 6-phosphofructokinase	0	Leishmania donovani	XP_001466784.1	NR	XM_001466747.1	117.62	92.96	105.29	6.71822	202.09	201.06	195.87	199.673	7.6415	195.52	206.08	188.65	196.75	7.62022	186.19
XM_001466764.1	LINJ_29_2970	XM_001466764.1	0.618534		XM_001466764.1	XP_001466801.1	Unknown product	uk		NA	NA	XM_001466764.1	486	Leishmania infantum JPCM5 40S ribosomal protein S19-like protein partial mRNA	XP_001466801.1	161	40S ribosomal protein S19-like protein	XP_001466801.1	XP_001466801.1	1e-116	Leishmania panamensis	Ribosomal_S19e	3e-59	40S ribosomal protein S19a-like	4e-32	Polistes dominula	HTH_DTXR	0.036	40S ribosomal protein S19-1	6e-30	Arabidopsis thaliana	XP_001466801.1	NR	XM_001466764.1	2001.6	2319.63	2160.61	11.0772	1399.03	1399.55	1591.69	1463.42	10.5151	1118.44	1295.22	1159.52	1191.06	10.218	1116.47
XM_001466797.1	LINJ_30_0210	XM_001466797.1	0.668772		XM_001466797.1	XP_001466834.1	Unknown product	uk		NA	NA	XM_001466797.1	1125	Leishmania infantum JPCM5 putative ribosomal RNA adenine dimethylase family protein partial mRNA	XP_001466834.1	374	putative ribosomal RNA adenine dimethylase family protein	XP_001466834.1	XP_001466834.1	0	Phytomonas sp. isolate EM1	RrnaAD	8e-71	probable dimethyladenosine transferase	6e-107	Drosophila suzukii	rADc	2e-72	Probable dimethyladenosine transferase	6e-110	Bos taurus	XP_001466834.1	NR	XM_001466797.1	107.65	100.67	104.16	6.70266	48.14	66.28	81.28	65.2333	6.02754	69.52	61.05	65.36	65.31	6.02923	56.55
XM_001466803.1	LINJ_30_0270	XM_001466803.1	-1.11559		XM_001466803.1	XP_001466840.1	Dihydrolipoyllysine-residue acetyltransferase component 1 ofpyruvate dehydrogenase complex - probable fragment	met/energy	SWISSP	4e-31	43.6	XM_001466803.1	1185	Leishmania infantum JPCM5 putative AUT2/APG4/ATG4 cysteine peptidase (ATG4.2), partial mRNA	XP_001466840.1	394	putative AUT2/APG4/ATG4 cysteine peptidase	XP_001466840.1	XP_001466840.1	0	Trypanosoma grayi	Peptidase_C54	8e-43	cysteine protease ATG4D-like isoform X3	1e-20	Crassostrea gigas	Tubulin	2	Probable cysteine protease ATG4	2e-25	Pichia angusta	XP_001466840.1	NR	XM_001466803.1	13.72	9.5	11.61	3.5373	32.44	43.13	31.15	35.5733	5.15272	27.75	34.08	42.77	34.8667	5.12378	43.82
XM_001466843.1	LINJ_30_0340	XM_001466843.1	-0.792327		XM_001466843.1	XP_001466880.1	hypothetical protein	uc	NR	0	100	XM_001466843.1	2397	Leishmania infantum JPCM5 putative KU80 protein partial mRNA	XP_001466880.1	798	putative KU80 protein	XP_001466880.1	XP_001466880.1	0	Trypanosoma cruzi	Ku	2e-31	X-ray repair cross-complementing protein 5	7e-25	Acanthaster planci	Ku78	1e-16	X-ray repair cross-complementing protein 5	4e-35	Dictyostelium discoideum	XP_001466880.1	NR	XM_001466843.1	15.37	10.34	12.855	3.68426	32.56	28.69	25.73	28.9933	4.85765	28.26	23.97	34.82	29.0167	4.85881	32.49
XM_001466858.1	LINJ_30_0490	XM_001466858.1	0.911001		XM_001466858.1	XP_001466895.1	protein of unknown function - probable fragment	uc	PFAM	2e-12	62.6	XM_001466858.1	1410	Leishmania infantum JPCM5 putative bystin partial mRNA	XP_001466895.1	469	putative bystin	XP_001466895.1	XP_001466895.1	0	Phytomonas sp. isolate Hart1	Bystin	2e-141	bystin	1e-94	Amyelois transitella	OSTEO	0.005	Bystin	1e-94	Monosiga brevicollis	XP_001466895.1	NR	XM_001466858.1	58.88	104.48	81.68	6.35191	25.43	52.48	45.47	41.1267	5.362	43.01	30.89	45.13	39.6767	5.31022	38.19
XM_001466877.1	LINJ_30_0710	XM_001466877.1	0.82559		XM_001466877.1	XP_001466916.1	Unknown product	uk		NA	NA	XM_001466877.1	201	Leishmania infantum JPCM5 putative 40S ribosomal protein S30 partial mRNA	XP_001466916.1	66	putative 40S ribosomal protein S30	XP_001466916.1	XP_001466914.1	2e-38	Trypanosoma grayi	Ribosomal_S30	2e-19	putative 40s ribosomal protein S30	2e-15	Nasonia vitripennis	WIF	0.99	40S ribosomal protein S30-B	2e-21	Schizosaccharomyces pombe (strain 972 / ATCC 24843)	XP_001466916.1	NR	XM_001466877.1	5410.31	3586.85	4498.58	12.1353	1986.21	2970.35	2610.69	2522.42	11.3006	1580.5	2415.81	1717.26	1904.52	10.8952	1551.18
XM_001466879.1	LINJ_30_0710	XM_001466879.1	0.82559		XM_001466879.1	XP_001466916.1	40S ribosomal protein S30 (Leishmania infantum JPCM5) XP_001466915.1 40S ribosomal protein S30 (Leishmania infantum JPCM5)	ps	NR	2e-38	100	XM_001466879.1	201	Leishmania infantum JPCM5 putative 40S ribosomal protein S30 partial mRNA	XP_001466916.1	66	putative 40S ribosomal protein S30	XP_001466916.1	XP_001466914.1	2e-38	Trypanosoma grayi	Ribosomal_S30	2e-19	putative 40s ribosomal protein S30	2e-15	Nasonia vitripennis	WIF	0.99	40S ribosomal protein S30-B	2e-21	Schizosaccharomyces pombe (strain 972 / ATCC 24843)	XP_001466916.1	NR	XM_001466879.1	5410.31	3586.85	4498.58	12.1353	1986.21	2970.35	2610.69	2522.42	11.3006	1580.5	2415.81	1717.26	1904.52	10.8952	1551.18
XM_001466880.1	LINJ_30_0720	XM_001466880.1	0.587629		XM_001466880.1	XP_001466917.1	40S ribosomal protein S19-like protein (Leishmania infantum JPCM5) CAM69850.1 40S ribosomal protein S19-like protein (Leishmania infantum JPCM5)	ps	NR	1e-116	100	XM_001466880.1	486	Leishmania infantum JPCM5 NUDC-like protein partial mRNA	XP_001466917.1	161	NUDC-like protein	XP_001466917.1	XP_001466917.1	2e-116	Strigomonas culicis	CS	3e-17	nuclear migration protein nudC-like isoform X2	9e-24	Ooceraea biroi	DPBB_1	0.041	Nuclear movement protein nudc	1e-27	Schizosaccharomyces pombe (strain 972 / ATCC 24843)	XP_001466917.1	NR	XM_001466880.1	257.44	287.65	272.545	8.09035	166.4	176.96	175.59	172.983	7.43449	224.28	173.05	180.74	192.69	7.59014	179.17
XM_001466887.1	LINJ_30_0790	XM_001466887.1	0.632604		XM_001466887.1	XP_001466924.1	24-dihydroxyhept-2-ene-1	uc	NR	0	100	XM_001466887.1	840	Leishmania infantum JPCM5 conserved hypothetical protein partial mRNA	XP_001466924.1	279	conserved hypothetical protein	XP_001466924.1	XP_001466924.1	0	Trypanosoma cruzi cruzi	CCDC158	0.033	myosin-3	1.4	Pogonomyrmex barbatus	BRLZ	0.1	Tubulin glycylase 3B	0.69	Tetrahymena thermophila (strain SB210)	XP_001466924.1	NR	XM_001466887.1	142.36	84.45	113.405	6.82534	64.9	73.49	74.57	70.9867	6.14948	66.04	48.37	79.59	64.6667	6.01495	72.78
XM_001466892.1	LINJ_30_0840	XM_001466892.1	1.31812		XM_001466892.1	XP_001466929.1	phospholipase ABHD3-like	met/lipd	REFSEQ-INVERTEBRATE	4e-39	82.5	XM_001466892.1	1278	Leishmania infantum JPCM5 conserved hypothetical protein partial mRNA	XP_001466929.1	425	conserved hypothetical protein	XP_001466929.1	XP_001466929.1	0	Trypanosoma congolense IL3000	DMAP_binding	0.016	uncharacterized protein LOC106126397 isoform X2	1.5	Crassostrea virginica	CW	4.1	Elongation factor Tu	0.19	Saccharopolyspora erythraea (strain ATCC 11635 / DSM 40517 / JCM 4748 / NBRC 13426 / NCIMB 8594 / NRRL 2338)	XP_001466929.1	NR	XM_001466892.1	103.47	139.72	121.595	6.92594	46.23	50.55	50.67	49.15	5.61912	57.21	48.11	47.55	50.9567	5.6712	46.13
XM_001466930.1	LINJ_30_1230	XM_001466930.1	-1.67974		XM_001466930.1	XP_001466967.1	tyrosyl-tRNA synthetase (Leishmania infantum JPCM5) CAM66706.1 tyrosyl-tRNA synthetase (Leishmania infantum JPCM5) SOX63838.1	ps	NR	0	100	XM_001466930.1	2049	Leishmania infantum JPCM5 hypothetical protein, unknown function partial mRNA	XP_001466967.1	682	hypothetical protein, unknown function	XP_001466967.1	XP_001466967.1	0	Trypanosoma grayi	zf-DHHC	1e-44	palmitoyltransferase ZDHHC9 isoform X2	8e-23	Anoplophora glabripennis	TLC	0.005	Palmitoyltransferase erf2	3e-24	Neurospora crassa (strain ATCC 24698 / 74-OR23-1A / CBS 708.71 / DSM 1257 / FGSC 987)	XP_001466967.1	NR	XM_001466930.1	6.05	8.72	7.385	2.8846	31.29	34.47	22.45	29.4033	4.87791	25.49	24.08	30.7	26.7567	4.74183	22.98
XM_001466935.1	LINJ_30_1280	XM_001466935.1	0.814325		XM_001466935.1	XP_001466972.1	IQ and ubiquitin-like domain-containing protein - probable fragment	prot	SWISSP	3e-16	41.6	XM_001466935.1	2793	Leishmania infantum JPCM5 hypothetical protein, unknown function partial mRNA	XP_001466972.1	930	hypothetical protein, unknown function	XP_001466972.1	XP_001466972.1	0	Trypanosoma grayi	AAA_28	1e-17	TRPL translocation defect protein 14-like isoform X2	2e-42	Parasteatoda tepidariorum	AAA	0.29	TRPL translocation defect protein 14	2e-38	Drosophila melanogaster	XP_001466972.1	NR	XM_001466935.1	38.19	59.15	48.67	5.60496	31.6	27.86	20	26.4867	4.72719	35.43	33.77	26.89	32.03	5.00135	31.04
XM_001466951.1	LINJ_30_1440	XM_001466951.1	-0.601749		XM_001466951.1	XP_001466988.1	ABC transporter I family member 21 - probable fragment	tr	SWISSP	1e-29	67.3	XM_001466951.1	1326	Leishmania infantum JPCM5 putative N-acyl-L-amino acid amidohydrolase partial mRNA	XP_001466988.1	441	putative N-acyl-L-amino acid amidohydrolase	XP_001466988.1	XP_001466988.1	0	Angomonas deanei	Peptidase_M20	2e-71	IAA-amino acid hydrolase ILR1-like 3	2e-86	Acyrthosiphon pisum	ZnF_A20	0.95	Thermostable carboxypeptidase 1	1e-92	Sulfolobus solfataricus (strain ATCC 35092 / DSM 1617 / JCM 11322 / P2)	XP_001466988.1	NR	XM_001466951.1	96.91	86.63	91.77	6.51995	170.38	143.7	175.56	163.213	7.35062	139.55	124.15	133.45	132.383	7.04858	123.51
XM_001466952.1	LINJ_30_1450	XM_001466952.1	0.984434		XM_001466952.1	XP_001466989.1	AP-1 complex subunit sigma-1	uc	SWISSP	1e-56	101.2	XM_001466952.1	498	Leishmania infantum JPCM5 hypothetical protein, unknown function partial mRNA	XP_001466989.1	165	hypothetical protein, unknown function	XP_001466989.1	XP_001466989.1	4e-118	Phytomonas sp. isolate Hart1	PLAC8	1e-16	hypothetical protein HELRODRAFT_177006	7e-05	Lingula anatina	DEXDc2	1.4	Protein PLANT CADMIUM RESISTANCE 7	0.001	Arabidopsis thaliana	XP_001466989.1	NR	XM_001466952.1	171.31	170.65	170.98	7.41768	55.22	76.47	129.16	86.95	6.44211	102.58	76.26	87.47	88.77	6.472	96.23
XM_001466970.1	LINJ_30_1610	XM_001466970.1	0.535302		XM_001466970.1	XP_001467007.1	Unknown product	uk		NA	NA	XM_001466970.1	1149	Leishmania infantum JPCM5 conserved hypothetical protein partial mRNA	XP_001467007.1	382	conserved hypothetical protein	XP_001467007.1	XP_001467007.1	0	Angomonas deanei	MAT1	0.37	probable E3 ubiquitin-protein ligase RNF144A	0.59	Bactrocera dorsalis	BRLZ	0.58	Kinesin heavy chain	0.83	Gibberella moniliformis	XP_001467007.1	NR	XM_001466970.1	93.76	140.92	117.34	6.87455	77.24	84.82	69.45	77.17	6.26997	94.01	84.97	95.75	91.5767	6.51691	84.12
XM_001466977.1	LINJ_30_1680	XM_001466977.1	-0.6644		XM_001466977.1	XP_001467014.1	Unknown product	uk		NA	NA	XM_001466977.1	891	Leishmania infantum JPCM5 conserved hypothetical protein partial mRNA	XP_001467014.1	296	conserved hypothetical protein	XP_001467014.1	XP_001467014.1	0	Trypanosoma cruzi	CRAL_TRIO	1e-22	CRAL/TRIO domain protein	4e-13	Zootermopsis nevadensis	SEC14	8e-22	Phosphatidylinositol transfer protein 3	4e-16	Dictyostelium discoideum	XP_001467014.1	NR	XM_001466977.1	56.95	74.45	65.7	6.03782	121.17	114.84	152.48	129.497	7.01677	105.85	112.88	103.19	107.307	6.7456	102.16
XM_001466993.1	LINJ_30_1840	XM_001466993.1	-1.27971		XM_001466993.1	XP_001467030.1	protein kinase-like protein (Leishmania infantum JPCM5) CAM70534.1 protein kinase-like protein (Leishmania infantum JPCM5) SOX67880.1	st	NR	0	100	XM_001466993.1	4125	Leishmania infantum JPCM5 putative phosphatidylinositol kinase partial mRNA	XP_001467030.1	1374	putative phosphatidylinositol kinase	XP_001467030.1	XP_001467030.1	0	Phytomonas sp. isolate Hart1	FYVE	6e-14	mucin-19 isoform X1	4e-08	Drosophila ananassae	FYVE	9e-14	Phosphatidylinositol 3-kinase, nodule isoform	5e-10	Glycine max	XP_001467030.1	NR	XM_001466993.1	6.55	3.36	4.955	2.30889	16.78	14.87	15.89	15.8467	3.98611	15.61	13.49	16.62	15.24	3.92979	18.08
XM_001467000.1	LINJ_30_1910	XM_001467000.1	-0.887396		XM_001467000.1	XP_001467037.1	Unknown product	uk		NA	NA	XM_001467000.1	1497	Leishmania infantum JPCM5 succinyl-coa:3-ketoacid-coenzyme a transferase-like protein partial mRNA	XP_001467037.1	498	succinyl-coa:3-ketoacid-coenzyme a transferase-like protein	XP_001467037.1	XP_001467037.1	0	Leishmania panamensis	CoA_trans	5e-51	succinyl-CoA:3-ketoacid coenzyme A transferase 1, mitochondrial	1e-162	Musca domestica	CoA_trans	5e-59	Probable succinyl-CoA:3-ketoacid coenzyme A transferase, mitochondrial	2e-158	Dictyostelium discoideum	XP_001467037.1	NR	XM_001467000.1	36.98	22.46	29.72	4.89336	62.73	75.34	57.25	65.1067	6.02473	64.25	44.07	52.22	53.5133	5.74183	42.79
XM_001467001.1	LINJ_30_1920	XM_001467001.1	-0.887617		XM_001467001.1	XP_001467038.1	tRNA pseudouridine(38/39) synthase - probable fragment	ps	SWISSP	2e-69	66.7	XM_001467001.1	1500	Leishmania infantum JPCM5 succinyl-coa:3-ketoacid-coenzyme a transferase-like protein partial mRNA	XP_001467038.1	499	succinyl-coa:3-ketoacid-coenzyme a transferase-like protein	XP_001467038.1	XP_001467038.1	0	Leishmania panamensis	CoA_trans	5e-52	succinyl-CoA:3-ketoacid coenzyme A transferase 1, mitochondrial	2e-162	Papilio xuthus	CoA_trans	2e-57	Probable succinyl-CoA:3-ketoacid coenzyme A transferase, mitochondrial	5e-158	Dictyostelium discoideum	XP_001467038.1	NR	XM_001467001.1	41.41	58.15	49.78	5.63749	100	115.21	107.33	107.513	6.74837	109.66	130.73	114.32	118.237	6.88553	116.96
XM_001467023.1	LINJ_30_2130	XM_001467023.1	0.554087		XM_001467023.1	XP_001467060.1	pre-mrna 3' end processing protein wdr33 - probable fragment	uc	REFSEQ-INVERTEBRATE	6e-68	53.2	XM_001467023.1	1440	Leishmania infantum JPCM5 conserved hypothetical protein partial mRNA	XP_001467060.1	479	conserved hypothetical protein	XP_001467060.1	XP_001467060.1	0	Phytomonas sp. isolate Hart1	RsfS	3e-17	uncharacterized protein LOC110986739	3e-06	Myzus persicae	BAG	0.42	Mitochondrial assembly of ribosomal large subunit protein 1	1e-06	Homo sapiens	XP_001467060.1	NR	XM_001467023.1	132.78	89.34	111.06	6.7952	74.54	85.19	59.89	73.2067	6.1939	77.29	63.08	65.76	68.71	6.10245	70.65
XM_001467041.1	LINJ_30_2320	XM_001467041.1	0.615018		XM_001467041.1	XP_001467078.1	Unknown product	uk		NA	NA	XM_001467041.1	1395	Leishmania infantum JPCM5 conserved hypothetical protein partial mRNA	XP_001467078.1	464	conserved hypothetical protein	XP_001467078.1	XP_001467078.1	0	Angomonas deanei	TFCD_C	0.86	ribosomal RNA large subunit methyltransferase I-like	0.13	Apis mellifera	IL1	0.43	Ribosomal RNA large subunit methyltransferase I	2e-07	Yersinia enterocolitica serotype O:8 / biotype 1B (strain NCTC 13174 / 8081)	XP_001467078.1	NR	XM_001467041.1	66.45	76.64	71.545	6.16078	50.1	49.5	28.01	42.5367	5.41064	54.75	53.29	68.91	58.9833	5.88224	53.39
XM_001467070.2	LINJ_30_2610	XM_001467070.2	-0.566714		XM_001467070.2	XP_001467107.2	Unknown product	uk		NA	NA	XM_001467070.2	2160	Leishmania infantum JPCM5 conserved hypothetical protein partial mRNA	XP_001467107.2	719	conserved hypothetical protein	XP_001467107.2	XP_001467107.2	0	Trypanosoma grayi	Capsid-VNN	0.069		NA		IDEAL	0.96		NA		XP_001467107.2	NR	XM_001467070.2	34.33	42.9	38.615	5.27109	62.55	70.79	66.18	66.5067	6.05543	82.82	92.3	80.34	85.1533	6.41199	91.15
XM_001467085.1	LINJ_30_2760	XM_001467085.1	1.36885		XM_001467085.1	XP_001467122.1	Unknown product	uk		NA	NA	XM_001467085.1	150	Leishmania infantum JPCM5 conserved hypothetical protein partial mRNA	XP_001467122.1	49	conserved hypothetical protein	XP_001467122.1	XP_001467122.1	6e-24	Leishmania panamensis	TMA7	0.029	translation machinery-associated protein 7 homolog	0.0001	Aethina tumida	CactinC_cactus	0.36	Translation machinery-associated protein 7	0.0003	Saccharomyces cerevisiae (strain ATCC 204508 / S288c)	XP_001467122.1	NR	XM_001467085.1	1120.09	1421.14	1270.62	10.3113	397.16	439.97	391.15	409.427	8.67746	205.89	528.88	365.3	366.69	8.51842	447
XM_001467093.1	LINJ_30_2840	XM_001467093.1	0.536691		XM_001467093.1	XP_001467130.1	X-ray repair cross-complementing protein 5	uc	SWISSP	4e-35	110	XM_001467093.1	2397	Leishmania infantum JPCM5 conserved hypothetical protein partial mRNA	XP_001467130.1	798	conserved hypothetical protein	XP_001467130.1	XP_001467130.1	0	Angomonas deanei	CCDC158	6e-09		NA		NurA	0.72	Fas-binding factor 1 homolog	0.003	Gallus gallus	XP_001467130.1	NR	XM_001467093.1	57.66	73.89	65.775	6.03947	47.7	48.31	35.79	43.9333	5.45724	49.85	41.45	53.39	48.23	5.59186	49.81
XM_001467100.1	LINJ_30_2910	XM_001467100.1	0.573731		XM_001467100.1	XP_001467137.1	Unknown product	uk		NA	NA	XM_001467100.1	1374	Leishmania infantum JPCM5 conserved hypothetical protein partial mRNA	XP_001467137.1	457	conserved hypothetical protein	XP_001467137.1	XP_001467137.1	0	Strigomonas culicis	DUF4911	1.5	uncharacterized protein LOC107273145	2.2	Halyomorpha halys	CheW	0.029	pH-response transcription factor pacC/RIM101	0.13	Ashbya gossypii (strain ATCC 10895 / CBS 109.51 / FGSC 9923 / NRRL Y-1056)	XP_001467137.1	NR	XM_001467100.1	76.88	83.3	80.09	6.32355	48.19	47.59	65.09	53.6233	5.74479	60.67	45.63	63.32	56.54	5.8212	51.89
XM_001467108.1	LINJ_30_3000	XM_001467108.1	-0.62763		XM_001467108.1	XP_001467146.1	SCAMP family	tr	PFAM	1e-43	106.4	XM_001467108.1	1086	Leishmania infantum JPCM5 glyceraldehyde 3-phosphate dehydrogenase,glycosomal partial mRNA	XP_001467146.1	361	glyceraldehyde 3-phosphate dehydrogenase,glycosomal	XP_001467146.1	XP_001467145.1	0	Zelonia costaricensis	Gp_dh_C	3e-83	glyceraldehyde-3-phosphate dehydrogenase 2-like isoform X1	2e-126	Drosophila busckii	Gp_dh_N	1e-70	Glyceraldehyde-3-phosphate dehydrogenase, glycosomal	0	Leishmania mexicana	XP_001467146.1	NR	XM_001467108.1	402.63	779.6	591.115	9.2073	999.35	998.76	1067.74	1021.95	9.99711	977.51	1155.6	955.31	1029.47	10.0077	735.99
XM_001467112.1	LINJ_30_3030	XM_001467112.1	0.62742		XM_001467112.1	XP_001467149.1	Unknown product	uk		NA	NA	XM_001467112.1	2544	Leishmania infantum JPCM5 conserved hypothetical protein partial mRNA	XP_001467149.1	847	conserved hypothetical protein	XP_001467149.1	XP_001467149.1	0	Bodo saltans	TPR_11	2e-08	tetratricopeptide repeat protein, tpr, putative, partial	6e-42	Strongylocentrotus purpuratus	TPR	4e-07	Tetratricopeptide repeat protein 6	2e-28	Homo sapiens	XP_001467149.1	NR	XM_001467112.1	48.14	23.6	35.87	5.16471	27.74	24.58	12.61	21.6433	4.43585	26.91	26.94	30.09	27.98	4.80632	25.87
XM_001467114.1	LINJ_30_3050	XM_001467114.1	0.817559		XM_001467114.1	XP_001467151.1	Serine-threonine kinase receptor-associated protein	st	SWISSP	3e-53	98.6	XM_001467114.1	966	Leishmania infantum JPCM5 conserved hypothetical protein partial mRNA	XP_001467151.1	321	conserved hypothetical protein	XP_001467151.1	XP_001467151.1	0	Trypanosoma rangeli SC58	SR-25	0.17	KRR1 small subunit processome component homolog	1e-92	Drosophila takahashii	KH	0.0007	KRR1 small subunit processome component	2e-92	Saccharomyces cerevisiae (strain Zymaflore VL3)	XP_001467151.1	NR	XM_001467114.1	100.3	83.78	92.04	6.52419	44.97	61.14	36.24	47.45	5.56834	41.33	44.16	58.91	48.1333	5.58896	50.76
XM_001467131.1	LINJ_30_3780	XM_001467131.1	0.6146		XM_001467131.1	XP_001467168.1	60S Ribosomal protein L36 (Leishmania infantum JPCM5) XP_003860597.1 60S Ribosomal protein L36	ps	NR	4e-70	100	XM_001467131.1	318	Leishmania infantum JPCM5 putative 60S acidic ribosomal protein P2 (LIP1), partial mRNA	XP_001467168.1	105	putative 60S acidic ribosomal protein P2	XP_001467168.1	XP_001467168.1	2e-62	Leishmania mexicana MHOM GT 2001 U1103	Ribosomal_60s	2e-05	hypothetical protein CRE_14151	3e-17	Diachasma alloeum	MYSc	0.75	60S acidic ribosomal protein P2	8e-65	Leishmania donovani	XP_001467168.1	NR	XM_001467131.1	2071.27	2512.73	2292	11.1624	1692.6	1508.52	1396.93	1532.68	10.5818	1151.33	1192.37	1101.69	1148.46	10.1655	1189.29
XM_001467132.1	LINJ_30_3790	XM_001467132.1	0.721212		XM_001467132.1	XP_001467169.1	60S acidic ribosomal protein P2	ps	SWISSP	8e-65	100	XM_001467132.1	318	Leishmania infantum JPCM5 putative 60S acidic ribosomal protein P2 (LIP2), partial mRNA	XP_001467169.1	105	putative 60S acidic ribosomal protein P2	XP_001467169.1	XP_001467169.1	5e-63	Leishmania major strain Friedlin	Ribosomal_60s	2e-05	60S acidic ribosomal protein P2-like isoform X2	5e-17	Diachasma alloeum	MYSc	0.75	60S acidic ribosomal protein P2	2e-64	Leishmania donovani	XP_001467169.1	NR	XM_001467132.1	1966.84	2820.22	2393.53	11.2249	1101.85	1610.75	1761.53	1491.38	10.5424	1166.55	1054.83	992.61	1071.33	10.0652	1158.68
XM_001467134.1	LINJ_30_3230	XM_001467134.1	0.996937		XM_001467134.1	XP_001467171.1	Unknown product	uk		NA	NA	XM_001467134.1	1305	Leishmania infantum JPCM5 putative 3-hydroxy-3-methylglutaryl-CoA reductase (HMGR), partial mRNA	XP_001467171.1	434	putative 3-hydroxy-3-methylglutaryl-CoA reductase	XP_001467171.1	XP_001467171.1	0	Angomonas deanei	HMG-CoA_red	8e-176	3-hydroxy-3-methylglutaryl-coenzyme A reductase-like isoform X2	1e-147	Leptinotarsa decemlineata	PLAc	0.29	3-hydroxy-3-methylglutaryl-coenzyme A reductase 2	4e-157	Dictyostelium discoideum	XP_001467171.1	NR	XM_001467134.1	88.77	88.17	88.47	6.46712	55.38	31.96	51.67	46.3367	5.53408	37.02	36.22	50.93	41.39	5.37121	42.22
XM_001467135.1	LINJ_28_0570	XM_001467135.1	0.558347		XM_001467135.1	XP_001470090.1	Unknown product	uk		NA	NA	XM_001467135.1	339	Leishmania infantum JPCM5 putative ribosomal protein S26 partial mRNA	XP_001470090.1	112	putative ribosomal protein S26	XP_001470090.1	XP_001470090.1	2e-75	Phytomonas sp. isolate Hart1	Ribosomal_S26e	4e-35	40S ribosomal protein S26	4e-30	Tribolium castaneum	FCD	0.8	40S ribosomal protein S26-3	7e-30	Arabidopsis thaliana	XP_001470090.1	NR	XM_001467135.1	2071.59	2362.06	2216.82	11.1143	1360.18	1619.42	1630.17	1536.59	10.5855	1350.13	1313.27	1217.03	1293.48	10.337	1057.98
XM_001467138.1	LINJ_30_3270	XM_001467138.1	-1.0677		XM_001467138.1	XP_001467175.1	Unknown product	uk		NA	NA	XM_001467138.1	426	Leishmania infantum JPCM5 conserved hypothetical protein partial mRNA	XP_001467175.1	141	conserved hypothetical protein	XP_001467175.1	XP_001467175.1	6e-102	Phytomonas sp. isolate Hart1	UPF0261	0.16		NA		AP2Ec	1.2	Actin-related protein 10	1.1	Dictyostelium discoideum	XP_001467175.1	NR	XM_001467138.1	125.36	133.47	129.415	7.01586	347.62	287.88	370.43	335.31	8.38935	295.43	199	206.17	233.533	7.86748	263.18
XM_001467140.1	LINJ_30_3290	XM_001467140.1	0.671419		XM_001467140.1	XP_001467177.1	Unknown product	uk		NA	NA	XM_001467140.1	1785	Leishmania infantum JPCM5 putative glutamyl-tRNA synthetase partial mRNA	XP_001467177.1	594	putative glutamyl-tRNA synthetase	XP_001467177.1	XP_001467177.1	0	Strigomonas culicis	tRNA-synt_1c	9e-125	bifunctional glutamate/proline--tRNA ligase-like	3e-157	Drosophila grimshawi	RNB	0.058	Glutamate--tRNA ligase, cytoplasmic	5e-170	Arabidopsis thaliana	XP_001467177.1	NR	XM_001467140.1	245.46	190.1	217.78	7.76673	137.81	130.16	163.79	143.92	7.16912	109.04	107.32	116.9	111.087	6.79554	115.56
XM_001467147.1	LINJ_30_3360	XM_001467147.1	0.615398		XM_001467147.1	XP_001467184.1	protein kinase (Leishmania infantum JPCM5) XP_003860825.1 protein kinase	st	NR	0	100	XM_001467147.1	1077	Leishmania infantum JPCM5 conserved hypothetical protein partial mRNA	XP_001467184.1	358	conserved hypothetical protein	XP_001467184.1	XP_001467184.1	0	Phytomonas sp. isolate Hart1	MORN	8e-05	phosphatidylinositol 4-phosphate 5-kinase 5-like	3e-61	Priapulus caudatus	MORN	5e-06	Radial spoke head 10 homolog B2	5e-31	Homo sapiens	XP_001467184.1	NR	XM_001467147.1	137.51	148.04	142.775	7.1576	93.91	91.23	93.38	92.84	6.53667	107.66	121.31	101.88	110.283	6.78507	104.64
XM_001467178.1	LINJ_30_3610	XM_001467178.1	0.625044		XM_001467178.1	XP_001467215.1	Unknown product	uk		NA	NA	XM_001467178.1	1527	Leishmania infantum JPCM5 cytochrome p450-like protein partial mRNA	XP_001467215.1	508	cytochrome p450-like protein	XP_001467215.1	XP_001467215.1	0	Leptomonas seymouri	p450	3e-42	cytochrome P450 26A1-like	4e-36	Mizuhopecten yessoensis	TilS_C	0.19	Cytochrome P450 710A4	1e-110	Arabidopsis thaliana	XP_001467215.1	NR	XM_001467178.1	161.91	86.19	124.05	6.95478	89.55	75.01	88.8	84.4533	6.40008	94.12	94.38	92.52	93.6733	6.54957	83.37
XM_001467204.2	LINJ_30_3390	XM_001467204.2	0.708332		XM_001467204.2	XP_001467241.2	Unknown product	uk		NA	NA	XM_001467204.2	573	Leishmania infantum JPCM5 putative 60S ribosomal protein L9 partial mRNA	XP_001467241.2	190	putative 60S ribosomal protein L9	XP_001467241.2	XP_001467241.2	5e-137	Phytomonas sp. isolate Hart1	Ribosomal_L6	3e-11	60S ribosomal protein L9-like	4e-59	Apis cerana	PKS_ER	1.3	60S ribosomal protein L9	6e-63	Oryza sativa subsp. japonica	XP_001467241.2	NR	XM_001467204.2	3447.75	2989	3218.38	11.6521	2070.54	2024.56	2047.39	2047.5	10.9996	2016.54	1514.35	1672.88	1734.59	10.7604	1422.9
XM_001467233.1	LINJ_31_0090	XM_001467233.1	0.691935		XM_001467233.1	XP_001467270.1	acylphosphatase (Leishmania infantum JPCM5) CAM68674.1 acylphosphatase	uc	NR	1e-169	100	XM_001467233.1	696	Leishmania infantum JPCM5 conserved hypothetical protein partial mRNA	XP_001467270.1	231	conserved hypothetical protein	XP_001467270.1	XP_001467270.1	3e-169	Angomonas deanei	eIF3_subunit	0.004	conserved hypothetical protein	0.84	Trichinella spiralis	ZnF_C3H1	3e-05	Zinc finger CCCH domain-containing protein 15	0.013	Bos taurus	XP_001467270.1	NR	XM_001467233.1	616.05	540.27	578.16	9.17532	379.11	373.98	355.59	369.56	8.52966	294.8	285.81	291.5	290.703	8.1834	287.73
XM_001467234.1	LINJ_31_0100	XM_001467234.1	-0.63902		XM_001467234.1	XP_001467271.1	Unknown product	uk		NA	NA	XM_001467234.1	1479	Leishmania infantum JPCM5 conserved hypothetical protein partial mRNA	XP_001467271.1	492	conserved hypothetical protein	XP_001467271.1	XP_001467271.1	0	Strigomonas culicis	SpoVT_C	0.53	Uncharacterized protein CELE_F32H2.12	4.8	Caenorhabditis elegans	TilS_C	1.3	Serine/threonine-protein kinase ULK4	0.047	Homo sapiens	XP_001467271.1	NR	XM_001467234.1	60.18	79.33	69.755	6.12422	133.36	140.14	84.44	119.313	6.89861	148.15	136.44	131.62	138.737	7.11621	149.96
XM_001467244.1	LINJ_31_0210	XM_001467244.1	0.64761		XM_001467244.1	XP_001467281.1	hypothetical protein	uc	NR	0	100	XM_001467244.1	1458	Leishmania infantum JPCM5 WD repeat protein partial mRNA	XP_001467281.1	485	WD repeat protein	XP_001467281.1	XP_001467281.1	0	Leptomonas seymouri	NLE	6e-11	ribosome biogenesis protein WDR12-like	3e-37	Drosophila persimilis	WD40	7e-07	Ribosome biogenesis protein WDR12 homolog	1e-33	Drosophila persimilis	XP_001467281.1	NR	XM_001467244.1	98.24	105.76	102	6.67243	59.35	73.75	55.27	62.79	5.97246	58.86	48.1	68.03	58.33	5.86617	49.18
XM_001467282.1	LINJ_31_0440	XM_001467282.1	-0.920795		XM_001467282.1	XP_001467319.1	protein dennd6b - probable fragment	uc	REFSEQ-INVERTEBRATE	2e-28	64.4	XM_001467282.1	2820	Leishmania infantum JPCM5 putative calpain-like cysteine peptidase partial mRNA	XP_001467319.1	939	putative calpain-like cysteine peptidase	XP_001467319.1	XP_001467319.1	0	Leptomonas pyrrhocoris	Peptidase_C2	2e-34	calpain-15-like	1e-24	Diachasma alloeum	CysPc	3e-41	Calpain-type cysteine protease DEK1	2e-20	Arabidopsis thaliana	XP_001467319.1	NR	XM_001467282.1	25.93	12.46	19.195	4.26266	42.77	52.61	32.06	42.48	5.40871	48.65	40.43	39.93	43.0033	5.42638	41.16
XM_001467284.1	LINJ_31_0610	XM_001467284.1	-0.990355		XM_001467284.1	XP_001467321.1	Unknown product	uk		NA	NA	XM_001467284.1	1626	Leishmania infantum JPCM5 putative amino acid transporter aATP11 partial mRNA	XP_001467321.1	541	putative amino acid transporter aATP11	XP_001467321.1	XP_001467321.1	0	Leptomonas seymouri	Aa_trans	3e-32	putative sodium-coupled neutral amino acid transporter 7	2e-22	Limulus polyphemus	Flu_M1_C	0.23	Vacuolar amino acid transporter 5	6e-24	Schizosaccharomyces pombe (strain 972 / ATCC 24843)	XP_001467321.1	NR	XM_001467284.1	135.72	102.87	119.295	6.89839	272.71	268.85	248.83	263.463	8.04146	260.77	267.19	267.69	265.217	8.05103	218.4
XM_001467294.1	LINJ_31_0710	XM_001467294.1	-0.710625		XM_001467294.1	XP_001467331.1	Unknown product	uk		NA	NA	XM_001467294.1	849	Leishmania infantum JPCM5 conserved hypothetical protein partial mRNA	XP_001467331.1	282	conserved hypothetical protein	XP_001467331.1	XP_001467331.1	0	Angomonas deanei	C2	2e-32	multiple C2 and transmembrane domain-containing protein 1 isoform X3	3e-11	Priapulus caudatus	C2	8e-25	Synaptotagmin-5	2e-13	Arabidopsis thaliana	XP_001467331.1	NR	XM_001467294.1	212.89	148.26	180.575	7.49645	346.58	328.19	340.17	338.313	8.40222	345.8	353.35	339.15	346.1	8.43505	325.78
XM_001467302.1	LINJ_31_0790	XM_001467302.1	-1.13956		XM_001467302.1	XP_001467339.1	Unknown product	uk		NA	NA	XM_001467302.1	903	Leishmania infantum JPCM5 hypothetical protein, unknown function partial mRNA	XP_001467339.1	300	hypothetical protein, unknown function	XP_001467339.1	XP_001467339.1	0	Leptomonas pyrrhocoris	SCP-1	0.001	protein outspread isoform X1	0.59	Onthophagus taurus	SPEC	0.48	Elongation factor 2	0.63	Methanococcus maripaludis (strain C5 / ATCC BAA-1333)	XP_001467339.1	NR	XM_001467302.1	59.81	73.3	66.555	6.05648	178.95	177.68	153.4	170.01	7.40948	136.29	109.18	125.99	123.82	6.9521	117.43
XM_001467307.1	LINJ_31_0840	XM_001467307.1	-0.981936		XM_001467307.1	XP_001467344.1	Unknown product	uk		NA	NA	XM_001467307.1	1890	Leishmania infantum JPCM5 conserved hypothetical protein partial mRNA	XP_001467344.1	629	conserved hypothetical protein	XP_001467344.1	XP_001467344.1	0	Leishmania infantum	Got1	0.016	odorant receptor 67a	1.2	Rhagoletis zephyria	TR_FER	0.46	Calcium uptake protein 1, mitochondrial	0.59	Danio rerio	XP_001467344.1	NR	XM_001467307.1	80.97	97.54	89.255	6.47986	197.23	196.13	188.83	194.063	7.60038	175.51	169.61	161.78	168.967	7.40059	162.75
XM_001467313.2	LINJ_31_0910	XM_001467313.2	-2.35996		XM_001467313.2	XP_001467350.1	amino acid permease 3 (Leishmania infantum JPCM5) CAM70441.1 amino acid permease 3 (Leishmania infantum JPCM5) SOX67768.1 aminoacidpermease3	tr	NR	0	100	XM_001467313.2	1443	Leishmania infantum JPCM5 amino acid permease 3 (AAP3), partial mRNA	XP_001467350.1	480	amino acid permease 3	XP_001467350.1	XP_001467350.1	0	Leishmania infantum	Aa_trans	1e-35	putative sodium-coupled neutral amino acid transporter 7	3e-20	Diachasma alloeum	CLb	1	Sodium-coupled neutral amino acid transporter 2	6e-21	Danio rerio	XP_001467350.1	NR	XM_001467313.2	43.25	53.48	48.365	5.59589	204.9	353.98	270.38	276.42	8.11072	262.58	320.95	329.93	304.487	8.25024	276.63
XM_001467314.1	LinJ_31_3400	XM_001467314.1	-1.23947		XM_001467314.1	XP_001467351.1	heat shock 70-related protein 1	pm	NR	0	100	XM_001467314.1	1983	Leishmania infantum JPCM5 sodium stibogluconate resistance protein, putative partial mRNA	XP_001467351.1	660	sodium stibogluconate resistance protein, putative	XP_001467351.1	XP_001467351.1	0	Leishmania major strain Friedlin	Folliculin	1	general transcription factor 3C polypeptide 1	1.2	Ixodes scapularis	MANEC	0.98	Flagellar motor switch protein FliM	1	Agrobacterium fabrum (strain C58 / ATCC 33970)	XP_001467351.1	NR	XM_001467314.1	89.3	50.77	70.035	6.13	192.53	186.64	182.63	187.267	7.54895	241.76	206.08	185.48	211.107	7.72183	244.44
XM_001467330.2	LINJ_31_0340	XM_001467330.2	-0.934091		XM_001467330.2	XP_001467367.2	choline dehydrogenase	uc	NR	0	100	XM_001467330.2	1608	Leishmania infantum JPCM5 conserved hypothetical protein partial mRNA	XP_001467367.2	535	conserved hypothetical protein	XP_001467367.2	XP_001467367.2	0	Leptomonas pyrrhocoris	Aa_trans	4e-29	putative sodium-coupled neutral amino acid transporter 7	3e-20	Trichogramma pretiosum	Col_cuticle_N	0.22	Probable sodium-coupled neutral amino acid transporter 6	9e-23	Danio rerio	XP_001467367.2	NR	XM_001467330.2	70.54	94.35	82.445	6.36536	180.25	189.97	168.92	179.713	7.48955	142.01	225.47	187.08	184.853	7.53024	134.01
XM_001467332.1	LINJ_31_0370	XM_001467332.1	-2.62187		XM_001467332.1	XP_001467369.1	Unknown product	uk		NA	NA	XM_001467332.1	1536	Leishmania infantum JPCM5 putative amino acid transporter aATP11 (AAT1.3), partial mRNA	XP_001467369.1	511	putative amino acid transporter aATP11	XP_001467369.1	XP_001467369.1	0	Crithidia sp. ATCC 30255	Aa_trans	2e-39	putative sodium-coupled neutral amino acid transporter 7	1e-25	Dufourea novaeangliae	TOP4c	0.28	Probable sodium-coupled neutral amino acid transporter 6	2e-26	Danio rerio	XP_001467369.1	NR	XM_001467332.1	43.31	49.96	46.635	5.54334	262.05	350.79	334.92	315.92	8.30342	365.22	419.12	390.88	391.74	8.61375	387.65
XM_001467336.1	LINJ_31_0410	XM_001467336.1	-1.3864		XM_001467336.1	XP_001467373.1	phosphoinositide-specific phospholipase C (Leishmaniainfantum JPCM5) CAM68093.1 phosphoinositide-specific phospholipase C	met/lipd	NR	0	100	XM_001467336.1	2355	Leishmania infantum JPCM5 putative calpain-like cysteine peptidase partial mRNA	XP_001467373.1	784	putative calpain-like cysteine peptidase	XP_001467373.1	XP_001467373.1	0	Leptomonas seymouri	Peptidase_C2	2e-42	calpain-D-like isoform X4	6e-42	Ooceraea biroi	CysPc	4e-46	Calpain-D	2e-34	Drosophila melanogaster	XP_001467373.1	NR	XM_001467336.1	73.1	58.72	65.91	6.04243	166.63	195.35	216.53	192.837	7.59124	217.95	247.46	246.44	237.283	7.89047	210.05
XM_001467338.1	LINJ_31_0430	XM_001467338.1	-0.918454		XM_001467338.1	XP_001467375.1	Unknown product	uk		NA	NA	XM_001467338.1	2265	Leishmania infantum JPCM5 putative calpain-like cysteine peptidase partial mRNA	XP_001467375.1	754	putative calpain-like cysteine peptidase	XP_001467375.1	XP_001467375.1	0	Angomonas deanei	DUF1935	1e-20	calpain-15-like	7e-22	Exaiptasia pallida	CysPc	2e-20	Calpain-D	4e-12	Drosophila melanogaster	XP_001467375.1	NR	XM_001467338.1	69.37	65.89	67.63	6.07959	150.32	134.11	147.25	143.893	7.16886	155.44	140.35	139.49	145.093	7.18084	140.96
XM_001467344.1	LINJ_31_0580	XM_001467344.1	0.556711		XM_001467344.1	XP_001467381.1	Ribokinase	uc	SWISSP	0	99	XM_001467344.1	990	Leishmania infantum JPCM5 putative mevalonate kinase partial mRNA	XP_001467381.1	329	putative mevalonate kinase	XP_001467381.1	XP_001467381.1	0	Leptomonas pyrrhocoris	GHMP_kinases_C	4e-15	mevalonate kinase-like	3e-24	Bactrocera oleae	CASc	2.3	Mevalonate kinase	2e-34	Thermococcus gammatolerans (strain DSM 15229 / JCM 11827 / EJ3)	XP_001467381.1	NR	XM_001467344.1	252.21	244.37	248.29	7.95588	160.97	171.72	187.9	173.53	7.43904	189.57	235.24	184.01	202.94	7.66491	240.27
XM_001467350.1	LINJ_31_0950	XM_001467350.1	-1.35976		XM_001467350.1	XP_001467387.1	splicing factor 3a (Leishmania infantum JPCM5) CAM70079.1 splicing factor 3a (Leishmania infantum JPCM5) SOX67470.1	tm	NR	0	100	XM_001467350.1	1866	Leishmania infantum JPCM5 putative sodium stibogluconate resistance protein partial mRNA	XP_001467387.1	621	putative sodium stibogluconate resistance protein	XP_001467387.1	XP_001467387.1	0	Leishmania major strain Friedlin	Folliculin	0.99	general transcription factor 3C polypeptide 1	1.1	Ixodes scapularis	MANEC	0.77	Flagellar motor switch protein FliM	1	Agrobacterium fabrum (strain C58 / ATCC 33970)	XP_001467387.1	NR	XM_001467350.1	85.46	66.28	75.87	6.24546	202.83	247.68	202.53	217.68	7.76607	197.69	254	244.56	232.083	7.8585	185.03
XM_001467352.1	LINJ_31_0960	XM_001467352.1	-1.1386		XM_001467352.1	XP_001467389.1	BolA-like protein	uc	PFAM	9e-23	98.6	XM_001467352.1	240	Leishmania infantum JPCM5 conserved hypothetical protein partial mRNA	XP_001467389.1	79	conserved hypothetical protein	XP_001467389.1	XP_001467389.1	9e-49	Angomonas deanei	ResB	0.12	glutamate receptor 4-like	0.36	Drosophila eugracilis	VKc	0.073	Elongation factor P	0.41	Prochlorococcus marinus (strain MIT 9211)	XP_001467389.1	NR	XM_001467352.1	2451.93	1576.55	2014.24	10.976	4880.78	5320.69	4451.25	4884.24	12.2539	4934.16	5283.72	4864.34	5027.41	12.2956	4667.92
XM_001467369.1	LINJ_31_1130	XM_001467369.1	-1.02952		XM_001467369.1	XP_001467406.1	3'-5' exoribonuclease 1-like - probable fragment	met/nuc	REFSEQ-INVERTEBRATE	7e-42	52.2	XM_001467369.1	1218	Leishmania infantum JPCM5 putative N-acyl-L-amino acid amidohydrolase partial mRNA	XP_001467406.1	405	putative N-acyl-L-amino acid amidohydrolase	XP_001467406.1	XP_001467406.1	0	Crithidia acanthocephali	Peptidase_M20	1e-76	IAA-amino acid hydrolase ILR1-like 3	4e-75	Rhagoletis zephyria	SAR	1.5	Thermostable carboxypeptidase 2	6e-87	Sulfolobus solfataricus (strain ATCC 35092 / DSM 1617 / JCM 11322 / P2)	XP_001467406.1	NR	XM_001467369.1	73.18	42.25	57.715	5.85087	134.09	133.61	151.63	139.777	7.12698	150.89	146.42	114.48	137.263	7.1008	122.45
XM_001467370.1	LINJ_31_1140	XM_001467370.1	-1.00041		XM_001467370.1	XP_001467407.1	Thermostable carboxypeptidase 2	met/aa	SWISSP	6e-87	97	XM_001467370.1	1218	Leishmania infantum JPCM5 putative N-acyl-L-amino acid amidohydrolase partial mRNA	XP_001467407.1	405	putative N-acyl-L-amino acid amidohydrolase	XP_001467407.1	XP_001467407.1	0	Leishmania panamensis	Peptidase_M20	2e-76	uncharacterized hydrolase YxeP-like, partial	1e-79	Rhagoletis zephyria	SEC63	0.7	Thermostable carboxypeptidase 2	4e-81	Sulfolobus solfataricus (strain ATCC 35092 / DSM 1617 / JCM 11322 / P2)	XP_001467407.1	NR	XM_001467370.1	107.84	89.78	98.81	6.62659	191.55	227.14	264.38	227.69	7.83093	213.65	232.53	187.45	211.21	7.72253	178.44
XM_001467375.1	LINJ_31_1190	XM_001467375.1	-0.611404		XM_001467375.1	XP_001467412.1	ribosomal protein S26 (Leishmania infantum JPCM5) XP_001467172.1 ribosomal protein S26 (Leishmania infantum JPCM5) XP_003862156.1	ps	NR	2e-75	100	XM_001467375.1	339	Leishmania infantum JPCM5 hypothetical protein, unknown function partial mRNA	XP_001467412.1	112	hypothetical protein, unknown function	XP_001467412.1	XP_001467412.1	4e-75	Phytomonas sp. isolate EM1	Cyt-b5	6e-10	cytochrome b5-like	6e-10	Megachile rotundata	GLA	0.13	Cytochrome b5 isoform A	2e-09	Arabidopsis thaliana	XP_001467412.1	NR	XM_001467375.1	921.08	843.67	882.375	9.78525	1584.94	1511.05	1490.02	1528.67	10.5781	1838.35	1752.93	1325.27	1638.85	10.6785	1592.02
XM_001467389.1	LINJ_31_1330	XM_001467389.1	-0.751486		XM_001467389.1	XP_001467426.1	erythroid differentiation-related factor 1 - probable fragment	uc	REFSEQ-INVERTEBRATE	9e-13	33.2	XM_001467389.1	4590	Leishmania infantum JPCM5 conserved hypothetical protein partial mRNA	XP_001467426.1	1529	conserved hypothetical protein	XP_001467426.1	XP_001467426.1	0	Leptomonas seymouri	DUF3807	0.1		NA		G2F	0.3		NA		XP_001467426.1	NR	XM_001467389.1	18.91	21.06	19.985	4.32085	38.54	40.73	35.3	38.19	5.25512	49.14	42.42	51.04	47.5333	5.57087	53.64
XM_001467410.1	LINJ_31_1530	XM_001467410.1	0.589864		XM_001467410.1	XP_001467447.1	Unknown product	uk		NA	NA	XM_001467410.1	3447	Leishmania infantum JPCM5 conserved hypothetical protein partial mRNA	XP_001467447.1	1148	conserved hypothetical protein	XP_001467447.1	XP_001467447.1	0	Phytomonas sp. isolate EM1	TALPID3	0.01		NA		SAA	5.3		NA		XP_001467447.1	NR	XM_001467410.1	32.43	37.4	34.915	5.12578	24.34	23.41	19.13	22.2933	4.47854	27.92	21.3	20.01	23.0767	4.52836	24.03
XM_001467415.1	LINJ_31_1580	XM_001467415.1	0.668286		XM_001467415.1	XP_001467452.1	Unknown product	uk		NA	NA	XM_001467415.1	789	Leishmania infantum JPCM5 conserved hypothetical protein partial mRNA	XP_001467452.1	262	conserved hypothetical protein	XP_001467452.1	XP_001467452.1	0	Angomonas deanei	L51_S25_CI-B8	1e-12	hypothetical protein TRIADDRAFT_58627	2e-05	Stylophora pistillata	L51_S25_CI-B8	3e-21	Interferon alpha-D	1.2	Bos taurus	XP_001467452.1	NR	XM_001467415.1	162.03	171.74	166.885	7.38271	113.87	99.77	91.76	101.8	6.66959	84.52	82.71	122.19	96.4733	6.59206	86.26
XM_001467425.1	LINJ_31_1680	XM_001467425.1	1.15172		XM_001467425.1	XP_001467462.1	Rab subfamily of small GTPases	pe	SMART	6e-33	98.7	XM_001467425.1	561	Leishmania infantum JPCM5 conserved hypothetical protein partial mRNA	XP_001467462.1	186	conserved hypothetical protein	XP_001467462.1	XP_001467462.1	3e-136	Phytomonas sp. isolate Hart1	Sld5	5e-13	DNA replication complex GINS protein PSF3-like	4e-10	Stylophora pistillata	BID_1	0.51	Probable DNA replication complex GINS protein PSF3	1e-09	Dictyostelium discoideum	XP_001467462.1	NR	XM_001467425.1	99.96	92.24	96.1	6.58646	7.88	49.74	58.18	38.6	5.27053	57.17	58.27	65.2	60.2133	5.91201	69.49
XM_001467427.1	LINJ_31_1700	XM_001467427.1	-0.825529		XM_001467427.1	XP_001467464.1	hypothetical protein	uc	NR	0	100	XM_001467427.1	828	Leishmania infantum JPCM5 conserved hypothetical protein partial mRNA	XP_001467464.1	275	conserved hypothetical protein	XP_001467464.1	XP_001467464.1	0	Phytomonas sp. isolate Hart1	DUF1682	0.0006		NA		TFS2M	0.15	Keratin, type 1 cytoskeletal 11	2.9	Lampetra fluviatilis	XP_001467464.1	NR	XM_001467427.1	111.69	119.28	115.485	6.85156	232.24	246.98	227.52	235.58	7.88007	269.94	347.25	233.85	283.68	8.14812	290.76
XM_001467440.1	LINJ_31_1880	XM_001467440.1	-0.877316		XM_001467440.1	XP_001467477.1	phosphoglycan beta 1	met/carb	NR	0	100	XM_001467440.1	4080	Leishmania infantum JPCM5 hypothetical protein, unknown function partial mRNA	XP_001467477.1	1359	hypothetical protein, unknown function	XP_001467477.1	XP_001467477.1	0	Leishmania braziliensis MHOM BR 75 M2904	Pkinase	4e-14	nuclear receptor-binding protein homolog isoform X3	3e-12	Helicoverpa armigera	S_TKc	2e-20	Receptor like protein kinase S.3	1e-10	Arabidopsis thaliana	XP_001467477.1	NR	XM_001467440.1	10.99	15.28	13.135	3.71534	23.41	26.88	38.34	29.5433	4.88476	40.39	39.54	31.9	37.2767	5.2202	38.31
XM_001467452.1	LINJ_31_1990	XM_001467452.1	0.920445		XM_001467452.1	XP_001467489.1	Unknown product	uk		NA	NA	XM_001467452.1	1719	Leishmania infantum JPCM5 conserved hypothetical protein partial mRNA	XP_001467489.1	572	conserved hypothetical protein	XP_001467489.1	XP_001467489.1	0	Phytomonas sp. isolate EM1	Herpes_BLLF1	0.046		NA		A_amylase_inhib	1.9	Homogentisate geranylgeranyltransferase	3.5	Hordeum vulgare	XP_001467489.1	NR	XM_001467452.1	56.6	21.06	38.83	5.2791	25.9	20.08	11.16	19.0467	4.25147	28.53	25.86	24.48	26.29	4.71644	34.32
XM_001467456.1	LINJ_31_2030	XM_001467456.1	-1.3202		XM_001467456.1	XP_001467493.1	Sphingomyelinase phosphodiesterase D - probable fragment	met/lipd	SWISSP	1e-17	68	XM_001467456.1	3354	Leishmania infantum JPCM5 hypothetical protein, unknown function partial mRNA	XP_001467493.1	1117	hypothetical protein, unknown function	XP_001467493.1	XP_001467493.1	0	Leptomonas pyrrhocoris	CiPC	0.051		NA		RPOLD	0.015		NA		XP_001467493.1	NR	XM_001467456.1	9.92	6.24	8.08	3.01436	21.85	27.27	25.98	25.0333	4.64578	25.14	23.97	26.14	25.0833	4.64866	26.12
XM_001467461.1	LINJ_31_2060	XM_001467461.1	-0.614495		XM_001467461.1	XP_001467498.1	hexokinase (Leishmania infantum JPCM5) XP_003860547.1 hexokinase	uc	NR	0	100	XM_001467461.1	1416	Leishmania infantum JPCM5 succinyl-diaminopimelate desuccinylase-like protein partial mRNA	XP_001467498.1	471	succinyl-diaminopimelate desuccinylase-like protein	XP_001467498.1	XP_001467498.1	0	Leishmania panamensis	Peptidase_M20	3e-22	cys-Gly metallodipeptidase dug1-like	8e-132	Drosophila biarmipes	Zpr1	0.92	Beta-Ala-His dipeptidase	5e-22	Homo sapiens	XP_001467498.1	NR	XM_001467461.1	92.42	98.8	95.61	6.57909	142.53	164.68	202.69	169.967	7.40911	151.23	120.23	135.59	135.683	7.0841	125.35
XM_001467465.1	LINJ_31_2100	XM_001467465.1	-1.50396		XM_001467465.1	XP_001467502.1	Unknown product	uk		NA	NA	XM_001467465.1	1476	Leishmania infantum JPCM5 conserved hypothetical protein partial mRNA	XP_001467502.1	491	conserved hypothetical protein	XP_001467502.1	XP_001467502.1	0	Leptomonas seymouri	CRAL_TRIO	4e-28	SEC14-like protein 1 isoform X2	4e-22	Mizuhopecten yessoensis	SEC14	1e-21	SEC14-like protein 5	7e-20	Xenopus tropicalis	XP_001467502.1	NR	XM_001467465.1	28	29.81	28.905	4.85325	95.47	98.99	95.91	96.79	6.59679	97.67	84	86.64	89.4367	6.48279	84.02
XM_001467469.1	LINJ_31_2140	XM_001467469.1	-1.29003		XM_001467469.1	XP_001467506.1	hypothetical protein	uc	NR	0	100	XM_001467469.1	1152	Leishmania infantum JPCM5 hypothetical protein, unknown function partial mRNA	XP_001467506.1	383	hypothetical protein, unknown function	XP_001467506.1	XP_001467506.1	0	Thalassospira sp. CSC1P2	DUF1104	0.011		NA		DnaG_DnaB_bind	0.036	UvrABC system protein C	1.4	Eubacterium eligens (strain ATCC 27750 / VPI C15-48)	XP_001467506.1	NR	XM_001467469.1	8.5	16.34	12.42	3.63459	35.16	48.96	37.1	40.4067	5.33652	46	45.58	44.14	45.24	5.49953	45.95
XM_001467489.1	LINJ_31_2310	XM_001467489.1	-1.24251		XM_001467489.1	XP_001467526.1	Got1/Sft2-like family	pe	PFAM	7e-22	96.4	XM_001467489.1	459	Leishmania infantum JPCM5 hypothetical protein, unknown function partial mRNA	XP_001467526.1	152	hypothetical protein, unknown function	XP_001467526.1	XP_001467526.1	2e-108	Anolis carolinensis	7tm_1	0.018		NA		PB1	0.34	Interferon alpha/beta receptor 1	1.1	Homo sapiens	XP_001467526.1	NR	XM_001467489.1	60.85	100.27	80.56	6.33199	226.04	208.3	288.4	240.913	7.91237	340.9	339.02	318.17	332.697	8.37806	322.3
XM_001467490.1	LINJ_31_2320	XM_001467490.1	0.702399		XM_001467490.1	XP_001467527.1	DNA-directed RNA polymerase II (Leishmania infantumJPCM5) CAM67132.1 DNA-directed RNA polymerase II (Leishmania infantum JPCM5)	tm	NR	0	100	XM_001467490.1	1029	Leishmania infantum JPCM5 putative 3,2-trans-enoyl-CoA isomerase, mitochondrial precursor partial mRNA	XP_001467527.1	342	putative 3,2-trans-enoyl-CoA isomerase, mitochondrial precursor	XP_001467527.1	XP_001467527.1	0	Leptomonas seymouri	ECH_1	6e-42		NA		HTH_ARAC	0.91	Enoyl-CoA delta isomerase 1, mitochondrial	1e-56	Mus musculus	XP_001467527.1	NR	XM_001467490.1	289.62	334.05	311.835	8.28464	180.66	200.98	210.7	197.447	7.62532	184.36	166.01	158.59	169.653	7.40645	166.95
XM_001467541.1	LINJ_31_2610	XM_001467541.1	-0.660004		XM_001467541.1	XP_001467578.1	Myosin tail	uc	PFAM	1e-09	21.5	XM_001467541.1	2418	Leishmania infantum JPCM5 conserved hypothetical protein partial mRNA	XP_001467578.1	805	conserved hypothetical protein	XP_001467578.1	XP_001467578.1	0	Leishmania mexicana MHOM GT 2001 U1103	EGF_2	0.001	stabilin-2	1e-06	Crassostrea virginica	EGF_Lam	0.002	Stabilin-2	4e-06	Mus musculus	XP_001467578.1	NR	XM_001467541.1	25.31	21.53	23.42	4.54967	55.02	38.95	44.91	46.2933	5.53273	62.68	50.18	61.48	58.1133	5.8608	65.26
XM_001467543.1	LINJ_31_2630	XM_001467543.1	-0.716696		XM_001467543.1	XP_001467580.1	FK506-binding protein 15-like isoform X2 - probable fragment	uc	REFSEQ-INVERTEBRATE	6e-16	16.5	XM_001467543.1	2652	Leishmania infantum JPCM5 conserved hypothetical protein partial mRNA	XP_001467580.1	883	conserved hypothetical protein	XP_001467580.1	XP_001467580.1	0	Angomonas deanei	Herpes_BLLF1	1e-06		NA		LY	1	E3 ubiquitin-protein ligase HUWE1	7.5	Mus musculus	XP_001467580.1	NR	XM_001467543.1	24.19	26.57	25.38	4.66562	44.93	51.13	52.3	49.4533	5.628	48.7	44.52	54.69	49.3033	5.62361	57.39
XM_001467545.1	LINJ_31_2650	XM_001467545.1	1.45569		XM_001467545.1	XP_001467582.1	hypothetical protein	uc	NR	4e-43	100	XM_001467545.1	213	Leishmania infantum JPCM5 ubiquinol-cytochrome-c reductase-like protein partial mRNA	XP_001467582.1	70	ubiquinol-cytochrome-c reductase-like protein	XP_001467582.1	XP_001467582.1	5e-44	Trypanosoma equiperdum	UCR_hinge	2e-16	cytochrome b-c1 complex subunit 6, mitochondrial	0.012	Varroa destructor	CNX	0.91	Probable cytochrome b-c1 complex subunit 6	1e-07	Dictyostelium discoideum	XP_001467582.1	NR	XM_001467545.1	1832.42	2038.08	1935.25	10.9183	599.46	912.57	542.78	684.937	9.41983	541.33	675.25	557.3	591.293	9.20773	547.61
XM_001467563.1	LINJ_31_2850	XM_001467563.1	0.801798		XM_001467563.1	XP_001467600.1	Unknown product	uk		NA	NA	XM_001467563.1	3876	Leishmania infantum JPCM5 kinetoplast-associated protein-like protein partial mRNA	XP_001467600.1	1291	kinetoplast-associated protein-like protein	XP_001467600.1	XP_001467600.1	0	Leptomonas pyrrhocoris	DUF4349	0.092		NA		Elp3	0.35		NA		XP_001467600.1	NR	XM_001467563.1	65.98	44.76	55.37	5.79103	36.24	37.2	21.01	31.4833	4.97652	32.58	33.26	35.44	33.76	5.07724	30.68
XM_001467569.1	LINJ_31_2930	XM_001467569.1	0.673672		XM_001467569.1	XP_001467606.1	Unknown product	uk		NA	NA	XM_001467569.1	1875	Leishmania infantum JPCM5 conserved hypothetical protein partial mRNA	XP_001467606.1	624	conserved hypothetical protein	XP_001467606.1	XP_001467606.1	0	Angomonas deanei	HD_assoc	0.025		NA		Molybdop_Fe4S4	0.3		NA		XP_001467606.1	NR	XM_001467569.1	49.9	59.47	54.685	5.77307	40.3	28.75	31.94	33.6633	5.07311	33.12	30.83	42.79	35.58	5.15299	43.46
XM_001467581.1	LINJ_31_3050	XM_001467581.1	-0.727767		XM_001467581.1	XP_001467618.1	Unknown product	uk		NA	NA	XM_001467581.1	1245	Leishmania infantum JPCM5 putative farnesyltransferase partial mRNA	XP_001467618.1	414	putative farnesyltransferase	XP_001467618.1	XP_001467618.1	0	Leptomonas seymouri	SQS_PSY	1e-50	squalene synthase-like	7e-99	Trichoplax adhaerens	BBC	1.1	Squalene synthase	8e-109	Nicotiana benthamiana	XP_001467618.1	NR	XM_001467581.1	90.93	98.88	94.905	6.56841	162.74	190.82	183.71	179.09	7.48454	218.08	223.53	245.71	229.107	7.83988	200.33
XM_001467593.2	LINJ_31_3190	XM_001467593.2	-1.24364		XM_001467593.2	XP_001467632.2	mannosyltransferase (Leishmania infantum JPCM5) CAM70100.1 mannosyltransferase (Leishmania infantum JPCM5) SOX67493.1	met/carb	NR	0	100	XM_001467593.2	1299	Leishmania infantum JPCM5 iron/zinc transporter protein-like protein partial mRNA	XP_001467632.2	432	iron/zinc transporter protein-like protein	XP_001467632.2	XP_001467630.2	0	Leptomonas pyrrhocoris	Zip	4e-25	zinc transporter ZIP3-like	8e-10	Strongylocentrotus purpuratus	Amelogenin	0.85	Zinc transporter 4, chloroplastic	1e-24	Arabidopsis thaliana	XP_001467632.2	NR	XM_001467593.2	55.77	88.62	72.195	6.17383	170.64	189.84	210.97	190.483	7.57352	180.34	170.99	179.18	176.837	7.46627	147.09
XM_001467595.2	LINJ_31_3190	XM_001467595.2	-1.24364		XM_001467595.2	XP_001467632.2	iron/zinc transporter protein-like protein (Leishmania infantumJPCM5) XP_001467632.2 iron/zinc transporter protein-like protein (Leishmania infantum	tr	NR	0	100	XM_001467595.2	1299	Leishmania infantum JPCM5 iron/zinc transporter protein-like protein partial mRNA	XP_001467632.2	432	iron/zinc transporter protein-like protein	XP_001467632.2	XP_001467630.2	0	Leptomonas pyrrhocoris	Zip	4e-25	zinc transporter ZIP3-like	8e-10	Strongylocentrotus purpuratus	Amelogenin	0.85	Zinc transporter 4, chloroplastic	1e-24	Arabidopsis thaliana	XP_001467632.2	NR	XM_001467595.2	55.77	88.62	72.195	6.17383	170.64	189.84	210.97	190.483	7.57352	180.34	170.99	179.18	176.837	7.46627	147.09
XM_001467646.1	LINJ_32_0010	XM_001467646.1	0.646879		XM_001467646.1	XP_001467683.1	Cytochrome b5-like Heme/Steroid binding domain	met/energy	PFAM	1e-10	54	XM_001467646.1	405	Leishmania infantum JPCM5 conserved hypothetical protein partial mRNA	XP_001467683.1	134	conserved hypothetical protein	XP_001467683.1	XP_001467683.1	3e-95	Strigomonas culicis	DUF3439	1.6	uncharacterized protein LOC100891850	0.16	Rhagoletis zephyria	STYKc	0.5	RAS guanyl-releasing protein 2	1.7	Homo sapiens	XP_001467683.1	NR	XM_001467646.1	196.91	262.99	229.95	7.84518	122.49	150.62	117.62	130.243	7.02507	123.83	139.56	108.91	124.1	6.95536	140.09
XM_001467657.1	LINJ_32_0120	XM_001467657.1	-0.600687		XM_001467657.1	XP_001467694.1	Unknown product	uk		NA	NA	XM_001467657.1	3231	Leishmania infantum JPCM5 putative protein kinase (MRK1), partial mRNA	XP_001467694.1	1076	putative protein kinase	XP_001467694.1	XP_001467694.1	0	Leptomonas seymouri	Pkinase	4e-67	mitogen-activated protein kinase kinase kinase 19-like	4e-47	Crassostrea virginica	S_TKc	7e-75	Mitogen-activated protein kinase kinase kinase NPK1	5e-49	Nicotiana tabacum	XP_001467694.1	NR	XM_001467657.1	28.12	24.87	26.495	4.72765	49.85	48.97	40.92	46.58	5.54164	46.23	32.78	40.42	39.81	5.31506	45.13
XM_001467670.1	LINJ_32_0250	XM_001467670.1	0.790009		XM_001467670.1	XP_001467707.1	pre-mRNA splicing factor (Leishmania infantum JPCM5) CAM68371.1 pre-mRNA splicing factor (Leishmania infantum JPCM5) SOX65661.1	tm	NR	0	100	XM_001467670.1	3261	Leishmania infantum JPCM5 conserved hypothetical protein partial mRNA	XP_001467707.1	1086	conserved hypothetical protein	XP_001467707.1	XP_001467707.1	0	Phytomonas sp. isolate EM1	DUF3584	0.01	60 kDa neurofilament protein-like	1.6	Aplysia californica	BRLZ	0.032		NA		XP_001467707.1	NR	XM_001467670.1	33.42	37.48	35.45	5.14771	18.65	21.15	19.45	19.75	4.30378	25.6	18.67	30.95	25.0733	4.64808	25.69
XM_001467690.1	LINJ_32_0450	XM_001467690.1	0.660921		XM_001467690.1	XP_001467727.1	mitochondrial carrier protein-like protein (Leishmania infantumJPCM5) XP_003862707.1 mitochondrial carrier protein-like protein (Leishmania donovani)	met/energy	NR	0	100	XM_001467690.1	876	Leishmania infantum JPCM5 conserved hypothetical protein partial mRNA	XP_001467727.1	291	conserved hypothetical protein	XP_001467727.1	XP_001467727.1	0	Angomonas deanei	DUF1279	1e-05	uncharacterized protein LOC107274244	2e-06	Trachymyrmex septentrionalis	WW	0.033	Pre-mRNA-processing protein 40B	0.002	Arabidopsis thaliana	XP_001467727.1	NR	XM_001467690.1	112.31	84.87	98.59	6.62337	50.35	60.85	67.62	59.6067	5.8974	43.9	60.95	68.76	57.87	5.85474	60.82
XM_001467707.1	LINJ_32_0600	XM_001467707.1	0.725304		XM_001467707.1	XP_001467744.1	Unknown product	uk		NA	NA	XM_001467707.1	1755	Leishmania infantum JPCM5 putative ATP-dependent RNA helicase-like protein partial mRNA	XP_001467744.1	584	putative ATP-dependent RNA helicase-like protein	XP_001467744.1	XP_001467744.1	0	Angomonas deanei	DEAD	4e-39	predicted protein, partial	9e-114	Drosophila bipectinata	DEXDc	2e-37	Probable ATP-dependent RNA helicase ddx52	2e-112	Dictyostelium discoideum	XP_001467744.1	NR	XM_001467707.1	51.78	86.5	69.14	6.11145	40.1	37.87	45.21	41.06	5.35966	44.31	32.16	31.7	36.0567	5.17219	35.63
XM_001467716.1	LINJ_32_0510	XM_001467716.1	0.507287		XM_001467716.1	XP_001467753.1	hypothetical protein	uc	NR	0	100	XM_001467716.1	1152	Leishmania infantum JPCM5 conserved hypothetical protein partial mRNA	XP_001467753.1	383	conserved hypothetical protein	XP_001467753.1	XP_001467753.1	0	Trypanosoma grayi	Peptidase_S30	0.26	uncharacterized protein Dana_GF19143, isoform A	5	Athalia rosae	GIT	1.1	Carbamoyl-phosphate synthase arginine-specific large chain	1.4	Lactobacillus plantarum (strain ATCC BAA-793 / NCIMB 8826 / WCFS1)	XP_001467753.1	NR	XM_001467716.1	127.48	133.97	130.725	7.03039	98.77	91.25	79.14	89.72	6.48736	83.32	66.39	92.39	80.7	6.3345	99.93
XM_001467762.2	LINJ_32_1190	XM_001467762.2	0.718696		XM_001467762.2	XP_001467799.2	Unknown product	uk		NA	NA	XM_001467762.2	4824	Leishmania infantum JPCM5 conserved hypothetical protein partial mRNA	XP_001467799.2	1607	conserved hypothetical protein	XP_001467799.2	XP_001467799.2	0	Leishmania braziliensis MHOM BR 75 M2904	Herpes_BLLF1	0.0008		NA		BRLZ	0.68		NA		XP_001467799.2	NR	XM_001467762.2	47.71	48.6	48.155	5.58961	28.2	32.61	26.51	29.1067	4.86328	37.21	36.41	40.19	37.9367	5.24552	34.94
XM_001467767.1	LINJ_32_1240	XM_001467767.1	-0.839494		XM_001467767.1	XP_001467804.1	tRNA-dihydrouridine(16/17) synthase (NAD(P)(+))-like	ps	REFSEQ-INVERTEBRATE	2e-62	96.5	XM_001467767.1	1983	Leishmania infantum JPCM5 conserved hypothetical protein partial mRNA	XP_001467804.1	660	conserved hypothetical protein	XP_001467804.1	XP_001467804.1	0	Trypanosoma grayi	Ank_2	2e-07	ankyrin-3	3e-07	Pseudomyrmex gracilis	ANK	0.0008	Protein phosphatase 1 regulatory inhibitor subunit 16B	3e-06	Bos taurus	XP_001467804.1	NR	XM_001467767.1	25.07	14.46	19.765	4.30488	52.77	40.61	41.03	44.8033	5.48553	46.07	42.46	38.03	42.1867	5.39872	58.89
XM_001467789.1	LINJ_32_1460	XM_001467789.1	-0.784542		XM_001467789.1	XP_001467826.1	protein kinase (Leishmania infantum JPCM5) CAM70055.2 protein kinase	st	NR	0	100	XM_001467789.1	5070	Leishmania infantum JPCM5 putative DEAD/DEAH box helicase-like protein partial mRNA	XP_001467826.1	1689	putative DEAD/DEAH box helicase-like protein	XP_001467826.1	XP_001467826.1	0	Phytomonas sp. isolate EM1	Sec63	2e-25	probable ATP-dependent DNA helicase HFM1	2e-100	Mizuhopecten yessoensis	Sec63	8e-37	Probable ATP-dependent DNA helicase HFM1	8e-94	Xenopus tropicalis	XP_001467826.1	NR	XM_001467789.1	7.07	5.43	6.25	2.64386	12.18	15.96	11.82	13.32	3.73552	21.29	17.61	19.84	19.58	4.29131	17.89
XM_001467806.1	LINJ_32_1670	XM_001467806.1	-1.5208		XM_001467806.1	XP_001467843.1	vacuolar protein sorting-associated protein 18 homolog	pe	REFSEQ-INVERTEBRATE	7e-34	85.7	XM_001467806.1	3276	Leishmania infantum JPCM5 putative DNA repair and recombination protein,mitochondrial precursor partial mRNA	XP_001467843.1	1091	putative DNA repair and recombination protein,mitochondrial precursor	XP_001467843.1	XP_001467843.1	0	Strigomonas culicis	PIF1	2e-20	ATP-dependent DNA helicase PIF1-like isoform X2	3e-18	Cyphomyrmex costatus	AAA	2e-05	ATP-dependent DNA helicase PIF4	1e-57	Trypanosoma brucei brucei (strain 927/4 GUTat10.1)	XP_001467843.1	NR	XM_001467806.1	5.54	5.33	5.435	2.44228	16.38	23.23	19.36	19.6567	4.29695	22.93	28.6	25.11	25.5467	4.67506	21.53
XM_001467807.1	LINJ_32_1680	XM_001467807.1	0.688733		XM_001467807.1	XP_001467844.1	hypothetical protein	uc	NR	0	100	XM_001467807.1	2007	Leishmania infantum JPCM5 conserved hypothetical protein partial mRNA	XP_001467844.1	668	conserved hypothetical protein	XP_001467844.1	XP_001467844.1	0	Trypanosoma brucei gambiense DAL972	SOG2	0.04		NA		Elong-fact-P_C	8.8		NA		XP_001467844.1	NR	XM_001467807.1	58.77	46.38	52.575	5.71631	37.47	32.2	22.95	30.8733	4.94829	40.27	38.95	47.08	42.1	5.39575	41.41
XM_001467811.1	LINJ_32_1720	XM_001467811.1	0.659854		XM_001467811.1	XP_001467848.1	ribosomal P protein AGP2beta-1 (Leishmania infantumJPCM5) CAM70223.1 ribosomal P protein AGP2beta-1 (Leishmania infantum JPCM5)	ps	NR	9e-164	100	XM_001467811.1	669	Leishmania infantum JPCM5 putative chromosomal passenger protein (CPC2), partial mRNA	XP_001467848.1	222	putative chromosomal passenger protein	XP_001467848.1	XP_001467848.1	4e-162	Phytomonas sp. isolate EM1	TLV_coat	2.1	structural maintenance of chromosomes protein 4	7.9	Onthophagus taurus	IFabd	4.4	Transcription-repair-coupling factor	0.14	Staphylococcus saprophyticus subsp. saprophyticus (strain ATCC 15305 / DSM 20229)	XP_001467848.1	NR	XM_001467811.1	203.06	160.25	181.655	7.50506	126.31	100.75	116.63	114.563	6.84	142.42	117.75	100.69	120.287	6.91033	108
XM_001467851.1	LINJ_32_2100	XM_001467851.1	0.783337		XM_001467851.1	XP_001467888.1	Unknown product	uk		NA	NA	XM_001467851.1	447	Leishmania infantum JPCM5 conserved hypothetical protein partial mRNA	XP_001467888.1	148	conserved hypothetical protein	XP_001467888.1	XP_001467888.1	8e-100	Trypanosoma cruzi Dm28c	DUF2561	0.43	NF-kappa-B-repressing factor	0.33	Microplitis demolitor	CarD_TRCF	6.4		NA		XP_001467888.1	NR	XM_001467851.1	81.15	218.39	149.77	7.2266	85.25	46.04	102.33	77.8733	6.28306	35.91	59.92	58.81	51.5467	5.68781	47.59
XM_001467854.1	LINJ_32_2130	XM_001467854.1	-0.804846		XM_001467854.1	XP_001467891.1	protein phosphatase PTC7 homolog	st	REFSEQ-INVERTEBRATE	4e-55	89.3	XM_001467854.1	1110	Leishmania infantum JPCM5 conserved hypothetical protein partial mRNA	XP_001467891.1	369	conserved hypothetical protein	XP_001467891.1	XP_001467891.1	0	Phytomonas sp. isolate EM1	DUF3456	2e-20		NA		DNaseIc	0.21		NA		XP_001467891.1	NR	XM_001467854.1	103.38	88.58	95.98	6.58466	169.31	200.71	214.02	194.68	7.60496	189.12	188.02	188.37	188.503	7.55845	156.27
XM_001467874.1	LINJ_32_2340	XM_001467874.1	0.607382		XM_001467874.1	XP_001467911.1	dihydrosphingosine 1-phosphate phosphatase lcb3 - probable fragment	uc	SWISSP	1e-22	60.3	XM_001467874.1	1923	Leishmania infantum JPCM5 hypothetical protein, unknown function partial mRNA	XP_001467911.1	640	hypothetical protein, unknown function	XP_001467911.1	XP_001467911.1	0	Leptomonas pyrrhocoris	Prd1-P2	0.9		NA		GAL4	1		NA		XP_001467911.1	NR	XM_001467874.1	45.33	31.74	38.535	5.2681	26.79	23.53	21.2	23.84	4.57531	28.76	25.76	29.92	28.1467	4.81489	32.09
XM_001467919.1	LINJ_32_2800	XM_001467919.1	-0.824242		XM_001467919.1	XP_001467956.1	Serine/threonine-protein kinase RIO2	st	SWISSP	6e-110	78	XM_001467919.1	1461	Leishmania infantum JPCM5 putative amino acid permease (AAT16), partial mRNA	XP_001467956.1	486	putative amino acid permease	XP_001467956.1	XP_001467956.1	0	Leptomonas pyrrhocoris	Aa_trans	2e-38	putative sodium-coupled neutral amino acid transporter 7	9e-23	Mizuhopecten yessoensis	LITAF	0.82	Probable sodium-coupled neutral amino acid transporter 6	1e-23	Danio rerio	XP_001467956.1	NR	XM_001467919.1	326.73	221.09	273.91	8.09756	567.67	591.21	477.31	545.397	9.09116	557.21	547.77	578.57	561.183	9.13233	520.43
XM_001467922.1	LINJ_32_2850	XM_001467922.1	0.945905		XM_001467922.1	XP_001467961.1	ribosomal protein L27 (Leishmania infantum JPCM5) XP_001467961.1 ribosomal protein L27 (Leishmania infantum JPCM5) XP_003863696.1	ps	NR	1e-92	100	XM_001467922.1	405	Leishmania infantum JPCM5 putative ribosomal protein L27 partial mRNA	XP_001467961.1	134	putative ribosomal protein L27	XP_001467961.1	XP_001467959.1	1e-92	Phytomonas sp. isolate EM1	Ribosomal_L27e	7e-28	60S ribosomal protein L27-like	4e-42	Papilio machaon	KOW	8e-05	60S ribosomal protein L27	1e-42	Hippocampus comes	XP_001467961.1	NR	XM_001467922.1	2320.88	3925.17	3123.03	11.6087	1510.44	1787.92	1506.95	1601.77	10.6455	1375.94	1590.32	1602.09	1522.78	10.5725	1706.77
XM_001467944.1	LINJ_32_3060	XM_001467944.1	-0.537813		XM_001467944.1	XP_001467981.1	Hydantoinase B/oxoprolinase	uc	PFAM	0	110	XM_001467944.1	4026	Leishmania infantum JPCM5 putative cysteine peptidase, Clan CA, family C19 partial mRNA	XP_001467981.1	1341	putative cysteine peptidase, Clan CA, family C19	XP_001467981.1	XP_001467981.1	0	Phytomonas sp. isolate Hart1	UCH	2e-36	ubiquitin carboxyl-terminal hydrolase 15-like	6e-26	Centruroides sculpturatus	DUSP	2e-17	Ubiquitin carboxyl-terminal hydrolase 2	8e-27	Bos taurus	XP_001467981.1	NR	XM_001467944.1	23.88	19.8	21.84	4.4489	36.17	41.34	32.58	36.6967	5.19758	47.33	44.77	49.22	47.1067	5.55786	47.08
XM_001467947.1	LINJ_32_3090	XM_001467947.1	0.905044		XM_001467947.1	XP_001467984.1	Dual specificity phosphatase	st	PFAM	1e-10	37	XM_001467947.1	1815	Leishmania infantum JPCM5 conserved hypothetical protein partial mRNA	XP_001467984.1	604	conserved hypothetical protein	XP_001467984.1	XP_001467984.1	0	Phytomonas sp. isolate Hart1	WASH_WAHD	0.056	uncharacterized protein LOC107327037	2.2	Mizuhopecten yessoensis	Glyco_32	1.8	Pyridoxal 5'-phosphate synthase subunit PdxT	0.24	Thermococcus onnurineus (strain NA1)	XP_001467984.1	NR	XM_001467947.1	60.28	53.63	56.955	5.83175	39.69	29.77	16.54	28.6667	4.8413	31.13	35.84	43.06	36.6767	5.19679	33.7
XM_001467950.1	LINJ_32_3120	XM_001467950.1	0.534537		XM_001467950.1	XP_001467987.1	calmodulin-related protein (Leishmania infantum JPCM5) CAM70242.1 calmodulin-related protein (Leishmania infantum JPCM5) SOX67633.1	st	NR	0	100	XM_001467950.1	2178	Leishmania infantum JPCM5 putative minichromosome maintenance (MCM) complex subunit partial mRNA	XP_001467987.1	725	putative minichromosome maintenance (MCM) complex subunit	XP_001467987.1	XP_001467987.1	0	Trypanosoma theileri	MCM	1e-177	DNA replication licensing factor Mcm7	3e-171	Lucilia cuprina	MCM	0	DNA replication licensing factor MCM7	9e-176	Arabidopsis thaliana	XP_001467987.1	NR	XM_001467950.1	68.06	47.43	57.745	5.85162	40.22	36.2	45.8	40.74	5.34837	49.08	38.93	43.67	43.8933	5.45593	49.65
XM_001467951.1	LINJ_32_3130	XM_001467951.1	0.996818		XM_001467951.1	XP_001467988.1	Unknown product	uk		NA	NA	XM_001467951.1	378	Leishmania infantum JPCM5 tubulin binding cofactor A-like protein partial mRNA	XP_001467988.1	125	tubulin binding cofactor A-like protein	XP_001467988.1	XP_001467988.1	4e-85	Trypanosoma grayi	TBCA	7e-17	tubulin-specific chaperone A-like	3e-06	Strongylocentrotus purpuratus	THUMP	0.066	Tubulin-folding cofactor A	4e-08	Arabidopsis thaliana	XP_001467988.1	NR	XM_001467951.1	298.1	780.25	539.175	9.07461	216.82	301.74	250.25	256.27	8.00152	245.88	150.38	195.27	197.177	7.62335	211.07
XM_001467952.1	LINJ_32_3140	XM_001467952.1	0.593306		XM_001467952.1	XP_001467989.1	Frataxin mitochondrial	met/energy	SWISSP	4e-17	83.8	XM_001467952.1	570	Leishmania infantum JPCM5 ATP binding protein-like protein partial mRNA	XP_001467989.1	189	ATP binding protein-like protein	XP_001467989.1	XP_001467989.1	3e-138	Trypanosoma congolense IL3000	Phosducin	1e-05	thioredoxin domain-containing protein 9-like	4e-52	Drosophila ananassae	PCRF	0.73	Thioredoxin domain-containing protein 9	2e-50	Homo sapiens	XP_001467989.1	NR	XM_001467952.1	293.84	241.01	267.425	8.06299	173.65	192.36	136.82	167.61	7.38896	178.04	142.74	170.36	163.713	7.35503	142.9
XM_001467956.1	LINJ_32_3190	XM_001467956.1	-0.577417		XM_001467956.1	XP_001467993.1	ADP-ribosylation factor GTPase-activating protein 1 - probable fragment	st	SWISSP	2e-30	56.2	XM_001467956.1	1212	Leishmania infantum JPCM5 conserved hypothetical protein partial mRNA	XP_001467993.1	403	conserved hypothetical protein	XP_001467993.1	XP_001467993.1	0	Strigomonas culicis	DUF21	1e-27	DUF21 domain-containing protein At4g33700-like	9e-31	Ixodes scapularis	Malic_M	0.47	Putative DUF21 domain-containing protein At1g03270	8e-37	Arabidopsis thaliana	XP_001467993.1	NR	XM_001467956.1	45.5	67.92	56.71	5.82553	107.56	113.55	65.43	95.5133	6.57763	101.68	91.28	89.24	94.0667	6.55561	102.34
XM_001467970.1	LINJ_34_2730	XM_001467970.1	1.00344		XM_001467970.1	XP_001468635.1	ribosomal protein L3 (Leishmania infantum JPCM5) CAM71080.1 ribosomal protein L3	ps	NR	0	100	XM_001467970.1	1260	Leishmania infantum JPCM5 putative ribosomal protein L3 partial mRNA	XP_001468635.1	419	putative ribosomal protein L3	XP_001468635.1	XP_001468007.1	0	Angomonas deanei	Ribosomal_L3	9e-168	60S ribosomal protein L3-like	3e-167	Leptinotarsa decemlineata	G2F	1.6	60S ribosomal protein L3	5e-168	Mus musculus	XP_001468635.1	NR	XM_001467970.1	175.16	205.35	190.255	7.57179	114.11	82.45	91.53	96.03	6.58541	93.26	67.41	113.57	91.4133	6.51433	78.7
XM_001467996.1	LINJ_32_3600	XM_001467996.1	-0.850169		XM_001467996.1	XP_001468033.1	Unknown product	uk		NA	NA	XM_001467996.1	1815	Leishmania infantum JPCM5 conserved hypothetical protein partial mRNA	XP_001468033.1	604	conserved hypothetical protein	XP_001468033.1	XP_001468033.1	0	Trypanosoma cruzi	Abhydrolase_1	0.005	contactin-associated protein-like 2	0.53	Aedes aegypti	LIGANc	0.16	Methionine--tRNA ligase	0.14	Methanococcus maripaludis (strain S2 / LL)	XP_001468033.1	NR	XM_001467996.1	53.39	31.78	42.585	5.41227	76.33	108.91	79.69	88.31	6.4645	111.33	124.09	124.81	120.077	6.90781	138.34
XM_001468013.1	LINJ_32_3770	XM_001468013.1	0.550937		XM_001468013.1	XP_001468050.1	Unknown product	uk		NA	NA	XM_001468013.1	444	Leishmania infantum JPCM5 conserved hypothetical protein partial mRNA	XP_001468050.1	147	conserved hypothetical protein	XP_001468050.1	XP_001468050.1	2e-105	Trypanosoma equiperdum	Hydantoinase_B	0.46		NA		Amb_all	0.31	Matrix protein VP40	1.3	Reston ebolavirus (strain Reston-89)	XP_001468050.1	NR	XM_001468013.1	491.44	556.34	523.89	9.03312	403.36	339.6	325.76	356.24	8.47671	351.3	345.37	379.25	358.64	8.48639	325.7
XM_001468016.1	LINJ_32_3810	XM_001468016.1	-2.54766		XM_001468016.1	XP_001468053.1	Intraflagellar transport complex B protein46 C terminal	uc	PFAM	3e-106	100.9	XM_001468016.1	1089	Leishmania infantum JPCM5 3-hydroxyisobutyryl-coenzyme a hydrolase-like protein partial mRNA	XP_001468053.1	362	3-hydroxyisobutyryl-coenzyme a hydrolase-like protein	XP_001468053.1	XP_001468053.1	0	Leptomonas seymouri	ECH_2	8e-109	3-hydroxyisobutyryl-CoA hydrolase, mitochondrial	1e-56	Caenorhabditis briggsae	Cupin_1	0.16	3-hydroxyisobutyryl-CoA hydrolase, mitochondrial	1e-56	Xenopus laevis	XP_001468053.1	NR	XM_001468016.1	39.23	35.23	37.23	5.21839	227.32	280.94	253.51	253.923	7.98825	310.97	308.12	267.98	295.69	8.20794	233.38
XM_001468037.1	LINJ_32_4020	XM_001468037.1	-0.901771		XM_001468037.1	XP_001468074.1	hypothetical protein	uc	NR	0	100	XM_001468037.1	3153	Leishmania infantum JPCM5 myosin XXI partial mRNA	XP_001468074.1	1050	myosin XXI	XP_001468074.1	XP_001468074.1	0	Strigomonas culicis	Myosin_head	0	predicted protein, partial	6e-131	Varroa destructor	MYSc	0	Myosin-2	2e-119	Lachancea kluyveri (strain ATCC 58438 / CBS 3082 / CCRC 21498 / NBRC 1685 / JCM 7257 / NCYC 543 / NRRL Y-12651)	XP_001468074.1	NR	XM_001468037.1	24.04	27.72	25.88	4.69377	51.14	54.01	64.63	56.5933	5.82256	57.14	62.21	59.93	59.76	5.90111	53.72
XM_001468039.1	LINJ_32_4040	XM_001468039.1	-1.04415		XM_001468039.1	XP_001468076.1	Protein of unknown function	uc	PFAM	1e-14	83.5	XM_001468039.1	1167	Leishmania infantum JPCM5 putative AUT2/APG4/ATG4 cysteine peptidase (ATG4.1), partial mRNA	XP_001468076.1	388	putative AUT2/APG4/ATG4 cysteine peptidase	XP_001468076.1	XP_001468076.1	0	Phytomonas sp. isolate EM1	Peptidase_C54	8e-45	cysteine protease ATG4D	6e-23	Varroa jacobsoni	SMR	1.8	Probable cysteine protease atg4	3e-23	Schizosaccharomyces pombe (strain 972 / ATCC 24843)	XP_001468076.1	NR	XM_001468039.1	25.13	19.32	22.225	4.47411	57.75	65.81	51.19	58.25	5.86419	75.28	62.5	66.78	68.1867	6.09142	65.78
XM_001468043.1	LINJ_32_4080	XM_001468043.1	-0.570487		XM_001468043.1	XP_001468080.1	dynein heavy chain (Leishmania infantum JPCM5) CAM68818.1 dynein heavy chain (Leishmania infantum JPCM5) SOX66164.1	cs	NR	0	100	XM_001468043.1	12264	Leishmania infantum JPCM5 conserved hypothetical protein partial mRNA	XP_001468080.1	4087	conserved hypothetical protein	XP_001468080.1	XP_001468080.1	0	Phytomonas sp. isolate EM1	HECT	3e-45	E3 ubiquitin-protein ligase HECTD3-like isoform X1	6e-26	Octopus bimaculoides	HECTc	2e-36	E3 ubiquitin-protein ligase Itchy homolog	3e-17	Homo sapiens	XP_001468080.1	NR	XM_001468043.1	15.35	14.94	15.145	3.92077	23.96	27.04	24.71	25.2367	4.65745	31.75	27.9	34.16	31.27	4.96671	33.88
XM_001468076.1	LINJ_33_0280	XM_001468076.1	0.612516		XM_001468076.1	XP_001468113.1	Unknown product	uk		NA	NA	XM_001468076.1	984	Leishmania infantum JPCM5 HNRNPA partial mRNA	XP_001468113.1	327	HNRNPA	XP_001468113.1	XP_001468113.1	0	Phytomonas sp. isolate Hart1	RRM_1	1e-08	seroreactive antigen BMN1-5	2e-08	Culex quinquefasciatus	RRM	2e-11		NA		XP_001468113.1	NR	XM_001468076.1	94.82	97.65	96.235	6.58849	62.04	61.19	53.22	58.8167	5.87815	54.98	74.62	58.9	62.8333	5.97346	61.9
XM_001468080.1	LINJ_33_0340	XM_001468080.1	1.34155		XM_001468080.1	XP_001468117.1	Unknown product	uk		NA	NA	XM_001468080.1	2007	Leishmania infantum JPCM5 ATP-binding cassette protein subfamily F, member 3 (putative ABCF2), partial mRNA	XP_001468117.1	668	ATP-binding cassette protein subfamily F, member 3	XP_001468117.1	XP_001468117.1	0	Phytomonas sp. isolate EM1	ABC_tran	1e-24	hypothetical protein LOTGIDRAFT_114038	5e-151	Limulus polyphemus	AAA	5e-09	ABC transporter F family member 4	1e-149	Arabidopsis thaliana	XP_001468117.1	NR	XM_001468080.1	346.44	410.29	378.365	8.56363	170	140.94	162.03	157.657	7.30064	133.62	144.16	160.29	146.023	7.19006	129.81
XM_001468089.1	LINJ_33_0440	XM_001468089.1	-1.0806		XM_001468089.1	XP_001468126.1	transcription factor-like protein (Leishmania infantum JPCM5) CAM69547.1 transcription factor-like protein (Leishmania infantum JPCM5) SOX66972.1	tf	NR	0	100	XM_001468089.1	3141	Leishmania infantum JPCM5 conserved hypothetical protein partial mRNA	XP_001468126.1	1046	conserved hypothetical protein	XP_001468126.1	XP_001468126.1	0	Phytomonas sp. isolate EM1	EF-hand_11	1.3		NA		PSP	0.01	Propionyl-CoA carboxylase alpha chain, mitochondrial	2.7	Caenorhabditis briggsae	XP_001468126.1	NR	XM_001468089.1	5.79	4.45	5.12	2.35614	10.27	19.72	13.48	14.49	3.85699	17.74	16.37	13.99	16.0333	4.003	16.28
XM_001468117.1	LINJ_33_0740	XM_001468117.1	0.6953		XM_001468117.1	XP_001468154.1	hypothetical protein	uc	NR	4e-107	100	XM_001468117.1	465	Leishmania infantum JPCM5 conserved hypothetical protein partial mRNA	XP_001468154.1	154	conserved hypothetical protein	XP_001468154.1	XP_001468154.1	2e-110	Phytomonas sp. isolate Hart1	DDHD	0.78	uncharacterized protein LOC105849703	0.61	Diuraphis noxia	CULLIN	1.4	Beta-1,4 N-acetylgalactosaminyltransferase 1	3.1	Rattus norvegicus	XP_001468154.1	NR	XM_001468117.1	153.73	334.92	244.325	7.93266	141.32	130.83	149.12	140.423	7.13364	120.36	104.55	129.98	118.297	6.88627	104.44
XM_001468120.1	LINJ_33_0770	XM_001468120.1	0.630488		XM_001468120.1	XP_001468157.1	iron superoxide dismutase (Leishmania infantum JPCM5) XP_003863607.1 iron superoxide dismutase	detox/ox	NR	1e-143	100	XM_001468120.1	588	Leishmania infantum JPCM5 putative 60S ribosomal protein L6 partial mRNA	XP_001468157.1	195	putative 60S ribosomal protein L6	XP_001468157.1	XP_001464439.1	3e-137	Strigomonas culicis	Ribosomal_L6e	5e-37	60S ribosomal protein L6-like	3e-31	Limulus polyphemus	KOW	0.019	60S ribosomal protein L6	1e-34	Dictyostelium discoideum	XP_001468157.1	NR	XM_001468120.1	2006.95	2008.9	2007.92	10.9715	1524.33	1293.1	1218.21	1345.21	10.3936	1038.4	1129.4	1025.05	1064.28	10.0557	943.27
XM_001468128.1	LINJ_33_0870	XM_001468128.1	-0.649513		XM_001468128.1	XP_001468165.1	GRAM domain	uc	PFAM	2e-09	95.2	XM_001468128.1	2193	Leishmania infantum JPCM5 putative 2,4-dienoyl-coa reductase fadh1 partial mRNA	XP_001468165.1	730	putative 2,4-dienoyl-coa reductase fadh1	XP_001468165.1	XP_001468165.1	0	Angomonas deanei	Oxidored_FMN	8e-77	uncharacterized protein LOC111687811	0	Spodoptera litura	Knot1	0.089	2,4-dienoyl-CoA reductase	0	Escherichia coli (strain K12)	XP_001468165.1	NR	XM_001468128.1	35.19	21.11	28.15	4.81506	52.4	49.76	62.67	54.9433	5.77987	61.66	66.95	64.27	64.2933	6.0066	70.12
XM_001468134.1	LINJ_33_0930	XM_001468134.1	0.812874		XM_001468134.1	XP_001468171.1	Unknown product	uk		NA	NA	XM_001468134.1	345	Leishmania infantum JPCM5 conserved hypothetical protein partial mRNA	XP_001468171.1	114	conserved hypothetical protein	XP_001468171.1	XP_001468171.1	2e-80	Trypanosoma grayi	DUF4043	1.7	phosphoglycerate mutase 2	1	Bactrocera latifrons	DnaG_DnaB_bind	0.24	Isoleucine--tRNA ligase	0.57	Mycoplasma hyopneumoniae (strain 7448)	XP_001468171.1	NR	XM_001468134.1	316.26	151.99	234.125	7.87114	116.81	124.23	126.55	122.53	6.93699	100.93	122.14	124.15	115.74	6.85474	108.57
XM_001468136.1	LINJ_33_0950	XM_001468136.1	0.661404		XM_001468136.1	XP_001468173.1	Unknown product	uk		NA	NA	XM_001468136.1	354	Leishmania infantum JPCM5 conserved hypothetical protein partial mRNA	XP_001468173.1	117	conserved hypothetical protein	XP_001468173.1	XP_001468173.1	3e-81	Phytomonas sp. isolate EM1	RNase_T	0.17	THAP domain-containing protein 1-like	1	Drosophila sechellia	RuBisCO_small	0.008	Conserved oligomeric Golgi complex subunit 2	1.9	Homo sapiens	XP_001468173.1	NR	XM_001468136.1	557.12	511.16	534.14	9.06107	284.34	343.18	375.85	334.457	8.38568	259.9	279.01	302.83	280.58	8.13227	321.11
XM_001468137.1	LINJ_33_0960	XM_001468137.1	0.627888		XM_001468137.1	XP_001468174.1	Phosphatidyl-N-methylethanolamine N-methyltransferase	uc	SWISSP	9e-45	89.8	XM_001468137.1	660	Leishmania infantum JPCM5 putative 40S ribosomal protein S3 partial mRNA	XP_001468174.1	219	putative 40S ribosomal protein S3	XP_001468174.1	XP_001464434.1	6e-159	Trypanosoma grayi	Ribosomal_S3_C	1e-23	40S ribosomal protein S3-like	2e-93	Acanthaster planci	EFG_IV	0.17	40S ribosomal protein S3	3e-90	Sus scrofa	XP_001468174.1	NR	XM_001468137.1	1965.28	1830.98	1898.13	10.8904	1236.15	1343.82	1240.01	1273.33	10.3144	1150.41	1143.89	1131.64	1141.98	10.1573	1162.6
XM_001468188.1	LINJ_33_1430	XM_001468188.1	1.39824		XM_001468188.1	XP_001468225.1	ATP synthase epsilon chain (Leishmania infantum JPCM5) XP_003863077.1 ATP synthase	met/energy	NR	8e-133	100	XM_001468188.1	546	Leishmania infantum JPCM5 conserved hypothetical protein partial mRNA	XP_001468225.1	181	conserved hypothetical protein	XP_001468225.1	XP_001468225.1	5e-134	Trypanosoma cruzi cruzi	DUF2018	0.42	60S ribosome subunit biogenesis protein NIP7 homolog	2e-65	Limulus polyphemus	PUA	9e-12	60S ribosome subunit biogenesis protein nip7	2e-68	Schizosaccharomyces pombe (strain 972 / ATCC 24843)	XP_001468225.1	NR	XM_001468188.1	158.72	318.39	238.555	7.89818	89.72	89.45	84.35	87.84	6.45681	69.77	60.34	77.52	69.21	6.11291	72.85
XM_001468197.1	LINJ_33_1520	XM_001468197.1	-1.24596		XM_001468197.1	XP_001468234.1	GTPase-activating protein gyp1	st	SWISSP	4e-50	92.4	XM_001468197.1	1824	Leishmania infantum JPCM5 conserved hypothetical protein partial mRNA	XP_001468234.1	607	conserved hypothetical protein	XP_001468234.1	XP_001468234.1	0	Leptomonas pyrrhocoris	DUF2761	0.69		NA		COG6	5.8	Phosphoenolpyruvate carboxylase	1.8	Rhodopseudomonas palustris (strain BisA53)	XP_001468234.1	NR	XM_001468197.1	20.56	11.86	16.21	4.01881	47.58	60.56	29.91	46.0167	5.52408	68.23	59.92	75.73	67.96	6.08661	52.71
XM_001468212.1	LINJ_33_1680	XM_001468212.1	-1.161		XM_001468212.1	XP_001468249.1	Unknown product	uk		NA	NA	XM_001468212.1	981	Leishmania infantum JPCM5 conserved hypothetical protein partial mRNA	XP_001468249.1	326	conserved hypothetical protein	XP_001468249.1	XP_001468249.1	0	Clohesyomyces aquaticus	tRNA-synt_2_TM	4.4	6-phosphofructo-2-kinase/fructose-2,6-bisphosphatase 2 isoform X3	0.97	Camponotus floridanus	Agro_virD5	0.79	D-alanine--D-alanine ligase	0.56	Bacteroides fragilis (strain YCH46)	XP_001468249.1	NR	XM_001468212.1	30.58	15.68	23.13	4.53169	58.24	72.08	77.14	69.1533	6.11173	70.79	77.85	84.97	77.87	6.283	79.62
XM_001468217.1	LINJ_33_1730	XM_001468217.1	1.09572		XM_001468217.1	XP_001468254.1	amastin (Leishmania infantum JPCM5) CAM69705.1 amastin	uc	NR	0	100	XM_001468217.1	777	Leishmania infantum JPCM5 putative cyclophilin 4 (CYP4), partial mRNA	XP_001468254.1	258	putative cyclophilin 4	XP_001468254.1	XP_001468254.1	0	Trypanosoma brucei gambiense DAL972	Pro_isomerase	7e-58	peptidyl-prolyl cis-trans isomerase 3, variant	4e-86	Loa loa	PAZ	2.5	Peptidyl-prolyl cis-trans isomerase A	5e-88	Dictyostelium discoideum	XP_001468254.1	NR	XM_001468217.1	450.44	699.59	575.015	9.16746	311	264.52	249.19	274.903	8.10278	251.4	235.54	216.56	234.5	7.87344	250.89
XM_001468219.1	LINJ_33_1750	XM_001468219.1	0.953956		XM_001468219.1	XP_001468256.1	Unknown product	uk		NA	NA	XM_001468219.1	798	Leishmania infantum JPCM5 conserved hypothetical protein partial mRNA	XP_001468256.1	265	conserved hypothetical protein	XP_001468256.1	XP_001468256.1	0	Phytomonas sp. isolate EM1	DUF4989	0.091	uncharacterized protein LOC111351145 isoform X17	1.6	Spodoptera litura	PKS_ER	0.81	tRNA (cytidine(56)-2'-O)-methyltransferase	0.54	Hyperthermus butylicus (strain DSM 5456 / JCM 9403 / PLM1-5)	XP_001468256.1	NR	XM_001468219.1	129.63	159.48	144.555	7.17547	68.94	88.26	49.04	68.7467	6.10322	78.1	64.98	73.59	72.2233	6.17439	71.2
XM_001468220.1	LINJ_33_1760	XM_001468220.1	0.765331		XM_001468220.1	XP_001468257.1	vacuolar sorting-like protein (Leishmania infantum JPCM5) XP_003863527.1 vacuolar sorting-like protein (Leishmania donovani) CAM70858.1 vacuolar	pe	NR	2e-147	100	XM_001468220.1	615	Leishmania infantum JPCM5 conserved hypothetical protein partial mRNA	XP_001468257.1	204	conserved hypothetical protein	XP_001468257.1	XP_001468257.1	2e-149	Strigomonas culicis	PHD_4	1.5	uncharacterized protein LOC105362673	0.11	Ceratosolen solmsi marchali	KIND	0.12	Calcium-dependent serine proteinase	0.56	Mesocricetus auratus	XP_001468257.1	NR	XM_001468220.1	130.49	225.76	178.125	7.47675	84.12	114.16	88.03	95.4367	6.57647	89.04	125.51	66.63	93.7267	6.55039	84.75
XM_001468259.1	LINJ_33_1920	XM_001468259.1	0.579336		XM_001468259.1	XP_001468296.1	Unknown product	uk		NA	NA	XM_001468259.1	1293	Leishmania infantum JPCM5 conserved hypothetical protein partial mRNA	XP_001468296.1	430	conserved hypothetical protein	XP_001468296.1	XP_001468296.1	0	Angomonas deanei	HTH_Tnp_Mu_1	1.1	Anosmin-1	1.5	Drosophila ficusphila	EGF_Lam	0.3	Formate dehydrogenase 2 subunit alpha (cytochrome c-553)	1	Desulfovibrio vulgaris (strain Hildenborough / ATCC 29579 / DSM 644 / NCIMB 8303)	XP_001468296.1	NR	XM_001468259.1	137.02	137.93	137.475	7.10303	82.44	94.92	102.22	93.1933	6.54215	111.43	99.77	114.65	108.617	6.7631	100.7
XM_001468270.1	LINJ_33_2290	XM_001468270.1	-0.735461		XM_001468270.1	XP_001468307.1	amp deaminase 2-like - probable fragment	uc	REFSEQ-INVERTEBRATE	2e-154	62.3	XM_001468270.1	4422	Leishmania infantum JPCM5 conserved hypothetical protein partial mRNA	XP_001468307.1	1473	conserved hypothetical protein	XP_001468307.1	XP_001468307.1	0	Trypanosoma cruzi cruzi	TPR_MLP1_2	0.022	retrograde protein of 51 kDa-like isoform X3	0.2	Crassostrea gigas	BRLZ	0.12		NA		XP_001468307.1	NR	XM_001468270.1	18.29	20.32	19.305	4.2709	38.84	34.07	40.23	37.7133	5.237	40.27	32.35	40.51	37.71	5.23688	41.26
XM_001468292.1	LINJ_33_2840	XM_001468292.1	0.733355		XM_001468292.1	XP_001468329.1	Cyclin	uc	PFAM	3e-18	94.5	XM_001468292.1	2646	Leishmania infantum JPCM5 putative minichromosome maintenance (MCM) complex subunit partial mRNA	XP_001468329.1	881	putative minichromosome maintenance (MCM) complex subunit	XP_001468329.1	XP_001468329.1	0	Angomonas deanei	MCM	4e-130	hypothetical protein LOTGIDRAFT_207383	5e-145	Rhagoletis zephyria	MCM	1e-165	DNA replication licensing factor MCM3 homolog 1	8e-156	Zea mays	XP_001468329.1	NR	XM_001468292.1	73.9	75.92	74.91	6.22709	44.36	48.08	43.35	45.2633	5.50027	44.57	49.68	54.4	49.55	5.63081	53.22
XM_001468297.1	LINJ_33_2890	XM_001468297.1	0.763395		XM_001468297.1	XP_001468334.1	Phosphatidylinositol 3- and 4-kinase	st	PFAM	1e-49	90.8	XM_001468297.1	3270	Leishmania infantum JPCM5 conserved hypothetical protein partial mRNA	XP_001468334.1	1089	conserved hypothetical protein	XP_001468334.1	XP_001468334.1	0	Trypanosoma grayi	DUF4520	7e-27		NA		AIRC	2.9		NA		XP_001468334.1	NR	XM_001468297.1	21.29	21.35	21.32	4.41414	12.04	12.73	9.7	11.49	3.52231	14.18	14.41	17.44	15.3433	3.93954	15.13
XM_001468320.1	LINJ_33_3120	XM_001468320.1	-1.23978		XM_001468320.1	XP_001468357.1	protein kinase (Leishmania infantum JPCM5) CAM65348.1 protein kinase (Leishmania infantum JPCM5) SOX62414.1 proteinkinase-	st	NR	0	100	XM_001468320.1	2370	Leishmania infantum JPCM5 conserved hypothetical protein partial mRNA	XP_001468357.1	789	conserved hypothetical protein	XP_001468357.1	XP_001468357.1	0	Leptomonas pyrrhocoris	SOG2	0.004	spidroin-1-like	7e-09	Helobdella robusta	AKAP_110	0.005		NA		XP_001468357.1	NR	XM_001468320.1	14.26	16.45	15.355	3.94064	37.55	48.39	41.88	42.6067	5.41301	53.23	59.64	53.56	55.4767	5.79381	47.57
XM_001468332.2	LINJ_33_3240	XM_001468332.2	-1.04021		XM_001468332.2	XP_001468369.2	hypothetical protein	uc	NR	0	100	XM_001468332.2	6519	Leishmania infantum JPCM5 hypothetical protein, unknown function partial mRNA	XP_001468369.2	2172	hypothetical protein, unknown function	XP_001468369.2	XP_001468369.2	0	Leptomonas seymouri	CCDC158	0.002		NA		GuKc	0.76		NA		XP_001468369.2	NR	XM_001468332.2	8.2	2.1	5.15	2.36457	12.65	16.99	9.14	12.9267	3.69228	18.56	11.95	17.66	16.0567	4.0051	13.42
XM_001468338.1	LINJ_33_3300	XM_001468338.1	0.5967		XM_001468338.1	XP_001468375.1	Unknown product	uk		NA	NA	XM_001468338.1	456	Leishmania infantum JPCM5 putative 40S ribosomal protein S13 partial mRNA	XP_001468375.1	151	putative 40S ribosomal protein S13	XP_001468375.1	XP_001465002.1	4e-107	Trypanosoma congolense IL3000	Ribosomal_S13_N	3e-27	40S ribosomal protein S13-like	4e-74	Limulus polyphemus	INB	2	40S ribosomal protein S13	3e-75	Glycine max	XP_001468375.1	NR	XM_001468338.1	3093.91	3403.29	3248.6	11.6656	2264.9	2285.79	2040.57	2197.09	11.1014	1956.49	1969.17	1749.14	1891.6	10.8854	1821.53
XM_001468339.1	LINJ_33_3310	XM_001468339.1	0.592557		XM_001468339.1	XP_001468376.1	Unknown product	uk		NA	NA	XM_001468339.1	1470	Leishmania infantum JPCM5 conserved hypothetical protein partial mRNA	XP_001468376.1	489	conserved hypothetical protein	XP_001468376.1	XP_001468376.1	0	Trypanosoma grayi	DUF390	0.0005	myosin heavy chain, striated muscle	1.3	Drosophila miranda	OmpH	0.12	Probable ion channel POLLUX	0.72	Oryza sativa subsp. japonica	XP_001468376.1	NR	XM_001468339.1	71.4	67.38	69.39	6.11666	40.92	47.59	41.56	43.3567	5.43818	42.42	26.11	47.04	38.5233	5.26766	39.27
XM_001468346.1	LINJ_13_1410	XM_001468346.1	0.626013		XM_001468346.1	XP_003392355.1	ATP synthase F(0) complex subunit C1 mitochondrial - probable fragment	met/energy	SWISSP	6e-23	72	XM_001468346.1	321	Leishmania infantum JPCM5 putative 60S ribosomal protein L44 partial mRNA	XP_003392355.1	106	putative 60S ribosomal protein L44	XP_003392355.1	XP_001468383.1	1e-71	Trypanosoma theileri	Ribosomal_L44	3e-30	60S ribosomal protein L44	1e-38	Biomphalaria glabrata	BLUF	0.16	60S ribosomal protein L44	3e-67	Trypanosoma brucei brucei	XP_003392355.1	NR	XM_001468346.1	2692.37	3489.8	3091.09	11.5939	2137.22	1863.22	2272.49	2090.98	11.03	1631.74	1591.24	1585.4	1602.79	10.6464	1557.94
XM_001468355.1	LINJ_34_0050	XM_001468355.1	-0.62727		XM_001468355.1	XP_001468392.1	glutamate-rich WD repeat-containing protein 1	uc	REFSEQ-INVERTEBRATE	2e-78	98.8	XM_001468355.1	1755	Leishmania infantum JPCM5 conserved hypothetical protein partial mRNA	XP_001468392.1	584	conserved hypothetical protein	XP_001468392.1	XP_001468392.1	0	Strigomonas culicis	CLPTM1	3e-111	cleft lip and palate transmembrane protein 1 homolog	2e-81	Crassostrea gigas	CTNS	0.059	CLPTM1-like membrane protein cnrB	3e-92	Dictyostelium discoideum	XP_001468392.1	NR	XM_001468355.1	60.71	67.96	64.335	6.00753	110.8	124.14	101.33	112.09	6.80851	123.08	123.34	122.94	123.12	6.94392	114.24
XM_001468374.1	LINJ_34_0240	XM_001468374.1	0.745067		XM_001468374.1	XP_001468411.1	Ribosomal RNA large subunit methyltransferase E	ps	SWISSP	3e-13	110.5	XM_001468374.1	1008	Leishmania infantum JPCM5 hypothetical protein, unknown function partial mRNA	XP_001468411.1	335	hypothetical protein, unknown function	XP_001468411.1	XP_001468411.1	0	Leishmania infantum	EMP24_GP25L	2e-11	transmembrane protein Tmp21-like	0.0006	Aplysia californica	SynN	0.014	Transmembrane emp24 domain-containing protein 10	0.004	Pongo abelii	XP_001468411.1	NR	XM_001468374.1	289.91	368.59	329.25	8.36304	184.95	199.28	227.21	203.813	7.6711	186.72	199.34	202.94	196.333	7.61716	163.7
XM_001468387.1	LINJ_34_0370	XM_001468387.1	0.50731		XM_001468387.1	XP_001468424.1	3'-nucleotidase/nuclease	met/nuc	NR	0	79.2	XM_001468387.1	1137	Leishmania infantum JPCM5 putative eukaryotic translation initiation factor 5 partial mRNA	XP_001468424.1	378	putative eukaryotic translation initiation factor 5	XP_001468424.1	XP_001468424.1	0	Phytomonas sp. isolate Hart1	eIF-5_eIF-2B	2e-41	eukaryotic translation initiation factor 5	3e-34	Opisthorchis viverrini	eIF2B_5	2e-32	Eukaryotic translation initiation factor 5	4e-33	Saccharomyces cerevisiae (strain ATCC 204508 / S288c)	XP_001468424.1	NR	XM_001468387.1	284.61	238.75	261.68	8.03166	197.08	186.33	185.73	189.713	7.56768	166.46	187.53	166.68	173.557	7.43926	172.09
XM_001468391.1	LINJ_34_0410	XM_001468391.1	1.1923		XM_001468391.1	XP_001468428.1	hypothetical protein	uc	NR	0	100	XM_001468391.1	1719	Leishmania infantum JPCM5 hypothetical protein, unknown function partial mRNA	XP_001468428.1	572	hypothetical protein, unknown function	XP_001468428.1	XP_001468428.1	0	Trypanosoma theileri	Gal-3-0_sulfotr	0.2	hypothetical protein HELRODRAFT_188187	1.8	Helobdella robusta	DM14	0.84	tRNA-splicing ligase RtcB homolog	1.5	Xenopus tropicalis	XP_001468428.1	NR	XM_001468391.1	111.38	96.88	104.13	6.70224	49.63	52.36	31.88	44.6233	5.47973	57.06	46.62	46.31	49.9967	5.64376	43.72
XM_001468393.1	LINJ_34_0430	XM_001468393.1	-0.525037		XM_001468393.1	XP_001468430.1	Cyclin	uc	PFAM	1e-21	101.5	XM_001468393.1	1263	Leishmania infantum JPCM5 conserved hypothetical protein partial mRNA	XP_001468430.1	420	conserved hypothetical protein	XP_001468430.1	XP_001468430.1	0	Phytomonas sp. isolate EM1	DUF4140	0.021	dynein heavy chain 2, axonemal-like	0.0009	Rhagoletis zephyria	OmpH	0.16	Dynein-1-beta heavy chain, flagellar inner arm I1 complex	0.008	Chlamydomonas reinhardtii	XP_001468430.1	NR	XM_001468393.1	122.73	94.37	108.55	6.76222	173.76	159.69	225.45	186.3	7.54148	184.86	251.29	192.72	209.623	7.71166	221.19
XM_001468403.1	LINJ_34_0530	XM_001468403.1	-0.825066		XM_001468403.1	XP_001468440.1	MoaC family	uc	PFAM	8e-23	101.4	XM_001468403.1	2706	Leishmania infantum JPCM5 phosphoglycan beta 1,2 arabinosyltransferase,(SCA like) (SCAL), partial mRNA	XP_001468440.1	901	phosphoglycan beta 1,2 arabinosyltransferase,(SCA like)	XP_001468440.1	XP_001468440.1	0	Leishmania infantum JPCM5	O-FucT	0.19	GDP-fucose protein O-fucosyltransferase 1	1.1	Octopus bimaculoides	B5	0.49	Probable plastid-lipid-associated protein 3, chloroplastic	0.68	Arabidopsis thaliana	XP_001468440.1	NR	XM_001468403.1	27.07	37.73	32.4	5.01792	55.99	71.33	70.9	66.0733	6.046	76.37	90.93	79.7	82.3333	6.3634	88.14
XM_001468476.1	LINJ_34_1420	XM_001468476.1	-0.621211		XM_001468476.1	XP_001468513.1	tetratricopeptide repeat protein 27 - probable fragment	uc	SWISSP	2e-59	62.5	XM_001468476.1	2865	Leishmania infantum JPCM5 conserved hypothetical protein partial mRNA	XP_001468513.1	954	conserved hypothetical protein	XP_001468513.1	XP_001468513.1	0	Trypanosoma grayi	DASH_Dam1	0.48		NA		COG6	2.5	ATP synthase subunit b, chloroplastic	0.25	Emiliania huxleyi	XP_001468513.1	NR	XM_001468476.1	46.75	25.74	36.245	5.17971	65.93	70.11	56.58	64.2067	6.00465	70.96	65.03	58.91	64.9667	6.02163	77
XM_001468480.1	LINJ_34_1460	XM_001468480.1	-1.0214		XM_001468480.1	XP_001468517.1	Unknown product	uk		NA	NA	XM_001468480.1	1731	Leishmania infantum JPCM5 conserved hypothetical protein partial mRNA	XP_001468517.1	576	conserved hypothetical protein	XP_001468517.1	XP_001468517.1	0	Trypanosoma theileri	Retinal	0.0005		NA		OmpH	0.001		NA		XP_001468517.1	NR	XM_001468480.1	16.31	14.63	15.47	3.9514	35.34	42.71	42.72	40.2567	5.33116	44.42	39.62	36.77	40.27	5.33163	46.43
XM_001468485.2	LINJ_34_1510	XM_001468485.2	5.64086		XM_001468485.2	XP_001468522.2	Uncharacterized ACR	uc	PFAM	3e-10	69.3	XM_001468485.2	615	Leishmania infantum JPCM5 d-isomer specific 2-hydroxyacid dehydrogenase-protein partial mRNA	XP_001468522.2	204	d-isomer specific 2-hydroxyacid dehydrogenase-protein	XP_001468522.2	XP_001468522.2	2e-147	Leishmania braziliensis MHOM BR 75 M2904	2-Hacid_dh_C	4e-49	uncharacterized protein LOC111361181	1e-25	Vollenhovia emeryi	AlaDh_PNT_C	6e-06	Glyoxylate/hydroxypyruvate reductase B	1e-21	Klebsiella pneumoniae subsp. pneumoniae (strain ATCC 700721 / MGH 78578)	XP_001468522.2	NR	XM_001468485.2	61.74	10.34	36.04	5.17153	0	0	0	0	#NUM!	38.68	8.14	4.32	17.0467	4.09142	28.23
XM_001468488.1	LINJ_34_1540	XM_001468488.1	-0.639876		XM_001468488.1	XP_001468525.1	Unknown product	uk		NA	NA	XM_001468488.1	2988	Leishmania infantum JPCM5 conserved hypothetical protein partial mRNA	XP_001468525.1	995	conserved hypothetical protein	XP_001468525.1	XP_001468525.1	0	Phytomonas sp. isolate EM1	C2	0.2	C2 domain-containing protein 3-like	0.006	Crassostrea gigas	C2	0.9	Phytolongin Phyl1.2	1.2	Arabidopsis thaliana	XP_001468525.1	NR	XM_001468488.1	21.35	19.94	20.645	4.36772	39.06	40.34	36.4	38.6	5.27053	39.25	35.03	39.06	37.78	5.23955	40.71
XM_001468494.2	LINJ_34_1600	XM_001468494.2	-1.13289		XM_001468494.2	XP_001468531.2	Unknown product	uk		NA	NA	XM_001468494.2	2412	Leishmania infantum JPCM5 conserved hypothetical protein partial mRNA	XP_001468531.2	803	conserved hypothetical protein	XP_001468531.2	XP_001468531.2	0	Angomonas deanei	DUF3808	3e-30	tetratricopeptide repeat protein 39C-like	5e-17	Megachile rotundata	CxxC_CXXC_SSSS	1.2	Tetratricopeptide repeat protein 39C	5e-12	Homo sapiens	XP_001468531.2	NR	XM_001468494.2	7.64	7.34	7.49	2.90497	17.3	25.5	22.22	21.6733	4.43785	26.13	19.14	23.52	22.93	4.51916	23.6
XM_001468550.1	LINJ_34_2240	XM_001468550.1	0.556433		XM_001468550.1	XP_001468587.1	Unknown product	uk		NA	NA	XM_001468550.1	435	Leishmania infantum JPCM5 putative ribosomal protein l35a partial mRNA	XP_001468587.1	144	putative ribosomal protein l35a	XP_001468587.1	XP_001463655.1	2e-100	Phytomonas sp. isolate EM1	Ribosomal_L35Ae	4e-38		NA		RAN	0.92	60S ribosomal protein L35a	1e-30	Caenorhabditis elegans	XP_001468587.1	NR	XM_001468550.1	1666.07	2933.01	2299.54	11.1671	1367.14	1748.46	1620.01	1578.54	10.6244	1178.53	1368.12	1008.81	1185.15	10.2109	1147.09
XM_001468554.1	LINJ_34_2280	XM_001468554.1	-0.598648		XM_001468554.1	XP_001468591.1	Unknown product	uk		NA	NA	XM_001468554.1	3225	Leishmania infantum JPCM5 conserved hypothetical protein partial mRNA	XP_001468591.1	1074	conserved hypothetical protein	XP_001468591.1	XP_001468591.1	0	Strigomonas culicis	DUF3584	1e-13		NA		TOPEUc	0.016	Coiled-coil domain-containing protein 146	3e-20	Rattus norvegicus	XP_001468591.1	NR	XM_001468554.1	35.69	32.5	34.095	5.09149	72.7	50.91	56.57	60.06	5.90833	63.58	55.84	59.55	59.6567	5.89861	67.34
XM_001468574.1	LINJ_34_2490	XM_001468574.1	-0.684846		XM_001468574.1	XP_001468611.1	Unknown product	uk		NA	NA	XM_001468574.1	2721	Leishmania infantum JPCM5 conserved hypothetical protein partial mRNA	XP_001468611.1	906	conserved hypothetical protein	XP_001468611.1	XP_001468611.1	0	Strigomonas culicis	Vps52	7e-09		NA		CLa	0.14	Vacuolar protein sorting-associated protein 52 A	8e-14	Arabidopsis thaliana	XP_001468611.1	NR	XM_001468574.1	29.16	7.76	18.46	4.20633	32.47	40.96	37.2	36.8767	5.20464	50.5	41.38	42.67	44.85	5.48704	51.97
XM_001468580.1	LINJ_34_2550	XM_001468580.1	0.737523		XM_001468580.1	XP_001468617.1	Unknown product	uk		NA	NA	XM_001468580.1	2022	Leishmania infantum JPCM5 conserved hypothetical protein partial mRNA	XP_001468617.1	673	conserved hypothetical protein	XP_001468617.1	XP_001468617.1	0	Trypanosoma theileri	MFS_1	2e-07		NA		SRA	0.18	Probable peptide/nitrate transporter At3g43790	0.34	Arabidopsis thaliana	XP_001468617.1	NR	XM_001468580.1	88.99	106.19	97.59	6.60866	60.75	55.45	62.96	59.72	5.90014	46.54	54.74	55.6	52.2933	5.70856	55.7
XM_001468581.1	LINJ_34_2560	XM_001468581.1	-0.817889		XM_001468581.1	XP_001468618.1	ABC transporter-like protein (Leishmania infantum JPCM5) CAM70968.1 ABC transporter-like protein (Leishmania infantum JPCM5) SOX68255.1	tr	NR	0	100	XM_001468581.1	2214	Leishmania infantum JPCM5 putative GPI transamidase (GPI16), partial mRNA	XP_001468618.1	737	putative GPI transamidase	XP_001468618.1	XP_001468618.1	0	Leptomonas pyrrhocoris	SBF_like	1.3		NA		PSP	1.1	DNA-directed RNA polymerase subunit beta''	1.2	Spinacia oleracea	XP_001468618.1	NR	XM_001468581.1	33.44	36.97	35.205	5.13771	72.46	78.27	59.61	70.1133	6.13162	69.16	62.14	60.09	63.7967	5.99541	64.4
XM_001468587.1	LINJ_34_2620	XM_001468587.1	0.679907		XM_001468587.1	XP_001468624.1	Unknown product	uk		NA	NA	XM_001468587.1	540	Leishmania infantum JPCM5 putative 40S ribosomal protein S19 protein partial mRNA	XP_001468624.1	179	putative 40S ribosomal protein S19 protein	XP_001468624.1	XP_001468624.1	6e-131	Leishmania mexicana MHOM GT 2001 U1103	Ribosomal_S19e	8e-60		NA		HTH_DTXR	0.039	40S ribosomal protein S19-1	1e-29	Arabidopsis thaliana	XP_001468624.1	NR	XM_001468587.1	2409.57	2285.28	2347.43	11.1969	1438.57	1625.44	1505.79	1523.27	10.573	1255.1	1383.88	1335	1324.66	10.3714	1267.05
XM_001468600.1	LINJ_34_2750	XM_001468600.1	0.824386		XM_001468600.1	XP_001468637.1	acyl-CoA binding protein (Leishmania infantum JPCM5) XP_003864402.1 acyl-CoA binding protein	met/lipd	NR	1e-58	100	XM_001468600.1	270	Leishmania infantum JPCM5 conserved hypothetical protein partial mRNA	XP_001468637.1	89	conserved hypothetical protein	XP_001468637.1	XP_001468637.1	2e-59	Phytomonas sp. isolate Hart1	CEP170_C	0.22	gastrin-releasing peptide receptor-like	2.5	Linepithema humile	alkPPc	0.083	Mitochondrial aspartate-glutamate transporter AGC1	6.9	Ashbya gossypii (strain ATCC 10895 / CBS 109.51 / FGSC 9923 / NRRL Y-1056)	XP_001468637.1	NR	XM_001468600.1	598.41	368.12	483.265	8.91667	200.39	305.57	243.8	249.92	7.96532	183.33	146.51	187.93	172.59	7.43121	187.45
XM_001468632.1	LINJ_34_3110	XM_001468632.1	-1.45815		XM_001468632.1	XP_001468669.1	phosphatidylinositol-4-phosphate-5-kinase-likep ro tein (Leishmaniainfantum JPCM5) XP_003864592.1 unnamed protein product (Leishmania donovani)	st	NR	0	100	XM_001468632.1	1641	Leishmania infantum JPCM5 cytochrome p450-like protein partial mRNA	XP_001468669.1	546	cytochrome p450-like protein	XP_001468669.1	XP_001468669.1	0	Leptomonas pyrrhocoris	p450	9e-58	uncharacterized protein Dpse_GA17961	1e-33	Monomorium pharaonis	RHO	1.2	Cytochrome P450 4e3	6e-31	Drosophila melanogaster	XP_001468669.1	NR	XM_001468632.1	9.6	13.29	11.445	3.51665	36.3	40.72	45.25	40.7567	5.34896	39.99	37.94	50.78	42.9033	5.42302	38.8
XM_001468688.1	LINJ_34_3680	XM_001468688.1	-0.748637		XM_001468688.1	XP_001468725.1	mitochondrial (Leishmania infantum JPCM5) CAM66028.1 mitochondrial (Leishmania infantum JPCM5) SOX63088.1 DEAD/DEAHboxhelicase-	met/energy	NR	0	100	XM_001468688.1	2343	Leishmania infantum JPCM5 conserved hypothetical protein partial mRNA	XP_001468725.1	780	conserved hypothetical protein	XP_001468725.1	XP_001468725.1	0	Leptomonas pyrrhocoris	DnaJ	4e-23	dnaJ homolog subfamily C member 7-like isoform X2	3e-12	Nematostella vectensis	DnaJ	3e-20	Chaperone protein DnaJ	2e-12	Mycoplasma pneumoniae (strain ATCC 29342 / M129)	XP_001468725.1	NR	XM_001468688.1	34.12	28.76	31.44	4.97453	64.37	69.08	48.12	60.5233	5.91942	71.57	53.94	67.06	64.19	6.00428	66.9
XM_001468693.1	LINJ_34_3730	XM_001468693.1	-1.18921		XM_001468693.1	XP_001468730.1	Unknown product	uk		NA	NA	XM_001468693.1	1596	Leishmania infantum JPCM5 conserved hypothetical protein partial mRNA	XP_001468730.1	531	conserved hypothetical protein	XP_001468730.1	XP_001468730.1	0	Trypanosoma brucei gambiense DAL972	NIF	3e-33	CTD nuclear envelope phosphatase 1B-like isoform X1	1e-10	Varroa jacobsoni	CPDc	4e-14	CTD small phosphatase-like protein	1e-11	Gallus gallus	XP_001468730.1	NR	XM_001468693.1	19.78	13.69	16.735	4.0648	51.44	41.96	57	50.1333	5.6477	47.28	49.48	52.34	49.7	5.63517	58.83
XM_001468704.1	LINJ_34_3840	XM_001468704.1	0.53069		XM_001468704.1	XP_001468741.1	Unknown product	uk		NA	NA	XM_001468704.1	315	Leishmania infantum JPCM5 conserved hypothetical protein partial mRNA	XP_001468741.1	104	conserved hypothetical protein	XP_001468741.1	XP_001468741.1	8e-71	Phytomonas sp. isolate Hart1	NESP55	0.083	S-antigen protein-like	3.6	Dendroctonus ponderosae	Agro_virD5	0.17	Genome polyprotein	0.48	Human rhinovirus 3	XP_001468741.1	NR	XM_001468704.1	1052.07	967.27	1009.67	9.97967	711.84	640.84	785.38	712.687	9.47712	593.24	474.63	574.62	547.497	9.09671	469.12
XM_001468732.1	LINJ_34_4120	XM_001468732.1	0.770241		XM_001468732.1	XP_001468769.1	D-tyrosyl-tRNA(Tyr) deacylase 2	ps	SWISSP	2e-129	100	XM_001468732.1	636	Leishmania infantum JPCM5 putative nucleolar protein family a partial mRNA	XP_001468769.1	211	putative nucleolar protein family a	XP_001468769.1	XP_001468769.1	1e-131	Leptomonas seymouri	Gar1	2e-26	H/ACA ribonucleoprotein complex subunit 1-like	6e-20	Eufriesea mexicana		NA	H/ACA ribonucleoprotein complex subunit 1	7e-25	Scheffersomyces stipitis (strain ATCC 58785 / CBS 6054 / NBRC 10063 / NRRL Y-11545)	XP_001468769.1	NR	XM_001468732.1	250.27	282.11	266.19	8.05631	174.79	151.93	129.11	151.943	7.24739	127.21	124.34	142.22	131.257	7.03625	111.3
XM_001468741.1	LINJ_34_4200	XM_001468741.1	0.767508		XM_001468741.1	XP_001468778.1	hypothetical protein	uc	NR	1e-81	100	XM_001468741.1	360	Leishmania infantum JPCM5 conserved hypothetical protein partial mRNA	XP_001468778.1	119	conserved hypothetical protein	XP_001468778.1	XP_001468778.1	6e-80	Strigomonas culicis	FAM176	0.007	ATP-binding cassette sub-family G member 5	1.1	Crassostrea gigas	Brr6_like_C_C	0.91	Golgi apparatus membrane protein TVP18	9.5	Debaryomyces hansenii (strain ATCC 36239 / CBS 767 / JCM 1990 / NBRC 0083 / IGC 2968)	XP_001468778.1	NR	XM_001468741.1	246.8	370.07	308.435	8.26882	123.97	179.34	215.47	172.927	7.43402	158.78	168.33	156.51	161.207	7.33277	184.27
XM_001468742.1	LINJ_34_4210	XM_001468742.1	-1.26801		XM_001468742.1	XP_001468779.1	mitochondrial malate dehydrogenase (Leishmania infantum JPCM5) CAM71488.1 mitochondrial malate dehydrogenase (Leishmania infantum JPCM5) SOX68853.1	met/energy	NR	0	100	XM_001468742.1	978	Leishmania infantum JPCM5 conserved hypothetical protein partial mRNA	XP_001468779.1	325	conserved hypothetical protein	XP_001468779.1	XP_001468779.1	0	Trypanosoma cruzi marinkellei	WD40	0.046	vegetative incompatibility protein HET-E-1-like	1e-15	Orbicella faveolata	WD40	0.0002	Guanine nucleotide-binding protein subunit beta-like protein	5e-06	Trypanosoma brucei rhodesiense	XP_001468779.1	NR	XM_001468742.1	37.51	7.87	22.69	4.50398	74.56	69.65	80.38	74.8633	6.22619	63.73	44.13	63.02	56.96	5.83188	58.83
XM_001468760.1	LINJ_34_1860	XM_001468760.1	-0.833069		XM_001468760.1	XP_001468797.1	Unknown product	uk		NA	NA	XM_001468760.1	2259	Leishmania infantum JPCM5 putative cardiolipin synthetase partial mRNA	XP_001468797.1	752	putative cardiolipin synthetase	XP_001468797.1	XP_001468797.1	0	Angomonas deanei	PLDc_2	5e-32	uncharacterized protein LOC105681751	7e-17	Drosophila rhopaloa	PLDc	0.0002	Cardiolipin synthase	4e-21	Clostridium perfringens (strain SM101 / Type A)	XP_001468797.1	NR	XM_001468760.1	15	22.03	18.515	4.21062	37.89	43.94	36.92	39.5833	5.30682	37.61	34.11	33.12	34.9467	5.12708	35.65
XM_001468785.1	LINJ_25_2560	XM_001468785.1	1.01756		XM_001468785.1	XP_003392606.1	histone H4 (Leishmania infantum JPCM5) XP_001465510.1 histone H4 (Leishmania infantum JPCM5) XP_001467645.1 histone H4 (Leishmania infantum JPCM5)	nr	NR	8e-64	100	XM_001468785.1	303	Leishmania infantum JPCM5 histone H4, putative, pseudogene partial mRNA	XP_003392606.1	100	histone H4	XP_003392606.1	XP_001464339.1	8e-64	Leishmania infantum	CENP-T_C	0.0001	GM13181	5e-34	Priapulus caudatus	H4	2e-31	Histone H4	3e-33	Chlamydomonas reinhardtii	XP_003392606.1	NR	XM_001468785.1	3823.51	4659.01	4241.26	12.0503	2684.56	1907.01	1852.09	2147.89	11.0687	2064.95	1902.85	1758.66	1908.82	10.8985	2270.09
XM_001468793.1	LINJ_35_0100	XM_001468793.1	0.764044		XM_001468793.1	XP_001468830.1	50S ribosomal protein L13-like protein (Leishmania infantum JPCM5) CAM71792.1 50S ribosomal protein L13-like protein (Leishmania infantum JPCM5)	ps	NR	2e-150	100	XM_001468793.1	609	Leishmania infantum JPCM5 conserved hypothetical protein partial mRNA	XP_001468830.1	202	conserved hypothetical protein	XP_001468830.1	XP_001468830.1	4e-150	Trypanosoma cruzi	UCR_14kD	0.096	cytochrome b-c1 complex subunit 7-like	0.0003	Myzus persicae	SET	3.2	Cytochrome b-c1 complex subunit 7	3e-05	Fasciola hepatica	XP_001468830.1	NR	XM_001468793.1	660.51	775.7	718.105	9.48805	443.56	384.45	503.26	443.757	8.79362	362.4	396.94	435.18	398.173	8.63725	381.09
XM_001468797.1	LINJ_35_0140	XM_001468797.1	0.627		XM_001468797.1	XP_001468834.1	Unknown product	uk		NA	NA	XM_001468797.1	360	Leishmania infantum JPCM5 conserved hypothetical protein partial mRNA	XP_001468834.1	119	conserved hypothetical protein	XP_001468834.1	XP_001468834.1	4e-85	Angomonas deanei	SH3-RhoG_link	0.037	CPSF A subunit region family protein	0.94	Saccoglossus kowalevskii	HALZ	1.8	Valine--tRNA ligase	2.6	Nitrosococcus oceani (strain ATCC 19707 / BCRC 17464 / NCIMB 11848 / C-107)	XP_001468834.1	NR	XM_001468797.1	691.04	697.43	694.235	9.43928	510.47	421.7	409.39	447.187	8.80473	483.91	390.6	339.85	404.787	8.66102	401.91
XM_001468801.1	LINJ_35_0180	XM_001468801.1	0.658676		XM_001468801.1	XP_001468838.1	Unknown product	uk		NA	NA	XM_001468801.1	2589	Leishmania infantum JPCM5 conserved hypothetical protein partial mRNA	XP_001468838.1	862	conserved hypothetical protein	XP_001468838.1	XP_001468838.1	0	Phytomonas sp. isolate EM1	CCDC158	8e-08	putative leucine-rich repeat-containing protein DDB_G0290503	0.001	Bombus impatiens	TOPEUc	0.002	Sporulation-specific protein 15	0.016	Schizosaccharomyces pombe (strain 972 / ATCC 24843)	XP_001468838.1	NR	XM_001468801.1	76.79	91.3	84.045	6.39309	55.85	53.37	51.57	53.5967	5.74407	65.87	56.2	59.51	60.5267	5.9195	55.97
XM_001468815.1	LINJ_35_0320	XM_001468815.1	-0.679848		XM_001468815.1	XP_001468852.1	conserved hypothetical protein (Leishmania infantum JPCM5) CAM70116.1 conserved hypothetical protein (Leishmania infantum JPCM5) SOX67509.1	prot	NR	0	100	XM_001468815.1	1581	Leishmania infantum JPCM5 putative serine palmitoyltransferase partial mRNA	XP_001468852.1	526	putative serine palmitoyltransferase	XP_001468852.1	XP_001468852.1	0	Strigomonas culicis	Aminotran_1_2	8e-40	serine palmitoyltransferase 2 isoform X1	8e-158	Solenopsis invicta	Alpha_TIF	0.22	Serine palmitoyltransferase 2	1e-153	Dictyostelium discoideum	XP_001468852.1	NR	XM_001468815.1	31.98	27.67	29.825	4.89845	66.15	51.82	64.57	60.8467	5.92711	58.17	62.92	70.26	63.7833	5.99511	61.5
XM_001468823.1	LINJ_35_0410	XM_001468823.1	0.743077		XM_001468823.1	XP_001468860.1	40S ribosomal protein S3a-1	ps	SWISSP	0	100	XM_001468823.1	795	Leishmania infantum JPCM5 putative 40S ribosomal protein S3A partial mRNA	XP_001468860.1	264	putative 40S ribosomal protein S3A			NA		Ribosomal_S3Ae	5e-73	40S ribosomal protein S3a	4e-72	Aplysia californica	CorC_HlyC	1.1	40S ribosomal protein S3a	0	Leishmania major	XP_001468860.1	SWISSP	XM_001468823.1	3233.79	3865.2	3549.49	11.7934	2386.64	2213.28	1982.49	2194.14	11.0994	1732.89	1659.21	1551.31	1647.8	10.6863	1592.5
XM_001468843.1	LINJ_35_0650	XM_001468843.1	0.763867		XM_001468843.1	XP_001468880.1	Radial spokehead-like protein	uc	PFAM	9e-141	118.6	XM_001468843.1	2109	Leishmania infantum JPCM5 beta-fructofuranosidase-like protein partial mRNA	XP_001468880.1	702	beta-fructofuranosidase-like protein	XP_001468880.1	SOX69368.1	0	Leishmania donovani	Glyco_hydro_32N	4e-66		NA		Glyco_32	4e-99	Beta-fructofuranosidase, insoluble isoenzyme CWINV1	1e-51	Arabidopsis thaliana	XP_001468880.1	NR	XM_001468843.1	164.31	157.38	160.845	7.32953	89.7	104.84	98.63	97.7233	6.61063	78.66	81.84	72.41	77.6367	6.27867	76.11
XM_001468862.1	LINJ_35_0850	XM_001468862.1	-0.502025		XM_001468862.1	XP_001468899.1	Unknown product	uk		NA	NA	XM_001468862.1	3585	Leishmania infantum JPCM5 NADH-dependent fumarate reductase-like protein partial mRNA	XP_001468899.1	1194	NADH-dependent fumarate reductase-like protein	XP_001468899.1	XP_001468899.1	0	Trypanosoma theileri	FAD_binding_2	2e-54		NA		HTH_CRP	1.5	Fumarate reductase	1e-82	Schizosaccharomyces pombe (strain 972 / ATCC 24843)	XP_001468899.1	NR	XM_001468862.1	32.82	29.12	30.97	4.9528	45.75	55.2	49.22	50.0567	5.64549	68.06	61.51	64.34	64.6367	6.01428	74.31
XM_001468866.1	LINJ_35_0890	XM_001468866.1	1.17229		XM_001468866.1	XP_001468903.1	Ring finger	prot	SMART	9e-08	100	XM_001468866.1	2772	Leishmania infantum JPCM5 conserved hypothetical protein partial mRNA	XP_001468903.1	923	conserved hypothetical protein	XP_001468903.1	SOX69391.1	0	Phytomonas sp. isolate EM1	Telomere_reg-2	0.1		NA		DM6	0.93	Transcription factor bHLH125	1.1	Arabidopsis thaliana	XP_001468903.1	NR	XM_001468866.1	52.79	50.74	51.765	5.69391	24.05	21.17	25.92	23.7133	4.56763	23.25	21.93	22.32	22.5	4.49185	27.89
XM_001468878.2	LINJ_35_1010	XM_001468878.2	-0.685394		XM_001468878.2	XP_001468915.1	Unknown product	uk		NA	NA	XM_001468878.2	2511	Leishmania infantum JPCM5 conserved hypothetical protein partial mRNA	XP_001468915.1	836	conserved hypothetical protein	XP_001468915.1	XP_001468915.1	0	Phytomonas sp. isolate EM1	Activator_LAG-3	0.055		NA		CBD_II	0.28		NA		XP_001468915.1	NR	XM_001468878.2	39.04	33.77	36.405	5.18606	72.82	64.7	67.1	68.2067	6.09184	68.4	66.36	60.57	65.11	6.02481	70.36
XM_001468894.1	LINJ_35_1190	XM_001468894.1	-0.847239		XM_001468894.1	XP_001468931.1	Kringle domain	uc	SMART	9e-14	92.7	XM_001468894.1	3444	Leishmania infantum JPCM5 putative NADH-dependent fumarate reductase partial mRNA	XP_001468931.1	1147	putative NADH-dependent fumarate reductase	XP_001468931.1	XP_001468931.1	0	Trypanosoma cruzi cruzi	FAD_binding_2	7e-68		NA		AlaDh_PNT_C	0.0006	Fumarate reductase 2	3e-82	Saccharomyces cerevisiae (strain ATCC 204508 / S288c)	XP_001468931.1	NR	XM_001468894.1	28.95	39.46	34.205	5.09614	64.28	76.84	65.09	68.7367	6.10301	76.05	81	68.34	75.13	6.23132	74.64
XM_001468899.1	LINJ_35_1240	XM_001468899.1	0.630903		XM_001468899.1	XP_001468936.1	Unknown product	uk		NA	NA	XM_001468899.1	765	Leishmania infantum JPCM5 putative short chain dehydrogenase partial mRNA	XP_001468936.1	254	putative short chain dehydrogenase	XP_001468936.1	XP_001468936.1	0	Trypanosoma cruzi	adh_short	5e-45		NA		PKS_KR	0.0002	Carbonyl reductase	3e-29	Mus musculus	XP_001468936.1	NR	XM_001468899.1	499.76	539.76	519.76	9.0217	322.19	333.72	384.75	346.887	8.43832	222.7	275.7	237.07	245.157	7.93756	208.21
XM_001468900.1	LINJ_35_1250	XM_001468900.1	0.619624		XM_001468900.1	XP_001468937.1	tetratricopeptide repeat protein tpr partial	uc	REFSEQ-INVERTEBRATE	6e-42	90	XM_001468900.1	2544	Leishmania infantum JPCM5 conserved hypothetical protein partial mRNA	XP_001468937.1	847	conserved hypothetical protein	XP_001468937.1	XP_001468937.1	0	Strigomonas culicis	CALCOCO1	0.0001		NA		SEP	0.15		NA		XP_001468937.1	NR	XM_001468900.1	108.31	88.83	98.57	6.62308	57.6	80.83	51.48	63.3033	5.98421	58.99	63.14	55.38	59.17	5.88679	57.01
XM_001468913.1	LINJ_35_1390	XM_001468913.1	0.817271		XM_001468913.1	XP_001468950.1	Trichohyalin-plectin-homology domain	extmat	PFAM	4e-33	96.8	XM_001468913.1	1473	Leishmania infantum JPCM5 metallo-peptidase, Clan ME, Family M16 partial mRNA	XP_001468950.1	490	metallo-peptidase, Clan ME, Family M16	XP_001468950.1	XP_001468950.1	0	Trypanosoma cruzi cruzi	Peptidase_M16	3e-28		NA		RAP	0.38	Probable mitochondrial-processing peptidase subunit beta, mitochondrial	6e-72	Arabidopsis thaliana	XP_001468950.1	NR	XM_001468913.1	295.76	408.37	352.065	8.4597	177.33	218.78	228.05	208.053	7.70081	181.22	196.7	179.14	185.687	7.53673	183.7
XM_001468932.1	LINJ_35_1480	XM_001468932.1	-1.02274		XM_001468932.1	XP_001468969.1	ABC transporter F family member 4	tr	SWISSP	1e-149	87	XM_001468932.1	2007	Leishmania infantum JPCM5 putative choline/ethanolamine kinase partial mRNA	XP_001468969.1	668	putative choline/ethanolamine kinase	XP_001468969.1	XP_001468969.1	0	Strigomonas culicis	Choline_kinase	1e-24		NA		G_alpha	0.72	Probable ethanolamine kinase	3e-11	Arabidopsis thaliana	XP_001468969.1	NR	XM_001468932.1	23.2	30.33	26.765	4.74228	63.98	63.18	64.81	63.99	5.99977	62.07	84.12	77.9	74.6967	6.22297	79.64
XM_001468933.1	LINJ_35_1500	XM_001468933.1	-0.742711		XM_001468933.1	XP_001468970.1	Domain of unknown function	uc	PFAM	3e-11	84.4	XM_001468933.1	1155	Leishmania infantum JPCM5 conserved hypothetical protein partial mRNA	XP_001468970.1	384	conserved hypothetical protein	XP_001468970.1	XP_001468970.1	0	Leishmania major strain Friedlin	VanY	2.9		NA		Glyco_25	0.52	Nucleoporin SEH1	0.38	Osmerus mordax	XP_001468970.1	NR	XM_001468933.1	48.02	35.84	41.93	5.38991	80.13	95.42	83.85	86.4667	6.43407	111.63	147.21	125.9	128.247	7.00278	137.45
XM_001468937.2	LINJ_35_1540	XM_001468937.2	0.657738		XM_001468937.2	XP_001468974.2	ribosome biogenesis protein TSR3 homolog isoform X1 - probable fragment	ps	REFSEQ-INVERTEBRATE	2e-62	72.5	XM_001468937.2	894	Leishmania infantum JPCM5 putative reiske iron-sulfur protein precursor partial mRNA	XP_001468974.2	297	putative reiske iron-sulfur protein precursor	XP_001468974.2	XP_001468974.2	0	Trypanosoma cruzi cruzi	Rieske	2e-09		NA		PlsC	0.042	Ubiquinol-cytochrome c reductase iron-sulfur subunit	3e-43	Rickettsia felis (strain ATCC VR-1525 / URRWXCal2)	XP_001468974.2	NR	XM_001468937.2	461.42	431.88	446.65	8.803	303.97	307.52	254.25	288.58	8.17283	311.69	293.67	280.96	295.44	8.20672	246.85
XM_001468950.1	LINJ_35_1670	XM_001468950.1	0.657173		XM_001468950.1	XP_001468987.1	AP-2 complex subunit sigma	uc	SWISSP	2e-56	97.8	XM_001468950.1	432	Leishmania infantum JPCM5 putative 60S ribosomal protein L26 partial mRNA	XP_001468987.1	143	putative 60S ribosomal protein L26	XP_001468987.1	XP_001466005.1	1e-99	Trypanosoma theileri	Ribosomal_L26	8e-63		NA		KOW	0.0002	60S ribosomal protein L26-2	4e-54	Arabidopsis thaliana	XP_001468987.1	NR	XM_001468950.1	2631.54	2636.42	2633.98	11.363	1499.76	1868.03	1802.19	1723.33	10.751	1330.12	1381.24	1292.54	1334.63	10.3822	1247.66
XM_001468954.1	LINJ_35_1710	XM_001468954.1	0.639452		XM_001468954.1	XP_001468991.1	Unknown product	uk		NA	NA	XM_001468954.1	1335	Leishmania infantum JPCM5 putative cyclophilin 14 (CYP14), partial mRNA	XP_001468991.1	444	putative cyclophilin 14	XP_001468991.1	XP_001468991.1	0	Trypanosoma cruzi	Pro_isomerase	3e-11		NA		RPR	0.96	Peptidyl-prolyl cis-trans isomerase cyp11	2e-11	Rhizopus delemar (strain RA 99-880 / ATCC MYA-4621 / FGSC 9543 / NRRL 43880)	XP_001468991.1	NR	XM_001468954.1	62.53	63.8	63.165	5.98105	34.11	36.84	46.19	39.0467	5.28713	34.63	45	56.64	45.4233	5.50536	41.17
XM_001468971.1	LINJ_35_1900	XM_001468971.1	0.870153		XM_001468971.1	XP_001469008.1	hypothetical protein	uc	NR	1e-69	100	XM_001468971.1	318	Leishmania infantum JPCM5 putative 60S Ribosomal protein L36 partial mRNA	XP_001469008.1	105	putative 60S Ribosomal protein L36	XP_001469008.1	XP_001469008.1	8e-70	Leptomonas seymouri	Ribosomal_L36e	2e-33		NA		DALR_1	0.54	60S ribosomal protein L36-1	2e-23	Arabidopsis thaliana	XP_001469008.1	NR	XM_001468971.1	4038.11	3185.92	3612.01	11.8186	1987.16	2075.58	2162.43	2075.06	11.0189	1398.09	1680.15	1485.05	1521.1	10.5709	1372.06
XM_001468975.1	LINJ_35_1940	XM_001468975.1	0.829656		XM_001468975.1	XP_001469012.1	RNA binding protein (Leishmania infantum JPCM5) XP_003863497.1 RNA binding protein	uc	NR	5e-166	100	XM_001468975.1	708	Leishmania infantum JPCM5 conserved hypothetical protein partial mRNA	XP_001469012.1	235	conserved hypothetical protein	XP_001469012.1	XP_001469012.1	6e-177	Strigomonas culicis	ATP11	5e-17		NA		PXA	0.02	ATP synthase mitochondrial F1 complex assembly factor 1	0.0001	Mus musculus	XP_001469012.1	NR	XM_001468975.1	89.76	120.79	105.275	6.71802	47.15	64.64	43.54	51.7767	5.69423	53.47	34.88	39.75	42.7	5.41616	52.64
XM_001468981.1	LINJ_35_2000	XM_001468981.1	0.5962		XM_001468981.1	XP_001469018.1	Unknown product	uk		NA	NA	XM_001468981.1	750	Leishmania infantum JPCM5 putative 40S ribosomal protein S6 partial mRNA	XP_001469018.1	249	putative 40S ribosomal protein S6	XP_001469018.1	XP_001465475.1	3e-177	Trypanosoma grayi	Ribosomal_S6e	1e-51		NA		HDAC_interact	1.8	40S ribosomal protein S6	8e-179	Leishmania major	XP_001469018.1	NR	XM_001468981.1	2622.47	2155.48	2388.97	11.2222	1558.07	1767.68	1623.42	1649.72	10.688	1463.67	1560.2	1286.34	1436.74	10.4886	1320.84
XM_001468985.1	LINJ_35_2040	XM_001468985.1	0.552609		XM_001468985.1	XP_001469022.1	Unknown product	uk		NA	NA	XM_001468985.1	402	Leishmania infantum JPCM5 60S ribosomal protein L32 partial mRNA	XP_001469022.1	133	60S ribosomal protein L32	XP_001469022.1	XP_001469022.1	7e-93	Leptomonas pyrrhocoris	Ribosomal_L32e	1e-48		NA		Agro_virD5	0.5	60S ribosomal protein L32	9e-43	Spodoptera frugiperda	XP_001469022.1	NR	XM_001468985.1	4096	4905.68	4500.84	12.136	2915.83	3275.42	3329.03	3173.43	11.6318	2686.23	2559.31	2463.65	2569.73	11.3274	2345.16
XM_001469001.1	LINJ_35_2320	XM_001469001.1	-0.60461		XM_001469001.1	XP_001469038.1	Unknown product	uk		NA	NA	XM_001469001.1	4530	Leishmania infantum JPCM5 ATP-dependent RNA helicase-like protein partial mRNA	XP_001469038.1	1509	ATP-dependent RNA helicase-like protein	XP_001469038.1	XP_001469038.1	0	Leptomonas pyrrhocoris	DEAD	9e-10		NA		DEXDc	3e-15	Putative ATP-dependent RNA helicase DHX30	9e-35	Homo sapiens	XP_001469038.1	NR	XM_001469001.1	15.86	16.77	16.315	4.02813	33.2	31.16	21.35	28.57	4.83643	25.11	23.81	31.38	26.7667	4.74237	27.65
XM_001469022.1	LINJ_35_2770	XM_001469022.1	-1.18738		XM_001469022.1	XP_001469059.1	Unknown product	uk		NA	NA	XM_001469022.1	2313	Leishmania infantum JPCM5 hypothetical protein partial mRNA	XP_001469059.1	770	hypothetical protein LINJ_35_2770	XP_001469059.1	XP_001469059.1	0	Bodo saltans	SAP130_C	0.001		NA		SET	0.001	Histone-lysine N-methyltransferase SMYD3	0.0003	Mus musculus	XP_001469059.1	NR	XM_001469022.1	31.93	18.41	25.17	4.65363	51.1	75.25	76.66	67.67	6.08044	68.47	80.73	76.65	75.2833	6.23426	70.73
XM_001469032.2	LINJ_35_2450	XM_001469032.2	-0.603775		XM_001469032.2	XP_001469069.2	Unknown product	uk		NA	NA	XM_001469032.2	5379	Leishmania infantum JPCM5 conserved hypothetical protein partial mRNA	XP_001469069.2	1792	conserved hypothetical protein	XP_001469069.2	XP_001469069.2	0	Trypanosoma theileri	PQQ_2	0.01		NA		WD40	0.0003	Transcription initiation factor TFIID subunit 5	3e-05	Saccharomyces cerevisiae (strain ATCC 204508 / S288c)	XP_001469069.2	NR	XM_001469032.2	23.83	18.54	21.185	4.40497	37.34	35.92	39.19	37.4833	5.22818	39.73	34.79	42.77	39.0967	5.28897	43.8
XM_001469052.1	LINJ_35_2860	XM_001469052.1	-1.48616		XM_001469052.1	XP_001469089.1	Unknown product	uk		NA	NA	XM_001469052.1	2118	Leishmania infantum JPCM5 conserved hypothetical protein partial mRNA	XP_001469089.1	705	conserved hypothetical protein	XP_001469089.1	XP_001469089.1	0	Leptomonas pyrrhocoris	MFS_1	4e-21		NA		PSN	1.6	Probable peptide/nitrate transporter At3g43790	1e-21	Arabidopsis thaliana	XP_001469089.1	NR	XM_001469052.1	21.91	18.53	20.22	4.33771	77.68	70.56	44.63	64.29	6.00652	67.56	59.77	61.39	62.9067	5.97514	66.93
XM_001469056.1	LINJ_35_2910	XM_001469056.1	1.09563		XM_001469056.1	XP_001469093.1	40S ribosomal protein S13 (Leishmania infantum JPCM5) XP_001468375.1 40S ribosomal protein S13 (Leishmania infantum JPCM5)	ps	NR	4e-107	100	XM_001469056.1	456	Leishmania infantum JPCM5 conserved hypothetical protein partial mRNA	XP_001469093.1	151	conserved hypothetical protein	XP_001469093.1	XP_001469093.1	5e-102	Strigomonas culicis	DUF2586	0.041		NA		PLEC	0.43	Chromatin assembly factor 1 subunit rlf2	0.35	Schizosaccharomyces pombe (strain 972 / ATCC 24843)	XP_001469093.1	NR	XM_001469056.1	219.3	111.29	165.295	7.3689	62.21	89.58	53.61	68.4667	6.09733	72.56	72.1	50.86	65.1733	6.02621	71.14
XM_001469060.1	LINJ_35_2950	XM_001469060.1	-0.718164		XM_001469060.1	XP_001469097.1	Unknown product	uk		NA	NA	XM_001469060.1	2184	Leishmania infantum JPCM5 conserved hypothetical protein partial mRNA	XP_001469097.1	727	conserved hypothetical protein	XP_001469097.1	XP_001469097.1	0	Leptomonas pyrrhocoris	IFRD	0.21		NA		PTBI	0.23	Chitinase-like protein C25A8.4	0.21	Caenorhabditis elegans	XP_001469097.1	NR	XM_001469060.1	29.69	21.2	25.445	4.66931	46.79	54.98	49.37	50.38	5.65478	47.21	39.8	53.79	46.9333	5.55254	54.96
XM_001469085.1	LINJ_35_3170	XM_001469085.1	-0.993982		XM_001469085.1	XP_001469122.1	DDB1- and CUL4-associated factor 1 - probable fragment	uc	SWISSP	7e-26	27.1	XM_001469085.1	4905	Leishmania infantum JPCM5 conserved hypothetical protein partial mRNA	XP_001469122.1	1634	conserved hypothetical protein	XP_001469122.1	XP_001469122.1	0	Angomonas deanei	CBP_CCPA	0.1		NA		TSPN	0.051	Meiotic recombination protein rec14	0.036	Schizosaccharomyces pombe (strain 972 / ATCC 24843)	XP_001469122.1	NR	XM_001469085.1	14.62	11.94	13.28	3.73118	32.04	31.58	28.18	30.6	4.93546	30.6	32.6	23.4	28.8667	4.85133	35.99
XM_001469101.1	LINJ_35_3330	XM_001469101.1	0.556571		XM_001469101.1	XP_003392817.1	Hsp70 protein	pm	PFAM	0	102.5	XM_001469101.1	552	Leishmania infantum JPCM5 putative 60S ribosomal subunit protein L31 partial mRNA	XP_003392817.1	229	putative 60S ribosomal subunit protein L31	XP_003392817.1	XP_003392817.1	2e-167	Trypanosoma theileri	Ribosomal_L31e	9e-29	60S ribosomal protein L31	3e-25	Centruroides sculpturatus	MgtE_N	0.7	60S ribosomal protein L31	2e-24	Cyanophora paradoxa	XP_003392817.1	NR	XM_001469101.1	3259.95	4275.27	3767.61	11.8794	2812.48	2299.74	2883.77	2665.33	11.3801	2086.63	1906.31	1872.66	1955.2	10.9331	1779.83
XM_001469118.1	LINJ_35_3510	XM_001469118.1	1.00981		XM_001469118.1	XP_001469155.1	NADH dehydrogenase (ubiquinone) 1 alpha subcomplex subunit 9mitochondrial	met/energy	SWISSP	4e-23	85.5	XM_001469118.1	1110	Leishmania infantum JPCM5 conserved hypothetical protein partial mRNA	XP_001469155.1	369	conserved hypothetical protein	XP_001469155.1	XP_001469155.1	0	Strigomonas culicis	peroxidase	0.0001	AGAP005471-PA	3.5	Parasteatoda tepidariorum	HTH_MERR	0.89	Cytochrome c peroxidase, mitochondrial	4e-08	Neosartorya fumigata (strain ATCC MYA-4609 / Af293 / CBS 101355 / FGSC A1100)	XP_001469155.1	NR	XM_001469118.1	79.75	102.2	90.975	6.5074	48.87	37.13	48.99	44.9967	5.49175	47.96	34.61	49.23	43.9333	5.45724	35.74
XM_001469126.1	LINJ_35_3600	XM_001469126.1	-0.734441		XM_001469126.1	XP_001469163.1	Unknown product	uk		NA	NA	XM_001469126.1	2253	Leishmania infantum JPCM5 conserved hypothetical protein partial mRNA	XP_001469163.1	750	conserved hypothetical protein	XP_001469163.1	XP_001469163.1	0	Strigomonas culicis	DUF3584	2e-06	uncharacterized protein LOC110065673	0.13	Orbicella faveolata	SPEC	0.013	Myosin phosphatase Rho-interacting protein	0.85	Homo sapiens	XP_001469163.1	NR	XM_001469126.1	36.93	29.98	33.455	5.06415	45.27	77.91	71.65	64.9433	6.02111	69.15	65.07	66.92	67.0467	6.06709	67.44
XM_001469147.1	LINJ_35_3830	XM_001469147.1	0.681349		XM_001469147.1	XP_001469186.1	Unknown product	uk		NA	NA	XM_001469147.1	438	Leishmania infantum JPCM5 putative 60S ribosomal protein L27A/L29 partial mRNA	XP_001469186.1	145	putative 60S ribosomal protein L27A/L29	XP_001469186.1	XP_001469184.1	2e-103	Trypanosoma vivax Y486	Ribosomal_L27A	5e-22	60S ribosomal protein L27a	2e-49	Harpegnathos saltator	AdoHcyase	0.92	60S ribosomal protein L27a	2e-85	Trypanosoma brucei brucei	XP_001469186.1	NR	XM_001469147.1	2944.68	3480.79	3212.74	11.6496	1911.77	2188.53	2155.15	2085.15	11.0259	1621.11	1866.51	1674.52	1720.71	10.7488	1673.47
XM_001469149.1	LINJ_35_3830	XM_001469149.1	0.54818		XM_001469149.1	XP_001469186.1	60S ribosomal protein L27A/L29 (Leishmania infantumJPCM5) XP_001469186.1 60S ribosomal protein L27A/L29 (Leishmania infantum JPCM5)	ps	NR	2e-103	100	XM_001469149.1	438	Leishmania infantum JPCM5 putative 60S ribosomal protein L27A/L29 partial mRNA	XP_001469186.1	145	putative 60S ribosomal protein L27A/L29	XP_001469186.1	XP_001469184.1	2e-103	Trypanosoma vivax Y486	Ribosomal_L27A	5e-22	60S ribosomal protein L27a	2e-49	Harpegnathos saltator	AdoHcyase	0.92	60S ribosomal protein L27a	2e-85	Trypanosoma brucei brucei	XP_001469186.1	NR	XM_001469149.1	3297.16	3130.36	3213.76	11.65	2056.44	2350.75	2371.15	2259.45	11.1418	1598.2	1705.05	1656.09	1653.11	10.691	1693.48
XM_001469150.1	LINJ_35_3840	XM_001469150.1	0.608347		XM_001469150.1	XP_001469187.1	transmembrane protein 42-like	uc	REFSEQ-INVERTEBRATE	3e-10	85.2	XM_001469150.1	420	Leishmania infantum JPCM5 putative 60S ribosomal protein L23 partial mRNA	XP_001469187.1	139	putative 60S ribosomal protein L23	XP_001469187.1	XP_001469187.1	2e-96	Trypanosoma vivax Y486	Ribosomal_L14	5e-56	60S ribosomal protein L23-like	8e-69	Trachymyrmex septentrionalis	PAC	0.011	60S ribosomal protein L23	1e-79	Trypanosoma cruzi	XP_001469187.1	NR	XM_001469150.1	6070.45	7160.71	6615.58	12.6917	4436.28	4486.82	4621.16	4514.75	12.1404	3523.59	3551.31	3262.19	3445.7	11.7506	3111.93
XM_001469160.1	LINJ_35_3940	XM_001469160.1	0.829263		XM_001469160.1	XP_001469197.1	Unknown product	uk		NA	NA	XM_001469160.1	1026	Leishmania infantum JPCM5 conserved hypothetical protein partial mRNA	XP_001469197.1	341	conserved hypothetical protein	XP_001469197.1	XP_001469197.1	0	Phytomonas sp. isolate Hart1	XOO_2897-deam	0.58		NA		CY	1.7	Peptidase E	0.29	Citrobacter koseri (strain ATCC BAA-895 / CDC 4225-83 / SGSC4696)	XP_001469197.1	NR	XM_001469160.1	177.58	126.62	152.1	7.24888	93.49	95.12	62.01	83.54	6.3844	77.15	61.54	54.99	64.56	6.01257	64.84
XM_001469243.1	LINJ_35_4790	XM_001469243.1	-0.837466		XM_001469243.1	XP_001469280.1	Unknown product	uk		NA	NA	XM_001469243.1	324	Leishmania infantum JPCM5 putative glycine cleavage system H protein (GCVH), partial mRNA	XP_001469280.1	107	putative glycine cleavage system H protein	XP_001469280.1	XP_001469280.1	5e-71	Phytomonas sp. isolate EM1	GCV_H	3e-38	glycine cleavage system H protein, mitochondrial	1e-33	Biomphalaria glabrata	LNS2	0.19	Glycine cleavage system H protein	3e-32	Desulfovibrio vulgaris (strain Miyazaki F / DSM 19637)	XP_001469280.1	NR	XM_001469243.1	247.54	369.5	308.52	8.26922	576.54	720.67	610.2	635.803	9.31244	539.78	532.21	395.74	489.243	8.93441	478
XM_001469265.1	LINJ_35_5120	XM_001469265.1	-0.823728		XM_001469265.1	XP_001469302.1	Unknown product	uk		NA	NA	XM_001469265.1	1899	Leishmania infantum JPCM5 putative biopterin transporter (BT1), partial mRNA	XP_001469302.1	632	putative biopterin transporter	XP_001469302.1	XP_001469302.1	0	Leishmania mexicana	BT1	5e-157	solute carrier family 52, riboflavin transporter, member 3-B-like	0.22	Drosophila simulans	LON	3	Probable folate-biopterin transporter 6	6e-12	Arabidopsis thaliana	XP_001469302.1	NR	XM_001469265.1	41.02	37.85	39.435	5.3014	69.81	92.8	78.78	80.4633	6.33026	85.45	67.14	85.02	79.2033	6.30749	85.12
XM_001469266.1	LINJ_35_5130	XM_001469266.1	-1.64544		XM_001469266.1	XP_001469303.1	hypothetical protein	uc	NR	0	100	XM_001469266.1	921	Leishmania infantum JPCM5 conserved hypothetical protein partial mRNA	XP_001469303.1	306	conserved hypothetical protein	XP_001469303.1	XP_001469303.1	0	Leptomonas pyrrhocoris	AAA_28	0.0002	ATPase WRNIP1-like	0.36	Atta colombica	AAA	0.0002	2-phosphoglycerate kinase	2e-13	Pyrococcus horikoshii (strain ATCC 700860 / DSM 12428 / JCM 9974 / NBRC 100139 / OT-3)	XP_001469303.1	NR	XM_001469266.1	36.54	21.07	28.805	4.84825	101.49	132.05	92.51	108.683	6.76399	125.38	132.28	92.69	116.783	6.86769	112.89
XM_001469284.1	LINJ_35_5310	XM_001469284.1	-0.824532		XM_001469284.1	XP_001469321.1	Unknown product	uk		NA	NA	XM_001469284.1	1041	Leishmania infantum JPCM5 conserved hypothetical protein partial mRNA	XP_001469321.1	346	conserved hypothetical protein	XP_001469321.1	XP_001469321.1	0	Phytomonas sp. isolate Hart1	Ank_2	1e-07	ankyrin repeat domain-containing protein 54	1e-06	Stomoxys calcitrans	ANK	3e-05	Potassium channel AKT1	2e-06	Oryza sativa subsp. japonica	XP_001469321.1	NR	XM_001469284.1	114.33	98.9	106.615	6.73627	262.75	193.36	199.63	218.58	7.77202	189.73	237.71	195.64	207.693	7.69831	203.6
XM_001469300.1	LINJ_35_5050	XM_001469300.1	-1.36347		XM_001469300.1	XP_001469337.1	Unknown product	uk		NA	NA	XM_001469300.1	780	Leishmania infantum JPCM5 conserved hypothetical protein partial mRNA	XP_001469337.1	259	conserved hypothetical protein	XP_001469337.1	XP_001469337.1	0	Trypanosoma grayi	MRP-S26	0.78	AGAP011314-PA, partial	3.9	Acromyrmex echinatior	H2A	0.21	2-isopropylmalate synthase	0.82	Paraburkholderia phytofirmans (strain DSM 17436 / LMG 22146 / PsJN)	XP_001469337.1	NR	XM_001469300.1	22.2	5.12	13.66	3.77189	52.47	54.06	58.14	54.89	5.77847	47.6	49.69	61.13	52.8067	5.72265	54.86
XM_001469306.1	LINJ_36_6550	XM_001469306.1	-0.761008		XM_001469306.1	XP_001469343.1	Unknown product	uk		NA	NA	XM_001469306.1	1704	Leishmania infantum JPCM5 glucose transporter, lmgt2 partial mRNA	XP_001469343.1	567	glucose transporter, lmgt2	XP_001469343.1	XP_001469343.1	0	Leishmania mexicana	Sugar_tr	1e-77	expressed hypothetical protein	5e-13	Wasmannia auropunctata	GDNF	0.05	Probable transport protein	0	Leishmania enriettii	XP_001469343.1	NR	XM_001469306.1	1961.78	2172.06	2066.92	11.0133	3702.48	3800.6	3859.17	3787.42	11.887	4521.43	5189.44	4359.07	4689.98	12.1954	4558.95
XM_001469309.1	LINJ_36_5580	XM_001469309.1	0.648106		XM_001469309.1	XP_001469346.1	Kinesin motor domain	uc	PFAM	1e-106	98.1	XM_001469309.1	3768	Leishmania infantum JPCM5 putative protein kinase partial mRNA	XP_001469346.1	1255	putative protein kinase	XP_001469346.1	XP_001469346.1	0	Trypanosoma grayi	Pkinase	2e-53	serine/threonine-protein kinase PLK1-like isoform X2	2e-31	Crassostrea gigas	S_TKc	8e-65	Calcium-dependent protein kinase	1e-35	Daucus carota	XP_001469346.1	NR	XM_001469309.1	25.57	26.73	26.15	4.70874	10.39	21.35	13.95	15.23	3.92884	21.55	19.15	25.48	22.06	4.46336	21.4
XM_001469317.1	LINJ_36_6520	XM_001469317.1	-0.712017		XM_001469317.1	XP_001469354.1	Unknown product	uk		NA	NA	XM_001469317.1	1116	Leishmania infantum JPCM5 metallo-peptidase, Clan MA(E), Family M32 partial mRNA	XP_001469354.1	371	metallo-peptidase, Clan MA(E), Family M32	XP_001469354.1	SOX70513.1	0	Angomonas deanei	Peptidase_M32	4e-48	uncharacterized protein LOC105396246	2e-80	Drosophila rhopaloa	LamGL	2.7	Carboxypeptidase 1	1e-47	Bacillus subtilis (strain 168)	XP_001469354.1	NR	XM_001469317.1	83.05	81.27	82.16	6.36036	145.01	162.08	158.78	155.29	7.27882	129.97	132.45	124.28	128.9	7.01011	102.89
XM_001469321.1	LINJ_36_6610	XM_001469321.1	0.684849		XM_001469321.1	XP_001469358.1	hypothetical protein	uc	NR	4e-144	100	XM_001469321.1	585	Leishmania infantum JPCM5 conserved hypothetical protein partial mRNA	XP_001469358.1	194	conserved hypothetical protein	XP_001469358.1	XP_001469358.1	3e-138	Phytomonas sp. isolate Hart1	Pox_MCEL	0.002	vacuolar protein sorting-associated protein 13C isoform X2	6	Nicrophorus vespilloides	C8	7.2	Translocation protein SEC63 homolog	3.2	Mus musculus	XP_001469358.1	NR	XM_001469321.1	170.57	138.44	154.505	7.27151	67.2	114.14	77.21	86.1833	6.42934	96.77	97.22	98.43	97.4733	6.60694	98.4
XM_001469337.1	LINJ_36_6770	XM_001469337.1	1.05355		XM_001469337.1	XP_001469374.1	Unknown product	uk		NA	NA	XM_001469337.1	2004	Leishmania infantum JPCM5 putative histidine secretory acid phosphatase partial mRNA	XP_001469374.1	667	putative histidine secretory acid phosphatase	XP_001469374.1	XP_001469374.1	0	Leishmania panamensis	His_Phos_2	1e-15	probable endo-1,3(4)-beta-glucanase AO090023000083	2e-17	Acanthaster planci	PGAM	0.35		NA		XP_001469374.1	NR	XM_001469337.1	73.73	53.2	63.465	5.98789	21.29	28.98	32.98	27.75	4.79442	23.38	15.93	18.29	19.2	4.26303	11.97
XM_001469346.2	LINJ_36_6860	XM_001469346.2	-1.94898		XM_001469346.2	XP_001469383.2	Unknown product	uk		NA	NA	XM_001469346.2	780	Leishmania infantum JPCM5 putative protein-l-isoaspartate o-methyltransferase partial mRNA	XP_001469383.2	259	putative protein-l-isoaspartate o-methyltransferase	XP_001469383.2	XP_001469383.2	0	Trypanosoma cruzi	PCMT	4e-51	protein-L-isoaspartate(D-aspartate) O-methyltransferase-like	4e-47	Bactrocera dorsalis	LNS2	0.13	Protein-L-isoaspartate O-methyltransferase 1	7e-46	Arabidopsis thaliana	XP_001469383.2	NR	XM_001469346.2	0	15.36	7.68	2.94111	44.6	43.59	50.38	46.19	5.52951	46.24	45.03	35.39	42.22	5.39985	48.01
XM_001469348.1	LINJ_36_7070	XM_001469348.1	0.620503		XM_001469348.1	XP_001469385.1	hypothetical protein	uc	NR	0	100	XM_001469348.1	777	Leishmania infantum JPCM5 conserved hypothetical protein partial mRNA	XP_001469385.1	258	conserved hypothetical protein	XP_001469385.1	XP_001469385.1	0	Trypanosoma cruzi	OSCP	2e-09	ATP synthase subunit O, mitochondrial	0.001	Ceratina calcarata	Glyco_32	0.15	ATP synthase subunit delta	0.12	Gemmatimonas aurantiaca (strain T-27 / DSM 14586 / JCM 11422 / NBRC 100505)	XP_001469385.1	NR	XM_001469348.1	414.76	390.95	402.855	8.65412	282.01	269.78	256.98	269.59	8.07462	226.81	256.6	237.57	240.327	7.90885	231.95
XM_001469368.1	LINJ_36_7300	XM_001469368.1	-0.634035		XM_001469368.1	XP_001469405.1	DnaJ molecular chaperone homology domain	pm	SMART	1e-05	106.6	XM_001469368.1	1107	Leishmania infantum JPCM5 conserved hypothetical protein partial mRNA	XP_001469405.1	368	conserved hypothetical protein	XP_001469405.1	XP_001469405.1	0	Strigomonas culicis	Atg14	0.002		NA		CDC37_N	0.087		NA		XP_001469405.1	NR	XM_001469368.1	65.18	44.42	54.8	5.7761	110.3	109.39	87.94	102.543	6.68009	103.47	107.77	81.59	97.61	6.60896	98.4
XM_001469372.1	LINJ_36_7340	XM_001469372.1	0.517363		XM_001469372.1	XP_001469409.1	AGAP013461-PA	uc	REFSEQ-INVERTEBRATE	5e-09	34.2	XM_001469372.1	840	Leishmania infantum JPCM5 putative acetyltransferase partial mRNA	XP_001469409.1	279	putative acetyltransferase	XP_001469409.1	XP_001469409.1	0	Leishmania guyanensis	MOZ_SAS	5e-60	Histone acetyltransferase Tip60 homolog	1e-42	Helobdella robusta	ZnF_C2H2	1.1	Histone acetyltransferase Tip60 homolog	1e-43	Caenorhabditis elegans	XP_001469409.1	NR	XM_001469372.1	170.83	211.11	190.97	7.5772	151.43	134.2	99.43	128.353	7.00398	119.62	119.5	103.17	114.097	6.83411	138.23
XM_001469373.1	LINJ_36_7350	XM_001469373.1	0.984738		XM_001469373.1	XP_001469410.1	Unknown product	uk		NA	NA	XM_001469373.1	375	Leishmania infantum JPCM5 cytochrome c oxidase subunit I partial mRNA	XP_001469410.1	124	cytochrome c oxidase subunit I	XP_001469410.1	XP_001469410.1	2e-87	Angomonas deanei	SPOR	0.19	outer dense fiber protein 3B	8.2	Microplitis demolitor	PP2Ac	0.079	Tyrosine-protein kinase transforming protein Fps	0.74	Fujinami sarcoma virus	XP_001469410.1	NR	XM_001469373.1	591.73	789.58	690.655	9.43182	322.26	337.25	415.31	358.273	8.48492	391	395.67	445.67	410.78	8.68222	376.4
XM_001469374.1	LINJ_36_7360	XM_001469374.1	1.16262		XM_001469374.1	XP_001469411.1	methyltransferase (Leishmania infantum JPCM5) XP_003865097.1 tRNA (guanine-N(7)-)-methyltransferase	ps	NR	0	100	XM_001469374.1	726	Leishmania infantum JPCM5 conserved hypothetical protein partial mRNA	XP_001469411.1	241	conserved hypothetical protein	XP_001469411.1	XP_001469411.1	0	Strigomonas culicis	PSP1	1e-36	uncharacterized protein PB7E8.02-like	3e-16	Limulus polyphemus	Citrate_ly_lig	0.08	Uncharacterized protein PB7E8.02	5e-21	Schizosaccharomyces pombe (strain 972 / ATCC 24843)	XP_001469411.1	NR	XM_001469374.1	377.33	357.11	367.22	8.5205	225.85	140.62	143.6	170.023	7.40959	133.39	172.59	164.78	156.92	7.29389	176.24
XM_001469383.1	LINJ_36_2580	XM_001469383.1	-0.838506		XM_001469383.1	XP_001469420.1	protein phosphatase 2C-like protein (Leishmania infantum JPCM5) CAM71682.2 protein phosphatase 2C-like protein (Leishmania infantum JPCM5) SOX69093.1	st	NR	0	100	XM_001469383.1	1356	Leishmania infantum JPCM5 conserved hypothetical protein partial mRNA	XP_001469420.1	451	conserved hypothetical protein	XP_001469420.1	XP_001469420.1	0	Trypanosoma grayi	CCDC71L	0.28	hypothetical protein CRE_06536	2.8	Caenorhabditis remanei	AP2Ec	1.1	Histamine H1 receptor	2.2	Rattus norvegicus	XP_001469420.1	NR	XM_001469383.1	16.55	27.27	21.91	4.45352	47.5	52	49.53	49.6767	5.6345	57.94	66.97	64.24	63.05	5.97842	63.6
XM_001469428.1	LINJ_36_1460	XM_001469428.1	-0.899717		XM_001469428.1	XP_001469465.1	PHD-like zinc-binding domain	uc	PFAM	1e-16	100	XM_001469428.1	1353	Leishmania infantum JPCM5 conserved hypothetical protein partial mRNA	XP_001469465.1	450	conserved hypothetical protein	XP_001469465.1	XP_001469465.1	0	Angomonas deanei	ARL2_Bind_BART	2e-37	cilia- and flagella-associated protein 36-like isoform X2	5e-22	Neodiprion lecontei	UIM	0.099	Cilia- and flagella-associated protein 36	1e-19	Xenopus tropicalis	XP_001469465.1	NR	XM_001469428.1	35.54	32.8	34.17	5.09466	75.62	91.22	53.79	73.5433	6.20052	82.03	65.48	72.13	73.2133	6.19403	63.75
XM_001469430.1	LINJ_36_1430	XM_001469430.1	-0.666413		XM_001469430.1	XP_001469467.1	Unknown product	uk		NA	NA	XM_001469430.1	1818	Leishmania infantum JPCM5 conserved hypothetical protein partial mRNA	XP_001469467.1	605	conserved hypothetical protein	XP_001469467.1	XP_001469467.1	0	Leptomonas pyrrhocoris	Trypsin_2	2e-05	uncharacterized protein LOC101845117	0.011	Crassostrea gigas	ARM	0.84	Uncharacterized protein y4fB	0.22	Sinorhizobium fredii (strain NBRC 101917 / NGR234)	XP_001469467.1	NR	XM_001469430.1	42.98	27.76	35.37	5.14445	71.12	63.48	72.04	68.88	6.10601	71.63	70.95	69.15	70.5767	6.14112	67.5
XM_001469432.1	LINJ_36_1410	XM_001469432.1	-1.01532		XM_001469432.1	XP_001469469.1	SCAMP family	tr	PFAM	6e-48	100.5	XM_001469432.1	663	Leishmania infantum JPCM5 putative adenylate kinase partial mRNA	XP_001469469.1	220	putative adenylate kinase	XP_001469469.1	XP_001469469.1	3e-158	Leptomonas seymouri	ADK	4e-62	adenylate kinase-like	1e-37	Limulus polyphemus	AAA	0.006	Adenylate kinase 5, chloroplastic	3e-59	Arabidopsis thaliana	XP_001469469.1	NR	XM_001469432.1	43.22	43.62	43.42	5.44029	98.98	118.85	127.36	115.063	6.84628	91.04	78.43	99.85	89.7733	6.48822	91.81
XM_001469440.1	LINJ_36_1320	XM_001469440.1	-0.793989		XM_001469440.1	XP_001469477.1	carboxypeptidase-	met/aa	NR	0	81.5	XM_001469440.1	1116	Leishmania infantum JPCM5 fructose-1,6-bisphosphate aldolase (ALD), partial mRNA	XP_001469477.1	371	fructose-1,6-bisphosphate aldolase	XP_001469477.1	XP_001469477.1	0	Leptomonas seymouri	Glycolytic	0	fructose-bisphosphate aldolase	2e-114	Galendromus occidentalis	CPSase_sm_chain	0.26	Fructose-bisphosphate aldolase, glycosomal	0	Trypanosoma brucei brucei	XP_001469477.1	NR	XM_001469440.1	845.49	856.7	851.095	9.73318	1583.97	1637.48	1589.06	1603.5	10.647	1661.18	1864.68	1513.82	1679.89	10.7142	1671.18
XM_001469444.1	LINJ_36_1280	XM_001469444.1	-1.19589		XM_001469444.1	XP_001469481.1	sterol C-24 reductase (Leishmania infantum JPCM5) XP_003863897.1 sterol C-24 reductase	met/lipd	NR	0	100	XM_001469444.1	1491	Leishmania infantum JPCM5 conserved hypothetical protein partial mRNA	XP_001469481.1	496	conserved hypothetical protein	XP_001469481.1	XP_001469481.1	0	Leptomonas pyrrhocoris	FliJ	0.23		NA		VPS10	1.4	Histone-lysine N-methyltransferase 2C	2.4	Mus musculus	XP_001469481.1	NR	XM_001469444.1	51.13	36.86	43.995	5.45927	110.79	125.52	111.59	115.967	6.85757	106.39	127.04	122.75	118.727	6.8915	118.75
XM_001469504.1	LINJ_36_0680	XM_001469504.1	0.83826		XM_001469504.1	XP_001469541.1	CH-like domain in sperm protein	uc	PFAM	4e-45	101.1	XM_001469504.1	798	Leishmania infantum JPCM5 conserved hypothetical protein partial mRNA	XP_001469541.1	265	conserved hypothetical protein	XP_001469541.1	XP_001469541.1	0	Strigomonas culicis	ATP-synt_Eps	0.0002		NA		PP2Ac	0.3	ATP synthase subunit epsilon, mitochondrial	1.1	Homo sapiens	XP_001469541.1	NR	XM_001469504.1	155.55	274.11	214.83	7.74705	107.24	122.2	124.48	117.973	6.88232	104.58	99.74	133.09	112.47	6.8134	97.34
XM_001469510.1	LINJ_36_0620	XM_001469510.1	0.905772		XM_001469510.1	XP_001469547.1	Unknown product	uk		NA	NA	XM_001469510.1	2241	Leishmania infantum JPCM5 putative Mitochondrial elongation factor G (MEFG), partial mRNA	XP_001469547.1	746	putative Mitochondrial elongation factor G	XP_001469547.1	XP_001469547.1	0	Angomonas deanei	GTP_EFTU	1e-69	elongation factor G, mitochondrial-like	0	Papilio machaon	EFG_IV	4e-22	Elongation factor G, mitochondrial	0	Sclerotinia sclerotiorum (strain ATCC 18683 / 1980 / Ss-1)	XP_001469547.1	NR	XM_001469510.1	66.03	92.03	79.03	6.30433	39.83	43.23	44.44	42.5	5.40939	40.88	25.98	36.89	34.5833	5.11201	41.44
XM_001469525.1	LINJ_36_0470	XM_001469525.1	0.751167		XM_001469525.1	XP_001469562.1	Src homology 3	uc	SMART	2e-18	89.2	XM_001469525.1	1449	Leishmania infantum JPCM5 conserved hypothetical protein partial mRNA	XP_001469562.1	482	conserved hypothetical protein	XP_001469562.1	XP_001469562.1	0	Trypanosoma grayi	DUF4373	0.26	protein TBRG4-like	0.13	Onthophagus taurus	OMPdecase	0.51	Probable quinone oxidoreductase	0.71	Saccharomyces cerevisiae (strain ATCC 204508 / S288c)	XP_001469562.1	NR	XM_001469525.1	46.16	60.84	53.5	5.74147	25.98	33.67	26.86	28.8367	4.84983	35.69	28.06	41.42	35.0567	5.13162	44.71
XM_001469562.1	LINJ_36_0080	XM_001469562.1	0.751447		XM_001469562.1	XP_001469599.1	Unknown product	uk		NA	NA	XM_001469562.1	768	Leishmania infantum JPCM5 stress-inducible protein STI1 homolog partial mRNA	XP_001469599.1	255	stress-inducible protein STI1 homolog	XP_001469599.1	XP_001469599.1	0	Leishmania donovani	TPR_2	2e-06	hypothetical protein T265_14764	4e-29	Pediculus humanus corporis	TPR	3e-06	RNA polymerase II-associated protein 3	3e-28	Mus musculus	XP_001469599.1	NR	XM_001469562.1	492.91	511.16	502.035	8.97164	283.27	312.63	339.53	311.81	8.28452	268.77	289.44	283.49	280.567	8.1322	270.12
XM_001469565.1	LINJ_36_0050	XM_001469565.1	0.587745		XM_001469565.1	XP_001469602.1	Unknown product	uk		NA	NA	XM_001469565.1	1662	Leishmania infantum JPCM5 putative PUF1 (PUF1), partial mRNA	XP_001469602.1	553	putative PUF1	XP_001469602.1	XP_001469602.1	0	Strigomonas culicis	PUF	0.0001	hypothetical protein TRIADDRAFT_28798	4e-23	Drosophila obscura	Pumilio	3e-07	Pumilio domain-containing protein C6G9.14	6e-46	Schizosaccharomyces pombe (strain 972 / ATCC 24843)	XP_001469602.1	NR	XM_001469565.1	132.55	98.28	115.415	6.85069	82.81	73.63	79.35	78.5967	6.2964	80.05	83.12	80.28	81.15	6.34252	83.61
XM_001469568.1	LINJ_25_2560	XM_001469568.1	1.00852		XM_001469568.1	XP_003392606.1	histone H4 (Leishmania infantum JPCM5) XP_003864717.1 histone H4 (Leishmania donovani) CAM72039.1 histone H4 (Leishmania infantum JPCM5) CBZ38037.1	nr	NR	1e-63	100	XM_001469568.1	303	Leishmania infantum JPCM5 histone H4 partial mRNA	XP_003392606.1	100	histone H4	XP_003392606.1	XP_001464339.1	8e-64	Leishmania infantum	CENP-T_C	0.0001	GM13181	5e-34	Priapulus caudatus	H4	2e-31	Histone H4	3e-33	Chlamydomonas reinhardtii	XP_003392606.1	NR	XM_001469568.1	5245.26	4714.61	4979.94	12.2819	2714.71	2436.74	2567.7	2573.05	11.3293	2438.48	2057.02	1881.78	2125.76	11.0538	2324.22
XM_001469601.1	LINJ_36_3960	XM_001469601.1	0.606621		XM_001469601.1	XP_001469638.1	ubiquitin related modifier (urm1)-like protein (Leishmania infantumJPCM5) CAM71718.1 ubiquitin related modifier (urm1)-like protein (Leishmania	prot	NR	8e-67	100	XM_001469601.1	312	Leishmania infantum JPCM5 putative basic transcription factor 3a partial mRNA	XP_001469638.1	103	putative basic transcription factor 3a	XP_001469638.1	XP_001469638.1	1e-69	Trypanosoma cruzi cruzi	NAC	1e-13	predicted protein	2e-20	Amphimedon queenslandica	HX	0.073	Transcription factor BTF3 homolog 4	1e-19	Xenopus tropicalis	XP_001469638.1	NR	XM_001469601.1	2943.22	2894.51	2918.86	11.5112	1913.26	2074.89	1974.49	1987.55	10.9568	1618.3	1785.25	1582.96	1662.17	10.6989	1495.62
XM_001469613.1	LINJ_36_3840	XM_001469613.1	0.962014		XM_001469613.1	XP_001469650.1	Unknown product	uk		NA	NA	XM_001469613.1	669	Leishmania infantum JPCM5 nudix hydrolase-like protein partial mRNA	XP_001469650.1	222	nudix hydrolase-like protein	XP_001469650.1	XP_001469650.1	4e-163	Phytomonas sp. isolate Hart1	NUDIX	7e-11	C. briggsae CBR-NDX-2 protein	1e-31	Lingula anatina	REC	0.15	Putative nudix hydrolase 2	6e-30	Caenorhabditis elegans	XP_001469650.1	NR	XM_001469613.1	96.18	92.45	94.315	6.55942	53.68	35.68	46.65	45.3367	5.50261	44.2	49.53	58.09	50.6067	5.66126	59.85
XM_001469614.1	LINJ_36_3830	XM_001469614.1	0.683855		XM_001469614.1	XP_001469651.1	Unknown product	uk		NA	NA	XM_001469614.1	1758	Leishmania infantum JPCM5 conserved hypothetical protein partial mRNA	XP_001469651.1	585	conserved hypothetical protein	XP_001469651.1	XP_001469651.1	0	Angomonas deanei	DUF1619	5e-55	tectonic-1 isoform X2	3e-12	Zootermopsis nevadensis	PAS	1.7	Tectonic-3	3e-12	Mus musculus	XP_001469651.1	NR	XM_001469614.1	155.06	121.29	138.175	7.11035	91.63	89.61	80.91	87.3833	6.44929	99.38	78.23	85.25	87.62	6.45319	94.76
XM_001469616.1	LINJ_36_3810	XM_001469616.1	0.592554		XM_001469616.1	XP_001469653.1	serine/threonine-protein phosphatase 2A activator-like	st	REFSEQ-INVERTEBRATE	1e-59	98.8	XM_001469616.1	1182	Leishmania infantum JPCM5 conserved hypothetical protein partial mRNA	XP_001469653.1	393	conserved hypothetical protein	XP_001469653.1	XP_001469653.1	0	Angomonas deanei	Sen15	0.004	POC1 centriolar protein homolog	1e-08	Varroa jacobsoni	WD40	9e-05	Probable serine/threonine-protein kinase PkwA	2e-08	Thermomonospora curvata	XP_001469653.1	NR	XM_001469616.1	104.6	136.52	120.56	6.91361	68.32	82.17	86.51	79	6.30378	95.29	76.54	93.76	88.53	6.46809	84.69
XM_001469619.1	LINJ_36_3780	XM_001469619.1	-1.03501		XM_001469619.1	XP_001469656.1	basic transcription factor 3a (Leishmania infantum JPCM5) XP_003865510.1 basic transcription factor 3a	tf	NR	1e-69	100	XM_001469619.1	312	Leishmania infantum JPCM5 conserved hypothetical protein partial mRNA	XP_001469656.1	103	conserved hypothetical protein	XP_001469656.1	XP_001469656.1	4e-71	Phytomonas sp. isolate EM1	EF-hand_7	2e-14	EF-hand calcium-binding domain-containing protein 7	2e-06	Drosophila yakuba	PI3Ka	0.004	Parvalbumin alpha	7e-05	Triakis semifasciata	XP_001469656.1	NR	XM_001469619.1	960.42	857.63	909.025	9.82818	2398.45	1849.75	2055.64	2101.28	11.0371	1566.1	1896.32	1481.92	1648.11	10.6866	1794.74
XM_001469626.1	LINJ_36_3700	XM_001469626.1	0.594737		XM_001469626.1	XP_001469663.1	fructose-16-bisphosphate aldolase (Leishmania infantum JPCM5) XP_003865248.1 fructose-1	uc	NR	0	100	XM_001469626.1	1116	Leishmania infantum JPCM5 conserved hypothetical protein partial mRNA	XP_001469663.1	371	conserved hypothetical protein	XP_001469663.1	XP_001469663.1	0	Trypanosoma equiperdum	TPR_1	0.044	peptidyl-prolyl cis-trans isomerase D-like	9e-09	Mizuhopecten yessoensis	TPR	0.2	Small glutamine-rich tetratricopeptide repeat-containing protein 2	1e-09	Ustilago maydis (strain 521 / FGSC 9021)	XP_001469663.1	NR	XM_001469626.1	123.3	125.29	124.295	6.95762	69.4	87.64	84.58	80.54	6.33163	57.56	68.8	65.96	64.1067	6.0024	75.21
XM_001469639.1	LINJ_36_3560	XM_001469639.1	0.770972		XM_001469639.1	XP_001469676.1	ubiquinol-cytochrome-c reductase-like protein (Leishmania infantumJPCM5) XP_003863352.1 ubiquinol-cytochrome-c reductase-like protein (Leishmania	met/energy	NR	5e-44	100	XM_001469639.1	213	Leishmania infantum JPCM5 putative ribosomal protein L29 partial mRNA	XP_001469676.1	70	putative ribosomal protein L29	XP_001469676.1	XP_001469676.1	2e-41	Trypanosoma brucei gambiense DAL972	Ribosomal_L29e	1e-05	60S ribosomal protein L29	5e-10	Drosophila persimilis	BOP1NT	0.099	60S ribosomal protein L29	9e-09	Drosophila melanogaster	XP_001469676.1	NR	XM_001469639.1	4286.52	3245.02	3765.77	11.8787	1740.05	2107.09	2341.94	2063.03	11.0105	941.94	1626.91	1493.73	1354.19	10.4032	1130.76
XM_001469640.1	LINJ_36_3550	XM_001469640.1	0.795862		XM_001469640.1	XP_001469677.1	ribosomal protein L29 (Leishmania infantum JPCM5) CAM72787.1 ribosomal protein L29 (Leishmania infantum JPCM5) SOX70214.1	ps	NR	2e-41	100	XM_001469640.1	213	Leishmania infantum JPCM5 putative ribosomal protein L29 partial mRNA	XP_001469677.1	70	putative ribosomal protein L29	XP_001469677.1	XP_001469677.1	2e-41	Trypanosoma cruzi cruzi	Ribosomal_L29e	1e-05	60S ribosomal protein L29	4e-11	Cephus cinctus	Cir_N	0.15	60S ribosomal protein L29	3e-10	Drosophila melanogaster	XP_001469677.1	NR	XM_001469640.1	5071.92	3057.94	4064.93	11.989	2243.44	2378.64	2428.82	2350.3	11.1986	1484.05	1720.71	1612.91	1605.89	10.6492	1325.05
XM_001469649.1	LINJ_36_3450	XM_001469649.1	1.13904		XM_001469649.1	XP_001469686.1	golgi SNARE protein-like protein (Leishmania infantum JPCM5) XP_003865536.1 golgi SNARE protein-like protein (Leishmania donovani) CAM72722.1 golgi	pe	NR	0	100	XM_001469649.1	831	Leishmania infantum JPCM5 conserved hypothetical protein partial mRNA	XP_001469686.1	276	conserved hypothetical protein	XP_001469686.1	XP_001469686.1	0	Angomonas deanei	Macro	0.021	phytanoyl-CoA dioxygenase domain-containing protein 1 homolog	3.2	Lingula anatina	A1pp	0.0004	Macro domain-containing protein CT2219	0.33	Chlorobium tepidum (strain ATCC 49652 / DSM 12025 / NBRC 103806 / TLS)	XP_001469686.1	NR	XM_001469649.1	119.46	80.77	100.115	6.64551	58.42	43.69	25.17	42.4267	5.4069	41.64	38.9	34.33	38.29	5.2589	40.83
XM_001469656.1	LINJ_36_3020	XM_001469656.1	0.662701		XM_001469656.1	XP_001469694.1	Protein phosphatase inhibitor 2	st	PFAM	2e-25	104	XM_001469656.1	414	Leishmania infantum JPCM5 40S ribosomal protein S24e (S24E-1), partial mRNA	XP_001469694.1	137	40S ribosomal protein S24e	XP_001469694.1	XP_001469693.1	1e-94	Trypanosoma rangeli SC58	Ribosomal_S24e	7e-08	40S ribosomal protein S24-like isoform X1	5e-35	Exaiptasia pallida	GatB_Yqey	0.83	40S ribosomal protein S24-2	2e-31	Arabidopsis thaliana	XP_001469694.1	NR	XM_001469656.1	2947.39	3272.19	3109.79	11.6026	1988.08	2094.57	2086.6	2056.42	11.0059	1707.49	1905.47	1817.68	1810.21	10.8219	1786.6
XM_001469657.1	LINJ_36_3020	XM_001469657.1	0.662701		XM_001469657.1	XP_001469694.1	40S ribosomal protein S24e (Leishmania infantum JPCM5) XP_001469694.1 40S ribosomal protein S24e (Leishmania infantum JPCM5) XP_001686865.1 40S	ps	NR	1e-94	100	XM_001469657.1	414	Leishmania infantum JPCM5 40S ribosomal protein S24e (S24E-2), partial mRNA	XP_001469694.1	137	40S ribosomal protein S24e	XP_001469694.1	XP_001469693.1	1e-94	Trypanosoma rangeli SC58	Ribosomal_S24e	7e-08	40S ribosomal protein S24-like isoform X1	5e-35	Exaiptasia pallida	GatB_Yqey	0.83	40S ribosomal protein S24-2	2e-31	Arabidopsis thaliana	XP_001469694.1	NR	XM_001469657.1	2947.39	3272.19	3109.79	11.6026	1988.08	2094.57	2086.6	2056.42	11.0059	1707.49	1905.47	1817.68	1810.21	10.8219	1786.6
XM_001469658.1	LINJ_36_3030	XM_001469658.1	-0.507808		XM_001469658.1	XP_001469695.1	Unknown product	uk		NA	NA	XM_001469658.1	5154	Leishmania infantum JPCM5 conserved hypothetical protein partial mRNA	XP_001469695.1	1717	conserved hypothetical protein	XP_001469695.1	XP_001469695.1	0	Angomonas deanei	ASH	0.17	cilia- and flagella-associated protein 65-like isoform X2	9e-114	Biomphalaria glabrata	GDNF	0.22	Cilia- and flagella-associated protein 65	2e-89	Mus musculus	XP_001469695.1	NR	XM_001469658.1	31.26	26.04	28.65	4.84046	47.22	48.9	41.95	46.0233	5.52429	51.79	45.16	56.44	51.13	5.6761	53.66
XM_001469659.1	LINJ_36_3040	XM_001469659.1	-1.00527		XM_001469659.1	XP_001469696.1	sec1 family domain-containing protein 1	uc	REFSEQ-INVERTEBRATE	3e-91	109.9	XM_001469659.1	2052	Leishmania infantum JPCM5 ATP-binding cassette protein subfamily G, member 6 (putative ABCG6), partial mRNA	XP_001469696.1	683	ATP-binding cassette protein subfamily G, member 6	XP_001469696.1	XP_001469696.1	0	Leptomonas pyrrhocoris	ABC2_membrane	1e-32	ATP-binding cassette sub-family G member 2-like	3e-110	Acanthaster planci	AAA	3e-05	ATP-binding cassette sub-family G member 2	1e-96	Sus scrofa	XP_001469696.1	NR	XM_001469659.1	7.55	13.94	10.745	3.42559	38.38	23.73	22.42	28.1767	4.81643	28.69	27.74	36.67	31.0333	4.95575	38.31
XM_001469680.1	LINJ_36_3250	XM_001469680.1	0.521558		XM_001469680.1	XP_001469717.1	Unknown product	uk		NA	NA	XM_001469680.1	651	Leishmania infantum JPCM5 putative ATP synthase partial mRNA	XP_001469717.1	216	putative ATP synthase	XP_001469717.1	XP_001469717.1	5e-158	Phytomonas sp. isolate EM1	vATP-synt_E	4e-25	hypothetical protein HELRODRAFT_169350	6e-34	Polistes canadensis	FMN_bind	0.87	V-type proton ATPase subunit E	3e-34	Mesembryanthemum crystallinum	XP_001469717.1	NR	XM_001469680.1	276.3	210.34	243.32	7.92671	215.54	149.77	130.26	165.19	7.36798	167.6	173.95	150.19	163.913	7.35679	141.57
XM_001469684.1	LINJ_36_3290	XM_001469684.1	1.93873		XM_001469684.1	XP_001469721.1	eukaryotic translation initiation factor 6 (eIF-6) (Leishmaniainfantum JPCM5) XP_003865212.1 Eukaryotic translation initiation factor 6	ps	NR	0	100	XM_001469684.1	750	Leishmania infantum JPCM5 conserved hypothetical protein partial mRNA	XP_001469721.1	249	conserved hypothetical protein	XP_001469721.1	XP_001469721.1	0	Phytomonas sp. isolate EM1	SLD3	0.67		NA		ENDO3c	2.5	ATP-dependent DNA helicase P143	0.72	Orgyia pseudotsugata multicapsid polyhedrosis virus	XP_001469721.1	NR	XM_001469684.1	97.7	85.85	91.775	6.52003	21.99	25.58	20.31	22.6267	4.49995	29.93	40.68	38.77	36.46	5.18824	35.93
XM_001469688.1	LINJ_36_3330	XM_001469688.1	-1.11772		XM_001469688.1	XP_001469725.1	ubiquitin-protein ligase (Leishmania infantum JPCM5) CAM69991.1 ubiquitin-protein ligase (Leishmania infantum JPCM5) SOX67384.1	prot	NR	0	100	XM_001469688.1	4206	Leishmania infantum JPCM5 receptor-type adenylate cyclase a-like protein partial mRNA	XP_001469725.1	1401	receptor-type adenylate cyclase a-like protein	XP_001469725.1	XP_001469725.1	0	Trypanosoma cruzi	DUF1935	2e-42	receptor-type adenylate cyclase, putative	5e-113	Parasteatoda tepidariorum	CYCc	3e-29	Receptor-type adenylate cyclase GRESAG 4.3	2e-103	Trypanosoma brucei brucei	XP_001469725.1	NR	XM_001469688.1	4.99	3.29	4.14	2.04963	8.01	15.41	14.95	12.79	3.67694	10.27	9.11	13.18	10.8533	3.44007	10.56
XM_001469706.1	LINJ_36_1610	XM_001469706.1	0.663636		XM_001469706.1	XP_001469743.1	protein kinase (Leishmania infantum JPCM5) CAM65579.1 protein kinase (Leishmania infantum JPCM5) SOX62657.1 proteinkinase-	st	NR	0	100	XM_001469706.1	2547	Leishmania infantum JPCM5 conserved hypothetical protein partial mRNA	XP_001469743.1	848	conserved hypothetical protein	XP_001469743.1	XP_001469743.1	0	Trypanosoma grayi	zf-B_box	0.085	RING finger protein 17 isoform X2	4e-13	Crassostrea gigas	BBOX	0.0001	Tripartite motif-containing protein 42	2e-09	Homo sapiens	XP_001469743.1	NR	XM_001469706.1	28.85	45.75	37.3	5.2211	25.57	22.66	15.74	21.3233	4.41436	31.67	22.7	37.02	30.4633	4.929	33.42
XM_001469720.1	LINJ_36_1750	XM_001469720.1	0.591205		XM_001469720.1	XP_001469757.1	Unknown product	uk		NA	NA	XM_001469720.1	1323	Leishmania infantum JPCM5 conserved hypothetical protein partial mRNA	XP_001469757.1	440	conserved hypothetical protein	XP_001469757.1	SOX70025.1	0	Leptomonas pyrrhocoris	Q_salvage	7e-14	UPF0553 protein C9orf64 homolog	3e-05	Biomphalaria glabrata	GGDEF	0.86	Queuosine salvage protein	0.003	Dictyostelium discoideum	XP_001469757.1	NR	XM_001469720.1	65.58	64.44	65.01	6.02259	40.19	41.98	40.29	40.82	5.3512	54.32	59.89	65.13	59.78	5.90159	66.6
XM_001469746.1	LINJ_36_2020	XM_001469746.1	0.582127		XM_001469746.1	XP_001469783.1	Unknown product	uk		NA	NA	XM_001469746.1	279	Leishmania infantum JPCM5 60S ribosomal protein L37a partial mRNA	XP_001469783.1	92	60S ribosomal protein L37a	XP_001469783.1	XP_001567858.1	4e-61	Trypanosoma cruzi cruzi	Ribosomal_L37ae	7e-39	60S ribosomal protein L37a	6e-36	Limulus polyphemus	zf-C4_ClpX	0.091	60S ribosomal protein L37a	1e-39	Pseudotsuga menziesii	XP_001469783.1	NR	XM_001469746.1	2804.47	3310.18	3057.32	11.5781	1699.74	2124.81	2481.79	2102.11	11.0376	1416.68	1693.58	1626.27	1578.84	10.6247	1374.62
XM_001469751.1	LINJ_36_2080	XM_001469751.1	0.669991		XM_001469751.1	XP_001469788.1	Ubiquinol-cytochrome c reductase iron-sulfur subunit	met/energy	SWISSP	3e-43	90.9	XM_001469751.1	894	Leishmania infantum JPCM5 conserved hypothetical protein partial mRNA	XP_001469788.1	297	conserved hypothetical protein	XP_001469788.1	XP_001469788.1	0	Strigomonas culicis	2OG-FeII_Oxy_2	8e-08	Hypothetical protein CBG24043	9e-47	Exaiptasia pallida	PLCYc	0.77	DNA N6-methyl adenine demethylase	9e-46	Caenorhabditis elegans	XP_001469788.1	NR	XM_001469751.1	98.34	87.25	92.795	6.53598	44.7	68.34	42.93	51.99	5.70016	70.68	56.88	79.49	69.0167	6.10887	57.94
XM_001469752.1	LINJ_36_2090	XM_001469752.1	0.612143		XM_001469752.1	XP_001469789.1	actin-like protein (Leishmania infantum JPCM5) CAM72796.1 actin-like protein (Leishmania infantum JPCM5) SOX70204.1	cs	NR	0	100	XM_001469752.1	1224	Leishmania infantum JPCM5 putative serine/threonine protein phosphatase 2B catalytic subunit A2 partial mRNA	XP_001469789.1	407	putative serine/threonine protein phosphatase 2B catalytic subunit A2	XP_001469789.1	XP_001469789.1	0	Phytomonas sp. isolate EM1	JCAD	2.4	serine/threonine-protein phosphatase 2B catalytic subunit 2	1e-86	Drosophila erecta	PP2Ac	3e-80	Serine/threonine-protein phosphatase 2B catalytic subunit 3	1e-86	Drosophila melanogaster	XP_001469789.1	NR	XM_001469752.1	161.5	100.77	131.135	7.03491	90.74	88.39	80.9	86.6767	6.43757	114.36	115.75	107.45	112.52	6.81404	97.13
XM_001469787.1	LINJ_36_2440	XM_001469787.1	0.61518		XM_001469787.1	XP_001469824.1	ubiquitin fusion degradation protein (Leishmania infantumJPCM5) XP_003865789.1 ubiquitin fusion degradation protein	prot	NR	0	100	XM_001469787.1	978	Leishmania infantum JPCM5 conserved hypothetical protein partial mRNA	XP_001469824.1	325	conserved hypothetical protein	XP_001469824.1	XP_001469824.1	0	Trypanosoma cruzi	Ribosomal_S18	0.001	hypothetical protein CRE_26464	3	Caenorhabditis remanei	CAMSAP_CKK	1.9	30S ribosomal protein S18	0.082	Magnetococcus marinus (strain ATCC BAA-1437 / JCM 17883 / MC-1)	XP_001469824.1	NR	XM_001469787.1	153.46	110.13	131.795	7.04215	100.76	75.01	80.38	85.3833	6.41588	103.43	63.81	108.74	91.9933	6.52346	97.02
XM_001469791.1	LINJ_36_2480	XM_001469791.1	-0.892287		XM_001469791.1	XP_001469828.1	dtw domain-containing protein 1 - probable fragment	uc	SWISSP	1e-33	73.6	XM_001469791.1	996	Leishmania infantum JPCM5 glyceraldehyde 3-phosphate dehydrogenase,cytosolic partial mRNA	XP_001469828.1	331	glyceraldehyde 3-phosphate dehydrogenase,cytosolic	XP_001469828.1	XP_001469828.1	0	Trypanosoma cruzi cruzi	Gp_dh_C	7e-90	glyceraldehyde-3-phosphate dehydrogenase, cytosolic-like	0	Bactrocera dorsalis	Gp_dh_N	1e-86	Glyceraldehyde-3-phosphate dehydrogenase, cytosolic	0	Leishmania mexicana	XP_001469828.1	NR	XM_001469791.1	140.27	96.3	118.285	6.88612	250.65	230.88	288.66	256.73	8.00411	216.91	269.25	217.84	234.667	7.87447	265.7
XM_001469803.1	LINJ_36_4640	XM_001469803.1	0.645998		XM_001469803.1	XP_001469840.1	Unknown product	uk		NA	NA	XM_001469803.1	417	Leishmania infantum JPCM5 putative 60S ribosomal protein L22 partial mRNA	XP_001469840.1	138	putative 60S ribosomal protein L22	XP_001469840.1	XP_001469840.1	1e-96	Trypanosoma equiperdum	Ribosomal_L22e	4e-43	60S ribosomal protein L22-like	1e-26	Fopius arisanus	TEA	0.044	60S ribosomal protein L22 1	5e-25	Dictyostelium discoideum	XP_001469840.1	NR	XM_001469803.1	2321.81	2296.81	2309.31	11.1732	1478.93	1746.29	1314.04	1513.09	10.5633	1217.78	1190.64	1269.33	1225.92	10.2596	1019.19
XM_001469807.1	LINJ_36_4680	XM_001469807.1	0.722159		XM_001469807.1	XP_001469844.1	membrane protein	uc	PFAM	8e-20	90.3	XM_001469807.1	483	Leishmania infantum JPCM5 conserved hypothetical protein partial mRNA	XP_001469844.1	160	conserved hypothetical protein	XP_001469844.1	XP_001469844.1	6e-115	Angomonas deanei	SPOR	0.19	uncharacterized protein LOC102805134	8.1	Stylophora pistillata	MYSc	0.74	Histidinol-phosphate aminotransferase 2	0.77	Pseudomonas fluorescens (strain ATCC BAA-477 / NRRL B-23932 / Pf-5)	XP_001469844.1	NR	XM_001469807.1	429.94	327.49	378.715	8.56497	239.7	219.86	240.79	233.45	7.86697	181.42	177.33	199.89	186.213	7.54081	142.02
XM_001469812.1	LINJ_36_4730	XM_001469812.1	0.636101		XM_001469812.1	XP_001469849.1	Unknown product	uk		NA	NA	XM_001469812.1	597	Leishmania infantum JPCM5 putative 60S ribosomal protein L18 (RPL18), partial mRNA	XP_001469849.1	198	putative 60S ribosomal protein L18	XP_001469849.1	XP_001464076.1	2e-140	Strigomonas culicis	Ribosomal_L18	7e-77	60S ribosomal protein L18-like	3e-57	Orbicella faveolata	PGRP	1.7	60S ribosomal protein L18	6e-143	Leishmania major	XP_001469849.1	NR	XM_001469812.1	1814.96	2022.03	1918.49	10.9058	1272.99	1271.85	1341.09	1295.31	10.3391	1316.23	1379.51	1215.51	1303.75	10.3485	1256.81
XM_001469820.1	LINJ_36_4820	XM_001469820.1	1.07159		XM_001469820.1	XP_001469857.1	Serine/threonine protein phosphatase 2A regulatory subunit B''bet	st	SWISSP	4e-81	95.7	XM_001469820.1	1995	Leishmania infantum JPCM5 conserved hypothetical protein partial mRNA	XP_001469857.1	664	conserved hypothetical protein	XP_001469857.1	SOX70340.1	0	Leishmania guyanensis	zf-HC5HC2H_2	5e-08	protein Jade-3-like isoform X2	0.0001	Eufriesea mexicana	C1	0.044	E3 ubiquitin-protein ligase Jade-2	5e-06	Mus musculus	XP_001469857.1	NR	XM_001469820.1	31.13	39.5	35.315	5.14221	14.72	12.23	24.46	17.1367	4.09901	20.03	17.69	22.56	20.0933	4.32865	21.04
XM_001469824.1	LINJ_36_4870	XM_001469824.1	-1.04923		XM_001469824.1	XP_001469861.1	Protein of unknown function	uc	PFAM	5e-55	107.8	XM_001469824.1	1758	Leishmania infantum JPCM5 conserved hypothetical protein partial mRNA	XP_001469861.1	585	conserved hypothetical protein	XP_001469861.1	XP_001469861.1	0	Phytomonas sp. isolate EM1	Abhydrolase_2	2e-08	uncharacterized protein LOC111362556	0.043	Ceratitis capitata	Agro_virD5	1	Feruloyl esterase B	2e-12	Piromyces equi	XP_001469861.1	NR	XM_001469824.1	55.25	34.95	45.1	5.49506	111.65	105.71	110.48	109.28	6.77189	111.39	124.67	85.9	107.32	6.74578	134.45
XM_001469830.1	LINJ_36_4930	XM_001469830.1	0.556665		XM_001469830.1	XP_001469867.1	hypothetical protein	uc	NR	0	100	XM_001469830.1	2979	Leishmania infantum JPCM5 conserved hypothetical protein partial mRNA	XP_001469867.1	992	conserved hypothetical protein	XP_001469867.1	XP_001469867.1	0	Phytomonas sp. isolate Hart1	Abhydrolase_1	0.11	epoxide hydrolase 4-like	0.2	Habropoda laboriosa	CALCITONIN	0.52	Epoxide hydrolase 3	1.5	Homo sapiens	XP_001469867.1	NR	XM_001469830.1	35.7	54.12	44.91	5.48896	30.74	29.65	29.39	29.9267	4.90336	32.5	29.61	32.53	31.5467	4.97942	39.39
XM_001469833.1	LINJ_36_4960	XM_001469833.1	-0.539421		XM_001469833.1	XP_001469870.1	WASH complex subunit 7	uc	PFAM	5e-167	102.9	XM_001469833.1	4434	Leishmania infantum JPCM5 conserved hypothetical protein partial mRNA	XP_001469870.1	1477	conserved hypothetical protein	XP_001469870.1	XP_001469870.1	0	Phytomonas sp. isolate EM1	ARGLU	2e-06	TBC1 domain family member 31-like	3e-27	Limulus polyphemus	BRLZ	0.013	TBC1 domain family member 31	2e-23	Mus musculus	XP_001469870.1	NR	XM_001469833.1	32.43	24.16	28.295	4.82248	40.73	52.29	47.19	46.7367	5.54648	53.2	52.35	52.15	52.5667	5.71608	55.32
XM_001469837.1	LINJ_36_5000	XM_001469837.1	0.609195		XM_001469837.1	XP_001469874.1	Unknown product	uk		NA	NA	XM_001469837.1	1653	Leishmania infantum JPCM5 conserved hypothetical protein partial mRNA	XP_001469874.1	550	conserved hypothetical protein	XP_001469874.1	XP_001469874.1	0	Trypanosoma grayi	F-box_4	0.6	hypothetical protein TRIADDRAFT_54076	0.035	Drosophila suzukii	DED	0.76	Biosynthetic arginine decarboxylase	0.98	Shewanella amazonensis (strain ATCC BAA-1098 / SB2B)	XP_001469874.1	NR	XM_001469837.1	62.85	114.24	88.545	6.46834	58.53	55.36	58.2	57.3633	5.84206	75.27	70.28	65.57	70.3733	6.13696	65.71
XM_001469838.1	LINJ_36_5010	XM_001469838.1	-0.720229		XM_001469838.1	XP_001469875.1	ubiquitin-like protein (Leishmania infantum JPCM5) CAM72659.1 ubiquitin-like protein (Leishmania infantum JPCM5) SOX69907.1	prot	NR	0	100	XM_001469838.1	954	Leishmania infantum JPCM5 conserved hypothetical protein partial mRNA	XP_001469875.1	317	conserved hypothetical protein	XP_001469875.1	XP_001469875.1	0	Trypanosoma theileri	DUF1749	1e-07	uncharacterized protein LOC105314416	7e-07	Stylophora pistillata	small_GTPase	0.34	UPF0613 protein PB24D3.06c	9e-06	Schizosaccharomyces pombe (strain 972 / ATCC 24843)	XP_001469875.1	NR	XM_001469838.1	122.81	121.41	122.11	6.93204	250.9	235.68	202.17	229.583	7.84287	238.64	283.49	235.22	252.45	7.97985	238.94
XM_001469856.1	LINJ_36_5350	XM_001469856.1	0.527309		XM_001469856.1	XP_001469903.1	exosome complex exonuclease rrp41 (Leishmania infantumJPCM5) CAM72821.1 exosome complex exonuclease rrp41 (Leishmania infantum	pe	NR	0	100	XM_001469856.1	741	Leishmania infantum JPCM5 putative 40S ribosomal protein SA partial mRNA	XP_001469903.1	246	putative 40S ribosomal protein SA	XP_001469903.1	XP_001469893.1	0	Trypanosoma cruzi	Ribosomal_S2	1e-21	40S ribosomal protein SA-like	2e-94	Hydra vulgaris	CAP10	0.12	40S ribosomal protein SA	0	Leishmania infantum	XP_001469903.1	NR	XM_001469856.1	1581.2	1714.92	1648.06	10.6866	1163.15	1230.14	1188.83	1194.04	10.2216	1015.84	995.89	883.42	965.05	9.91446	917.81
XM_001469860.1	LINJ_36_5280	XM_001469860.1	1.04131		XM_001469860.1	XP_001469897.1	Protein of unknown function	uc	PFAM	1e-51	100	XM_001469860.1	804	Leishmania infantum JPCM5 conserved hypothetical protein partial mRNA	XP_001469897.1	267	conserved hypothetical protein	XP_001469897.1	XP_001469897.1	0	Phytomonas sp. isolate Hart1	TALPID3	0.47	uncharacterized protein LOC108561883	1.1	Acropora digitifera	Col_cuticle_N	0.58	2-oxoisovalerate dehydrogenase subunit alpha, mitochondrial	1.7	Caenorhabditis elegans	XP_001469897.1	NR	XM_001469860.1	98.5	98.8	98.65	6.62425	43.03	50.47	41.13	44.8767	5.48789	66.91	56.92	55.87	59.9	5.90448	69.47
XM_001469866.1	LINJ_36_5350	XM_001469866.1	0.527309		XM_001469866.1	XP_001469903.1	40S ribosomal protein SA 6AZ1_B Chain B	ps	NR	0	100	XM_001469866.1	741	Leishmania infantum JPCM5 putative 40S ribosomal protein SA partial mRNA	XP_001469903.1	246	putative 40S ribosomal protein SA	XP_001469903.1	XP_001469893.1	0	Trypanosoma cruzi	Ribosomal_S2	1e-21	40S ribosomal protein SA-like	2e-94	Hydra vulgaris	CAP10	0.12	40S ribosomal protein SA	0	Leishmania infantum	XP_001469903.1	NR	XM_001469866.1	1581.2	1714.92	1648.06	10.6866	1163.15	1230.14	1188.83	1194.04	10.2216	1015.84	995.89	883.42	965.05	9.91446	917.81
XM_001469869.1	LINJ_36_5380	XM_001469869.1	0.955267		XM_001469869.1	XP_001469906.1	peroxisome targeting signal 1 receptor (Leishmania infantumJPCM5) CAM72049.1 peroxisome targeting signal 1 receptor (Leishmania	pe	NR	0	100	XM_001469869.1	1878	Leishmania infantum JPCM5 conserved hypothetical protein partial mRNA	XP_001469906.1	625	conserved hypothetical protein	XP_001469906.1	XP_001469906.1	0	Phytomonas sp. isolate EM1	Kinesin	4e-20	chromosome-associated kinesin KIF4-like	3e-17	Aedes aegypti	KISc	7e-22	Chromosome-associated kinesin KIF4	1e-17	Xenopus laevis	XP_001469906.1	NR	XM_001469869.1	96.3	74.69	85.495	6.41777	43.17	48.26	42.04	44.49	5.47541	55.44	58.65	55.95	56.68	5.82477	61.13
XM_001469875.1	LINJ_36_5450	XM_001469875.1	0.726009		XM_001469875.1	XP_001469912.1	syntaxin-5-like - probable fragment	uc	REFSEQ-INVERTEBRATE	8e-35	70.7	XM_001469875.1	738	Leishmania infantum JPCM5 conserved hypothetical protein partial mRNA	XP_001469912.1	245	conserved hypothetical protein	XP_001469912.1	XP_001469912.1	0	Trypanosoma grayi	PRKCSH	0.01	protein OS-9-like	0.003	Acyrthosiphon pisum	JmjN	1.3	Sarcoplasmic reticulum histidine-rich calcium-binding protein	0.034	Oryctolagus cuniculus	XP_001469912.1	NR	XM_001469875.1	66.4	76.59	71.495	6.15977	44.85	39.12	24.85	36.2733	5.18084	75.56	52.26	70.47	66.0967	6.04651	70.22
XM_001469892.1	LINJ_36_5700	XM_001469892.1	-0.902222		XM_001469892.1	XP_001469929.1	R3H-associated N-terminal domain	uc	PFAM	4e-12	124.2	XM_001469892.1	1569	Leishmania infantum JPCM5 conserved hypothetical protein partial mRNA	XP_001469929.1	522	conserved hypothetical protein	XP_001469929.1	XP_001469929.1	0	Strigomonas culicis	DAO	1e-30	L-2-hydroxyglutarate dehydrogenase, mitochondrial-like	6e-76	Folsomia candida	CLH	1.7	L-2-hydroxyglutarate dehydrogenase, mitochondrial	2e-75	Dictyostelium discoideum	XP_001469929.1	NR	XM_001469892.1	24.18	25.57	24.875	4.63662	48.83	63.33	58.06	56.74	5.82629	61.74	57.8	64.27	61.27	5.93711	64.6
XM_001469928.1	LINJ_36_6090	XM_001469928.1	0.713066		XM_001469928.1	XP_001469965.1	serine/threonine-protein phosphatase Pgam5 mitochondrialisoform X1	st	REFSEQ-INVERTEBRATE	1e-31	85.8	XM_001469928.1	1044	Leishmania infantum JPCM5 conserved hypothetical protein partial mRNA	XP_001469965.1	347	conserved hypothetical protein	XP_001469965.1	XP_001469965.1	0	Trypanosoma equiperdum	SARG	0.002	protein polybromo-1-like isoform X7	0.19	Mizuhopecten yessoensis	HMG	0.0003	Class E basic helix-loop-helix protein 40	0.23	Homo sapiens	XP_001469965.1	NR	XM_001469928.1	85.47	76.67	81.07	6.3411	44.9	57.2	30.4	44.1667	5.46489	56.25	52.59	43.59	50.81	5.66704	56.24
XM_001469944.2	LINJ_36_6250	XM_001469944.2	0.556524		XM_001469944.2	XP_001469981.2	Phosphorylated CTD interacting factor 1WW domain	uc	PFAM	1e-30	129	XM_001469944.2	1974	Leishmania infantum JPCM5 conserved hypothetical protein partial mRNA	XP_001469981.2	657	conserved hypothetical protein	XP_001469981.2	XP_001469981.2	0	Trypanosoma grayi	SpoV	0.0002		NA		IlGF	6.1	Uncharacterized protein C4G9.04c	4.7	Schizosaccharomyces pombe (strain 972 / ATCC 24843)	XP_001469981.2	NR	XM_001469944.2	59.82	88.97	74.395	6.21713	38.14	56.27	52.22	48.8767	5.61107	56.43	49.55	46.78	50.92	5.67016	54.51
XM_001469945.1	LINJ_36_6260	XM_001469945.1	-0.928528		XM_001469945.1	XP_001469982.1	wd repeat-containing protein 27-like - probable fragment	uc	REFSEQ-INVERTEBRATE	5e-23	59.8	XM_001469945.1	2556	Leishmania infantum JPCM5 l6202.3-like protein partial mRNA	XP_001469982.1	851	l6202.3-like protein	XP_001469982.1	XP_001469982.1	0	Phytomonas sp. isolate Hart1	CALCOCO1	0.01	GRIP and coiled-coil domain-containing protein 2	0.16	Aedes albopictus	PTPc_motif	1		NA		XP_001469982.1	NR	XM_001469945.1	13.17	26.24	19.705	4.30049	43.87	44.21	43.91	43.9967	5.45932	42.92	40	55.54	46.1533	5.52836	52.26
XM_001469952.1	LINJ_36_6340	XM_001469952.1	-1.21512		XM_001469952.1	XP_001469989.1	Succinate--CoA ligase (ADP-forming) subunit beta mitochondria	met/energy	SWISSP	2e-137	94.5	XM_001469952.1	1242	Leishmania infantum JPCM5 putative rab-like GTPase activating protein partial mRNA	XP_001469989.1	413	putative rab-like GTPase activating protein	XP_001469989.1	XP_001469989.1	0	Strigomonas culicis	RabGAP-TBC	4e-69	TBC1 domain family member 10A-like isoform X3	1e-45	Orbicella faveolata	TBC	6e-63	TBC1 domain family member 10B	1e-41	Homo sapiens	XP_001469989.1	NR	XM_001469952.1	15.63	51.08	33.355	5.05983	93.9	98.23	68.22	86.7833	6.43935	93.37	90.65	98.17	94.0633	6.55556	91.55
XM_001469982.1	LINJ_36_4440	XM_001469982.1	-0.637822		XM_001469982.1	XP_001470019.1	protein kinase (Leishmania infantum JPCM5) CAM66178.1 protein kinase (Leishmania infantum JPCM5) SOX63243.1 proteinkinase-	st	NR	0	100	XM_001469982.1	3372	Leishmania infantum JPCM5 conserved hypothetical protein partial mRNA	XP_001470019.1	1123	conserved hypothetical protein	XP_001470019.1	XP_001470019.1	0	Phytomonas sp. isolate EM1	LRR_6	0.002	protein NLRC5-like	4e-35	Stylophora pistillata	LRR_RI	1e-05	NLR family CARD domain-containing protein 3	2e-20	Homo sapiens	XP_001470019.1	NR	XM_001469982.1	77.11	57.91	67.51	6.07703	145.18	103.19	108.02	118.797	6.89235	108.23	117.45	108.85	111.51	6.80103	114.96
XM_001470004.1	LINJ_28_0060	XM_001470004.1	0.822943		XM_001470004.1	XP_001470041.1	Unknown product	uk		NA	NA	XM_001470004.1	1458	Leishmania infantum JPCM5 conserved hypothetical protein partial mRNA	XP_001470041.1	485	conserved hypothetical protein	XP_001470041.1	XP_001470041.1	0	Strigomonas culicis	DUF2390	0.13	uncharacterized protein LOC108970165	0.69	Bactrocera dorsalis	TR_THY	0.87	Phosphoglycerate kinase	0.22	Dinoroseobacter shibae (strain DSM 16493 / NCIMB 14021 / DFL 12)	XP_001470041.1	NR	XM_001470004.1	54.58	57.91	56.245	5.81365	25.8	29.16	36.21	30.39	4.92552	48.15	25.96	37.18	37.0967	5.21322	39.06
XM_001470014.1	LINJ_28_0160	XM_001470014.1	0.759217		XM_001470014.1	XP_001470051.1	DJ-1/PfpI family	pm/protease	PFAM	7e-41	100.6	XM_001470014.1	591	Leishmania infantum JPCM5 putative RNA binding protein partial mRNA	XP_001470051.1	196	putative RNA binding protein	XP_001470051.1	XP_001470051.1	1e-143	Trypanosoma grayi	RRM_1	0.008	hypothetical protein MS3_11113	0.033	Myzus persicae	RRM	2e-05	RNA-binding protein CP29B, chloroplastic	0.009	Arabidopsis thaliana	XP_001470051.1	NR	XM_001470014.1	155.9	201.4	178.65	7.48099	121.61	93.08	87.11	100.6	6.65249	114.63	97.06	126.55	112.747	6.81694	93.12
XM_001470066.1	LINJ_28_0710	XM_001470066.1	-1.18177		XM_001470066.1	XP_001470103.1	Unknown product	uk		NA	NA	XM_001470066.1	1083	Leishmania infantum JPCM5 hypothetical protein, unknown function partial mRNA	XP_001470103.1	360	hypothetical protein, unknown function	XP_001470103.1	SOX66704.1	0	Leishmania guyanensis	Zn_protease	1.3	DNA-directed RNA polymerase III subunit RPC4	0.21	Orbicella faveolata	APPLE	0.9	D-tagatose-1,6-bisphosphate aldolase subunit GatY	0.46	Shigella flexneri	XP_001470103.1	NR	XM_001470066.1	27.33	45.53	36.43	5.18706	102.29	107.35	79.54	96.3933	6.59086	84.66	75.94	64.93	75.1767	6.23221	76.62
XM_001470081.1	LINJ_28_0870	XM_001470081.1	1.02127		XM_001470081.1	XP_001470118.1	Zinc knuckle	uc	PFAM	4e-09	125.6	XM_001470081.1	450	Leishmania infantum JPCM5 putative RNA polymerase B subunit RPB8 partial mRNA	XP_001470118.1	149	putative RNA polymerase B subunit RPB8	XP_001470118.1	XP_001470118.1	9e-104	Trypanosoma rangeli SC58	RNA_pol_Rpb8	1e-54	hypothetical protein TRIADDRAFT_56007	1e-20	Drosophila elegans	RPOL8c	5e-27	DNA-directed RNA polymerases I, II, and III subunit rpabc3	4e-19	Dictyostelium discoideum	XP_001470118.1	NR	XM_001470081.1	196.53	185.47	191	7.57743	52.79	119.31	77.99	83.3633	6.38134	101.26	73.43	126.25	100.313	6.64837	85.1
XM_001470095.1	LINJ_28_1020	XM_001470095.1	0.51932		XM_001470095.1	XP_001470132.1	17-beta-hydroxysteroid dehydrogenase 13-like	met/lipd	REFSEQ-INVERTEBRATE	2e-11	81.5	XM_001470095.1	1236	Leishmania infantum JPCM5 conserved hypothetical protein partial mRNA	XP_001470132.1	411	conserved hypothetical protein	XP_001470132.1	XP_001470132.1	0	Strigomonas culicis	SSP160	0.04	importin subunit alpha-1-like	9.7	Aplysia californica	Prim-Pol	0.027	Protein RecA	4.4	Azotobacter vinelandii	XP_001470132.1	NR	XM_001470095.1	102.14	141.97	122.055	6.93139	75.84	84.35	93.74	84.6433	6.40332	81.84	74.2	92.05	82.6967	6.36976	82.26
XM_001470098.1	LINJ_28_1050	XM_001470098.1	0.575594		XM_001470098.1	XP_001470135.1	ribosomal protein l35a (Leishmania infantum JPCM5) XP_001468587.1 ribosomal protein l35a (Leishmania infantum JPCM5) XP_001681335.1	ps	NR	2e-100	100	XM_001470098.1	435	Leishmania infantum JPCM5 40S ribosomal protein S14 partial mRNA	XP_001470135.1	144	40S ribosomal protein S14	XP_001470135.1	XP_001470135.1	7e-101	Trypanosoma vivax Y486	Ribosomal_S11	9e-42	40S ribosomal protein S14-A-like, partial	3e-79	Mizuhopecten yessoensis	Cupin_1	0.34	40S ribosomal protein S14	2e-74	Trypanosoma brucei brucei	XP_001470135.1	NR	XM_001470098.1	3308.98	4252.82	3780.9	11.8845	2492.45	2449.57	2942.52	2628.18	11.3598	2083.97	2215.96	2230.66	2176.86	11.088	2047.88
XM_001470122.1	LINJ_28_1290	XM_001470122.1	-1.37205		XM_001470122.1	XP_001470159.1	U3 small nucleolar ribonucleoprotein protein IMP3	tm	SWISSP	2e-47	97.2	XM_001470122.1	681	Leishmania infantum JPCM5 conserved hypothetical protein partial mRNA	XP_001470159.1	226	conserved hypothetical protein	XP_001470159.1	XP_001470159.1	3e-166	Angomonas deanei	PAP1	2.9		NA		FHA	1.1	Serine/threonine-protein kinase MRCK alpha	0.19	Homo sapiens	XP_001470159.1	NR	XM_001470122.1	36.6	18.09	27.345	4.77321	61.8	115.01	104.99	93.9333	6.55357	113.73	116.12	89.05	106.3	6.732	127.21
XM_001470132.1	LINJ_28_1390	XM_001470132.1	-0.952629		XM_001470132.1	XP_001470169.1	U3 small nucleolar RNA-associated protein 18 homolog - probable fragment	tm	REFSEQ-INVERTEBRATE	5e-11	73	XM_001470132.1	1359	Leishmania infantum JPCM5 putative phenylalanine-4-hydroxylase (PAH), partial mRNA	XP_001470169.1	452	putative phenylalanine-4-hydroxylase	XP_001470169.1	XP_001470169.1	0	Leptomonas seymouri	Biopterin_H	2e-174	CRE-PAH-1 protein	4e-131	Aedes albopictus	GIYc	0.47	Probable phenylalanine-4-hydroxylase 1	8e-131	Caenorhabditis elegans	XP_001470169.1	NR	XM_001470132.1	37.73	29.92	33.825	5.08002	73.86	87.07	74.11	78.3467	6.2918	60.68	65.98	73.49	66.7167	6.05998	63.44
XM_001470134.1	LINJ_28_1410	XM_001470134.1	-0.743029		XM_001470134.1	XP_001470171.1	selenide water dikinase-like	uc	REFSEQ-INVERTEBRATE	1e-112	103.2	XM_001470134.1	1197	Leishmania infantum JPCM5 conserved hypothetical protein partial mRNA	XP_001470171.1	398	conserved hypothetical protein	XP_001470171.1	XP_001470171.1	0	Strigomonas culicis	zf-RING_UBOX	1e-08	hypothetical protein LOTGIDRAFT_110833, partial	3e-06	Amphimedon queenslandica	RING	4e-09	E3 ubiquitin-protein ligase RNF180	8e-08	Pongo abelii	XP_001470171.1	NR	XM_001470134.1	46.14	62.61	54.375	5.76487	117.09	103.41	101.89	107.463	6.7477	88.97	87.34	86.55	87.62	6.45319	96.78
XM_001470152.1	LINJ_28_1610	XM_001470152.1	0.517951		XM_001470152.1	XP_001470189.1	60S ribosomal protein L22 (Leishmania infantum JPCM5) CAM72952.1 60S ribosomal protein L22	ps	NR	1e-96	100	XM_001470152.1	417	Leishmania infantum JPCM5 conserved hypothetical protein partial mRNA	XP_001470189.1	138	conserved hypothetical protein	XP_001470189.1	XP_001470189.1	7e-95	marine gamma proteobacterium HTCC2148	DUF423	6e-14	hypothetical protein HELRODRAFT_87652	4e-11	Lingula anatina	HYDRO	0.23	Transmembrane protein 256	1e-08	Danio rerio	XP_001470189.1	NR	XM_001470152.1	407.52	366.86	387.19	8.5969	199.71	269.39	347.1	272.067	8.08782	219.24	288.54	277.33	261.703	8.03179	226.48
XM_001470153.1	LINJ_28_1620	XM_001470153.1	0.684257		XM_001470153.1	XP_001470190.1	Unknown product	uk		NA	NA	XM_001470153.1	399	Leishmania infantum JPCM5 conserved hypothetical protein partial mRNA	XP_001470190.1	132	conserved hypothetical protein	XP_001470190.1	XP_001470190.1	1e-90	Trypanosoma brucei brucei TREU927	DUF423	3e-15	transmembrane protein 256-like isoform X2	0.0001	Linepithema humile	PTPc	0.13	UPF0382 membrane protein C1782.12c	3e-07	Schizosaccharomyces pombe (strain 972 / ATCC 24843)	XP_001470190.1	NR	XM_001470153.1	317.7	293.15	305.425	8.25467	143.94	212.15	175.66	177.25	7.46964	152.49	162.97	176.52	163.993	7.35749	185.41
XM_001470157.1	LINJ_28_1660	XM_001470157.1	0.667253		XM_001470157.1	XP_001470194.1	Unknown product	uk		NA	NA	XM_001470157.1	1170	Leishmania infantum JPCM5 putative DEAD box RNA helicase partial mRNA	XP_001470194.1	389	putative DEAD box RNA helicase	XP_001470194.1	XP_001470194.1	0	Trypanosoma congolense IL3000	DEAD	9e-52	eukaryotic initiation factor 4A-III	0	Pieris rapae	DEXDc	3e-46	ATP-dependent RNA helicase FAL1	0	Cryptococcus neoformans var. neoformans serotype D (strain JEC21 / ATCC MYA-565)	XP_001470194.1	NR	XM_001470157.1	183.76	186.26	185.01	7.53146	115.17	129.05	102.09	115.437	6.85096	119.41	111.5	131.16	120.69	6.91516	115.41
XM_001470164.1	LINJ_28_1730	XM_001470164.1	-0.721046		XM_001470164.1	XP_001470201.1	hypothetical protein	uc	NR	0	100	XM_001470164.1	3831	Leishmania infantum JPCM5 helicase-like protein partial mRNA	XP_001470201.1	1276	helicase-like protein	XP_001470201.1	XP_001470201.1	0	Leptomonas seymouri	Helicase_C_2	9e-51	Fanconi anemia group J protein homolog	1e-57	Centruroides sculpturatus	HELICc2	4e-32	Regulator of telomere elongation helicase 1 homolog	6e-36	Drosophila erecta	XP_001470201.1	NR	XM_001470164.1	13.36	10.87	12.115	3.59872	23.68	19.75	34.98	26.1367	4.708	23.83	22.39	24.2	23.4733	4.55295	26.4
XM_001470177.1	LINJ_28_1870	XM_001470177.1	0.849606		XM_001470177.1	XP_001470214.1	Unknown product	uk		NA	NA	XM_001470177.1	2823	Leishmania infantum JPCM5 conserved hypothetical protein partial mRNA	XP_001470214.1	940	conserved hypothetical protein	XP_001470214.1	XP_001470214.1	0	Phytomonas sp. isolate Hart1	PHD20L1_u1	0.043		NA		MeTrc	4.3	Polyamine aminopropyltransferase	2.5	Prochlorococcus marinus (strain AS9601)	XP_001470214.1	NR	XM_001470177.1	32.37	26.14	29.255	4.87061	16.58	18.22	9.42	14.74	3.88166	25.45	17.93	18.77	20.7167	4.37272	22.09
XM_001470185.1	LINJ_28_1960	XM_001470185.1	0.732683		XM_001470185.1	XP_001470222.1	Snf7	pe	PFAM	9e-24	96.4	XM_001470185.1	678	Leishmania infantum JPCM5 putative methylthioribulose-1-phosphate dehydratase partial mRNA	XP_001470222.1	225	putative methylthioribulose-1-phosphate dehydratase	XP_001470222.1	XP_001470222.1	2e-168	Leptomonas pyrrhocoris	Aldolase_II	3e-39	probable methylthioribulose-1-phosphate dehydratase	9e-90	Dinoponera quadriceps	Aldolase_II	2e-43	Probable methylthioribulose-1-phosphate dehydratase	7e-171	Leishmania infantum	XP_001470222.1	NR	XM_001470185.1	331.18	224.34	277.76	8.1177	173.97	150.73	192.75	172.483	7.43031	146.55	148.93	173.35	156.277	7.28796	171.89
XM_001470186.1	LINJ_28_1970	XM_001470186.1	0.616272		XM_001470186.1	XP_001470223.1	ATP-dependent RNA helicase DDX24 - probable fragment	uc	REFSEQ-INVERTEBRATE	2e-50	48	XM_001470186.1	2898	Leishmania infantum JPCM5 putative C-terminal motor kinesin partial mRNA	XP_001470223.1	965	putative C-terminal motor kinesin	XP_001470223.1	XP_001470223.1	0	Trypanosoma cruzi marinkellei	Kinesin	2e-108	carboxy-terminal kinesin 2-like isoform X2	5e-69	Hyalella azteca	KISc	3e-104	Kinesin-like protein KIN-14N	1e-67	Arabidopsis thaliana	XP_001470223.1	NR	XM_001470186.1	51.44	77.5	64.47	6.01056	46.53	40.41	39.41	42.1167	5.39632	55	51.04	49.46	51.8333	5.69581	51.76
XM_001470189.1	LINJ_28_2000	XM_001470189.1	0.578405		XM_001470189.1	XP_001470226.1	DNA repair protein (Leishmania infantum JPCM5) CAM65714.1 DNA repair protein (Leishmania infantum JPCM5) SOX62787.1	nr	NR	0	100	XM_001470189.1	3783	Leishmania infantum JPCM5 conserved hypothetical protein partial mRNA	XP_001470226.1	1260	conserved hypothetical protein	XP_001470226.1	XP_001470226.1	0	Trypanosoma grayi	RIBIOP_C	8e-102	ribosome biogenesis protein BMS1 homolog	7e-99	Neodiprion lecontei	AARP2CN	2e-35	Ribosome biogenesis protein bms1	7e-86	Schizosaccharomyces pombe (strain 972 / ATCC 24843)	XP_001470226.1	NR	XM_001470189.1	44.57	51.41	47.99	5.58466	30.57	30.01	38.22	32.9333	5.04148	32.43	25.75	34.9	31.0267	4.95544	30.12
XM_001470243.1	LINJ_28_2540	XM_001470243.1	-0.564759		XM_001470243.1	XP_001470280.1	Unknown product	uk		NA	NA	XM_001470243.1	5205	Leishmania infantum JPCM5 serine peptidase, clan SB, family S8-like protein partial mRNA	XP_001470280.1	1734	serine peptidase, clan SB, family S8-like protein	XP_001470280.1	XP_001470280.1	0	Angomonas deanei	SerH	2e-07	protein draper-like	9e-18	Neodiprion lecontei	EGF_Lam	2e-06	Teneurin-2	1e-12	Mus musculus	XP_001470280.1	NR	XM_001470243.1	23.5	21.16	22.33	4.48091	31.16	35.12	51.54	39.2733	5.29548	47.41	45.11	51.51	48.01	5.58526	44.27
XM_001470244.1	LINJ_28_2550	XM_001470244.1	0.868855		XM_001470244.1	XP_001470281.1	3'-5' exoribonuclease 1-like isoform X5 - probable fragment	met/nuc	REFSEQ-INVERTEBRATE	4e-43	62.3	XM_001470244.1	2643	Leishmania infantum JPCM5 putative DNA replication licensing factor partial mRNA	XP_001470281.1	880	putative DNA replication licensing factor	XP_001470281.1	XP_001470281.1	0	Phytomonas sp. isolate Hart1	MCM	2e-155	DNA replication licensing factor Mcm6	0	Drosophila ficusphila	MCM	0	DNA replication licensing factor MCM6	0	Saccharomyces cerevisiae (strain ATCC 204508 / S288c)	XP_001470281.1	NR	XM_001470244.1	37	45.34	41.17	5.36352	19.81	18.62	32.3	23.5767	4.55929	30.11	29.92	31.84	30.6233	4.93656	26.94
XM_001470256.1	LINJ_28_2680	XM_001470256.1	0.681813		XM_001470256.1	XP_001470293.1	hypothetical protein	uc	NR	0	100	XM_001470256.1	1554	Leishmania infantum JPCM5 conserved hypothetical protein partial mRNA	XP_001470293.1	517	conserved hypothetical protein	XP_001470293.1	XP_001470293.1	0	Phytomonas sp. isolate Hart1	KdpC	2.1		NA		Lactamase_B	0.5		NA		XP_001470293.1	NR	XM_001470256.1	65.17	58.72	61.945	5.95292	32.49	42.4	33.78	36.2233	5.17885	36.81	30.27	36.9	34.66	5.1152	33.3
XM_001470260.1	LINJ_28_2720	XM_001470260.1	-1.19897		XM_001470260.1	XP_001470297.1	Unknown product	uk		NA	NA	XM_001470260.1	2814	Leishmania infantum JPCM5 putative DNA repair and recombination protein,mitochondrial precursor partial mRNA	XP_001470297.1	937	putative DNA repair and recombination protein,mitochondrial precursor	XP_001470297.1	XP_001470297.1	0	Phytomonas sp. isolate Hart1	PIF1	5e-27	ATP-dependent DNA helicase PIF1	3e-27	Acromyrmex echinatior	AAA	5e-05	ATP-dependent DNA helicase PIF3	0	Trypanosoma brucei brucei (strain 927/4 GUTat10.1)	XP_001470297.1	NR	XM_001470260.1	11.91	12.49	12.2	3.60881	26.87	42.95	28.35	32.7233	5.03225	38.81	35.78	43.94	39.51	5.30415	28.01
XM_001470263.1	LINJ_28_2760	XM_001470263.1	0.727872		XM_001470263.1	XP_001470301.1	Unknown product	uk		NA	NA	XM_001470263.1	432	Leishmania infantum JPCM5 putative 40S ribosomal protein S17 partial mRNA	XP_001470301.1	143	putative 40S ribosomal protein S17	XP_001470301.1	XP_001470300.1	2e-98	Trypanosoma cruzi	Ribosomal_S17e	7e-57	hypothetical protein LOAG_00534	7e-44	Lingula anatina	Agouti	1.7	40S ribosomal protein S17	2e-43	Solanum lycopersicum	XP_001470301.1	NR	XM_001470263.1	3375.55	3877.1	3626.32	11.8243	2061.87	2248.86	2546.63	2285.79	11.1585	1730.81	1768.48	1624.08	1707.79	10.7379	1660.89
XM_001470264.1	LINJ_28_2760	XM_001470264.1	0.727872		XM_001470264.1	XP_001470301.1	40S ribosomal protein S17 (Leishmania infantum JPCM5) XP_001470301.1 40S ribosomal protein S17 (Leishmania infantum JPCM5)	ps	NR	2e-98	100	XM_001470264.1	432	Leishmania infantum JPCM5 putative 40S ribosomal protein S17 partial mRNA	XP_001470301.1	143	putative 40S ribosomal protein S17	XP_001470301.1	XP_001470300.1	2e-98	Trypanosoma cruzi	Ribosomal_S17e	7e-57	hypothetical protein LOAG_00534	7e-44	Lingula anatina	Agouti	1.7	40S ribosomal protein S17	2e-43	Solanum lycopersicum	XP_001470301.1	NR	XM_001470264.1	3375.55	3877.1	3626.32	11.8243	2061.87	2248.86	2546.63	2285.79	11.1585	1730.81	1768.48	1624.08	1707.79	10.7379	1660.89
XM_001470272.1	LINJ_28_2840	XM_001470272.1	0.617325		XM_001470272.1	XP_001470309.1	atp-dependent rna helicase ddx10 - probable fragment	uc	REFSEQ-INVERTEBRATE	2e-143	69	XM_001470272.1	2703	Leishmania infantum JPCM5 putative molybdenum cofactor biosynthesis protein partial mRNA	XP_001470309.1	900	putative molybdenum cofactor biosynthesis protein	XP_001470309.1	XP_001470309.1	0	Phytomonas sp. isolate Hart1	MoaC	8e-23	molybdenum cofactor biosynthesis protein 1 isoform X2	2e-06	Amyelois transitella	CBD_II	1.3	Cyclic pyranopterin monophosphate synthase	3e-17	Xanthomonas campestris pv. campestris (strain ATCC 33913 / DSM 3586 / NCPPB 528 / LMG 568 / P 25)	XP_001470309.1	NR	XM_001470272.1	47.43	52.1	49.765	5.63706	28.03	36.37	29.58	31.3267	4.96932	30.44	28.24	29.05	29.2433	4.87004	27.62
XM_001470273.1	LINJ_28_2850	XM_001470273.1	-1.19395		XM_001470273.1	XP_001470310.1	E3 ubiquitin-protein ligase RNF181-like - probable fragment	prot	REFSEQ-INVERTEBRATE	1e-11	59.8	XM_001470273.1	1647	Leishmania infantum JPCM5 putative membrane-bound acid phosphatase partial mRNA	XP_001470310.1	548	putative membrane-bound acid phosphatase	XP_001470310.1	XP_001470310.1	0	Leptomonas pyrrhocoris	His_Phos_2	4e-11	lysosomal acid phosphatase	3e-13	Saccoglossus kowalevskii	EPEND	0.005	Testicular acid phosphatase homolog	8e-14	Xenopus laevis	XP_001470310.1	NR	XM_001470273.1	53.54	30.88	42.21	5.39951	123.17	132.94	80.13	112.08	6.80839	110.13	91.96	73.45	91.8467	6.52116	83.2
[truncated: 91 more rows]
[truncated: 46 more columns]

## Sheet: NEC4dvsLEP6d
Name	locustag	GeneID	log2FoldChange NEC4dvsLEP6d		Gene ID	Best match against All Databases	Description	Molecular Class	Database of Best Match	E-value	Coverage	CDS	Sequence Size	Description TriTryp	Peptide Sequence ID	Sequence Size	Description NR	Peptide Sequence ID	Best match against NR	E-value	Species of Best Match against NR	Best match against PFAM	E-value	Best match against REFSEQ (INVERTEBRATE)	E-value	Species of Best Match against REFSEQ (INVERTEBRATE)	Best match against SMART	E-value	Best match against SWISS-PROT	E-value	Species of Best Match against SWISS-PROT	Best match against All Databases	Database of Best Match	GeneID	TPM PRO2d Replicate 2	TPM PRO2d Replicate 3	TPM PRO2d Average	TPM PRO2d Average (log2)	TPM NEC4d Replicate 1	TPM NEC4d Replicate 2	TPM NEC4d Replicate 3	TPM NEC4d Average	TPM NEC4d Average (log2)	TPM LEP6d Replicate 1	TPM LEP6d Replicate 2	TPM LEP6d Replicate 3	TPM LEP6d Average	TPM LEP6d Average (log2)	TPM LEP8d Replicate 1
[truncated: 52 more rows]
[truncated: 46 more columns]

[truncated: 5 more sheets: LEP6dvsMET14d, PRO2dvsNEC4d_&_NEC4dvsLEP6d, NEC4dvsLEP6d_&_LEP6dvsMET14d, PRO2dvsNEC4d_&_LEP6dvsMET14d, PROvsNEC_&_NECvsLEP_&_LEPvsMET]
