# Supplementary material for: Distinct gene expression patterns in vector-residing Leishmania infantum identify parasite stage-enriched markers
Source: PLoS Negl Trop Dis. 2020 Mar 3;14(3):e0008014. doi: 10.1371/journal.pntd.0008014 (PMC7053709; doi:10.1371/journal.pntd.0008014)
Supplement: S4 Dataset — Gene ID number, Principal Component Analysis coordinates, log2 TMP values (transcripts per million), gene annotation information, and counts of TMPs and reads. (XLSX) [file pntd.0008014.s009.xlsx]

## Sheet: ALL_DE_Genes
Name	locustag	GeneID	PC 1	PC 2		GeneID	TPM PRO2d averages	TPM NEC4d averages	TPM LEP6d averages	TPM LEP8d averages	TMP MET12d averages	TPM MET14d averages		Gene ID	Best match against All Databases	Description	Molecular Class	Database of Best Match	E-value	Coverage	CDS	Sequence Size	Description TriTryp	Peptide Sequence ID	Sequence Size	Description NR	Peptide Sequence ID	Best match against NR	E-value	Species of Best Match against NR	Best match against PFAM	E-value	Best match against REFSEQ (INVERTEBRATE)	E-value	Species of Best Match against REFSEQ (INVERTEBRATE)	Best match against SMART	E-value	Best match against SWISS-PROT	E-value	Species of Best Match against SWISS-PROT	Best match against All Databases	Database of Best Match	GeneID	TPM PRO2d Replicate 2	TPM PRO2d Replicate 3	TPM PRO2d Average	TPM PRO2d Average (log2)	TPM NEC4d Replicate 1	TPM NEC4d Replicate 2
XM_001462578.1	LINJ_01_0010	XM_001462578.1	0.779834	-1.28454		XM_001462578.1	40.94	109.227	142.063	138.75	114.67	110.123		XM_001462578.1	XP_001462615.1	Quinone oxidoreductase	uc	SWISSP	2e-69	99.6	XM_001462578.1	1002	Leishmania infantum JPCM5 hypothetical protein, unknown function partial mRNA	XP_001462615.1	333	hypothetical protein, unknown function	XP_001462615.1	XP_001462615.1	0	Leishmania major strain Friedlin	PMT_4TMC	3.9	uncharacterized protein LOC106161887	0.01	Crassostrea virginica	CLECT	0.05	Dyslexia-associated protein KIAA0319-like protein	0.022	Pongo abelii	XP_001462615.1	NR	XM_001462578.1	39.8	42.08	40.94	5.35544	117.61	102.93
XM_001462581.1	LINJ_01_0050	XM_001462581.1	-0.0285669	-0.532338		XM_001462581.1	52.525	83.2767	75.4533	73.08	101.76	107.803		XM_001462581.1	XP_001462618.1	Surface membrane glycoprotein GP46/M-2 - probable fragment	uc	SWISSP	2e-54	43	XM_001462581.1	1998	Leishmania infantum JPCM5 putative carboxylase partial mRNA	XP_001462618.1	665	putative carboxylase	XP_001462618.1	XP_001462618.1	0	Leptomonas seymouri	CPSase_L_D2	2e-80	propionyl-CoA carboxylase alpha chain, mitochondrial-like isoform X1	0	Schistosoma mansoni	Biotin_carb_C	1e-51	Propionyl-CoA carboxylase alpha chain, mitochondrial	0	Homo sapiens	XP_001462618.1	NR	XM_001462581.1	51.28	53.77	52.525	5.71493	73.47	97.67
XM_001462582.1	LINJ_01_0060	XM_001462582.1	-2.33783	0.233058		XM_001462582.1	34.165	57.2467	38.4067	40.9167	36.9333	40.3333		XM_001462582.1	XP_001462619.1	Unknown product	uk		NA	NA	XM_001462582.1	750	Leishmania infantum JPCM5 conserved hypothetical protein partial mRNA	XP_001462619.1	249	conserved hypothetical protein	XP_001462619.1	XP_001462619.1	2e-178	Phytomonas sp. isolate EM1	SWIRM-assoc_1	0.016	structural maintenance of chromosomes protein 4	0.21	Drosophila grimshawi	GED	0.043	DNA-directed RNA polymerase subunit beta'	2.7	Roseiflexus castenholzii (strain DSM 13941 / HLO8)	XP_001462619.1	NR	XM_001462582.1	9.3	59.03	34.165	5.09445	54.98	63.96
XM_001462584.1	LINJ_01_0080	XM_001462584.1	-1.52042	0.556878		XM_001462584.1	54.665	68.3733	51.8733	44.0433	41.9633	48.8367		XM_001462584.1	XP_001462621.1	bromo domain	uc	SMART	3e-25	88.7	XM_001462584.1	714	Leishmania infantum JPCM5 conserved hypothetical protein partial mRNA	XP_001462621.1	237	conserved hypothetical protein	XP_001462621.1	XP_001462621.1	5e-171	Angomonas deanei	AurF	3.4	protein argonaute-2 isoform X7	3.7	Aedes aegypti	C1	0.68	NADH-quinone oxidoreductase subunit N	2.7	Geobacter uraniireducens (strain Rf4)	XP_001462621.1	NR	XM_001462584.1	29.62	79.71	54.665	5.77255	43.75	79.49
XM_001462587.1	LINJ_01_0110	XM_001462587.1	-0.751639	1.11572		XM_001462587.1	100.405	81.9667	56.66	45.01	53.89	53.25		XM_001462587.1	XP_001462624.1	Prefoldin subunit 3	uc	SWISSP	2e-44	85.7	XM_001462587.1	588	Leishmania infantum JPCM5 glutaredoxin-like protein partial mRNA	XP_001462624.1	195	glutaredoxin-like protein	XP_001462624.1	XP_001462624.1	3e-140	Phytomonas sp. isolate EM1	Glutaredoxin	4e-19	glutaredoxin-related protein 5, mitochondrial	9e-29	Drosophila biarmipes	PBPe	0.68	Monothiol glutaredoxin-5, mitochondrial	1e-26	Dictyostelium discoideum	XP_001462624.1	NR	XM_001462587.1	106.7	94.11	100.405	6.64969	107.56	61.63
XM_001462588.1	LINJ_01_0120	XM_001462588.1	-2.15819	0.72521		XM_001462588.1	52.42	45.8533	40.2	40.2267	38.17	40.03		XM_001462588.1	XP_001462625.1	uncharacterized protein Dmoj_GI17996 isoform C	uc	REFSEQ-INVERTEBRATE	0	98	XM_001462588.1	1974	Leishmania infantum JPCM5 conserved hypothetical protein partial mRNA	XP_001462625.1	657	conserved hypothetical protein	XP_001462625.1	XP_001462625.1	0	Phytomonas sp. isolate EM1	DUF2309	0.004		NA		Gp_dh_N	0.53		NA		XP_001462625.1	NR	XM_001462588.1	50.37	54.47	52.42	5.71205	38.14	51.32
XM_001462589.1	LINJ_01_0130	XM_001462589.1	-3.2841	-0.610003		XM_001462589.1	16.38	35.1667	32.1633	36.9267	36.5667	42.4333		XM_001462589.1	XP_001462626.1	E3 ubiquitin-protein ligase ZSWIM2-like - probable fragment	prot	REFSEQ-INVERTEBRATE	6e-24	64.9	XM_001462589.1	1095	Leishmania infantum JPCM5 conserved hypothetical protein partial mRNA	XP_001462626.1	364	conserved hypothetical protein	XP_001462626.1	XP_001462626.1	0	Leptomonas seymouri	RAG1	0.3		NA		IL1	0.24	Nuclear migration protein NUM1	1.5	Saccharomyces cerevisiae (strain ATCC 204508 / S288c)	XP_001462626.1	NR	XM_001462589.1	12	20.76	16.38	4.03386	42.54	34.16
XM_001462594.1	LINJ_01_0180	XM_001462594.1	-1.47435	0.756171		XM_001462594.1	66.97	52.7067	54.4133	49.8133	43.5367	45.0467		XM_001462594.1	XP_001462631.1	Unknown product	uk		NA	NA	XM_001462594.1	2313	Leishmania infantum JPCM5 putative CLC-type chloride channel partial mRNA	XP_001462631.1	770	putative CLC-type chloride channel	XP_001462631.1	XP_001462631.1	0	Leptomonas pyrrhocoris	Voltage_CLC	9e-72	H(+)/Cl(-) exchange transporter 3 isoform X2	3e-122	Drosophila grimshawi	Tubulin_C	0.13	H(+)/Cl(-) exchange transporter 3	2e-120	Cavia porcellus	XP_001462631.1	NR	XM_001462594.1	77.16	56.78	66.97	6.06544	49.53	57.48
XM_001462595.1	LINJ_01_0190	XM_001462595.1	-0.542846	0.791635		XM_001462595.1	97.875	64.8033	58.2067	58.6	70.75	60.3967		XM_001462595.1	XP_001462632.1	ama1 protein (Leishmania infantum JPCM5) CBZ08886.1 ama1 protein	uc	NR	1e-151	100	XM_001462595.1	624	Leishmania infantum JPCM5 conserved hypothetical protein partial mRNA	XP_001462632.1	207	conserved hypothetical protein	XP_001462632.1	XP_001462632.1	2e-145	Phytomonas sp. isolate EM1	RGCC	0.043	probable muscarinic acetylcholine receptor gar-1 isoform X1	0.19	Aplysia californica	Biotin_carb_C	0.12	Pre-mRNA-splicing factor U5-Cwc21	2e-24	Trypanosoma brucei brucei (strain 927/4 GUTat10.1)	XP_001462632.1	NR	XM_001462595.1	81.54	114.21	97.875	6.61287	61.96	66.35
XM_001462602.1	LINJ_01_0260	XM_001462602.1	-0.77123	0.860516		XM_001462602.1	92.44	62.9967	60.2567	51.5633	55.3367	61.5267		XM_001462602.1	XP_001462639.1	Unknown product	uk		NA	NA	XM_001462602.1	846	Leishmania infantum JPCM5 conserved hypothetical protein partial mRNA	XP_001462639.1	281	conserved hypothetical protein	XP_001462639.1	XP_001462639.1	0	Strigomonas culicis	Enkurin	1e-16	hypothetical protein HELRODRAFT_182101	1e-09	Nasonia vitripennis	BBC	0.18	Enkurin domain-containing protein 1	0.094	Homo sapiens	XP_001462639.1	NR	XM_001462602.1	68.57	116.31	92.44	6.53045	59.59	55.45
XM_001462606.1	LINJ_01_0300	XM_001462606.1	5.30842	0.0303311		XM_001462606.1	372.01	541.24	374.037	299.497	279.7	309.343		XM_001462606.1	XP_001462643.1	ghistone H1 like (Leishmania infantum JPCM5) CBZ08840.1 ghistone H1 like (Leishmania infantum JPCM5) SOX66528.1 histone-H1like	nr	NR	3e-22	100	XM_001462606.1	180	Leishmania infantum JPCM5 conserved hypothetical protein partial mRNA	XP_001462643.1	59	conserved hypothetical protein	XP_001462643.1	XP_001462643.1	3e-31	Trypanosoma cruzi	4F5	0.002	putative SERF-like protein	1e-10	Drosophila melanogaster	Agouti	3.5	Small EDRK-rich factor 1	2e-13	Bos taurus	XP_001462643.1	NR	XM_001462606.1	624.05	119.97	372.01	8.5392	645.38	388.12
XM_001462607.1	LINJ_01_0310	XM_001462607.1	1.93162	0.236571		XM_001462607.1	152.045	143.41	151.603	126.173	118.593	130.087		XM_001462607.1	XP_001462644.1	protein kinase (Leishmania infantum JPCM5) CAM69543.1 protein kinase (Leishmania infantum JPCM5) SOX66967.1	st	NR	0	100	XM_001462607.1	1164	Leishmania infantum JPCM5 putative acidocalcisomal exopolyphosphatase partial mRNA	XP_001462644.1	387	putative acidocalcisomal exopolyphosphatase	XP_001462644.1	XP_001462644.1	0	Strigomonas culicis	DHHA2	3e-11	protein prune homolog	2e-23	Drosophila erecta	PKS_PP	1.9	Exopolyphosphatase	3e-27	Saccharomyces cerevisiae (strain ATCC 204508 / S288c)	XP_001462644.1	NR	XM_001462607.1	165.21	138.88	152.045	7.24835	168.79	122.09
XM_001462609.1	LINJ_01_0330	XM_001462609.1	-0.298002	0.653034		XM_001462609.1	97.71	67.5567	67.8833	65.8867	72.8567	66.1267		XM_001462609.1	XP_001462646.1	E3 ubiquitin-protein ligase RNF185-like - probable fragment	prot	REFSEQ-INVERTEBRATE	9e-15	31.9	XM_001462609.1	924	Leishmania infantum JPCM5 putative poly(A) export protein partial mRNA	XP_001462646.1	307	putative poly(A) export protein	XP_001462646.1	XP_001462646.1	0	Trypanosoma cruzi Dm28c	WD40	0.001	mRNA export factor-like	4e-34	Lingula anatina	WD40	6e-06	Protein RAE1	2e-35	Arabidopsis thaliana	XP_001462646.1	NR	XM_001462609.1	94.65	100.77	97.71	6.61043	81.75	70.07
XM_001462612.1	LINJ_01_0360	XM_001462612.1	0.0617305	0.886813		XM_001462612.1	129.31	66.41	78.2067	76.4033	71.8267	68.9733		XM_001462612.1	XP_001462649.1	Unknown product	uk		NA	NA	XM_001462612.1	777	Leishmania infantum JPCM5 conserved hypothetical protein partial mRNA	XP_001462649.1	258	conserved hypothetical protein	XP_001462649.1	XP_001462649.1	0	Phytomonas sp. isolate Hart1	BASP1	0.002	SWI/SNF complex subunit SMARCC2-like	0.088	Eufriesea mexicana	WHEP-TRS	0.013	Collagen alpha-1(XXVII) chain	0.077	Homo sapiens	XP_001462649.1	NR	XM_001462612.1	124.87	133.75	129.31	7.01469	65.89	78.83
XM_001462614.1	LINJ_01_0380	XM_001462614.1	0.131276	0.695412		XM_001462614.1	113.75	80.6433	81.6367	61.3867	80.0333	79.2233		XM_001462614.1	XP_001462651.1	60S ribosomal protein L11	ps	SWISSP	2e-137	100	XM_001462614.1	570	Leishmania infantum JPCM5 conserved hypothetical protein partial mRNA	XP_001462651.1	189	conserved hypothetical protein	XP_001462651.1	XP_001462651.1	7e-134	Leptomonas seymouri	CDC27	0.49		NA		Fe_hyd_SSU	5.5	Killer cell immunoglobulin-like receptor 2DS2	0.35	Homo sapiens	XP_001462651.1	NR	XM_001462614.1	137.12	90.38	113.75	6.82972	84.89	100.03
XM_001462617.2	LINJ_01_0410	XM_001462617.2	-1.42064	-0.409272		XM_001462617.2	35.285	53.0433	57.7433	54.5033	63.5767	65.3167		XM_001462617.2	XP_001462654.2	Unknown product	uk		NA	NA	XM_001462617.2	2466	Leishmania infantum JPCM5 conserved hypothetical protein partial mRNA	XP_001462654.2	821	conserved hypothetical protein	XP_001462654.2	XP_001462654.2	0	Leptomonas pyrrhocoris	DUF390	0.0007	myosin	1.1	Loa loa	COG6	0.009	Centromere-associated protein E	0.79	Mus musculus	XP_001462654.2	NR	XM_001462617.2	26.11	44.46	35.285	5.14098	55.85	52.26
XM_001462618.1	LINJ_01_0420	XM_001462618.1	-4.1176	-0.485877		XM_001462618.1	12.825	34.84	20.53	26.2667	30.7267	34.1367		XM_001462618.1	XP_001462655.1	Unknown product	uk		NA	NA	XM_001462618.1	1914	Leishmania infantum JPCM5 conserved hypothetical protein partial mRNA	XP_001462655.1	637	conserved hypothetical protein	XP_001462655.1	XP_001462655.1	0	Leptomonas seymouri	MITF_TFEB_C_3_N	0.77	uncharacterized protein LOC110460142, partial	1.1	Mizuhopecten yessoensis	POLXc	1.4	UPF0561 protein C2orf68	1.7	Homo sapiens	XP_001462655.1	NR	XM_001462618.1	16.27	9.38	12.825	3.68089	33.65	26.84
XM_001462619.1	LINJ_01_0440	XM_001462619.1	9.58893	0.409024		XM_001462619.1	2112.13	1400.51	1085.68	957.097	940.777	927.33		XM_001462619.1	XP_001462657.1	hypothetical protein	uc	NR	1e-140	100	XM_001462619.1	603	Leishmania infantum JPCM5 putative ribosomal protein S7 partial mRNA	XP_001462657.1	200	putative ribosomal protein S7	XP_001462657.1	XP_001462656.1	6e-143	Trypanosoma congolense IL3000	Ribosomal_S7e	5e-83	hypothetical protein LOTGIDRAFT_190901	2e-35	Pediculus humanus corporis	RPOL9	0.25	40S ribosomal protein S7	4e-38	Avicennia marina	XP_001462657.1	NR	XM_001462619.1	2130.98	2093.28	2112.13	11.0445	1399.45	1387.52
XM_001462620.1	LINJ_01_0440	XM_001462620.1	9.58893	0.409024		XM_001462620.1	2112.13	1400.51	1085.68	957.097	940.777	927.33		XM_001462620.1	XP_001462657.1	ribosomal protein S7 (Leishmania infantum JPCM5) XP_001462657.1 ribosomal protein S7 (Leishmania infantum JPCM5) XP_003857857.1	ps	NR	6e-143	100	XM_001462620.1	603	Leishmania infantum JPCM5 putative ribosomal protein S7 partial mRNA	XP_001462657.1	200	putative ribosomal protein S7	XP_001462657.1	XP_001462656.1	6e-143	Trypanosoma congolense IL3000	Ribosomal_S7e	5e-83	hypothetical protein LOTGIDRAFT_190901	2e-35	Pediculus humanus corporis	RPOL9	0.25	40S ribosomal protein S7	4e-38	Avicennia marina	XP_001462657.1	NR	XM_001462620.1	2130.98	2093.28	2112.13	11.0445	1399.45	1387.52
XM_001462623.1	LINJ_01_0470	XM_001462623.1	0.239967	0.613822		XM_001462623.1	111.36	83.0633	79.15	87.7167	69.86	78.33		XM_001462623.1	XP_001462660.1	Snf7	pe	PFAM	3e-25	95.8	XM_001462623.1	657	Leishmania infantum JPCM5 alpha/beta-hydrolase-like protein partial mRNA	XP_001462660.1	218	alpha/beta-hydrolase-like protein	XP_001462660.1	XP_001462660.1	5e-159	Phytomonas sp. isolate EM1	Isochorismatase	6e-22	pyrazinamidase/nicotinamidase-like	6e-47	Mizuhopecten yessoensis	SecA_DEAD	2	Nicotinamidase	8e-27	Escherichia coli (strain K12)	XP_001462660.1	NR	XM_001462623.1	109.28	113.44	111.36	6.79909	71.04	92.29
XM_001462626.1	LINJ_01_0500	XM_001462626.1	-0.717939	1.20228		XM_001462626.1	109.295	81.96	48.45	46.4533	52.8267	59.7		XM_001462626.1	XP_001462663.1	Radial spoke protein 3	uc	PFAM	1e-117	103.1	XM_001462626.1	1080	Leishmania infantum JPCM5 conserved hypothetical protein partial mRNA	XP_001462663.1	359	conserved hypothetical protein	XP_001462663.1	XP_001462663.1	0	Crithidia acanthocephali	Beta_elim_lyase	8e-36	uncharacterized protein LOC111676305	8e-108	Pieris rapae	EPEND	0.089	Low specificity L-threonine aldolase	5e-33	Pseudomonas sp. (strain NCIMB 10558)	XP_001462663.1	NR	XM_001462626.1	109.67	108.92	109.295	6.77208	100.81	70.6
XM_001462627.1	LINJ_01_0510	XM_001462627.1	-0.616785	0.501076		XM_001462627.1	81.505	57.0067	66.9533	66.4967	66.6667	61.51		XM_001462627.1	XP_001462664.1	pre-mRNA-splicing factor ATP-dependent RNA helicasemog-5 - probable fragment	tm	SWISSP	5e-176	57.8	XM_001462627.1	2097	Leishmania infantum JPCM5 putative long-chain-fatty-acid-CoA ligase partial mRNA	XP_001462664.1	698	putative long-chain-fatty-acid-CoA ligase	XP_001462664.1	XP_001462664.1	0	Trypanosoma grayi	AMP-binding	4e-99	long-chain-fatty-acid--CoA ligase 3 isoform X3	7e-108	Habropoda laboriosa	H4	0.55	Long chain acyl-CoA synthetase 9, chloroplastic	7e-101	Arabidopsis thaliana	XP_001462664.1	NR	XM_001462627.1	97.56	65.45	81.505	6.34882	57.03	55.74
XM_001462628.1	LINJ_01_0520	XM_001462628.1	2.20406	-2.10951		XM_001462628.1	49.07	99.13	191.173	235.86	255.307	265.27		XM_001462628.1	XP_001462665.1	Unknown product	uk		NA	NA	XM_001462628.1	2124	Leishmania infantum JPCM5 putative fatty acyl CoA synthetase 2 partial mRNA	XP_001462665.1	707	putative fatty acyl CoA synthetase 2	XP_001462665.1	XP_001462665.1	0	Trypanosoma cruzi	AMP-binding	2e-74	expressed hypothetical protein	2e-94	Tribolium castaneum	AlaDh_PNT_N	0.08	Long-chain-fatty-acid--CoA ligase 3	2e-92	Pongo abelii	XP_001462665.1	NR	XM_001462628.1	44.39	53.75	49.07	5.61677	99.81	104.78
XM_001462629.1	LINJ_01_0530	XM_001462629.1	-0.826153	1.26606		XM_001462629.1	112.655	70.9367	45.42	50.6733	69.9067	41.2633		XM_001462629.1	XP_001462666.1	Unknown product	uk		NA	NA	XM_001462629.1	240	Leishmania infantum JPCM5 putative fatty acyl CoA synthetase 2 partial mRNA	XP_001462666.1	79	putative fatty acyl CoA synthetase 2	XP_001462666.1	XP_001462666.1	4e-52	Trypanosoma cruzi	WSK	1.2	uncharacterized protein LOC106068982	1.3	Rhagoletis zephyria	RNAse_Pc	1.3	Genome polyprotein	0.47	Brome streak virus (strain 11-Cal)	XP_001462666.1	NR	XM_001462629.1	138.44	86.87	112.655	6.81577	104.07	86.82
XM_001462633.1	LINJ_01_0570	XM_001462633.1	-3.11822	1.07476		XM_001462633.1	43.28	44.8633	31.88	23.0267	28.0733	27.2367		XM_001462633.1	XP_001462670.1	hypothetical protein	uc	NR	0	100	XM_001462633.1	864	Leishmania infantum JPCM5 conserved hypothetical protein partial mRNA	XP_001462670.1	287	conserved hypothetical protein	XP_001462670.1	XP_001462670.1	0	Leptomonas pyrrhocoris	DUF4507	2	inositol 1,4,5-trisphosphate receptor isoform X2	0.11	Aedes aegypti	SERPIN	0.65	DNA integrity scanning protein DisA	2.1	Mycobacterium bovis (strain BCG / Tokyo 172 / ATCC 35737 / TMC 1019)	XP_001462670.1	NR	XM_001462633.1	27.55	59.01	43.28	5.43563	62.79	34.01
XM_001462635.1	LINJ_01_0590	XM_001462635.1	1.08295	0.833571		XM_001462635.1	168.965	99.9333	108.25	98.34	85.5233	92.59		XM_001462635.1	XP_001462672.1	electron transfer flavoprotein subunit alpha mitochondrial-like	pm	REFSEQ-INVERTEBRATE	3e-111	93.4	XM_001462635.1	981	Leishmania infantum JPCM5 putative tricarboxylate carrier partial mRNA	XP_001462672.1	326	putative tricarboxylate carrier	XP_001462672.1	XP_001462672.1	0	Strigomonas culicis	Mtc	2e-117	sideroflexin-5-like	8e-48	Mizuhopecten yessoensis	APC2	1.5	Sideroflexin	4e-54	Dictyostelium discoideum	XP_001462672.1	NR	XM_001462635.1	173.31	164.62	168.965	7.40058	90.37	117.46
XM_001462638.2	LINJ_01_0620	XM_001462638.2	-4.35843	-0.385952		XM_001462638.2	13.535	22.41	25.4267	26.2433	28.86	28.87		XM_001462638.2	XP_001462675.2	hypothetical protein	uc	NR	0	100	XM_001462638.2	5454	Leishmania infantum JPCM5 conserved hypothetical protein partial mRNA	XP_001462675.2	1817	conserved hypothetical protein	XP_001462675.2	XP_001462675.2	0	Trypanosoma cruzi marinkellei	RabGAP-TBC	8e-20	TBC domain-containing protein kinase-like protein	9e-37	Culex quinquefasciatus	TBC	3e-29	TBC domain-containing protein kinase-like protein	1e-33	Gallus gallus	XP_001462675.2	NR	XM_001462638.2	12.57	14.5	13.535	3.75862	20.99	23.82
XM_001462639.1	LINJ_01_0630	XM_001462639.1	-1.3291	-0.620171		XM_001462639.1	31.31	61.06	56.3533	58.2467	61.1967	75.97		XM_001462639.1	XP_001462676.1	hypothetical protein	uc	NR	3e-174	100	XM_001462639.1	732	Leishmania infantum JPCM5 DNA-damage inducible protein DDI1-like protein partial mRNA	XP_001462676.1	243	DNA-damage inducible protein DDI1-like protein	XP_001462676.1	XP_001462676.1	1e-179	Trypanosoma grayi	Asp_protease	8e-74	DNA damage inducible protein, putative	3e-50	Bactrocera oleae	TAP_C	0.001	DNA damage-inducible protein 1	4e-48	Ashbya gossypii (strain ATCC 10895 / CBS 109.51 / FGSC 9923 / NRRL Y-1056)	XP_001462676.1	NR	XM_001462639.1	23.95	38.67	31.31	4.96855	48.12	63.97
XM_001462645.1	LINJ_01_0690	XM_001462645.1	-2.53221	-0.922406		XM_001462645.1	17.835	41.7333	38.76	50.2267	50.9833	53.96		XM_001462645.1	XP_001462682.1	serine/threonine-protein phosphatase PP1 (Leishmaniainfantum JPCM5) CBZ08980.1 serine/threonine-protein phosphatase PP1 (Leishmania	st	NR	0	100	XM_001462645.1	909	Leishmania infantum JPCM5 conserved hypothetical protein partial mRNA	XP_001462682.1	302	conserved hypothetical protein	XP_001462682.1	XP_001462682.1	0	Leptomonas seymouri	PL48	3.1		NA		LIF_OSM	7.5		NA		XP_001462682.1	NR	XM_001462645.1	18.55	17.12	17.835	4.15664	37.27	39.35
XM_001462646.1	LINJ_01_0700	XM_001462646.1	-3.57036	-0.620505		XM_001462646.1	16.635	23.09	28.3167	34.28	42.2867	43.19		XM_001462646.1	XP_001462683.1	Unknown product	uk		NA	NA	XM_001462646.1	2406	Leishmania infantum JPCM5 hypothetical protein, unknown function partial mRNA	XP_001462683.1	801	hypothetical protein, unknown function	XP_001462683.1	XP_001462683.1	0	Leptomonas pyrrhocoris	Herpes_BLLF1	0.081		NA		AIP3	0.079		NA		XP_001462683.1	NR	XM_001462646.1	22.97	10.3	16.635	4.05615	20.36	31.08
XM_001462647.1	LINJ_01_0710	XM_001462647.1	1.18135	-1.2483		XM_001462647.1	52.705	97.1333	133.703	156.173	144.363	146.583		XM_001462647.1	XP_001462684.1	Pre-rRNA-processing protein ESF2 - probable fragment	tm	SWISSP	2e-14	49.1	XM_001462647.1	702	Leishmania infantum JPCM5 hypothetical protein, unknown function partial mRNA	XP_001462684.1	233	hypothetical protein, unknown function	XP_001462684.1	XP_001462684.1	2e-171	Leptomonas seymouri	PLAC8	3e-09	sequestosome-1-like	0.037	Amphimedon queenslandica	FU	2	Protein PLANT CADMIUM RESISTANCE 12	0.0002	Arabidopsis thaliana	XP_001462684.1	NR	XM_001462647.1	70.54	34.87	52.705	5.71987	77.42	112.81
XM_001462648.1	LINJ_01_0720	XM_001462648.1	-2.87827	-0.699075		XM_001462648.1	20.43	25.4567	36.6067	44.2533	49.1933	53.8467		XM_001462648.1	XP_001462685.1	Unknown product	uk		NA	NA	XM_001462648.1	1566	Leishmania infantum JPCM5 hypothetical protein, unknown function partial mRNA	XP_001462685.1	521	hypothetical protein, unknown function	XP_001462685.1	XP_001462685.1	0	Leishmania mexicana MHOM GT 2001 U1103	PLAC8	1e-05		NA		CoA_trans	1.4	Protein PLANT CADMIUM RESISTANCE 9	0.093	Arabidopsis thaliana	XP_001462685.1	NR	XM_001462648.1	22.22	18.64	20.43	4.35262	25.06	30.15
XM_001462649.1	LINJ_01_0730	XM_001462649.1	-2.35672	-0.924566		XM_001462649.1	18.865	43.3367	45.0033	46.2067	52.6733	59.92		XM_001462649.1	XP_001462686.1	chaperonin TCP20 (Leishmania infantum JPCM5) CBZ08502.1 chaperonin TCP20 (Leishmania infantum JPCM5) SOX63679.1	pm	NR	0	100	XM_001462649.1	1620	Leishmania infantum JPCM5 putative ubiquitin activating enzyme partial mRNA	XP_001462686.1	539	putative ubiquitin activating enzyme	XP_001462686.1	XP_001462686.1	0	Trypanosoma theileri	ThiF	3e-38	NEDD8-activating enzyme E1 catalytic subunit	1e-68	Apis mellifera	PBP5_C	0.44	NEDD8-activating enzyme E1 catalytic subunit	4e-64	Arabidopsis thaliana	XP_001462686.1	NR	XM_001462649.1	17.52	20.21	18.865	4.23764	32.21	45.11
XM_001462650.1	LINJ_01_0740	XM_001462650.1	-3.70744	-0.231025		XM_001462650.1	19.305	24.0933	26.4733	33.2067	34.97	35.3233		XM_001462650.1	XP_001462687.1	hypothetical protein	uc	NR	0	100	XM_001462650.1	3912	Leishmania infantum JPCM5 conserved hypothetical protein partial mRNA	XP_001462687.1	1303	conserved hypothetical protein	XP_001462687.1	SOX62067.1	0	Leptomonas pyrrhocoris	Transglut_i_TM	0.16		NA		AIP3	0.63	DNA-directed RNA polymerase subunit beta	2.7	Pelobacter propionicus (strain DSM 2379 / NBRC 103807 / OttBd1)	XP_001462687.1	NR	XM_001462650.1	19.99	18.62	19.305	4.2709	20.9	23.86
XM_001462651.1	LINJ_01_0750	XM_001462651.1	-4.08889	-0.355588		XM_001462651.1	16.125	19.09	28.3333	30.01	32.5467	31.7367		XM_001462651.1	XP_001462688.1	Unknown product	uk		NA	NA	XM_001462651.1	7029	Leishmania infantum JPCM5 conserved hypothetical protein partial mRNA	XP_001462688.1	2342	conserved hypothetical protein	XP_001462688.1	XP_001462688.1	0	Trypanosoma cruzi	C2	8e-05	coiled-coil and C2 domain-containing protein 2A-like	5e-33	Aplysia californica	C2	2e-05	Coiled-coil and C2 domain-containing protein 2A	1e-14	Mus musculus	XP_001462688.1	NR	XM_001462651.1	18.14	14.11	16.125	4.01123	15.45	17.89
XM_001462652.1	LINJ_01_0760	XM_001462652.1	-2.54675	-0.393985		XM_001462652.1	23.12	46.47	41.7067	38.83	43.9433	46.5933		XM_001462652.1	XP_001462689.1	Protein phosphatase 1 regulatory subunit 37 - probable fragment	st	SWISSP	1e-11	42.1	XM_001462652.1	2265	Leishmania infantum JPCM5 conserved hypothetical protein partial mRNA	XP_001462689.1	754	conserved hypothetical protein	XP_001462689.1	XP_001462689.1	0	Trypanosoma cruzi cruzi	rRNA_processing	0.17		NA		Ca_chan_IQ	1.1	Serine/threonine-protein kinase RUNKEL	1.3	Arabidopsis thaliana	XP_001462689.1	NR	XM_001462652.1	25.84	20.4	23.12	4.53107	43.41	39
XM_001462653.2	LINJ_01_0770	XM_001462653.2	-3.74746	-0.0779135		XM_001462653.2	21.425	22.5467	24.33	30.96	35.2667	36.39		XM_001462653.2	XP_001462690.2	hypothetical protein	uc	NR	0	100	XM_001462653.2	4248	Leishmania infantum JPCM5 putative protein kinase partial mRNA	XP_001462690.2	1415	putative protein kinase	XP_001462690.2	XP_001462690.2	0	Trypanosoma cruzi Dm28c	Pkinase	1e-07	uncharacterized protein LOC108607026	2e-12	Mizuhopecten yessoensis	S_TKc	2e-12	SRSF protein kinase 1	1e-10	Mus musculus	XP_001462690.2	NR	XM_001462653.2	23.3	19.55	21.425	4.42122	20.45	21.91
XM_001462659.1	LINJ_01_0830	XM_001462659.1	-3.2751	-0.310995		XM_001462659.1	20.33	30.64	34.3733	32.0267	37.1067	41.13		XM_001462659.1	XP_001462696.1	serine/threonine protein phosphatase-like protein (Leishmaniainfantum JPCM5) CAM68927.1 serine/threonine protein phosphatase-like protein (Leishmania	st	NR	0	100	XM_001462659.1	3054	Leishmania infantum JPCM5 putative calcium/potassium channel (CAKC) partial mRNA	XP_001462696.1	1017	putative calcium/potassium channel (CAKC)	XP_001462696.1	XP_001462696.1	0	Angomonas deanei	BK_channel_a	6e-25	potassium channel subfamily T member 2-like	1e-23	Zootermopsis nevadensis	PDGF	2	Potassium channel subfamily T member 2	2e-24	Homo sapiens	XP_001462696.1	NR	XM_001462659.1	18.88	21.78	20.33	4.34554	32.31	25.77
XM_001462660.1	LINJ_01_0840	XM_001462660.1	-5.25736	-0.384073		XM_001462660.1	10.425	15.69	19.26	20.7467	23.2967	24.4567		XM_001462660.1	XP_001462697.1	Chromosome transmission fidelity protein 18 - probable fragment	uc	SWISSP	9e-33	32	XM_001462660.1	3885	Leishmania infantum JPCM5 potassium channel subunit-like protein partial mRNA	XP_001462697.1	1294	potassium channel subunit-like protein	XP_001462697.1	XP_001462697.1	0	Leptomonas pyrrhocoris	Ion_trans_2	2e-12	calcium-activated potassium channel slowpoke isoform X15	1e-19	Aedes aegypti	CRM1_C	0.92	Calcium-activated potassium channel slowpoke	4e-17	Drosophila melanogaster	XP_001462697.1	NR	XM_001462660.1	15.49	5.36	10.425	3.38198	13.27	18.25
XM_001462674.1	LINJ_02_0140	XM_001462674.1	-7.71785	-0.998918		XM_001462674.1	3.22	7.14667	12.2667	12.73	11.7067	14.8867		XM_001462674.1	XP_001462711.1	ATP-dependent Clp protease subunit	pm/protease	NR	0	100	XM_001462674.1	2454	Leishmania infantum JPCM5 phosphoglycan beta 1,3 galactosyltransferase (SCGR6), partial mRNA	XP_001462711.1	817	phosphoglycan beta 1,3 galactosyltransferase	XP_001462711.1	XP_001462711.1	0	Leishmania infantum	DUF1110	0.14	uncharacterized protein LOC111326318	4.6	Stylophora pistillata	MbtH	2.9	Chaperone protein DnaK	1.6	Arthrobacter sp. (strain FB24)	XP_001462711.1	NR	XM_001462674.1	4.33	2.11	3.22	1.68706	3.08	8.05
XM_001462675.1	LINJ_02_0150	XM_001462675.1	-4.19324	-0.765986		XM_001462675.1	13.33	15.2267	25.0233	31.5233	35.8433	43.0267		XM_001462675.1	XP_001462712.1	Hsp70 protein	pm	PFAM	0	102.5	XM_001462675.1	2214	Leishmania infantum JPCM5 phosphoglycan beta 1,3 galactosyltransferase (SCGR5), partial mRNA	XP_001462712.1	737	phosphoglycan beta 1,3 galactosyltransferase	XP_001462712.1	SOX62096.1	0	Leishmania mexicana MHOM GT 2001 U1103	DsbD_2	1.1	beta-1,3-galactosyltransferase 5-like	5.8	Priapulus caudatus	PepX_C	0.19	Phospholipid:diacylglycerol acyltransferase 1	1.4	Arabidopsis thaliana	XP_001462712.1	NR	XM_001462675.1	9.35	17.31	13.33	3.7366	14.79	15.97
XM_001462677.1	LINJ_02_0220	XM_001462677.1	-2.59684	-0.298539		XM_001462677.1	26.035	35.0333	40.43	43.01	45.3	46.0133		XM_001462677.1	XP_001462714.1	Unknown product	uk		NA	NA	XM_001462677.1	3441	Leishmania infantum JPCM5 conserved hypothetical protein partial mRNA	XP_001462714.1	1146	conserved hypothetical protein	XP_001462714.1	XP_001462714.1	0	Phytomonas sp. isolate EM1	GlcNAc	0.17	uncharacterized protein LOC108148148	0.36	Drosophila elegans	Pro-kuma_activ	0.72	Flavin-dependent thymidylate synthase	3.3	Mycobacterium leprae (strain TN)	XP_001462714.1	NR	XM_001462677.1	23.71	28.36	26.035	4.70238	43.06	31.38
XM_001462682.1	LINJ_02_0270	XM_001462682.1	-5.32597	-0.784411		XM_001462682.1	8.895	13.0333	14.9233	20.07	32.17	32.6433		XM_001462682.1	XP_001462719.1	Unknown product	uk		NA	NA	XM_001462682.1	7995	Leishmania infantum JPCM5 putative ABC1 transporter partial mRNA	XP_001462719.1	2664	LOW QUALITY PROTEIN: putative ABC1 transporter	XP_001462719.1	XP_001462719.1	0	Leptomonas pyrrhocoris	ABC2_membrane_3	2e-38	ATP-binding cassette sub-family A member 3-like	2e-91	Dendroctonus ponderosae	AAA	1e-06	ABC transporter A family member 1	1e-90	Arabidopsis thaliana	XP_001462719.1	NR	XM_001462682.1	9.25	8.54	8.895	3.15299	10.06	11.92
XM_001462684.1	LINJ_02_0290	XM_001462684.1	-1.34923	0.782627		XM_001462684.1	68.43	65.07	49.7367	46.9133	50.2333	44		XM_001462684.1	XP_001462721.1	Unknown product	uk		NA	NA	XM_001462684.1	975	Leishmania infantum JPCM5 putative ribosomal RNA processing protein partial mRNA	XP_001462721.1	324	putative ribosomal RNA processing protein	XP_001462721.1	XP_001462721.1	0	Phytomonas sp. isolate Hart1	RNase_PH	6e-11	exosome complex component RRP41	1e-12	Drosophila melanogaster	Calx_beta	0.054	Exosome complex exonuclease RRP46 homolog	2e-11	Arabidopsis thaliana	XP_001462721.1	NR	XM_001462684.1	85.55	51.31	68.43	6.09656	70.78	49.74
XM_001462693.1	LINJ_02_0380	XM_001462693.1	-4.21696	-0.312803		XM_001462693.1	15.28	21.7433	24.9833	26.08	32.3233	30.68		XM_001462693.1	XP_001462730.1	Unknown product	uk		NA	NA	XM_001462693.1	3327	Leishmania infantum JPCM5 putative RNA-editing complex protein MP81 partial mRNA	XP_001462730.1	1108	putative RNA-editing complex protein MP81	XP_001462730.1	XP_001462730.1	0	Leptomonas pyrrhocoris	NTP_transf_5	0.13		NA		ZnF_C2H2	0.069	Uncharacterized protein Tb927.8.680, mitochondrial	0.22	Trypanosoma brucei brucei (strain 927/4 GUTat10.1)	XP_001462730.1	NR	XM_001462693.1	26.37	4.19	15.28	3.93357	20.42	21.79
XM_001462694.1	LINJ_02_0390	XM_001462694.1	-2.88227	0.659984		XM_001462694.1	42.075	31.9467	32.43	30.8867	35.5367	37.5367		XM_001462694.1	XP_001462731.1	Pentatricopeptide repeat-containing protein At5g02860 - probable fragment	uc	SWISSP	3e-11	47.2	XM_001462694.1	3060	Leishmania infantum JPCM5 conserved hypothetical protein partial mRNA	XP_001462731.1	1019	conserved hypothetical protein	XP_001462731.1	XP_001462731.1	0	Leptomonas seymouri	PSI	0.076		NA		PSI	0.007		NA		XP_001462731.1	NR	XM_001462694.1	40.67	43.48	42.075	5.39489	24.62	33.12
XM_001462697.1	LINJ_02_0430	XM_001462697.1	3.87514	0.804877		XM_001462697.1	395.09	268.72	227.98	216.307	176.427	171.567		XM_001462697.1	XP_001462734.1	carboxy-terminal domain RNA polymerase II polypeptide A smallphosphatase 1-like	tm	REFSEQ-INVERTEBRATE	7e-49	87.2	XM_001462697.1	876	Leishmania infantum JPCM5 conserved hypothetical protein partial mRNA	XP_001462734.1	291	conserved hypothetical protein	XP_001462734.1	XP_001462734.1	0	Angomonas deanei	Porin_3	0.0006	fat-like cadherin-related tumor suppressor homolog isoform X2	2.7	Drosophila kikkawai	PRE_C2HC	0.11	Acyl-CoA synthetase family member 4	2	Homo sapiens	XP_001462734.1	NR	XM_001462697.1	410.5	379.68	395.09	8.62604	302.09	209.92
XM_001462698.1	LINJ_02_0450	XM_001462698.1	-2.18199	1.45428		XM_001462698.1	86.665	40.1467	25.8867	37.7367	42.1333	37.2333		XM_001462698.1	XP_001462735.1	Amastin surface glycoprotein	uc	PFAM	3e-75	101.2	XM_001462698.1	606	Leishmania infantum JPCM5 conserved hypothetical protein partial mRNA	XP_001462735.1	201	conserved hypothetical protein	XP_001462735.1	XP_001462735.1	6e-139	Trypanosoma brucei gambiense DAL972	SLX9	0.031	filaggrin isoform X2	3.7	Priapulus caudatus	HELICc	0.77	Formin-like protein 3	0.3	Oryza sativa subsp. japonica	XP_001462735.1	NR	XM_001462698.1	96.67	76.66	86.665	6.43738	64.27	40.35
XM_001462699.1	LINJ_02_0460	XM_001462699.1	-2.42495	-0.485822		XM_001462699.1	25.735	33.02	43.4033	42.48	54.2067	54.2567		XM_001462699.1	XP_001462736.1	16S rRNA methyltransferase RsmB/F	uc	PFAM	1e-17	107.5	XM_001462699.1	2130	Leishmania infantum JPCM5 conserved hypothetical protein partial mRNA	XP_001462736.1	709	conserved hypothetical protein	XP_001462736.1	XP_001462736.1	0	Leptomonas seymouri	RFX5_DNA_bdg	0.11		NA		RPR	9.3	Polyribonucleotide nucleotidyltransferase	9.6	Nitrosospira multiformis (strain ATCC 25196 / NCIMB 11849 / C 71)	XP_001462736.1	NR	XM_001462699.1	24.68	26.79	25.735	4.68566	27.45	39.92
XM_001462703.1	LINJ_02_0500	XM_001462703.1	-1.45812	-0.690062		XM_001462703.1	32.17	43.0833	50.88	56.93	78.4467	78.1333		XM_001462703.1	XP_001462740.1	Unknown product	uk		NA	NA	XM_001462703.1	2592	Leishmania infantum JPCM5 conserved hypothetical protein partial mRNA	XP_001462740.1	863	conserved hypothetical protein	XP_001462740.1	XP_001462740.1	0	Leishmania guyanensis	Ldl_recept_a	1.3		NA		LDLa	0.041		NA		XP_001462740.1	NR	XM_001462703.1	33.04	31.3	32.17	5.00764	43.23	41.72
XM_001462704.1	LINJ_02_0510	XM_001462704.1	0.455538	-1.09619		XM_001462704.1	43.65	91.66	102.863	112.817	123.41	112.18		XM_001462704.1	XP_001462741.1	tricarboxylate carrier (Leishmania infantum JPCM5) CAM65210.1 tricarboxylate carrier (Leishmania infantum JPCM5) SOX62052.1	tr	NR	0	100	XM_001462704.1	981	Leishmania infantum JPCM5 conserved hypothetical protein partial mRNA	XP_001462741.1	326	conserved hypothetical protein	XP_001462741.1	XP_001462741.1	0	Leptomonas seymouri	SAPS	0.58	uncharacterized protein KIAA1109-like isoform X3	2	Crassostrea virginica	BON	5.5	Glycerol-3-phosphate dehydrogenase	0.001	Deinococcus geothermalis (strain DSM 11300)	XP_001462741.1	NR	XM_001462704.1	44.18	43.12	43.65	5.44791	96.39	74.75
XM_001462708.2	LINJ_02_0550	XM_001462708.2	-4.69385	-0.346525		XM_001462708.2	12.72	18.7967	22.3933	25.24	27.15	26.1167		XM_001462708.2	XP_001462745.2	Ankyrin repeats	uc	PFAM	6e-14	95.6	XM_001462708.2	11367	Leishmania infantum JPCM5 conserved hypothetical protein partial mRNA	XP_001462745.2	3788	conserved hypothetical protein	XP_001462745.2	XP_001462745.2	0	Trypanosoma cruzi	Snf7	0.001		NA		BAR	0.67		NA		XP_001462745.2	NR	XM_001462708.2	11.4	14.04	12.72	3.66903	18.06	17.3
XM_001462709.1	LINJ_02_0560	XM_001462709.1	-1.86546	-0.471713		XM_001462709.1	28.09	52.16	52.42	52.9167	52.27	53.8233		XM_001462709.1	XP_001462746.1	tyrosine-protein phosphatase non-receptor type 4 - probable fragment	st	REFSEQ-INVERTEBRATE	6e-24	25.8	XM_001462709.1	1575	Leishmania infantum JPCM5 conserved hypothetical protein partial mRNA	XP_001462746.1	524	conserved hypothetical protein	XP_001462746.1	XP_001462746.1	0	Leptomonas pyrrhocoris	TPR_1	2e-07	stress-induced-phosphoprotein 1-like	9e-18	Cyphomyrmex costatus	TPR	1e-07	Hsp70-Hsp90 organizing protein 2	9e-15	Arabidopsis thaliana	XP_001462746.1	NR	XM_001462709.1	26.09	30.09	28.09	4.81198	53.37	57.55
XM_001462711.1	LINJ_02_0580	XM_001462711.1	-2.18048	0.997832		XM_001462711.1	58.79	47.4967	42.9367	44.1067	31.69	32.3067		XM_001462711.1	XP_001462748.1	Unknown product	uk		NA	NA	XM_001462711.1	966	Leishmania infantum JPCM5 conserved hypothetical protein partial mRNA	XP_001462748.1	321	conserved hypothetical protein	XP_001462748.1	XP_001462748.1	0	Strigomonas culicis	Taxilin	0.19	optineurin-like	1.6	Crassostrea virginica	Spc7	0.02	Sperm-associated antigen 5	0.094	Homo sapiens	XP_001462748.1	NR	XM_001462711.1	65.72	51.86	58.79	5.8775	44.97	46.19
XM_001462717.1	LINJ_02_0640	XM_001462717.1	-0.065856	1.19171		XM_001462717.1	139.365	81.5667	66.8733	64.5333	60.91	64.6		XM_001462717.1	XP_001462754.1	Unknown product	uk		NA	NA	XM_001462717.1	942	Leishmania infantum JPCM5 putative mitochondrial carrier protein partial mRNA	XP_001462754.1	313	putative mitochondrial carrier protein	XP_001462754.1	XP_001462754.1	0	Bodo saltans	Mito_carr	2e-11	mitochondrial ornithine transporter 1	2e-14	Polistes canadensis	SEC14	0.47	Uncharacterized mitochondrial carrier C1682.09c	3e-88	Schizosaccharomyces pombe (strain 972 / ATCC 24843)	XP_001462754.1	NR	XM_001462717.1	110.37	168.36	139.365	7.12272	65.22	104.88
XM_001462718.1	LINJ_02_0650	XM_001462718.1	-1.31613	0.739323		XM_001462718.1	69.735	57.27	52.7	51.1333	55.53	41.27		XM_001462718.1	XP_001462755.1	Unknown product	uk		NA	NA	XM_001462718.1	579	Leishmania infantum JPCM5 conserved hypothetical protein partial mRNA	XP_001462755.1	192	conserved hypothetical protein	XP_001462755.1	XP_001462755.1	2e-139	Leishmania panamensis	DNA_pol_viral_N	0.27	DNA-directed RNA polymerase III subunit RPC3-like	1e-09	Acanthaster planci	PlsC	0.01	DNA-directed RNA polymerase III subunit rpc3	2e-07	Ajellomyces capsulatus (strain NAm1 / WU24)	XP_001462755.1	NR	XM_001462718.1	79.01	60.46	69.735	6.12381	56.77	72.04
XM_001462720.2	LINJ_02_0670	XM_001462720.2	0.840243	-0.849555		XM_001462720.2	59.56	94.6167	102.727	117.01	132.173	134.927		XM_001462720.2	XP_001462757.1	conserved hypothetical protein (Leishmania infantum JPCM5) CAM68788.1 conserved hypothetical protein (Leishmania infantum JPCM5) SOX66133.1	st	NR	0	100	XM_001462720.2	2811	Leishmania infantum JPCM5 conserved hypothetical protein partial mRNA	XP_001462757.1	936	conserved hypothetical protein	XP_001462757.1	XP_001462757.1	0	Leptomonas seymouri	CCDC158	1e-08	cilia- and flagella-associated protein 58-like	4e-75	Mizuhopecten yessoensis	Spc7	0.002	Cilia- and flagella-associated protein 58	3e-67	Chlamydomonas reinhardtii	XP_001462757.1	NR	XM_001462720.2	62.86	56.26	59.56	5.89627	94.15	89.4
XM_001462723.1	LINJ_02_0700	XM_001462723.1	-2.14992	-1.32166		XM_001462723.1	15.92	47.5133	50.5533	46.5133	69.53	65.1567		XM_001462723.1	XP_001462760.1	AGAP000272-PA	uc	REFSEQ-INVERTEBRATE	6e-42	98.2	XM_001462723.1	546	Leishmania infantum JPCM5 dehydrogenase/oxidoreductase-like protein partial mRNA	XP_001462760.1	181	dehydrogenase/oxidoreductase-like protein	XP_001462760.1	XP_001462760.1	7e-131	Leptomonas pyrrhocoris	adh_short_C2	0.012	estradiol 17-beta-dehydrogenase 8	1e-05	Wasmannia auropunctata	ADEAMc	0.049	Cyclopentanol dehydrogenase	0.0001	Comamonas testosteroni	XP_001462760.1	NR	XM_001462723.1	0	31.84	15.92	3.99277	24.47	75.9
XM_001462724.2	LINJ_02_0710	XM_001462724.2	2.1314	-0.23847		XM_001462724.2	109.88	213.733	169.71	145.457	128.733	124.647		XM_001462724.2	XP_001462761.2	Unknown product	uk		NA	NA	XM_001462724.2	2037	Leishmania infantum JPCM5 dipeptylcarboxypeptidase (DCP), partial mRNA	XP_001462761.2	678	dipeptylcarboxypeptidase	XP_001462761.2	XP_001462761.2	0	Leptomonas seymouri	Peptidase_M3	5e-170	organellar oligopeptidase A, chloroplastic/mitochondrial-like, partial	0	Acyrthosiphon pisum	Spc7	0.24	Dipeptidyl carboxypeptidase	0	Salmonella typhimurium (strain LT2 / SGSC1412 / ATCC 700720)	XP_001462761.2	NR	XM_001462724.2	117.42	102.34	109.88	6.77979	218.61	220.16
XM_001462726.2	LINJ_02_0180	XM_001462726.2	-3.76038	-0.310362		XM_001462726.2	19.31	18.6267	27.7233	37.54	34.2167	37.07		XM_001462726.2	XP_001462763.2	Unknown product	uk		NA	NA	XM_001462726.2	2592	Leishmania infantum JPCM5 phosphoglycan beta 1,3 galactosyltransferase (SCGR2), partial mRNA	XP_001462763.2	863	phosphoglycan beta 1,3 galactosyltransferase	XP_001462763.2	XP_001462763.2	0	Leishmania infantum	Galactosyl_T	0.089	beta-1,3-galactosyltransferase 5-like	6.1	Pediculus humanus corporis	FA58C	2.7	Histone-lysine N-methyltransferase 2D	3.8	Mus musculus	XP_001462763.2	NR	XM_001462726.2	24.67	13.95	19.31	4.27128	14.5	17.73
XM_001462727.1	LINJ_02_0190	XM_001462727.1	-4.28154	1.79109		XM_001462727.1	50.545	22.1233	18.93	18.94	19.9267	17.8833		XM_001462727.1	XP_001462764.1	adaptor gamma-1 chain (Leishmania infantum JPCM5) XP_003864539.1 adaptor gamma-1 chain	uc	NR	0	100	XM_001462727.1	2499	Leishmania infantum JPCM5 phosphoglycan beta 1,2 arabinosyltransferase (SCA1), partial mRNA	XP_001462764.1	832	phosphoglycan beta 1,2 arabinosyltransferase	XP_001462764.1	XP_001462764.1	0	Leishmania infantum	O-FucT	0.52	hypothetical protein HELRODRAFT_170340	1.3	Mizuhopecten yessoensis	AlcB	0.21	GDP-fucose protein O-fucosyltransferase 1	0.5	Caenorhabditis elegans	XP_001462764.1	NR	XM_001462727.1	41.69	59.4	50.545	5.6595	18.84	25.05
XM_001462728.1	LINJ_02_0200	XM_001462728.1	-2.32473	-0.592312		XM_001462728.1	24.96	33.84	43.9333	49.3033	54.7033	55.2633		XM_001462728.1	XP_001462765.1	Unknown product	uk		NA	NA	XM_001462728.1	2982	Leishmania infantum JPCM5 phosphoglycan beta 1,3 galactosyltransferase (SCGR1), partial mRNA	XP_001462765.1	993	phosphoglycan beta 1,3 galactosyltransferase	XP_001462765.1	XP_001462765.1	0	Leishmania infantum JPCM5	Galactosyl_T	0.1		NA		SynN	3.5	Beta-1,3-galactosyltransferase 4	0.73	Homo sapiens	XP_001462765.1	NR	XM_001462728.1	19.36	30.56	24.96	4.64155	39.74	32.42
XM_001462729.1	LINJ_02_0210	XM_001462729.1	-2.14945	-0.752089		XM_001462729.1	23.31	38.08	51.7467	51.29	55.42	57.5767		XM_001462729.1	XP_001462766.1	hypothetical protein	uc	NR	0	100	XM_001462729.1	2709	Leishmania infantum JPCM5 conserved hypothetical protein partial mRNA	XP_001462766.1	902	conserved hypothetical protein	XP_001462766.1	XP_001462766.1	0	Leptomonas pyrrhocoris	GlcNAc	2e-174	polypeptide N-acetylgalactosaminyltransferase 2-like	3	Amphimedon queenslandica	OLF	0.055	Q8T1C6	1e-28	Dictyostelium discoideum	XP_001462766.1	NR	XM_001462729.1	18.03	28.59	23.31	4.54288	44.61	37.17
XM_001462730.1	LINJ_02_0170	XM_001462730.1	2.67711	-0.957829		XM_001462730.1	113.54	128.747	144.47	185.75	272.027	267.31		XM_001462730.1	XP_001462767.1	diphthamide synthesis protein	uc	PFAM	4e-33	145.3	XM_001462730.1	2319	Leishmania infantum JPCM5 phosphoglycan beta 1,3 galactosyltransferase (SCGR3), partial mRNA	XP_001462767.1	772	phosphoglycan beta 1,3 galactosyltransferase	XP_001462767.1	XP_001462767.1	0	Leishmania braziliensis MHOM BR 75 M2904	TraO	1.2	beta-1,3-galactosyltransferase 1-like	1.7	Drosophila takahashii	ETF	0.62	Phospholipid:diacylglycerol acyltransferase 1	1	Arabidopsis thaliana	XP_001462767.1	NR	XM_001462730.1	124.73	102.35	113.54	6.82706	138.59	132.97
XM_001462732.1	LINJ_03_0150	XM_001462732.1	-1.18349	0.598656		XM_001462732.1	69.075	55.85	54.8733	50.3267	55.2133	54.03		XM_001462732.1	XP_001462769.1	4-coumarate--CoA ligase 1	uc	REFSEQ-INVERTEBRATE	8e-91	94.2	XM_001462732.1	2175	Leishmania infantum JPCM5 ATP-binding cassette protein subfamily F, member 1 (putative ABCF1), partial mRNA	XP_001462769.1	724	ATP-binding cassette protein subfamily F, member 1	XP_001462769.1	XP_001462769.1	0	Strigomonas culicis	ABC_tran_Xtn	5e-31	ATP-binding cassette sub-family F member 3	2e-167	Limulus polyphemus	AAA	1e-07	ABC transporter F family member 3	0	Arabidopsis thaliana	XP_001462769.1	NR	XM_001462732.1	71	67.15	69.075	6.11009	61.26	52.99
XM_001462734.1	LINJ_03_0170	XM_001462734.1	-4.10878	0.991293		XM_001462734.1	32.565	24.57	23.2467	23.4433	22.96	21.13		XM_001462734.1	XP_001462771.1	trifunctional enzyme alpha subunit	met/energy	NR	0	100	XM_001462734.1	2184	Leishmania infantum JPCM5 conserved hypothetical protein partial mRNA	XP_001462771.1	727	conserved hypothetical protein	XP_001462771.1	XP_001462771.1	0	Trypanosoma cruzi marinkellei	zf-C2H2_3	1e-12		NA		Agro_virD5	4.7		NA		XP_001462771.1	NR	XM_001462734.1	32.52	32.61	32.565	5.02525	20.89	24.43
XM_001462735.1	LINJ_03_0180	XM_001462735.1	0.171015	0.802094		XM_001462735.1	125.19	71.5	88.34	72.4433	76.3333	70.3767		XM_001462735.1	XP_001462772.1	Unknown product	uk		NA	NA	XM_001462735.1	633	Leishmania infantum JPCM5 putative U2 splicing auxiliary factor partial mRNA	XP_001462772.1	210	putative U2 splicing auxiliary factor	XP_001462772.1	XP_001462772.1	2e-156	Trypanosoma cruzi cruzi	RRM_1	5e-05	hypothetical protein TRIADDRAFT_33482	1e-40	Crassostrea virginica	RRM	3e-05	Splicing factor U2af small subunit A	5e-42	Oryza sativa subsp. japonica	XP_001462772.1	NR	XM_001462735.1	131.59	118.79	125.19	6.96798	81.15	103.38
XM_001462736.1	LINJ_03_0190	XM_001462736.1	2.38833	0.909519		XM_001462736.1	252.345	193.353	137.08	134.51	121.623	114.917		XM_001462736.1	XP_001462773.1	vacuolar protein sorting-associated protein 45-like protein (Leishmaniainfantum JPCM5) CAM72928.1 vacuolar protein sorting-associated protein 45-like	pe	NR	0	100	XM_001462736.1	1683	Leishmania infantum JPCM5 putative delta-1-pyrroline-5-carboxylate dehydrogenase partial mRNA	XP_001462773.1	560	putative delta-1-pyrroline-5-carboxylate dehydrogenase	XP_001462773.1	XP_001462773.1	0	Leptomonas pyrrhocoris	Aldedh	2e-118	delta-1-pyrroline-5-carboxylate dehydrogenase, mitochondrial-like	0	Drosophila takahashii	BIR	3.7	Delta-1-pyrroline-5-carboxylate dehydrogenase, mitochondrial	0	Dictyostelium discoideum	XP_001462773.1	NR	XM_001462736.1	207.35	297.34	252.345	7.97925	184.36	188.58
XM_001462737.1	LINJ_03_0200	XM_001462737.1	0.128046	0.449514		XM_001462737.1	101.075	70.36	89.65	72.8467	79.35	81.7667		XM_001462737.1	XP_001462774.1	hypothetical protein	uc	NR	0	100	XM_001462737.1	1140	Leishmania infantum JPCM5 putative protein kinase partial mRNA	XP_001462774.1	379	putative protein kinase	XP_001462774.1	XP_001462774.1	0	Strigomonas culicis	Pkinase	5e-55	mitogen-activated protein kinase 14A	1e-50	Nematostella vectensis	S_TKc	2e-66	Mitogen-activated protein kinase homolog MMK1	3e-55	Medicago sativa	XP_001462774.1	NR	XM_001462737.1	83.13	119.02	101.075	6.65928	72.84	73.18
XM_001462741.1	LINJ_26_2230	XM_001462741.1	11.8079	0.178664		XM_001462741.1	3952.46	2460.05	2000.16	1891.29	1737.7	1868.32		XM_001462741.1	XP_001470560.1	Anaphase-promoting complex subunit 11	uc	SWISSP	2e-27	97.6	XM_001462741.1	252	Leishmania infantum JPCM5 putative ribosomal protein L38 partial mRNA	XP_001470560.1	83	putative ribosomal protein L38	XP_001470560.1	XP_001462778.1	8e-53	Trypanosoma rangeli SC58	Ribosomal_L38e	3e-30	60S ribosomal protein L38	6e-24	Drosophila pseudoobscura pseudoobscura	EFG_IV	0.25	60S ribosomal protein L38	1e-24	Drosophila yakuba	XP_001470560.1	NR	XM_001462741.1	4232.67	3672.25	3952.46	11.9485	2453.37	2483.64
XM_001462743.1	LINJ_03_0260	XM_001462743.1	-3.44593	-0.244341		XM_001462743.1	20.52	26.1	32.81	34.1633	35.1033	37.0833		XM_001462743.1	XP_001462780.1	Kinesin motor domain	uc	PFAM	2e-94	88	XM_001462743.1	6432	Leishmania infantum JPCM5 hypothetical protein partial mRNA	XP_001462780.1	2143	hypothetical protein LINJ_03_0260	XP_001462780.1	XP_001462780.1	0	Trypanosoma brucei gambiense DAL972	DUF3584	1e-20	AGAP000323-PA	7e-14	Cephus cinctus	FYVE	7e-15	Myosin-10	6e-05	Homo sapiens	XP_001462780.1	NR	XM_001462743.1	17.08	23.96	20.52	4.35896	25.37	25.93
XM_001462747.1	LINJ_03_0300	XM_001462747.1	-0.8635	-0.454288		XM_001462747.1	43.71	51.3467	69.5067	67.67	74.5633	81.5967		XM_001462747.1	XP_001462784.1	armadillo repeat-containing protein 4	uc	REFSEQ-INVERTEBRATE	6e-15	82.8	XM_001462747.1	3132	Leishmania infantum JPCM5 conserved hypothetical protein partial mRNA	XP_001462784.1	1043	conserved hypothetical protein	XP_001462784.1	XP_001462784.1	0	Phytomonas sp. isolate EM1	CCDC158	4e-05	cilia- and flagella-associated protein 58-like	8e-72	Athalia rosae	OmpH	0.052	Cilia- and flagella-associated protein 58	2e-65	Mus musculus	XP_001462784.1	NR	XM_001462747.1	41.63	45.79	43.71	5.44989	55.5	56.28
XM_001462750.1	LINJ_03_0330	XM_001462750.1	-4.13491	-0.314282		XM_001462750.1	15.525	23.3733	24.1967	27.57	32.53	31.24		XM_001462750.1	XP_001462787.1	hypothetical protein	uc	NR	0	100	XM_001462750.1	4365	Leishmania infantum JPCM5 putative protein kinase partial mRNA	XP_001462787.1	1454	putative protein kinase	XP_001462787.1	SOX62184.1	0	Leptomonas pyrrhocoris	Pkinase	7e-25	hypothetical protein LOTGIDRAFT_154250	5e-11	Lingula anatina	S_TKc	2e-26	Serine/threonine-protein kinase ark1	5e-12	Schizosaccharomyces pombe (strain 972 / ATCC 24843)	XP_001462787.1	NR	XM_001462750.1	14.42	16.63	15.525	3.95652	23.54	23.2
XM_001462752.1	LINJ_03_0350	XM_001462752.1	-1.70892	-0.806763		XM_001462752.1	27.41	42.0167	43.8167	59.7233	73.9567	73.1967		XM_001462752.1	XP_001462789.1	Methylenetetrahydrofolate reductase	uc	PFAM	3e-101	105.9	XM_001462752.1	933	Leishmania infantum JPCM5 conserved hypothetical protein partial mRNA	XP_001462789.1	310	conserved hypothetical protein	XP_001462789.1	XP_001462789.1	0	Leptomonas pyrrhocoris	Grp1_Fun34_YaaH	2e-32	translation factor GUF1 homolog, chloroplastic-like	7e-27	Drosophila melanogaster	IBR	0.31	Succinate-acetate/proton symporter SatP	3e-26	Shigella flexneri	XP_001462789.1	NR	XM_001462752.1	21.6	33.22	27.41	4.77663	40.42	35.35
XM_001462753.1	LINJ_03_0360	XM_001462753.1	-0.636988	-2.83812		XM_001462753.1	9.435	110.753	89.9633	98.5867	117.003	113.593		XM_001462753.1	XP_001462790.1	serine peptidase Clan S-	pm/protease	NR	0	100	XM_001462753.1	1113	Leishmania infantum JPCM5 conserved hypothetical protein partial mRNA	XP_001462790.1	370	conserved hypothetical protein	XP_001462790.1	XP_001462790.1	0	Leptomonas seymouri	Grp1_Fun34_YaaH	3e-66	translation factor GUF1 homolog, chloroplastic-like	2e-56	Nicrophorus vespilloides	PSN	3.5	Succinate-acetate/proton symporter SatP	4e-53	Shigella flexneri	XP_001462790.1	NR	XM_001462753.1	18.87	0	9.435	3.23802	85.69	124.58
XM_001462754.1	LINJ_03_0370	XM_001462754.1	-1.2093	-0.857761		XM_001462754.1	24.985	88.9267	69.0433	57.55	60.9	65.93		XM_001462754.1	XP_001462791.1	Unknown product	uk		NA	NA	XM_001462754.1	771	Leishmania infantum JPCM5 conserved hypothetical protein partial mRNA	XP_001462791.1	256	conserved hypothetical protein	XP_001462791.1	XP_001462791.1	0	Leishmania major strain Friedlin	Grp1_Fun34_YaaH	2e-08	translation factor GUF1 homolog, chloroplastic-like	5e-12	Bombus impatiens	LITAF	7.6	Uncharacterized protein MTH_215	1e-13	Methanothermobacter thermautotrophicus (strain ATCC 29096 / DSM 1053 / JCM 10044 / NBRC 100330 / Delta H)	XP_001462791.1	NR	XM_001462754.1	34.42	15.55	24.985	4.64299	48.84	110.24
XM_001462755.1	LINJ_03_0380	XM_001462755.1	0.918443	-1.28419		XM_001462755.1	46.815	95.86	125.55	125.203	135.533	152.213		XM_001462755.1	XP_001462792.1	Unknown product	uk		NA	NA	XM_001462755.1	912	Leishmania infantum JPCM5 conserved hypothetical protein partial mRNA	XP_001462792.1	303	conserved hypothetical protein	XP_001462792.1	XP_001462792.1	0	Leishmania braziliensis MHOM BR 75 M2904	Grp1_Fun34_YaaH	4e-62	translation factor GUF1 homolog, chloroplastic-like	6e-56	Onthophagus taurus	TOP2c	2.3	Succinate-acetate/proton symporter SatP	1e-53	Shigella flexneri	XP_001462792.1	NR	XM_001462755.1	55.24	38.39	46.815	5.5489	90.41	116.05
XM_001462756.1	LINJ_03_0390	XM_001462756.1	0.145461	0.115006		XM_001462756.1	74.29	101.06	92.0133	81.5167	76.6667	72.5067		XM_001462756.1	XP_001462793.1	Unknown product	uk		NA	NA	XM_001462756.1	2043	Leishmania infantum JPCM5 putative MFS transporter partial mRNA	XP_001462793.1	680	putative MFS transporter	XP_001462793.1	XP_001462793.1	0	Trypanosoma theileri	MFS_1	1e-10	feline leukemia virus subgroup C receptor-related protein 2-like isoform X1	2e-18	Crassostrea virginica	DM14	0.25	Feline leukemia virus subgroup C receptor-related protein 1	5e-17	Homo sapiens	XP_001462793.1	NR	XM_001462756.1	92.57	56.01	74.29	6.2151	104.93	105.51
XM_001462759.1	LINJ_03_0420	XM_001462759.1	11.425	-0.128621		XM_001462759.1	2788.71	2457.39	2003.86	1694.82	1654.32	1670.25		XM_001462759.1	XP_001462796.1	Stress responsive A/B Barrel Domain	uc	SMART	2e-19	106.1	XM_001462759.1	336	Leishmania infantum JPCM5 putative 60S acidic ribosomal protein P2 partial mRNA	XP_001462796.1	111	putative 60S acidic ribosomal protein P2	XP_001462796.1	XP_001462796.1	6e-70	Leishmania braziliensis MHOM BR 75 M2904	Ribosomal_60s	0.002	60S acidic ribosomal protein P1-like	2e-12	Drosophila takahashii	FtsA	1.9	60S acidic ribosomal protein P1	8e-34	Leishmania peruviana	XP_001462796.1	NR	XM_001462759.1	3200.72	2376.7	2788.71	11.4454	2549.06	2568.44
XM_001462761.1	LINJ_03_0660	XM_001462761.1	-2.75912	-0.973845		XM_001462761.1	15.345	40.33	46.2533	50.16	39.7333	46.9333		XM_001462761.1	XP_001462798.1	Unknown product	uk		NA	NA	XM_001462761.1	861	Leishmania infantum JPCM5 hypothetical protein partial mRNA	XP_001462798.1	286	hypothetical protein LINJ_03_0660	XP_001462798.1	XP_001462798.1	0	Leishmania guyanensis	HEM4	2e-32		NA		PIPKc	1.1	Porphyrin biosynthesis protein HemD	1.9	Clostridium josui	XP_001462798.1	NR	XM_001462761.1	7.9	22.79	15.345	3.9397	58.38	41.91
XM_001462762.2	LINJ_03_0670	XM_001462762.2	-1.33337	0.587715		XM_001462762.2	64.225	55.6267	52.8533	51.14	51.1333	49.6967		XM_001462762.2	XP_001462799.1	cullin-2 - probable fragment	uc	SWISSP	6e-31	62.5	XM_001462762.2	6633	Leishmania infantum JPCM5 conserved hypothetical protein partial mRNA	XP_001462799.1	2210	conserved hypothetical protein	XP_001462799.1	XP_001462799.1	0	Leptomonas seymouri	DEAD	7e-25	probable ATP-dependent RNA helicase DDX60	2e-107	Stylophora pistillata	DEXDc	2e-24	Probable ATP-dependent RNA helicase DDX60	9e-54	Homo sapiens	XP_001462799.1	NR	XM_001462762.2	60.85	67.6	64.225	6.00506	61.87	47.98
XM_001462763.2	LINJ_03_0680	XM_001462763.2	-4.09046	-0.353145		XM_001462763.2	15.55	21.75	27.49	29.4333	30.9967	31.4233		XM_001462763.2	XP_001462800.2	Unknown product	uk		NA	NA	XM_001462763.2	8682	Leishmania infantum JPCM5 conserved hypothetical protein partial mRNA	XP_001462800.2	2893	conserved hypothetical protein	XP_001462800.2	XP_001462800.2	0	Trypanosoma congolense IL3000	GGN	0.1		NA		RNAse_Pc	0.071		NA		XP_001462800.2	NR	XM_001462763.2	17.36	13.74	15.55	3.95884	19.31	23.66
XM_001462767.1	LINJ_03_0720	XM_001462767.1	1.15315	0.476492		XM_001462767.1	124.795	177.127	70.7133	112.813	96.9167	95.8567		XM_001462767.1	XP_001462804.1	60S ribosomal protein L37	ps	SWISSP	1e-55	100	XM_001462767.1	255	Leishmania infantum JPCM5 putative cytochrome c oxidase copper chaperone partial mRNA	XP_001462804.1	84	putative cytochrome c oxidase copper chaperone	XP_001462804.1	XP_001462804.1	1e-54	Trypanosoma cruzi	COX17	2e-14	cytochrome c oxidase copper chaperone	3e-10	Drosophila simulans	PKS_DH	1.9	Cytochrome c oxidase copper chaperone 1	1e-08	Arabidopsis thaliana	XP_001462804.1	NR	XM_001462767.1	44.46	205.13	124.795	6.96342	210.2	165.91
XM_001462771.1	LINJ_03_0760	XM_001462771.1	-2.79121	-0.327734		XM_001462771.1	24.61	30.5633	38.2767	42.1333	43.9667	45.13		XM_001462771.1	XP_001462808.1	Sister chromatid cohesion C-terminus	nr	PFAM	2e-22	127.6	XM_001462771.1	6099	Leishmania infantum JPCM5 putative protein kinase partial mRNA	XP_001462808.1	2032	putative protein kinase	XP_001462808.1	SOX62228.1	0	Leptomonas seymouri	Pkinase	2e-12		NA		S_TKc	1e-14	Serine/threonine-protein kinase KIPK2	6e-11	Arabidopsis thaliana	XP_001462808.1	NR	XM_001462771.1	27.29	21.93	24.61	4.62117	33.12	33.89
XM_001462773.1	LINJ_03_0790	XM_001462773.1	-3.73754	-0.368099		XM_001462773.1	17.265	24.5667	29.7367	32.3767	34.1933	34.7433		XM_001462773.1	XP_001462810.1	Unknown product	uk		NA	NA	XM_001462773.1	7182	Leishmania infantum JPCM5 putative 6-phosphofructo-2-kinase/fructose-2,6-biphosphatase partial mRNA	XP_001462810.1	2393	putative 6-phosphofructo-2-kinase/fructose-2,6-biphosphatase	XP_001462810.1	XP_001462810.1	0	Leptomonas pyrrhocoris	6PF2K	4e-69	AGAP012010-PA	6e-52	Varroa destructor	ANK	3e-06	6-phosphofructo-2-kinase/fructose-2,6-bisphosphatase 4	2e-52	Rattus norvegicus	XP_001462810.1	NR	XM_001462773.1	16.92	17.61	17.265	4.10978	27.31	23.34
XM_001462775.2	LINJ_03_0810	XM_001462775.2	-5.01461	-0.122684		XM_001462775.2	13.255	16.2133	20.1967	22.39	23.56	23.68		XM_001462775.2	XP_001462812.2	Unknown product	uk		NA	NA	XM_001462775.2	8715	Leishmania infantum JPCM5 conserved hypothetical protein partial mRNA	XP_001462812.2	2904	conserved hypothetical protein	XP_001462812.2	XP_001462812.2	0	Leptomonas seymouri	Menin	0.002		NA		Cir_N	1.6		NA		XP_001462812.2	NR	XM_001462775.2	13.22	13.29	13.255	3.72846	15.02	14.38
XM_001462787.1	LINJ_03_0940	XM_001462787.1	7.54375	0.878191		XM_001462787.1	1435.9	747.32	541.75	558.127	501.853	486.387		XM_001462787.1	XP_001462824.1	hypothetical protein	uc	NR	8e-71	100	XM_001462787.1	315	Leishmania infantum JPCM5 conserved hypothetical protein partial mRNA	XP_001462824.1	104	conserved hypothetical protein	XP_001462824.1	XP_001462824.1	6e-73	Phytomonas sp. isolate EM1	Nucleoside_tran	0.55	transcriptional regulator ATRX-like	2.7	Varroa destructor	DM11	0.2	Calcium homeostasis modulator protein 2	0.62	Rattus norvegicus	XP_001462824.1	NR	XM_001462787.1	1341.77	1530.04	1435.9	10.4877	747.88	748.64
XM_001462789.1	LINJ_03_0960	XM_001462789.1	5.13274	0.647819		XM_001462789.1	529.695	419.677	344.43	299.58	254.603	230.843		XM_001462789.1	XP_001462826.1	ribosomal large subunit pseudouridine synthase C-like	ps	REFSEQ-INVERTEBRATE	1e-33	104.8	XM_001462789.1	1242	Leishmania infantum JPCM5 putative elongation initiation factor 2 alpha subunit partial mRNA	XP_001462826.1	413	putative elongation initiation factor 2 alpha subunit	XP_001462826.1	XP_001462826.1	0	Phytomonas sp. isolate EM1	EIF_2_alpha	4e-22	eukaryotic translation initiation factor 2 subunit 1	2e-49	Myzus persicae	S1	1e-13	Eukaryotic translation initiation factor 2 subunit 1	4e-46	Xenopus laevis	XP_001462826.1	NR	XM_001462789.1	536.6	522.79	529.695	9.04902	412.55	414.39
XM_001462801.2	LINJ_04_0010	XM_001462801.2	0.0492817	0.553207		XM_001462801.2	100.705	77.4133	82.7167	76.5533	73.24	70.99		XM_001462801.2	XP_001462838.2	Unknown product	uk		NA	NA	XM_001462801.2	3072	Leishmania infantum JPCM5 calcium-translocating P-type ATPase partial mRNA	XP_001462838.2	1023	calcium-translocating P-type ATPase	XP_001462838.2	XP_001462838.2	0	Leptomonas seymouri	E1-E2_ATPase	4e-55	calcium-transporting ATPase sarcoplasmic/endoplasmic reticulum type	0	Crassostrea virginica	Cation_ATPase_N	1e-13	Probable calcium-transporting ATPase	0	Trypanosoma brucei brucei	XP_001462838.2	NR	XM_001462801.2	90.88	110.53	100.705	6.65399	73.56	85.37
XM_001462804.1	LINJ_04_0040	XM_001462804.1	-1.15462	-0.726391		XM_001462804.1	28.465	79.6133	67.5833	64.69	63.4567	61.34		XM_001462804.1	XP_001462841.1	Poly A polymerase regulatory subunit - probable fragment	st	PFAM	4e-11	71.9	XM_001462804.1	1320	Leishmania infantum JPCM5 hypothetical protein partial mRNA	XP_001462841.1	439	hypothetical protein LINJ_04_0040	XP_001462841.1	XP_001462841.1	0	Leptomonas seymouri	RNF111_N	0.26		NA		VWC_out	0.5	Glutamate--tRNA ligase	0.099	Heliobacterium modesticaldum (strain ATCC 51547 / Ice1)	XP_001462841.1	NR	XM_001462804.1	31.65	25.28	28.465	4.83112	83.46	74.6
XM_001462805.1	LINJ_04_0050	XM_001462805.1	0.546173	0.874386		XM_001462805.1	138.8	105.253	76.3333	87.75	72.7033	79.3533		XM_001462805.1	XP_001462842.1	Eukaryotic translation initiation factor 5A	ps	SWISSP	8e-122	100	XM_001462805.1	504	Leishmania infantum JPCM5 conserved hypothetical protein partial mRNA	XP_001462842.1	167	conserved hypothetical protein	XP_001462842.1	XP_001462842.1	4e-117	Trypanosoma theileri	DUF2544	1	protein O-GlcNAcase isoform X2	0.41	Trachymyrmex zeteki	TSPc	0.17	Polyribonucleotide nucleotidyltransferase	0.53	Sulfurimonas denitrificans (strain ATCC 33889 / DSM 1251)	XP_001462842.1	NR	XM_001462805.1	91.97	185.63	138.8	7.11686	108.7	93.32
XM_001462809.1	LINJ_04_0090	XM_001462809.1	1.66067	0.649736		XM_001462809.1	189.4	119.89	107.383	103.52	114.473	136.527		XM_001462809.1	XP_001462846.1	Unknown product	uk		NA	NA	XM_001462809.1	477	Leishmania infantum JPCM5 conserved hypothetical protein partial mRNA	XP_001462846.1	158	conserved hypothetical protein	XP_001462846.1	XP_001462846.1	1e-108	Leptomonas pyrrhocoris	MscS_porin	0.32	tropomyosin	2.3	Caenorhabditis briggsae	BBC	0.012	Structural maintenance of chromosomes protein 6	0.16	Schizosaccharomyces pombe (strain 972 / ATCC 24843)	XP_001462846.1	NR	XM_001462809.1	198	180.8	189.4	7.56529	97.51	103.7
XM_001462811.1	LINJ_04_0110	XM_001462811.1	-1.37048	-0.10746		XM_001462811.1	38.815	67.7733	62.9933	58.83	50.7433	49.8033		XM_001462811.1	XP_001462848.1	phosphatidylinositol 345-trisphosphate 3-phosphatasetpte2-like - probable fragment	uc	REFSEQ-INVERTEBRATE	1e-43	70	XM_001462811.1	1734	Leishmania infantum JPCM5 conserved hypothetical protein partial mRNA	XP_001462848.1	577	conserved hypothetical protein	XP_001462848.1	XP_001462848.1	0	Trypanosoma equiperdum	VRR_NUC	0.02	uncharacterized protein LOC110050439 isoform X1	3e-13	Nasonia vitripennis	Amelogenin	0.096	Protein GAMETE EXPRESSED 1	0.002	Arabidopsis thaliana	XP_001462848.1	NR	XM_001462811.1	37.99	39.64	38.815	5.27854	71.62	65.37
XM_001462813.1	LINJ_04_0130	XM_001462813.1	-0.717963	1.15554		XM_001462813.1	110.84	67.1567	55.14	51.9867	50.26	60.1733		XM_001462813.1	XP_001462850.1	succinyl-CoA ligase (ADP/GDP-forming) subunit alphamitochondrial	met/energy	REFSEQ-INVERTEBRATE	2e-139	85.5	XM_001462813.1	903	Leishmania infantum JPCM5 putative exosome complex exonuclease RRP40 partial mRNA	XP_001462850.1	300	putative exosome complex exonuclease RRP40	XP_001462850.1	XP_001462850.1	0	Leptomonas pyrrhocoris	KH_6	1e-08	C. briggsae CBR-EXOS-3 protein	6e-16	Stylophora pistillata	S1	2.2	Putative exosome complex component rrp40	2e-15	Dictyostelium discoideum	XP_001462850.1	NR	XM_001462813.1	100.94	120.74	110.84	6.79233	92.79	49.93
XM_001462814.1	LINJ_04_0140	XM_001462814.1	1.17356	0.0816403		XM_001462814.1	101.835	143.517	110.057	113.317	100.66	97.6467		XM_001462814.1	XP_001462851.1	Unknown product	uk		NA	NA	XM_001462814.1	477	Leishmania infantum JPCM5 conserved hypothetical protein partial mRNA	XP_001462851.1	158	conserved hypothetical protein	XP_001462851.1	XP_001462851.1	2e-111	Phytomonas sp. isolate EM1	PEPcase	2		NA		Cdc6_C	1		NA		XP_001462851.1	NR	XM_001462814.1	99	104.67	101.835	6.67009	141.39	152.31
XM_001462815.1	LINJ_04_0150	XM_001462815.1	-0.260771	0.474679		XM_001462815.1	87.905	72.4633	64.9567	74.71	68.5367	72.91		XM_001462815.1	XP_001462852.1	Unknown product	uk		NA	NA	XM_001462815.1	1305	Leishmania infantum JPCM5 conserved hypothetical protein partial mRNA	XP_001462852.1	434	conserved hypothetical protein	XP_001462852.1	XP_001462852.1	0	Phytomonas sp. isolate Hart1	Filament	0.004		NA		ARM	0.6	5'-3' exoribonuclease 2	4.4	Aspergillus oryzae (strain ATCC 42149 / RIB 40)	XP_001462852.1	NR	XM_001462815.1	96.17	79.64	87.905	6.45787	83.06	69.74
XM_001462817.1	LINJ_04_0160	XM_001462817.1	-0.135093	-1.22681		XM_001462817.1	24.185	154.123	162.55	113.9	59.0767	52.51		XM_001462817.1	XP_001462854.1	Internal alternative NAD(P)H-ubiquinone oxidoreductase A1 mitochondria	met/energy	SWISSP	1e-102	90	XM_001462817.1	1587	Leishmania infantum JPCM5 hypothetical protein, conserved in leishmania partial mRNA	XP_001462854.1	528	hypothetical protein, conserved in leishmania	XP_001462854.1	XP_001462854.1	0	Leishmania braziliensis MHOM BR 75 M2904	Beta_propel	1.7	hypothetical protein HELRODRAFT_183411, partial	0.002	Helobdella robusta	FU	0.008	Laminin subunit alpha-2	0.003	Homo sapiens	XP_001462854.1	NR	XM_001462817.1	13.93	34.44	24.185	4.59604	134.11	142.31
XM_001462818.1	LINJ_04_0170	XM_001462818.1	0.51684	-1.93105		XM_001462818.1	23.705	107.583	201.813	174.397	99.3233	84.4067		XM_001462818.1	XP_001462855.1	hypothetical protein	uc	NR	0	100	XM_001462818.1	1515	Leishmania infantum JPCM5 surface antigen-like protein partial mRNA	XP_001462855.1	504	surface antigen-like protein	XP_001462855.1	XP_001462855.1	0	Leishmania donovani	VSP	0.0004	hypothetical protein HELRODRAFT_183747	8e-35	Crassostrea virginica	FU	0.2	Proprotein convertase subtilisin/kexin type 5	2e-09	Rattus norvegicus	XP_001462855.1	NR	XM_001462818.1	16.52	30.89	23.705	4.56712	104.13	124.3
XM_001462819.1	LINJ_04_0180	XM_001462819.1	0.840027	-1.80202		XM_001462819.1	28.165	119.113	232.407	181.763	99.78	89.92		XM_001462819.1	XP_001462856.1	Unknown product	uk		NA	NA	XM_001462819.1	2130	Leishmania infantum JPCM5 surface antigen-like protein partial mRNA	XP_001462856.1	709	surface antigen-like protein	XP_001462856.1	XP_001462856.1	0	Leishmania panamensis	VSP	7e-06	hypothetical protein HELRODRAFT_183748	3e-28	Mizuhopecten yessoensis	FU	0.01	Major surface trophozoite antigen 11	5e-05	Giardia intestinalis	XP_001462856.1	NR	XM_001462819.1	29.19	27.14	28.165	4.81583	106.24	104.84
XM_001462820.1	LINJ_04_0190	XM_001462820.1	3.54741	-1.98197		XM_001462820.1	62.45	289.4	405.38	332.81	233.493	225.973		XM_001462820.1	XP_001462857.1	Unknown product	uk		NA	NA	XM_001462820.1	549	Leishmania infantum JPCM5 surface antigen-like protein partial mRNA	XP_001462857.1	182	surface antigen-like protein	XP_001462857.1	XP_001462857.1	8e-122	Leptomonas pyrrhocoris	DUF4802	0.39	hypothetical protein HELRODRAFT_168627, partial	5e-06	Lingula anatina	FU	0.021	Cysteine-rich with EGF-like domain protein 1	0.14	Homo sapiens	XP_001462857.1	NR	XM_001462820.1	61.67	63.23	62.45	5.96463	238.92	312.22
XM_001462821.1	LINJ_04_0200	XM_001462821.1	0.20477	-1.35805		XM_001462821.1	36.185	54.07	169.763	161.39	99.1067	81.87		XM_001462821.1	XP_001462858.1	domain in glucosyltransferases	uc	SMART	3e-09	143.3	XM_001462821.1	873	Leishmania infantum JPCM5 surface antigen-like protein partial mRNA	XP_001462858.1	290	surface antigen-like protein	XP_001462858.1	XP_001462858.1	0	Leptomonas seymouri	VSP	0.048	salivary glue protein Sgs-3-like	5e-07	Orbicella faveolata	FU	2.4	Platelet glycoprotein Ib alpha chain	4.8	Mus musculus	XP_001462858.1	NR	XM_001462821.1	54.43	17.94	36.185	5.17732	45.96	68.73
XM_001462822.1	LINJ_04_0210	XM_001462822.1	1.05146	-0.855006		XM_001462822.1	58.085	118.893	138.287	131.107	121.23	109.97		XM_001462822.1	XP_001462859.1	Unknown product	uk		NA	NA	XM_001462822.1	1065	Leishmania infantum JPCM5 hypothetical protein partial mRNA	XP_001462859.1	354	hypothetical protein LINJ_04_0210	XP_001462859.1	XP_001462859.1	0	Leptomonas pyrrhocoris	Toprim_4	0.044	hypothetical protein CRE_29662	0.38	Tribolium castaneum	Col_cuticle_N	0.52	Elongation factor P	8	Mycoplasma synoviae (strain 53)	XP_001462859.1	NR	XM_001462822.1	80.47	35.7	58.085	5.86009	113.39	132.51
XM_001462823.1	LINJ_04_0220	XM_001462823.1	1.11781	-0.959669		XM_001462823.1	56.255	121.553	133.527	139.493	118.1	126.273		XM_001462823.1	XP_001462860.1	Unknown product	uk		NA	NA	XM_001462823.1	777	Leishmania infantum JPCM5 conserved hypothetical protein partial mRNA	XP_001462860.1	258	conserved hypothetical protein	XP_001462860.1	XP_001462860.1	0	Leptomonas pyrrhocoris	Glyco_hydro_3_C	0.037		NA		SERPIN	0.091	Ankyrin repeat and KH domain-containing protein CBG24701	7.7	Caenorhabditis briggsae	XP_001462860.1	NR	XM_001462823.1	71.36	41.15	56.255	5.81391	123.87	127.88
XM_001462824.1	LINJ_04_0230	XM_001462824.1	2.04112	-0.732828		XM_001462824.1	90.91	150.81	150.747	147.067	168.493	174.77		XM_001462824.1	XP_001462861.1	Unknown product	uk		NA	NA	XM_001462824.1	873	Leishmania infantum JPCM5 conserved hypothetical protein partial mRNA	XP_001462861.1	290	conserved hypothetical protein	XP_001462861.1	XP_001462861.1	0	Strigomonas culicis	GRAM	0.002	GRAM domain-containing protein 1B-like isoform X2	0.009	Tribolium castaneum	GRAM	3e-09	tRNA threonylcarbamoyladenosine dehydratase 2	0.15	Saccharomyces cerevisiae (strain ATCC 204508 / S288c)	XP_001462861.1	NR	XM_001462824.1	101.09	80.73	90.91	6.50637	170.03	146.62
XM_001462828.1	LINJ_04_0270	XM_001462828.1	-2.17374	-0.558388		XM_001462828.1	26.175	38.85	43.4867	49.7833	55.1267	58.2233		XM_001462828.1	XP_001462865.1	Protein phosphatase 2C - probable fragment	st	PFAM	7e-16	28.1	XM_001462828.1	5562	Leishmania infantum JPCM5 putative AMP deaminase partial mRNA	XP_001462865.1	1853	putative AMP deaminase	XP_001462865.1	SOX62279.1	0	Leptomonas pyrrhocoris	A_deaminase	3e-56	AMP deaminase 2-like isoform X3	4e-115	Papilio xuthus	OmpH	0.05	AMP deaminase 2	1e-122	Rattus norvegicus	XP_001462865.1	NR	XM_001462828.1	33.2	19.15	26.175	4.71012	37.34	38.07
XM_001462831.1	LINJ_04_0300	XM_001462831.1	3.1148	0.84852		XM_001462831.1	241.575	467.14	231.053	134.627	100.81	112.763		XM_001462831.1	XP_001462868.1	Unknown product	uk		NA	NA	XM_001462831.1	1932	Leishmania infantum JPCM5 putative beta-fructofuranosidase partial mRNA	XP_001462868.1	643	putative beta-fructofuranosidase	XP_001462868.1	XP_001462868.1	0	Leishmania infantum JPCM5	Glyco_hydro_32N	4e-61	uncharacterized protein LOC109546095	2e-27	Papilio polytes	Glyco_32	5e-96	Beta-fructofuranosidase, insoluble isoenzyme CWINV1	2e-54	Arabidopsis thaliana	XP_001462868.1	NR	XM_001462831.1	247.21	235.94	241.575	7.91633	429.82	435.54
XM_001462838.1	LINJ_04_0370	XM_001462838.1	-1.41638	-1.40371		XM_001462838.1	18.325	63.3267	72.8333	65.4467	72.43	68.8033		XM_001462838.1	XP_001462875.1	viral iap-associated factor homolog - probable fragment	uc	REFSEQ-INVERTEBRATE	1e-21	56.9	XM_001462838.1	729	Leishmania infantum JPCM5 hypothetical protein partial mRNA	XP_001462875.1	242	hypothetical protein LINJ_04_0370	XP_001462875.1	XP_001462875.1	1e-179	Leptomonas seymouri	HS1_rep	0.13	cell adhesion molecule 2-like isoform X1	1.6	Crassostrea gigas	PWWP	3.4		NA		XP_001462875.1	NR	XM_001462838.1	14.44	22.21	18.325	4.19574	85.34	41.6
XM_001462840.1	LINJ_04_0390	XM_001462840.1	-2.58522	-0.380164		XM_001462840.1	24.385	38.2	41.69	38.8067	46.0133	48.92		XM_001462840.1	XP_001462877.1	Calpain-like thiol protease family	pm/protease	SMART	5e-21	97.4	XM_001462840.1	3366	Leishmania infantum JPCM5 conserved hypothetical protein partial mRNA	XP_001462877.1	1121	conserved hypothetical protein	XP_001462877.1	XP_001462877.1	0	Leptomonas seymouri	PAP1	0.2		NA		DnaG_DnaB_bind	0.017		NA		XP_001462877.1	NR	XM_001462840.1	19.76	29.01	24.385	4.60792	39.28	38.46
XM_001462843.1	LINJ_04_0420	XM_001462843.1	-5.04866	-0.406081		XM_001462843.1	10.36	19.3233	22.18	22.9033	22.9867	22.2533		XM_001462843.1	XP_001462880.1	hypothetical protein	uc	NR	0	100	XM_001462843.1	3411	Leishmania infantum JPCM5 serine/threonine protein kinase-like protein partial mRNA	XP_001462880.1	1136	serine/threonine protein kinase-like protein	XP_001462880.1	SOX62294.1	0	Leptomonas pyrrhocoris	Pkinase	5e-40	hypothetical protein TRIADDRAFT_24805, partial	1e-24	Orbicella faveolata	S_TKc	5e-46	Cytokinesis protein sepH	2e-23	Aspergillus terreus (strain NIH 2624 / FGSC A1156)	XP_001462880.1	NR	XM_001462843.1	11.52	9.2	10.36	3.37295	17.28	23.67
XM_001462844.1	LINJ_04_0430	XM_001462844.1	-1.62569	-0.339295		XM_001462844.1	36.015	41.3667	54.6667	62.0733	58.52	58.5267		XM_001462844.1	XP_001462881.1	Unknown product	uk		NA	NA	XM_001462844.1	2568	Leishmania infantum JPCM5 putative calpain-like cysteine peptidase partial mRNA	XP_001462881.1	855	putative calpain-like cysteine peptidase	XP_001462881.1	XP_001462881.1	0	Leptomonas seymouri	Peptidase_C2	1e-57	calpain-D-like isoform X2	7e-36	Apis mellifera	CysPc	3e-60	Calpain-D	3e-33	Drosophila melanogaster	XP_001462881.1	NR	XM_001462844.1	32.17	39.86	36.015	5.17053	39.43	43.06
XM_001462847.1	LINJ_22_0004	XM_001462847.1	10.0044	0.22802		XM_001462847.1	2115.07	1662.94	1332.07	1167.86	1026.9	977.073		XM_001462847.1	XP_003392484.1	Protein of unknown function	uc	PFAM	9e-40	107.7	XM_001462847.1	567	Leishmania infantum JPCM5 60S ribosomal protein L11 (L5, L16) partial mRNA	XP_003392484.1	188	60S ribosomal protein L11 (L5, L16)	XP_003392484.1	XP_001462884.1	5e-135	Trypanosoma theileri	Ribosomal_L5_C	4e-27	60S ribosomal protein L11	3e-95	Drosophila arizonae	Aerolysin	1.8	60S ribosomal protein L11	2e-137	Leishmania chagasi	XP_003392484.1	NR	XM_001462847.1	1958.28	2271.85	2115.07	11.0465	1734.07	1595.85
XM_001462849.1	LINJ_04_0480	XM_001462849.1	-1.08895	0.652435		XM_001462849.1	69.99	68.7367	51.8567	51.8267	55.9767	50.4333		XM_001462849.1	XP_001462886.1	Cytoplasmic tRNA 2-thiolation protein 1	ps	SWISSP	5e-142	88.9	XM_001462849.1	972	Leishmania infantum JPCM5 conserved hypothetical protein partial mRNA	XP_001462886.1	323	conserved hypothetical protein	XP_001462886.1	XP_001462886.1	0	Leishmania guyanensis	PIP5K	0.26		NA		PIPKc	0.087		NA		XP_001462886.1	NR	XM_001462849.1	68.68	71.3	69.99	6.12908	62.91	59.35
XM_001462851.1	LINJ_04_0500	XM_001462851.1	-2.42314	-0.703586		XM_001462851.1	21.385	38.57	47.5233	43.4267	51.64	53.13		XM_001462851.1	XP_001462888.1	mitochondrial DNA polymerase I protein D (Leishmaniainfantum JPCM5) CAM66559.2 mitochondrial DNA polymerase I protein D (Leishmania	met/energy	NR	0	100	XM_001462851.1	4743	Leishmania infantum JPCM5 hypothetical protein partial mRNA	XP_001462888.1	1580	hypothetical protein LINJ_04_0500	XP_001462888.1	XP_001462888.1	0	Leptomonas pyrrhocoris	Draxin	0.1		NA		SHR3_chaperone	1.5		NA		XP_001462888.1	NR	XM_001462851.1	24.59	18.18	21.385	4.41853	36.89	43.59
XM_001462858.1	LINJ_04_0570	XM_001462858.1	2.19993	0.813334		XM_001462858.1	231.17	159.95	147.04	127.183	111.423	121.11		XM_001462858.1	XP_001462895.1	exosome complex exonuclease RRP40 (Leishmania infantumJPCM5) CAM65036.1 exosome complex exonuclease RRP40 (Leishmania infantum	pe	NR	0	100	XM_001462858.1	903	Leishmania infantum JPCM5 SPDSYN partial mRNA	XP_001462895.1	300	SPDSYN	XP_001462895.1	XP_001462895.1	0	Leptomonas seymouri	Spermine_synth	5e-79	spermidine synthase-like	1e-88	Strongylocentrotus purpuratus	REC	0.068	Spermidine synthase 1	4e-87	Pisum sativum	XP_001462895.1	NR	XM_001462858.1	246.74	215.6	231.17	7.85281	150.23	146.85
XM_001462860.1	LINJ_04_0590	XM_001462860.1	-4.34846	-0.675713		XM_001462860.1	11.605	22.1233	23.8367	30.7033	30.3067	31.48		XM_001462860.1	XP_001462897.1	Tubulin binding cofactor C	uc	PFAM	5e-12	93.2	XM_001462860.1	9330	Leishmania infantum JPCM5 hypothetical protein partial mRNA	XP_001462897.1	3109	hypothetical protein LINJ_04_0590	XP_001462897.1	XP_001462897.1	0	Leptomonas pyrrhocoris	Ank	6e-05		NA		ANK	3e-05	Serine/threonine-protein phosphatase 6 regulatory ankyrin repeat subunit C	0.051	Danio rerio	XP_001462897.1	NR	XM_001462860.1	10.44	12.77	11.605	3.53667	27.11	18.27
XM_001462864.1	LINJ_04_0630	XM_001462864.1	6.81097	0.33285		XM_001462864.1	825.985	574.68	505.36	490.11	463.8	454.087		XM_001462864.1	XP_001462901.1	ribosomal protein S7 (Leishmania infantum JPCM5) XP_001462657.1 ribosomal protein S7 (Leishmania infantum JPCM5) XP_003857857.1	ps	NR	6e-143	100	XM_001462864.1	603	Leishmania infantum JPCM5 conserved hypothetical protein partial mRNA	XP_001462901.1	200	conserved hypothetical protein	XP_001462901.1	XP_001462901.1	8e-150	Trypanosoma grayi	HU-DNA_bdg	0.65	hemicentin-1-like	4.2	Folsomia candida	AIP3	0.42	Protein translocase subunit SecA	2.7	Campylobacter curvus (strain 525.92)	XP_001462901.1	NR	XM_001462864.1	705.26	946.71	825.985	9.68997	610.8	561.22
XM_001462865.1	LINJ_04_0640	XM_001462865.1	-2.14549	-1.36996		XM_001462865.1	16.22	39.1733	50.1767	64.5333	60.6033	66.07		XM_001462865.1	XP_001462902.1	Unknown product	uk		NA	NA	XM_001462865.1	987	Leishmania infantum JPCM5 hypothetical protein partial mRNA	XP_001462902.1	328	hypothetical protein LINJ_04_0640	XP_001462902.1	XP_001462902.1	0	Phytomonas sp. isolate Hart1	zf-C3HC4_3	8e-08	RING finger protein	6e-06	Limulus polyphemus	RING	7e-07	RING finger protein 141	2e-05	Gallus gallus	XP_001462902.1	NR	XM_001462865.1	16.87	15.57	16.22	4.0197	47.86	49.04
XM_001462866.1	LINJ_04_0650	XM_001462866.1	-3.40542	-0.26961		XM_001462866.1	19.515	31.82	31.1667	33.23	34.3933	37.4567		XM_001462866.1	XP_001462903.1	40S ribosome biogenesis protein Tsr1 andBMS1 C-terminal	ps	PFAM	8e-102	105.1	XM_001462866.1	3786	Leishmania infantum JPCM5 serine-threonine protein kinase-like protein partial mRNA	XP_001462903.1	1261	serine-threonine protein kinase-like protein	XP_001462903.1	XP_001462903.1	0	Trypanosoma grayi	Pkinase	2e-24	serine/threonine-protein kinase H1-like	4e-10	Athalia rosae	S_TKc	4e-31	Probable myosin light chain kinase DDB_G0275057	6e-10	Dictyostelium discoideum	XP_001462903.1	NR	XM_001462866.1	20.68	18.35	19.515	4.28651	29.61	35.3
XM_001462867.1	LINJ_04_0660	XM_001462867.1	-0.674381	-1.46299		XM_001462867.1	27.755	50.34	55.28	91.9767	118.303	124.903		XM_001462867.1	XP_001462904.1	Unknown product	uk		NA	NA	XM_001462867.1	423	Leishmania infantum JPCM5 conserved hypothetical protein partial mRNA	XP_001462904.1	140	conserved hypothetical protein	XP_001462904.1	XP_001462904.1	2e-99	Leptomonas pyrrhocoris	CHCH	2e-05	hypothetical protein Smp_007300	4.1	Schistosoma mansoni	PhBP	0.026	Mitochondrial intermembrane space cysteine motif-containing protein MIX17	1.4	Saccharomyces cerevisiae (strain ATCC 204508 / S288c)	XP_001462904.1	NR	XM_001462867.1	13.15	42.36	27.755	4.79468	46.16	70.02
XM_001462868.1	LINJ_04_0670	XM_001462868.1	5.03879	0.234396		XM_001462868.1	424.165	355.043	325.26	344.687	273.907	267.577		XM_001462868.1	XP_001462905.1	ubiquitin-conjugating enzyme e2 (Leishmania infantumJPCM5) XP_003857932.1 ubiquitin-conjugating enzyme e2	prot	NR	1e-109	100	XM_001462868.1	459	Leishmania infantum JPCM5 conserved hypothetical protein partial mRNA	XP_001462905.1	152	conserved hypothetical protein	XP_001462905.1	XP_001462905.1	2e-106	Leptomonas pyrrhocoris	CHCH	7e-06	Coiled-coil-helix-coiled-coil-helix domain-containing protein 10, mitochondrial	0.26	Drosophila simulans	PhBP	0.029	Mitochondrial intermembrane space cysteine motif-containing protein MIX17	0.042	Saccharomyces cerevisiae (strain ATCC 204508 / S288c)	XP_001462905.1	NR	XM_001462868.1	344.68	503.65	424.165	8.72848	390.34	296.05
XM_001462870.1	LINJ_04_0690	XM_001462870.1	-0.686057	-0.463851		XM_001462870.1	45.345	57.7767	69.4167	72.3667	81.6733	80.4767		XM_001462870.1	XP_001462907.1	cysteine peptidase Clan CA	pm/protease	NR	0	100	XM_001462870.1	2169	Leishmania infantum JPCM5 hypothetical protein partial mRNA	XP_001462907.1	722	hypothetical protein LINJ_04_0690	XP_001462907.1	XP_001462907.1	0	Leptomonas seymouri	Ax_dynein_light	2e-10	hypothetical protein HELRODRAFT_157857	0.001	Cephus cinctus	Alpha-L-AF_C	0.2	33 kDa inner dynein arm light chain, axonemal	0.028	Strongylocentrotus purpuratus	XP_001462907.1	NR	XM_001462870.1	51.27	39.42	45.345	5.50287	53.86	54.82
XM_001462871.2	LINJ_04_0700	XM_001462871.2	-5.15834	-0.403234		XM_001462871.2	9.865	18.6033	25.7733	19.7567	20.1133	22.8167		XM_001462871.2	XP_001462908.2	Unknown product	uk		NA	NA	XM_001462871.2	2769	Leishmania infantum JPCM5 conserved hypothetical protein partial mRNA	XP_001462908.2	923	conserved hypothetical protein, partial	XP_001462908.2	XP_001462908.2	0	Leptomonas seymouri	DUF936	0.29		NA		Cu_FIST	5.9		NA		XP_001462908.2	NR	XM_001462871.2	12.11	7.62	9.865	3.30232	14.97	21.62
XM_001462873.1	LINJ_04_0720	XM_001462873.1	-2.01246	-1.79428		XM_001462873.1	16.7	21.4433	46.7133	68.85	99.7967	103.12		XM_001462873.1	XP_001462910.1	Adenylosuccinate synthetase	uc	NR	0	100	XM_001462873.1	2136	Leishmania infantum JPCM5 hypothetical protein partial mRNA	XP_001462910.1	711	hypothetical protein LINJ_04_0720	XP_001462910.1	XP_001462910.1	0	Leishmania guyanensis	SWI-SNF_Ssr4	1.6		NA		SF_P	4.2		NA		XP_001462910.1	NR	XM_001462873.1	21.71	11.69	16.7	4.06178	17.96	26.15
XM_001462876.1	LINJ_04_0950	XM_001462876.1	9.05124	-0.0149766		XM_001462876.1	1359.54	1209.49	1045.7	931.567	855.077	830.237		XM_001462876.1	XP_001462934.1	Unknown product	uk		NA	NA	XM_001462876.1	642	Leishmania infantum JPCM5 putative 60S ribosomal protein L10 partial mRNA	XP_001462934.1	213	putative 60S ribosomal protein L10	XP_001462934.1	XP_888577.1	4e-157	Trypanosoma theileri	Ribosomal_L16	8e-36	60S ribosomal protein L10-like	4e-101	Drosophila sechellia	BOP1NT	0.76	60S ribosomal protein L10	1e-99	Drosophila melanogaster	XP_001462934.1	NR	XM_001462876.1	1318.38	1400.69	1359.54	10.4089	1187.77	1135.09
XM_001462877.1	LINJ_04_0760	XM_001462877.1	7.69728	0.277277		XM_001462877.1	1005.47	890.803	695.357	589.52	529.873	562.9		XM_001462877.1	XP_001462914.1	40S ribosomal protein S2 (Leishmania infantum JPCM5) 6AZ1_F Chain F	ps	NR	0	100	XM_001462877.1	801	Leishmania infantum JPCM5 nascent polypeptide associated complex subunit-like protein, copy 2 partial mRNA	XP_001462914.1	266	nascent polypeptide associated complex subunit-like protein, copy 2	XP_001462914.1	XP_001462914.1	0	Leishmania braziliensis MHOM BR 75 M2904	NAC	2e-14	nascent polypeptide-associated complex subunit alpha-like	1e-36	Zootermopsis nevadensis	UBA	1.3	Nascent polypeptide-associated complex subunit alpha	2e-32	Danio rerio	XP_001462914.1	NR	XM_001462877.1	1071.25	939.69	1005.47	9.97365	980.03	876.08
XM_001462878.1	LINJ_04_0770	XM_001462878.1	6.17385	0.140224		XM_001462878.1	600.4	492.463	388.657	431.033	423.657	413.7		XM_001462878.1	XP_001462915.1	Unknown product	uk		NA	NA	XM_001462878.1	519	Leishmania infantum JPCM5 nascent polypeptide associated complex subunit-like protein, copy 1 partial mRNA	XP_001462915.1	172	nascent polypeptide associated complex subunit-like protein, copy 1	XP_001462915.1	XP_001462915.1	1e-118	Leishmania panamensis	NAC	8e-13	nascent polypeptide-associated complex subunit alpha-like	1e-39	Halyomorpha halys	UBA	1.7	Nascent polypeptide-associated complex subunit alpha	1e-33	Danio rerio	XP_001462915.1	NR	XM_001462878.1	464.26	736.54	600.4	9.22978	429.1	464.87
XM_001462881.1	LINJ_04_0790	XM_001462881.1	-3.26678	0.734516		XM_001462881.1	41.23	22.94	28.4667	32.2733	32.4467	33.47		XM_001462881.1	XP_001462918.1	ap-3 complex subunit delta-1 - probable fragment	uc	SWISSP	5e-119	59.5	XM_001462881.1	3405	Leishmania infantum JPCM5 conserved hypothetical protein partial mRNA	XP_001462918.1	1134	conserved hypothetical protein	XP_001462918.1	XP_001462918.1	0	Leptomonas seymouri	Retinal	0.022		NA		Ami_3	0.21		NA		XP_001462918.1	NR	XM_001462881.1	36.39	46.07	41.23	5.36562	26.75	25.8
XM_001462884.1	LINJ_04_0820	XM_001462884.1	-2.16876	0.755441		XM_001462884.1	58.11	35.2767	38.35	40.22	45.7533	41.3833		XM_001462884.1	XP_001462921.1	S-adenosylmethionine synthase	uc	SWISSP	0	100	XM_001462884.1	1182	Leishmania infantum JPCM5 metalloprotease-like protein partial mRNA	XP_001462921.1	393	metalloprotease-like protein	XP_001462921.1	SOX62334.1	0	Trypanosoma theileri	Pep_deformylase	2e-21	peptide deformylase, mitochondrial	3e-08	Aethina tumida	GRAN	0.14	Peptide deformylase	1e-09	Leptospira interrogans serogroup Icterohaemorrhagiae serovar Lai (strain 56601)	XP_001462921.1	NR	XM_001462884.1	49.55	66.67	58.11	5.86071	35.79	29.19
XM_001462886.1	LINJ_04_0840	XM_001462886.1	-2.29081	-0.349972		XM_001462886.1	27.265	43.5467	42.2733	40.16	50.6267	54.54		XM_001462886.1	XP_001462923.1	Cactus-binding C-terminus of cactinprotein	uc	SMART	6e-60	98.4	XM_001462886.1	2079	Leishmania infantum JPCM5 tyrosine phospatase-like protein partial mRNA	XP_001462923.1	692	tyrosine phospatase-like protein	XP_001462923.1	XP_001462923.1	0	Leptomonas seymouri	Y_phosphatase2	2e-67	putative tyrosine-protein phosphatase OCA1	3e-18	Nilaparvata lugens	DSPc	0.046	Probable tyrosine-protein phosphatase DSP2	4e-23	Oryza sativa subsp. japonica	XP_001462923.1	NR	XM_001462886.1	25.32	29.21	27.265	4.76898	51.06	44.47
XM_001462887.1	LINJ_04_0850	XM_001462887.1	-0.615103	0.936725		XM_001462887.1	99.29	67.79	62.8733	65.6867	52.91	53.35		XM_001462887.1	XP_001462924.1	unnamed protein product (Leishmania donovani) XP_003888462.1 hypothetical protein	uc	NR	0	100	XM_001462887.1	1191	Leishmania infantum JPCM5 putative serine peptidase, Clan S-, family S54 partial mRNA	XP_001462924.1	396	putative serine peptidase, Clan S-, family S54	XP_001462924.1	XP_001462924.1	0	Leptomonas seymouri	Rhomboid	8e-05		NA		LamB	0.51	Rhomboid domain-containing protein 2	0.0004	Mus musculus	XP_001462924.1	NR	XM_001462887.1	100.99	97.59	99.29	6.63358	62.91	54.68
XM_001462888.1	LINJ_04_0860	XM_001462888.1	1.26355	0.464477		XM_001462888.1	150.535	96.4	116.123	96.45	105.53	120.493		XM_001462888.1	XP_001462925.1	nascent polypeptide associated complex subunit-like protein	uc	NR	0	100	XM_001462888.1	801	Leishmania infantum JPCM5 conserved hypothetical protein partial mRNA	XP_001462925.1	266	conserved hypothetical protein	XP_001462925.1	XP_001462925.1	0	Leptomonas seymouri	Ribosomal_L30	0.0001	39S ribosomal protein L30, mitochondrial-like	0.024	Stomoxys calcitrans	COLFI	3.2	50S ribosomal protein L30	0.003	Thermosipho melanesiensis (strain DSM 12029 / CIP 104789 / BI429)	XP_001462925.1	NR	XM_001462888.1	172.07	129	150.535	7.23396	81.35	106.45
XM_001462892.1	LINJ_04_0900	XM_001462892.1	-1.82742	-0.615786		XM_001462892.1	27.145	46.3567	55.2333	55.9467	54.85	58.9733		XM_001462892.1	XP_001462929.1	Unknown product	uk		NA	NA	XM_001462892.1	5619	Leishmania infantum JPCM5 hypothetical protein partial mRNA	XP_001462929.1	1872	hypothetical protein LINJ_04_0900	XP_001462929.1	XP_001462929.1	0	Angomonas deanei	PAT1	0.025		NA		BON	2.1		NA		XP_001462929.1	NR	XM_001462892.1	28.62	25.67	27.145	4.76261	41.03	50.38
XM_001462893.1	LINJ_04_0890	XM_001462893.1	-1.62254	-0.784707		XM_001462893.1	27.69	42.16	58.1233	63.1167	66.0433	65.4833		XM_001462893.1	XP_001462930.1	hypothetical protein loag_03314 - probable fragment	uc	REFSEQ-INVERTEBRATE	1e-79	67	XM_001462893.1	3825	Leishmania infantum JPCM5 conserved hypothetical protein partial mRNA	XP_001462930.1	1274	conserved hypothetical protein	XP_001462930.1	XP_001462930.1	0	Leptomonas seymouri	TPR_8	0.001		NA		TPR	0.002		NA		XP_001462930.1	NR	XM_001462893.1	23.61	31.77	27.69	4.79129	36.74	42.34
XM_001462895.1	LINJ_04_0870	XM_001462895.1	-4.51316	-0.624216		XM_001462895.1	11.62	18.97	25.1467	26.5233	31.4	29.42		XM_001462895.1	XP_001462932.1	Antho-RFamide neuropeptides	st	SWISSP	9e-34	76	XM_001462895.1	3555	Leishmania infantum JPCM5 hypothetical protein partial mRNA	XP_001462932.1	1184	hypothetical protein LINJ_04_0870	XP_001462932.1	XP_001462932.1	0	Angomonas deanei	PAT1	0.002		NA		Zn_pept	0.26		NA		XP_001462932.1	NR	XM_001462895.1	14.43	8.81	11.62	3.53854	13.04	25.34
XM_001462896.1	LINJ_04_0940	XM_001462896.1	-1.52944	1.03355		XM_001462896.1	78.43	53.0033	44.26	47.7267	41.9467	44.97		XM_001462896.1	XP_001462933.1	hypothetical protein	uc	NR	0	100	XM_001462896.1	1482	Leishmania infantum JPCM5 putative chaperone protein DNAj partial mRNA	XP_001462933.1	493	putative chaperone protein DNAj	XP_001462933.1	XP_001462933.1	0	Angomonas deanei	DnaJ_C	7e-50	dnaJ homolog subfamily A member 3, mitochondrial-like	1e-68	Amphimedon queenslandica	DnaJ	2e-21	Chaperone protein DnaJ	7e-78	Thiobacillus denitrificans (strain ATCC 25259)	XP_001462933.1	NR	XM_001462896.1	90.07	66.79	78.43	6.29333	41.82	57.28
XM_001462897.1	LINJ_04_0950	XM_001462897.1	9.05124	-0.0149766		XM_001462897.1	1359.54	1209.49	1045.7	931.567	855.077	830.237		XM_001462897.1	XP_001462934.1	60S ribosomal protein L10 (Leishmania major strain Friedlin) XP_888606.1 60S ribosomal protein L10 (Leishmania major strain	ps	NR	4e-157	100	XM_001462897.1	642	Leishmania infantum JPCM5 putative 60S ribosomal protein L10 partial mRNA	XP_001462934.1	213	putative 60S ribosomal protein L10	XP_001462934.1	XP_888577.1	4e-157	Trypanosoma theileri	Ribosomal_L16	8e-36	60S ribosomal protein L10-like	4e-101	Drosophila sechellia	BOP1NT	0.76	60S ribosomal protein L10	1e-99	Drosophila melanogaster	XP_001462934.1	NR	XM_001462897.1	1318.38	1400.69	1359.54	10.4089	1187.77	1135.09
XM_001462902.1	LINJ_04_1000	XM_001462902.1	3.09005	0.312935		XM_001462902.1	240.305	191.667	182.283	175.363	176.49	176.237		XM_001462902.1	XP_001462939.1	Surface membrane glycoprotein GP46/M-2 - probable fragment	uc	SWISSP	2e-15	39.9	XM_001462902.1	858	Leishmania infantum JPCM5 conserved hypothetical protein partial mRNA	XP_001462939.1	285	conserved hypothetical protein	XP_001462939.1	XP_001462939.1	0	Phytomonas sp. isolate Hart1		NA		NA		PI3Kc	2.7		NA		XP_001462939.1	NR	XM_001462902.1	238.06	242.55	240.305	7.90872	222.75	165.2
XM_001462905.1	LINJ_04_1030	XM_001462905.1	5.61229	-0.52213		XM_001462905.1	277.675	686.137	484.403	388.387	301.08	318.25		XM_001462905.1	XP_001462942.1	Unknown product	uk		NA	NA	XM_001462905.1	585	Leishmania infantum JPCM5 conserved hypothetical protein partial mRNA	XP_001462942.1	194	conserved hypothetical protein	XP_001462942.1	XP_001462942.1	1e-136	Leptomonas pyrrhocoris	COPI_assoc	5e-07	uncharacterized protein LOC101848717, partial	0.9	Nilaparvata lugens	PSN	0.23	Lysophospholipase NTE1	0.55	Ustilago maydis (strain 521 / FGSC 9021)	XP_001462942.1	NR	XM_001462905.1	322.18	233.17	277.675	8.11725	686.92	759.31
XM_001462911.2	LINJ_04_1090	XM_001462911.2	-9.21796	-1.60924		XM_001462911.2	0	10.01	9.89667	6.49667	8.59667	8.43333		XM_001462911.2	XP_001462948.2	Unknown product	uk		NA	NA	XM_001462911.2	1452	Leishmania infantum JPCM5 conserved hypothetical protein partial mRNA	XP_001462948.2	483	conserved hypothetical protein	XP_001462948.2	XP_001462948.2	0	Leptomonas seymouri	Kinesin	1e-101	predicted protein	4e-59	Varroa jacobsoni	KISc	3e-104	Kinesin heavy chain	1e-58	Botryotinia fuckeliana	XP_001462948.2	NR	XM_001462911.2	0	0	0	#NUM!	3.54	5.94
XM_001462915.1	LINJ_04_1130	XM_001462915.1	-1.33526	0.56301		XM_001462915.1	64.075	52.14	55.7733	52.3	50.4333	50.0667		XM_001462915.1	XP_001462952.1	cell division cycle protein 20 homolog - probable fragment	uc	REFSEQ-INVERTEBRATE	3e-30	71.9	XM_001462915.1	2190	Leishmania infantum JPCM5 conserved hypothetical protein partial mRNA	XP_001462952.1	729	conserved hypothetical protein	XP_001462952.1	XP_001462952.1	0	Phytomonas sp. isolate EM1	CCDC158	3e-07	kinesin-related protein 4 isoform X1	0.72	Athalia rosae	Spc7	9e-05	Coiled-coil domain-containing protein 73	0.009	Mus musculus	XP_001462952.1	NR	XM_001462915.1	76.12	52.03	64.075	6.00169	49.98	49.83
XM_001462917.1	LINJ_04_1150	XM_001462917.1	-2.42144	-0.133067		XM_001462917.1	29.76	45.3467	31.7467	38.51	48.1333	54.7867		XM_001462917.1	XP_001462954.1	spermidine synthase-like	uc	REFSEQ-INVERTEBRATE	1e-88	99.6	XM_001462917.1	903	Leishmania infantum JPCM5 hypothetical protein partial mRNA	XP_001462954.1	300	hypothetical protein LINJ_04_1150	XP_001462954.1	XP_001462954.1	0	Phytomonas sp. isolate Hart1	Herpes_UL37_2	0.27		NA		SR	0.56		NA		XP_001462954.1	NR	XM_001462917.1	33.65	25.87	29.76	4.8953	39.77	44.05
XM_001462924.1	LINJ_04_1230	XM_001462924.1	0.169815	-2.38362		XM_001462924.1	25.29	35.48	92.2733	142.5	207.82	213.37		XM_001462924.1	XP_001462961.1	glucosetransporter2 - probable fragment	tr	NR	0	64.7	XM_001462924.1	1107	Leishmania infantum JPCM5 putative casein kinase I partial mRNA	XP_001462961.1	368	putative casein kinase I	XP_001462961.1	XP_001462961.1	0	Phytomonas sp. isolate EM1	Pkinase	2e-27	predicted protein	2e-68	Trachymyrmex septentrionalis	S_TKc	4e-30	Casein kinase I isoform beta	1e-69	Bos taurus	XP_001462961.1	NR	XM_001462924.1	26.66	23.92	25.29	4.6605	29.76	43.06
XM_001462925.1	LINJ_04_1240	XM_001462925.1	-1.85215	0.605322		XM_001462925.1	57.24	42.1267	42.3833	48.7533	45.0367	45.9833		XM_001462925.1	XP_001462962.1	Unknown product	uk		NA	NA	XM_001462925.1	3186	Leishmania infantum JPCM5 conserved hypothetical protein partial mRNA	XP_001462962.1	1061	conserved hypothetical protein	XP_001462962.1	XP_001462962.1	0	Strigomonas culicis	DUF4659	3e-08		NA		OmpH	0.002	S phase cyclin A-associated protein in the endoplasmic reticulum	2e-06	Homo sapiens	XP_001462962.1	NR	XM_001462925.1	61.82	52.66	57.24	5.83895	42.15	45.2
XM_001462926.1	LINJ_04_1250	XM_001462926.1	6.61966	-0.131237		XM_001462926.1	571.62	568.027	568.973	525.177	445.603	435.833		XM_001462926.1	XP_001462963.1	Unknown product	uk		NA	NA	XM_001462926.1	1131	Leishmania infantum JPCM5 actin (ACT), partial mRNA	XP_001462963.1	376	actin	XP_001462963.1	XP_001462963.1	0	Leishmania panamensis	Actin	0	actin-1	0	Biomphalaria glabrata	ACTIN	0	Actin	0	Leishmania major	XP_001462963.1	NR	XM_001462926.1	549.48	593.76	571.62	9.15891	598.17	532.77
XM_001462927.2	LINJ_04_0810	XM_001462927.2	0.981358	0.460424		XM_001462927.2	124.285	119.603	104.27	93.5533	87.2967	98.23		XM_001462927.2	XP_001462964.2	Unknown product	uk		NA	NA	XM_001462927.2	1317	Leishmania infantum JPCM5 conserved hypothetical protein partial mRNA	XP_001462964.2	438	conserved hypothetical protein	XP_001462964.2	A4HS78.1	0	Leptomonas pyrrhocoris	BRCT_2	9e-10	uncharacterized protein Dvir_GJ14807	2e-25	Drosophila arizonae	BRCT	8e-10	Pescadillo homolog	0	Leishmania infantum	XP_001462964.2	NR	XM_001462927.2	141.58	106.99	124.285	6.95751	111.08	119.86
XM_001462928.1	LINJ_05_0010	XM_001462928.1	-0.27556	0.408763		XM_001462928.1	91.295	59.04	59.95	69.8367	85.1133	81.5633		XM_001462928.1	XP_001462965.1	serine/threonine protein phosphatase (Leishmania infantumJPCM5) CAM72909.1 serine/threonine protein phosphatase (Leishmania	st	NR	0	100	XM_001462928.1	2748	Leishmania infantum JPCM5 conserved hypothetical protein partial mRNA	XP_001462965.1	915	conserved hypothetical protein	XP_001462965.1	XP_001462965.1	0	Phytomonas sp. isolate Hart1	DUF390	3e-06	myosin-2 heavy chain	0.41	Aedes albopictus	TOPEUc	0.3	Thyroid receptor-interacting protein 11	7.2	Homo sapiens	XP_001462965.1	NR	XM_001462928.1	103.22	79.37	91.295	6.51246	61	66.7
XM_001462930.1	LINJ_05_0030	XM_001462930.1	6.51359	0.010894		XM_001462930.1	582.39	601.31	559.75	472.73	417.487	395.503		XM_001462930.1	XP_001462967.1	glutaredoxin-related protein 5 mitochondrial	met/energy	REFSEQ-INVERTEBRATE	9e-29	76.6	XM_001462930.1	588	Leishmania infantum JPCM5 putative ras-like small GTPases partial mRNA	XP_001462967.1	195	putative ras-like small GTPases	XP_001462967.1	XP_001462967.1	2e-142	Trypanosoma congolense IL3000	Arf	8e-69	GTP-binding protein SAR1b-like isoform X1	6e-72	Ixodes scapularis	SAR	1e-87	GTP-binding protein SAR1A	2e-73	Arabidopsis thaliana	XP_001462967.1	NR	XM_001462930.1	571.15	593.63	582.39	9.18584	645.38	544.84
XM_001462931.1	LINJ_05_0040	XM_001462931.1	3.01645	-0.796149		XM_001462931.1	128.63	160.927	201.79	215.9	231.353	229.573		XM_001462931.1	XP_001462968.1	Unknown product	uk		NA	NA	XM_001462931.1	1746	Leishmania infantum JPCM5 putative paraflagellar rod component par4 partial mRNA	XP_001462968.1	581	putative paraflagellar rod component par4	XP_001462968.1	XP_001462968.1	0	Trypanosoma theileri	CCDC158	0.03		NA		AKAP_110	1.1	Cingulin	5.9	Xenopus tropicalis	XP_001462968.1	NR	XM_001462931.1	145.43	111.83	128.63	7.00708	158.1	174.2
XM_001462937.1	LINJ_05_0190	XM_001462937.1	-0.338088	0.682467		XM_001462937.1	99.53	63.0533	70.2867	62.5667	71.4	67.4467		XM_001462937.1	XP_001462974.1	Unknown product	uk		NA	NA	XM_001462937.1	1086	Leishmania infantum JPCM5 conserved hypothetical protein partial mRNA	XP_001462974.1	361	conserved hypothetical protein	XP_001462974.1	XP_001462974.1	0	Trypanosoma theileri	Fip1	2e-19	pre-mRNA 3'-end-processing factor FIP1	3e-08	Polistes dominula	ZnF_C3H1	1e-10	Pre-mRNA 3'-end-processing factor FIP1	9e-09	Rattus norvegicus	XP_001462974.1	NR	XM_001462937.1	90.82	108.24	99.53	6.63706	71.56	59.46
XM_001462938.2	LINJ_05_0200	XM_001462938.2	-1.91979	0.766357		XM_001462938.2	57.42	53.25	41.2633	36.5667	44.12	43.4433		XM_001462938.2	XP_001462975.2	CDC45-like protein	uc	PFAM	2e-107	99	XM_001462938.2	2361	Leishmania infantum JPCM5 conserved hypothetical protein partial mRNA	XP_001462975.2	786	conserved hypothetical protein	XP_001462975.2	XP_001462975.2	0	Trypanosoma cruzi	MMR_HSR1	7e-18	large subunit GTPase 1 homolog	5e-96	Bactrocera dorsalis	AAA	0.16	Large subunit GTPase 1 homolog	2e-100	Danio rerio	XP_001462975.2	NR	XM_001462938.2	63.79	51.05	57.42	5.84348	61.55	47.05
XM_001462944.1	LINJ_05_0110	XM_001462944.1	1.1257	0.121125		XM_001462944.1	100.25	157.277	105.98	97.7367	98.7667	101.373		XM_001462944.1	XP_001462981.1	Unknown product	uk		NA	NA	XM_001462944.1	372	Leishmania infantum JPCM5 conserved hypothetical protein partial mRNA	XP_001462981.1	123	conserved hypothetical protein	XP_001462981.1	XP_001462981.1	1e-85	Phytomonas sp. isolate Hart1	Dot_icm_IcmQ	0.22	Hypothetical protein CBG02733	0.82	Drosophila suzukii	Alpha_TIF	1.7		NA		XP_001462981.1	NR	XM_001462944.1	105.69	94.81	100.25	6.64746	187.37	161.44
XM_001462947.2	LINJ_05_0140	XM_001462947.2	-2.26472	1.10247		XM_001462947.2	65.45	40.2533	37.9867	33.04	38.72	37.2633		XM_001462947.2	XP_001462984.2	dipeptylcarboxypeptidase (Leishmania infantum JPCM5) CAM65302.2 dipeptylcarboxypeptidase	met/aa	NR	0	100	XM_001462947.2	2037	Leishmania infantum JPCM5 putative nucleolar RNA helicase II partial mRNA	XP_001462984.2	678	putative nucleolar RNA helicase II	XP_001462984.2	XP_001462984.2	0	Phytomonas sp. isolate EM1	DEAD	2e-45	nucleolar RNA helicase 2-like isoform X1	3e-142	Hydra vulgaris	DEXDc	7e-41	Nucleolar RNA helicase 2	3e-132	Rattus norvegicus	XP_001462984.2	NR	XM_001462947.2	62.42	68.48	65.45	6.03232	45.88	37.67
XM_001462948.1	LINJ_05_0250	XM_001462948.1	2.31746	0.504277		XM_001462948.1	196.96	188.6	134.693	132.79	124.93	142.907		XM_001462948.1	XP_001462985.1	mitochondrial pyruvate carrier 1	met/energy	SWISSP	3e-23	84.5	XM_001462948.1	294	Leishmania infantum JPCM5 conserved hypothetical protein partial mRNA	XP_001462985.1	97	conserved hypothetical protein	XP_001462985.1	XP_001462985.1	2e-65	Angomonas deanei	Herpes_ori_bp	0.082	uncharacterized protein LOC108672345 isoform X1	0.73	Dufourea novaeangliae	GuKc	1.8	Non-reducing polyketide synthase azaA	1.5	Aspergillus niger (strain ATCC 1015 / CBS 113.46 / FGSC A1144 / LSHB Ac4 / NCTC 3858a / NRRL 328 / USDA 3528.7)	XP_001462985.1	NR	XM_001462948.1	137.05	256.87	196.96	7.62176	182.23	248.97
XM_001462950.1	LINJ_05_0270	XM_001462950.1	0.0911436	0.670363		XM_001462950.1	111.045	81.7033	68.3367	73.17	75.2867	80.0867		XM_001462950.1	XP_001462987.1	zinc finger	uc	SMART	7e-09	88.8	XM_001462950.1	1200	Leishmania infantum JPCM5 conserved hypothetical protein partial mRNA	XP_001462987.1	399	conserved hypothetical protein	XP_001462987.1	XP_001462987.1	0	Phytomonas sp. isolate EM1	Lep_receptor_Ig	0.005	dachshund homolog 2	0.36	Hydra vulgaris	PAS	0.16	Tryptophan synthase beta chain	0.093	Staphylococcus saprophyticus subsp. saprophyticus (strain ATCC 15305 / DSM 20229)	XP_001462987.1	NR	XM_001462950.1	78.49	143.6	111.045	6.795	94.37	89.3
XM_001462951.1	LINJ_05_0280	XM_001462951.1	5.43561	-0.824296		XM_001462951.1	250.2	434.523	450.317	447.033	362.783	348.64		XM_001462951.1	XP_001462988.1	Rab subfamily of small GTPases	pe	SMART	3e-80	112	XM_001462951.1	675	Leishmania infantum JPCM5 putative protein tyrosine phosphatase partial mRNA	XP_001462988.1	224	putative protein tyrosine phosphatase	XP_001462988.1	XP_001462988.1	4e-163	Angomonas deanei	PTPLA	3e-69	very-long-chain (3R)-3-hydroxyacyl-CoA dehydratase 2-like	1e-48	Schistosoma haematobium	V4R	0.57	Very-long-chain (3R)-3-hydroxyacyl-CoA dehydratase PASTICCINO 2	3e-44	Arabidopsis thaliana	XP_001462988.1	NR	XM_001462951.1	274.84	225.56	250.2	7.96694	402.93	448.44
XM_001462967.1	LINJ_05_0410	XM_001462967.1	-3.22268	0.715819		XM_001462967.1	37.385	30.1333	33.2633	31.3567	28.6533	29.2467		XM_001462967.1	XP_001463004.1	Vacuolar protein sorting-associated protein 52 A - probable fragment	pe	SWISSP	3e-35	72.4	XM_001462967.1	2763	Leishmania infantum JPCM5 conserved hypothetical protein partial mRNA	XP_001463004.1	920	conserved hypothetical protein	XP_001463004.1	XP_001463004.1	0	Angomonas deanei	TPR_19	0.0005		NA		BTAD	8e-05	Protein bimA	8e-37	Emericella nidulans (strain FGSC A4 / ATCC 38163 / CBS 112.46 / NRRL 194 / M139)	XP_001463004.1	NR	XM_001462967.1	35.31	39.46	37.385	5.22439	21.52	39.01
XM_001462971.1	LINJ_05_0450	XM_001462971.1	6.90074	0.356101		XM_001462971.1	791.58	761.43	525.04	500.31	434.66	406.1		XM_001462971.1	XP_001463008.1	Amastin surface glycoprotein	uc	PFAM	4e-62	102.5	XM_001462971.1	591	Leishmania infantum JPCM5 conserved hypothetical protein partial mRNA	XP_001463008.1	196	conserved hypothetical protein	XP_001463008.1	XP_001463008.1	3e-145	Phytomonas sp. isolate Hart1	DUF5126	0.38		NA		Skp1	0.0005	E3 ubiquitin ligase complex SCF subunit sconC	0.005	Aspergillus oryzae (strain ATCC 42149 / RIB 40)	XP_001463008.1	NR	XM_001462971.1	698.44	884.72	791.58	9.62859	814.45	734.86
XM_001462972.1	LINJ_05_0460	XM_001462972.1	-3.60624	0.873587		XM_001462972.1	34.425	32.33	30.46	21.1933	27.98	24.7767		XM_001462972.1	XP_001463009.1	GPI alpha-mannosyltransferase III (Leishmania infantum JPCM5) CAM72592.1 GPI alpha-mannosyltransferase III (Leishmania infantum JPCM5) SOX69976.1	met/carb	NR	0	100	XM_001462972.1	1884	Leishmania infantum JPCM5 putative GTPase partial mRNA	XP_001463009.1	627	putative GTPase	XP_001463009.1	XP_001463009.1	0	Strigomonas culicis	NGP1NT	2e-53		NA		OSTEO	0.83	Nucleolar GTP-binding protein 2	4e-156	Homo sapiens	XP_001463009.1	NR	XM_001462972.1	36.4	32.45	34.425	5.10538	36.18	37.7
XM_001462974.1	LINJ_05_0480	XM_001462974.1	-2.66381	0.830468		XM_001462974.1	46.725	39.7167	38.2967	32.05	29.3367	37.0367		XM_001462974.1	XP_001463011.1	Unknown product	uk		NA	NA	XM_001462974.1	1725	Leishmania infantum JPCM5 monocarboxylate transporter-like protein partial mRNA	XP_001463011.1	574	monocarboxylate transporter-like protein	XP_001463011.1	XP_001463011.1	0	Trypanosoma brucei brucei TREU927	MFS_1	2e-12		NA		Transket_pyr	0.92	Riboflavin transporter RibJ	1e-169	Trypanosoma brucei brucei (strain 927/4 GUTat10.1)	XP_001463011.1	NR	XM_001462974.1	47.29	46.16	46.725	5.54612	33.32	49.3
XM_001462975.1	LINJ_05_0490	XM_001462975.1	1.05761	0.389665		XM_001462975.1	119.225	130.917	106.573	102.49	88.1567	94.2267		XM_001462975.1	XP_001463012.1	Unknown product	uk		NA	NA	XM_001462975.1	774	Leishmania infantum JPCM5 conserved hypothetical protein partial mRNA	XP_001463012.1	257	conserved hypothetical protein	XP_001463012.1	XP_001463012.1	0	Trypanosoma rangeli SC58	DUF4370	0.35		NA		Asparaginase	0.95	Probable ATP synthase subunit g 2, mitochondrial	0.95	Caenorhabditis elegans	XP_001463012.1	NR	XM_001462975.1	129.93	108.52	119.225	6.89754	124.44	119.67
XM_001462976.2	LINJ_05_0510	XM_001462976.2	4.4419	0.647475		XM_001462976.2	456.94	278.64	264.78	240.787	230.473	230.063		XM_001462976.2	XP_001463014.1	monocarboxylate transporter-like protein (Leishmania infantumJPCM5) CAM65357.1 monocarboxylate transporter-like protein (Leishmania infantum JPCM5)	tr	NR	0	100	XM_001462976.2	1725	Leishmania infantum JPCM5 ATPase alpha subunit partial mRNA	XP_001463014.1	574	ATPase alpha subunit	XP_001463014.1	XP_001463014.1	0	Angomonas deanei	ATP-synt_ab	9e-104		NA		LPD_N	0.85	ATP synthase subunit alpha	1e-141	Magnetospirillum magneticum (strain AMB-1 / ATCC 700264)	XP_001463014.1	NR	XM_001462976.2	422.92	490.96	456.94	8.83586	294	278.3
XM_001462977.1	LINJ_05_0510	XM_001462977.1	4.4419	0.647475		XM_001462977.1	456.94	278.64	264.78	240.787	230.473	230.063		XM_001462977.1	XP_001463014.1	ATP synthase subunit alpha	met/energy	SWISSP	1e-141	83	XM_001462977.1	1725	Leishmania infantum JPCM5 ATPase alpha subunit partial mRNA	XP_001463014.1	574	ATPase alpha subunit	XP_001463014.1	XP_001463014.1	0	Angomonas deanei	ATP-synt_ab	9e-104		NA		LPD_N	0.85	ATP synthase subunit alpha	1e-141	Magnetospirillum magneticum (strain AMB-1 / ATCC 700264)	XP_001463014.1	NR	XM_001462977.1	422.92	490.96	456.94	8.83586	294	278.3
XM_001462980.2	LINJ_05_0540	XM_001462980.2	0.230194	0.732118		XM_001462980.2	113.965	96.35	82.74	67.4167	75.4467	72.8767		XM_001462980.2	XP_001463017.2	ribosomal protein L27 (Leishmania infantum JPCM5) XP_001467961.1 ribosomal protein L27 (Leishmania infantum JPCM5) XP_003863696.1	ps	NR	1e-92	100	XM_001462980.2	408	Leishmania infantum JPCM5 conserved hypothetical protein partial mRNA	XP_001463017.2	135	conserved hypothetical protein	XP_001463017.2	XP_001463017.2	4e-91	Trypanosoma grayi	LSM	0.0003		NA		Sm	2e-05	U6 snRNA-associated Sm-like protein LSm6	0.15	Neurospora crassa (strain ATCC 24698 / 74-OR23-1A / CBS 708.71 / DSM 1257 / FGSC 987)	XP_001463017.2	NR	XM_001462980.2	133.31	94.62	113.965	6.83245	121.2	60.42
XM_001462981.1	LINJ_05_0550	XM_001462981.1	-1.5016	0.755435		XM_001462981.1	68.225	45.14	62.53	49.3567	42.4467	44.6767		XM_001462981.1	XP_001463018.1	Unknown product	uk		NA	NA	XM_001462981.1	948	Leishmania infantum JPCM5 putative cdc2-related kinase partial mRNA	XP_001463018.1	315	putative cdc2-related kinase	XP_001463018.1	XP_001463018.1	0	Phytomonas sp. isolate EM1	Pkinase	1e-79		NA		S_TKc	3e-89	Cell division control protein 2 homolog 2	7e-117	Trypanosoma brucei brucei	XP_001463018.1	NR	XM_001462981.1	67.15	69.3	68.225	6.09223	45.95	55.53
XM_001462982.1	LINJ_05_0560	XM_001462982.1	-2.16747	0.725668		XM_001462982.1	52.64	46.1667	37.4233	39.3433	42.1567	38.9433		XM_001462982.1	XP_001463019.1	ELMO/CED-12 family	uc	PFAM	1e-32	119.7	XM_001462982.1	1260	Leishmania infantum JPCM5 conserved hypothetical protein partial mRNA	XP_001463019.1	419	conserved hypothetical protein	XP_001463019.1	XP_001463019.1	0	Angomonas deanei	Motile_Sperm	0.0005		NA		UBA_e1_C	0.87	Methionine--tRNA ligase, cytoplasmic	6.9	Bos taurus	XP_001463019.1	NR	XM_001462982.1	46.14	59.14	52.64	5.71809	49.99	39.27
XM_001462983.1	LINJ_05_0570	XM_001462983.1	-0.595682	0.572619		XM_001462983.1	80.28	72.8733	62.97	60.38	63.6933	60.3567		XM_001462983.1	XP_001463020.1	DNA polymerase kappa (Leishmania infantum JPCM5) CAM69376.1 DNA polymerase kappa (Leishmania infantum JPCM5) SOX66788.1	nr	NR	0	100	XM_001462983.1	1233	Leishmania infantum JPCM5 conserved hypothetical protein partial mRNA	XP_001463020.1	410	conserved hypothetical protein	XP_001463020.1	XP_001463020.1	0	Strigomonas culicis	Atrophin-1	0.035		NA		TFIIE	1.4	Lysine--tRNA ligase	1.3	Clostridium kluyveri (strain ATCC 8527 / DSM 555 / NCIMB 10680)	XP_001463020.1	NR	XM_001462983.1	78.78	81.78	80.28	6.32697	76.04	78.39
XM_001462987.1	LINJ_05_0610	XM_001462987.1	-4.37549	-0.28232		XM_001462987.1	14.9	20.28	22.3133	28.07	28.8033	30.03		XM_001462987.1	XP_001463024.1	major facilitator superfamily - probable fragment	uc	PFAM	6e-11	69.6	XM_001462987.1	2943	Leishmania infantum JPCM5 conserved hypothetical protein partial mRNA	XP_001463024.1	980	conserved hypothetical protein	XP_001463024.1	XP_001463024.1	0	Trypanosoma grayi	Surp	8e-10		NA		SWAP	1e-09	U2 snRNP-associated SURP motif-containing protein	6e-12	Pongo abelii	XP_001463024.1	NR	XM_001462987.1	15.5	14.3	14.9	3.89724	19.54	17.85
XM_001462991.1	LINJ_05_0650	XM_001462991.1	-2.13165	-0.294231		XM_001462991.1	30.525	39.8467	45.9633	47.43	56.65	48.4533		XM_001462991.1	XP_001463028.1	Ring finger	prot	SMART	2e-08	85	XM_001462991.1	2604	Leishmania infantum JPCM5 conserved hypothetical protein partial mRNA	XP_001463028.1	867	conserved hypothetical protein	XP_001463028.1	XP_001463028.1	0	Guillardia theta CCMP2712	LRR_8	4e-05		NA		LRR	0.024	Ribonuclease inhibitor	0.21	Pan troglodytes	XP_001463028.1	NR	XM_001462991.1	25.83	35.22	30.525	4.93192	38.86	39.67
XM_001462993.2	LINJ_05_0670	XM_001462993.2	-4.20798	-0.249784		XM_001462993.2	15.87	21.7967	24.9533	26.6467	30.25	31		XM_001462993.2	XP_001463030.2	Zinc finger	uc	PFAM	5e-12	96	XM_001462993.2	7512	Leishmania infantum JPCM5 conserved hypothetical protein partial mRNA	XP_001463030.2	2503	conserved hypothetical protein	XP_001463030.2	XP_001463030.2	0	Leptomonas pyrrhocoris	Herpes_BLLF1	0.0006		NA		OMPdecase	0.55		NA		XP_001463030.2	NR	XM_001462993.2	15.37	16.37	15.87	3.98823	22.6	19.04
XM_001462997.1	LINJ_05_0710	XM_001462997.1	-0.663589	-0.554274		XM_001462997.1	41.045	66.47	74.8733	77.0033	74.11	76.5367		XM_001462997.1	XP_001463034.1	receptor-type adenylate cyclase b (Leishmania infantum JPCM5) CAM59704.1 receptor-type adenylate cyclase b	st	NR	0	100	XM_001462997.1	4203	Leishmania infantum JPCM5 putative CYC2-like cyclin partial mRNA	XP_001463034.1	1400	putative CYC2-like cyclin	XP_001463034.1	XP_001463034.1	0	Leishmania major	Cyclin	4e-14		NA		CRISPR_assoc	1.3	Cyclin-U4-1	4e-20	Arabidopsis thaliana	XP_001463034.1	NR	XM_001462997.1	39.27	42.82	41.045	5.35913	52.32	72.92
XM_001462998.1	LINJ_05_0720	XM_001462998.1	-3.02828	-0.480216		XM_001462998.1	20.41	30.44	36.1767	40.2733	42.15	42.8867		XM_001462998.1	XP_001463035.1	Unknown product	uk		NA	NA	XM_001462998.1	4332	Leishmania infantum JPCM5 phophatase-like protein partial mRNA	XP_001463035.1	1443	phophatase-like protein	XP_001463035.1	XP_001463035.1	0	Trypanosoma cruzi	DSPc	2e-07		NA		DSPc	2e-12		NA		XP_001463035.1	NR	XM_001462998.1	20.07	20.75	20.41	4.3512	30.27	29.63
XM_001462999.1	LINJ_05_0730	XM_001462999.1	-2.60071	-0.651658		XM_001462999.1	21.99	32.6	37.2233	46.11	54.2333	52.4933		XM_001462999.1	XP_001463036.1	DnaJ molecular chaperone homology domain	pm	SMART	2e-13	93.3	XM_001462999.1	1830	Leishmania infantum JPCM5 conserved hypothetical protein partial mRNA	XP_001463036.1	609	conserved hypothetical protein	XP_001463036.1	XP_001463036.1	0	Leptomonas pyrrhocoris	DUF812	0.36		NA		OmpH	0.53		NA		XP_001463036.1	NR	XM_001462999.1	34.14	9.84	21.99	4.45878	42.37	37.55
XM_001463002.1	LINJ_05_0760	XM_001463002.1	-0.281934	-1.90497		XM_001463002.1	20.245	81.7333	106.21	106.043	101.897	106.553		XM_001463002.1	XP_001463039.1	Unknown product	uk		NA	NA	XM_001463002.1	4593	Leishmania infantum JPCM5 kinesin-like protein partial mRNA	XP_001463039.1	1530	kinesin-like protein	XP_001463039.1	XP_001463039.1	0	Phytomonas sp. isolate EM1	Kinesin	1e-70		NA		KISc	4e-68	Kinesin-related protein 5	1e-36	Dictyostelium discoideum	XP_001463039.1	NR	XM_001463002.1	20.2	20.29	20.245	4.33949	77.02	86.26
XM_001463003.2	LINJ_05_0770	XM_001463003.2	-4.25559	0.945783		XM_001463003.2	31.92	19.7133	22.1267	24.3133	23.9067	20.87		XM_001463003.2	XP_001463040.2	stealth protein cr2 - probable fragment	uc	PFAM	3e-11	59.2	XM_001463003.2	4131	Leishmania infantum JPCM5 hypothetical protein, unknown function partial mRNA	XP_001463040.2	1376	hypothetical protein, unknown function	XP_001463040.2	XP_001463040.2	0	Leptomonas seymouri	Gag_p6	0.19		NA		LRRCT	0.15		NA		XP_001463040.2	NR	XM_001463003.2	31.98	31.86	31.92	4.99639	21.48	17.99
XM_001463008.1	LINJ_05_0820	XM_001463008.1	-3.9775	1.00455		XM_001463008.1	35.52	21.9833	26.9567	23.29	24.2767	22.3767		XM_001463008.1	XP_001463045.1	Unknown product	uk		NA	NA	XM_001463008.1	2826	Leishmania infantum JPCM5 conserved hypothetical protein partial mRNA	XP_001463045.1	941	conserved hypothetical protein	XP_001463045.1	XP_001463045.1	0	Phytomonas sp. isolate Hart1	DUF1841	0.68		NA		PGA_cap	1.3	Alpha-conotoxin Cp20.3	3.3	Conus capitaneus	XP_001463045.1	NR	XM_001463008.1	31.26	39.78	35.52	5.15056	29.3	21.59
XM_001463009.1	LINJ_05_0830	XM_001463009.1	2.37384	1.08356		XM_001463009.1	274.145	188.45	156.417	128.707	113.583	100.637		XM_001463009.1	XP_001463046.1	60S ribosomal protein L5	ps	SWISSP	3e-111	101.3	XM_001463009.1	921	Leishmania infantum JPCM5 putative methylthioadenosine phosphorylase partial mRNA	XP_001463046.1	306	putative methylthioadenosine phosphorylase	XP_001463046.1	XP_001463046.1	0	Trypanosoma theileri	PNP_UDP_1	1e-45		NA		HTH_LACI	0.16	S-methyl-5'-thioadenosine phosphorylase	3e-84	Chloroflexus aurantiacus (strain ATCC 29366 / DSM 635 / J-10-fl)	XP_001463046.1	NR	XM_001463009.1	299.63	248.66	274.145	8.0988	202.98	155.01
XM_001463010.1	LINJ_05_0840	XM_001463010.1	-2.58784	-0.259907		XM_001463010.1	26.44	35.6433	41.0467	44.92	42.9833	44.4933		XM_001463010.1	XP_001463047.1	hypotheticalprotein-conserved	uc	NR	0	80.5	XM_001463010.1	4266	Leishmania infantum JPCM5 hypothetical protein, unknown function partial mRNA	XP_001463047.1	1421	hypothetical protein, unknown function	XP_001463047.1	XP_001463047.1	0	Leptomonas pyrrhocoris	AalphaY_MDB	0.96		NA		CP12	2.9		NA		XP_001463047.1	NR	XM_001463010.1	25.31	27.57	26.44	4.72465	31.16	33.42
XM_001463016.1	LINJ_05_0900	XM_001463016.1	3.95073	-2.40602		XM_001463016.1	55.465	332.627	461.427	404.21	283.983	276.197		XM_001463016.1	XP_001463053.1	Uroporphyrinogen-III synthase HemD	met/int	PFAM	2e-32	113	XM_001463016.1	861	Leishmania infantum JPCM5 surface antigen-like protein partial mRNA	XP_001463053.1	286	surface antigen-like protein	XP_001463053.1	XP_001463053.1	0	Trypanosoma theileri	LRR_8	0.0004		NA		HTH_LUXR	1.3	Probable inactive receptor kinase At2g26730	6e-14	Arabidopsis thaliana	XP_001463053.1	NR	XM_001463016.1	79.03	31.9	55.465	5.79351	275.55	360.1
XM_001463018.1	LINJ_05_0920	XM_001463018.1	-1.21874	-0.474057		XM_001463018.1	38.34	47.6167	60.4	60.6867	71.19	74.1633		XM_001463018.1	XP_001463055.1	pre-mRNA splicing factor ATP-dependent RNA helicase (Leishmaniainfantum JPCM5) CAM72568.1 pre-mRNA splicing factor ATP-dependent RNA helicase	tm	NR	0	100	XM_001463018.1	3267	Leishmania infantum JPCM5 putative paraflagellar rod protein partial mRNA	XP_001463055.1	1088	putative paraflagellar rod protein	XP_001463055.1	XP_001463055.1	0	Trypanosoma cruzi	Flagellar_rod	7e-107		NA		OmpH	0.29	69 kDa paraflagellar rod protein	6e-15	Trypanosoma brucei brucei	XP_001463055.1	NR	XM_001463018.1	43.55	33.13	38.34	5.26078	48.73	44.77
XM_001463028.1	LINJ_05_1020	XM_001463028.1	-1.12632	-0.507222		XM_001463028.1	39.3	44.4533	66.79	69.9867	72.8467	69.85		XM_001463028.1	XP_001463065.1	protein phosphatase 2A regulatory subunit (Leishmaniainfantum JPCM5) XP_003863896.1 protein phosphatase 2A regulatory subunit	st	NR	0	100	XM_001463028.1	2760	Leishmania infantum JPCM5 conserved hypothetical protein partial mRNA	XP_001463065.1	919	conserved hypothetical protein	XP_001463065.1	XP_001463065.1	0	Phytomonas sp. isolate EM1	MAD	0.001		NA		BAR	0.085	Dynein regulatory complex subunit 7	2e-86	Xenopus tropicalis	XP_001463065.1	NR	XM_001463028.1	44.19	34.41	39.3	5.29646	41.79	48.17
XM_001463029.1	LINJ_05_1030	XM_001463029.1	3.17204	0.618107		XM_001463029.1	272.125	261.447	162.057	175.683	158.663	153.117		XM_001463029.1	XP_001463066.1	hypothetical protein	uc	NR	7e-103	100	XM_001463029.1	438	Leishmania infantum JPCM5 conserved hypothetical protein partial mRNA	XP_001463066.1	145	conserved hypothetical protein	XP_001463066.1	XP_001463066.1	2e-105	Angomonas deanei	FMN_dh	0.1		NA		MHC_II_beta	3.1	Transcriptional activator of proteases prtT	0.22	Emericella nidulans (strain FGSC A4 / ATCC 38163 / CBS 112.46 / NRRL 194 / M139)	XP_001463066.1	NR	XM_001463029.1	287.51	256.74	272.125	8.08813	279.53	229.51
XM_001463030.1	LINJ_05_1040	XM_001463030.1	1.17047	1.02254		XM_001463030.1	192.505	107.627	103.107	96.5833	91.28	85.2967		XM_001463030.1	XP_001463067.1	Unknown product	uk		NA	NA	XM_001463030.1	1074	Leishmania infantum JPCM5 stomatin-like protein partial mRNA	XP_001463067.1	357	stomatin-like protein	XP_001463067.1	XP_001463067.1	0	Phytomonas sp. isolate Hart1	Band_7	1e-30		NA		PHB	2e-40	Stomatin-like protein 2, mitochondrial	2e-82	Homo sapiens	XP_001463067.1	NR	XM_001463030.1	187	198.01	192.505	7.58875	117.75	92.72
XM_001463031.1	LINJ_05_1050	XM_001463031.1	-0.98043	0.766432		XM_001463031.1	82.51	54.1433	59.9167	60.05	52.9933	51.4033		XM_001463031.1	XP_001463068.1	Unknown product	uk		NA	NA	XM_001463031.1	1332	Leishmania infantum JPCM5 hypothetical protein, unknown function partial mRNA	XP_001463068.1	443	hypothetical protein, unknown function	XP_001463068.1	XP_001463068.1	0	Angomonas deanei	Activator_LAG-3	0.024		NA		Arfaptin	0.19	Uncharacterized protein C11orf65 homolog	0.37	Mus musculus	XP_001463068.1	NR	XM_001463031.1	84.38	80.64	82.51	6.3665	59.84	52.08
XM_001463033.2	LINJ_05_1070	XM_001463033.2	-0.0540736	0.570248		XM_001463033.2	92.645	89.3267	78.1267	81.9467	63.6833	62.42		XM_001463033.2	XP_001463070.2	uncharacterized protein loc110854795 - probable fragment	uc	REFSEQ-INVERTEBRATE	6e-18	60.9	XM_001463033.2	1554	Leishmania infantum JPCM5 conserved hypothetical protein partial mRNA	XP_001463070.2	517	conserved hypothetical protein	XP_001463070.2	XP_001463070.2	0	Phytomonas sp. isolate EM1	Lectin_leg-like	7e-09		NA		D5_N	0.064	Vesicular integral-membrane protein VIP36	0.51	Canis lupus familiaris	XP_001463070.2	NR	XM_001463033.2	93.68	91.61	92.645	6.53364	86.65	95.99
XM_001463035.1	LINJ_05_1090	XM_001463035.1	-3.49173	1.12167		XM_001463035.1	42.81	28.95	27.9933	30.5367	23.71	23.3733		XM_001463035.1	XP_001463072.1	ATP synthase subunit alpha	met/energy	SWISSP	1e-141	83	XM_001463035.1	1725	Leishmania infantum JPCM5 putative double-strand-break repair protein rad21 homolog partial mRNA	XP_001463072.1	574	putative double-strand-break repair protein rad21 homolog	XP_001463072.1	XP_001463072.1	0	Angomonas deanei	Rad21_Rec8_N	3e-35		NA		MutL_C	2.6	Double-strand-break repair protein rad21 homolog	4e-23	Bos taurus	XP_001463072.1	NR	XM_001463035.1	43.66	41.96	42.81	5.41988	39.77	26.44
XM_001463038.1	LINJ_05_1120	XM_001463038.1	-1.5888	-0.360269		XM_001463038.1	41.675	25.5267	64.0433	57.96	71.5467	68.4833		XM_001463038.1	XP_001463075.1	60S acidic ribosomal protein P2 (Leishmania infantumJPCM5) CAM60016.1 60S acidic ribosomal protein P2	ps	NR	1e-73	100	XM_001463038.1	339	Leishmania infantum JPCM5 hypothetical protein, unknown function partial mRNA	XP_001463075.1	112	hypothetical protein, unknown function	XP_001463075.1	XP_001463075.1	2e-76	Alteromonas mediterranea 615	GPI2	0.81		NA		ILWEQ	1.2	Protein LMBR1L	8.6	Macaca fascicularis	XP_001463075.1	NR	XM_001463038.1	67.73	15.62	41.675	5.38111	8	21.28
XM_001463042.1	LINJ_05_1160	XM_001463042.1	1.01246	0.418019		XM_001463042.1	128.45	106.69	99.4	96.1033	99.4033	103.03		XM_001463042.1	XP_001463079.1	Unknown product	uk		NA	NA	XM_001463042.1	750	Leishmania infantum JPCM5 putative fatty acid elongase partial mRNA	XP_001463079.1	249	putative fatty acid elongase	XP_001463079.1	XP_001463079.1	0	Strigomonas culicis	ELO	2e-43		NA		IPPc	1.5	Elongation of very long chain fatty acids protein 2	1e-28	Mus musculus	XP_001463079.1	NR	XM_001463042.1	144.22	112.68	128.45	7.00506	87.98	122.43
XM_001463045.1	LINJ_05_1190	XM_001463045.1	3.15046	1.35904		XM_001463045.1	457.81	184.583	170.897	149.287	143.527	142.147		XM_001463045.1	XP_001463082.1	Unknown product	uk		NA	NA	XM_001463045.1	408	Leishmania infantum JPCM5 putative prefoldin subunit partial mRNA	XP_001463082.1	135	putative prefoldin subunit	XP_001463082.1	XP_001463082.1	2e-89	Strigomonas culicis	Prefoldin_2	2e-12		NA		PCRF	0.81	Prefoldin subunit 6	2e-14	Mus musculus	XP_001463082.1	NR	XM_001463045.1	430.68	484.94	457.81	8.83861	181.8	157.09
XM_001463048.1	LINJ_06_0010	XM_001463048.1	16.9294	-1.66957		XM_001463048.1	6836.56	12456.6	11467.3	10707.5	9293.48	9039.42		XM_001463048.1	XP_001463085.1	Unknown product	uk		NA	NA	XM_001463048.1	303	Leishmania infantum JPCM5 histone H4 partial mRNA	XP_001463085.1	100	histone H4	XP_001463085.1	XP_001463085.1	7e-64	Leishmania braziliensis MHOM BR 75 M2904	CENP-T_C	0.001		NA		H4	4e-31	Histone H4	2e-33	Mastigamoeba balamuthi	XP_001463085.1	NR	XM_001463048.1	7142.61	6530.5	6836.56	12.7391	11531.3	13267.3
XM_001463049.1	LINJ_06_0020	XM_001463049.1	-3.62715	-0.610189		XM_001463049.1	16.455	22.1233	28.0067	36.55	42.53	38.9533		XM_001463049.1	XP_001463086.1	Unknown product	uk		NA	NA	XM_001463049.1	1608	Leishmania infantum JPCM5 conserved hypothetical protein partial mRNA	XP_001463086.1	535	conserved hypothetical protein	XP_001463086.1	XP_001463086.1	0	Trypanosoma cruzi marinkellei	LRR_4	0.0007		NA		Alpha-mann_mid	2.5	Internalin-A	5e-13	Listeria monocytogenes serotype 4b (strain F2365)	XP_001463086.1	NR	XM_001463049.1	21.59	11.32	16.455	4.04045	25.51	25.44
XM_001463050.1	LINJ_06_0030	XM_001463050.1	-0.405639	-0.578994		XM_001463050.1	44.235	71.0233	79.2367	83.9833	82.5767	80.39		XM_001463050.1	XP_001463087.1	Unknown product	uk		NA	NA	XM_001463050.1	2028	Leishmania infantum JPCM5 conserved hypothetical protein partial mRNA	XP_001463087.1	675	conserved hypothetical protein	XP_001463087.1	XP_001463087.1	0	Leishmania panamensis	WD40	1e-09		NA		WD40	2e-11	Vegetative incompatibility protein HET-E-1	2e-51	Podospora anserina	XP_001463087.1	NR	XM_001463050.1	44.36	44.11	44.235	5.46712	81.35	70.29
XM_001463051.1	LINJ_06_0040	XM_001463051.1	0.537959	0.679886		XM_001463051.1	128.525	85.13	99.7567	83.6233	75.2633	84.02		XM_001463051.1	XP_001463088.1	Unknown product	uk		NA	NA	XM_001463051.1	876	Leishmania infantum JPCM5 conserved hypothetical protein partial mRNA	XP_001463088.1	291	conserved hypothetical protein	XP_001463088.1	XP_001463088.1	0	Strigomonas culicis	MRP-L46	9e-20		NA		RPOL8c	3.4	39S ribosomal protein L46, mitochondrial	4e-11	Bos taurus	XP_001463088.1	NR	XM_001463051.1	158.78	98.27	128.525	7.00591	80.1	80.62
XM_001463054.1	LINJ_06_0080	XM_001463054.1	-3.10905	-1.19334		XM_001463054.1	15.37	19.2833	36	38.1767	62.89	65.06		XM_001463054.1	XP_001463091.1	Unknown product	uk		NA	NA	XM_001463054.1	1974	Leishmania infantum JPCM5 ATP-binding cassette protein subfamily G, member 1 (putative ABCG1), partial mRNA	XP_001463091.1	657	ATP-binding cassette protein subfamily G, member 1	XP_001463091.1	XP_001463091.1	0	Leishmania braziliensis MHOM BR 75 M2904	ABC2_membrane	7e-37		NA		AAA	1e-06	Protein white	6e-83	Drosophila melanogaster	XP_001463091.1	NR	XM_001463054.1	9.41	21.33	15.37	3.94205	22.28	19.33
XM_001463055.1	LINJ_06_0090	XM_001463055.1	-1.10436	0.520924		XM_001463055.1	65.11	60.3267	60.9767	61.9933	52.0033	46.76		XM_001463055.1	XP_001463092.1	Unknown product	uk		NA	NA	XM_001463055.1	1992	Leishmania infantum JPCM5 ATP-binding cassette protein subfamily G, member 2 (putative ABCG2), partial mRNA	XP_001463092.1	663	ATP-binding cassette protein subfamily G, member 2	XP_001463092.1	XP_001463092.1	0	Leishmania braziliensis MHOM BR 75 M2904	ABC2_membrane	3e-38		NA		AAA	1e-06	Protein white	2e-86	Drosophila melanogaster	XP_001463092.1	NR	XM_001463055.1	68.63	61.59	65.11	6.02481	39.15	70.8
XM_001463057.1	LINJ_06_0120	XM_001463057.1	5.26322	-0.354682		XM_001463057.1	323.25	354.053	429.04	422.58	318.677	295.827		XM_001463057.1	XP_001463094.1	Unknown product	uk		NA	NA	XM_001463057.1	564	Leishmania infantum JPCM5 cyclophilin 2 (CYP2), partial mRNA	XP_001463094.1	187	cyclophilin 2	XP_001463094.1	XP_001463094.1	4e-135	Leishmania braziliensis MHOM BR 75 M2904	Pro_isomerase	1e-66		NA		PKS_DH	0.29	Peptidyl-prolyl cis-trans isomerase B	8e-77	Rattus norvegicus	XP_001463094.1	NR	XM_001463057.1	364.03	282.47	323.25	8.33651	359.85	361.38
XM_001463062.1	LINJ_06_0170	XM_001463062.1	-0.60923	1.15227		XM_001463062.1	115.695	71.9433	47.22	57.2867	54.7633	63.2967		XM_001463062.1	XP_001463099.1	DNA-direcetd RNA polymerase II	tm	NR	1e-101	100	XM_001463062.1	426	Leishmania infantum JPCM5 conserved hypothetical protein partial mRNA	XP_001463099.1	141	conserved hypothetical protein	XP_001463099.1	XP_001463099.1	3e-99	Trypanosoma brucei gambiense DAL972	zinc_ribbon_4	0.26		NA		NurA	0.23	Multifunctional methyltransferase subunit TRM112-like protein	1e-13	Bos taurus	XP_001463099.1	NR	XM_001463062.1	86.79	144.6	115.695	6.85418	39.89	83.33
XM_001463065.1	LINJ_06_0200	XM_001463065.1	-2.39075	0.772729		XM_001463065.1	50.845	38.2967	41.53	40.05	33.46	36.81		XM_001463065.1	XP_001463102.1	Unknown product	uk		NA	NA	XM_001463065.1	1494	Leishmania infantum JPCM5 conserved hypothetical protein partial mRNA	XP_001463102.1	497	conserved hypothetical protein	XP_001463102.1	XP_001463102.1	0	Angomonas deanei	Spc7_N	0.11		NA		Amelin	0.83		NA		XP_001463102.1	NR	XM_001463065.1	40.39	61.3	50.845	5.66803	37.69	40.08
XM_001463066.1	LINJ_06_0210	XM_001463066.1	-3.06772	0.936157		XM_001463066.1	44.795	33.1667	29.9233	31.4933	28.72	30.9467		XM_001463066.1	XP_001463103.1	Uncharacterized AAA domain-containing protein C16E9.10c	uc	SWISSP	0	83.1	XM_001463066.1	2004	Leishmania infantum JPCM5 conserved hypothetical protein partial mRNA	XP_001463103.1	667	conserved hypothetical protein	XP_001463103.1	XP_001463103.1	0	Phytomonas sp. isolate Hart1	FHA	2e-08		NA		FHA	3e-05	Uncharacterized protein C3H7.13	0.001	Schizosaccharomyces pombe (strain 972 / ATCC 24843)	XP_001463103.1	NR	XM_001463066.1	44.92	44.67	44.795	5.48527	46.69	29.82
XM_001463072.1	LINJ_06_0270	XM_001463072.1	0.32822	-0.862742		XM_001463072.1	50.985	72.74	94.8833	114.607	110.643	114.39		XM_001463072.1	XP_001463109.1	Unknown product	uk		NA	NA	XM_001463072.1	939	Leishmania infantum JPCM5 conserved hypothetical protein partial mRNA	XP_001463109.1	312	conserved hypothetical protein	XP_001463109.1	XP_001463109.1	0	Phytomonas sp. isolate Hart1	IpgD	2.2		NA		ANATO	2.2	Bifunctional protein GlmU	0.69	Synechococcus sp. (strain ATCC 27144 / PCC 6301 / SAUG 1402/1)	XP_001463109.1	NR	XM_001463072.1	60.75	41.22	50.985	5.672	63.35	80
XM_001463075.1	LINJ_06_0300	XM_001463075.1	1.6684	0.597367		XM_001463075.1	179.595	118.223	126.187	120.153	103.823	118.823		XM_001463075.1	XP_001463112.1	Unknown product	uk		NA	NA	XM_001463075.1	510	Leishmania infantum JPCM5 MYND finger domain-like protein partial mRNA	XP_001463112.1	169	MYND finger domain-like protein	XP_001463112.1	XP_001463112.1	4e-124	Angomonas deanei	zf-MYND	2e-12		NA		FH2	0.11	N-lysine methyltransferase SMYD2	7e-06	Homo sapiens	XP_001463112.1	NR	XM_001463075.1	211.25	147.94	179.595	7.4886	115.92	133.36
XM_001463076.1	LINJ_06_0310	XM_001463076.1	-0.419997	-0.972117		XM_001463076.1	33.365	77.0367	99.8667	80.7967	81.7933	82.8867		XM_001463076.1	XP_001463113.1	metallo-peptidase Clan MA(E)	pm/protease	NR	0	100	XM_001463076.1	2034	Leishmania infantum JPCM5 putative folate/biopterin transporter partial mRNA	XP_001463113.1	677	putative folate/biopterin transporter	XP_001463113.1	XP_001463113.1	0	Leptomonas pyrrhocoris	BT1	6e-136		NA		DnaG_DnaB_bind	0.007	Probable folate-biopterin transporter 2	5e-14	Arabidopsis thaliana	XP_001463113.1	NR	XM_001463076.1	35.07	31.66	33.365	5.06026	63.07	98.82
XM_001463080.1	LINJ_06_0350	XM_001463080.1	0.682628	0.529109		XM_001463080.1	122.475	94.7	94.5267	91.2533	86.7733	86.7367		XM_001463080.1	XP_001463117.1	Protein pelota homolog	uc	SWISSP	2e-85	99.4	XM_001463080.1	1224	Leishmania infantum JPCM5 NAD(p)-dependent steroid dehydrogenase-like protein partial mRNA	XP_001463117.1	407	NAD(p)-dependent steroid dehydrogenase-like protein	XP_001463117.1	XP_001463117.1	0	Strigomonas culicis	3Beta_HSD	7e-36		NA		PKS_KR	5e-06	Sterol-4-alpha-carboxylate 3-dehydrogenase, decarboxylating	2e-47	Bos taurus	XP_001463117.1	NR	XM_001463080.1	135.02	109.93	122.475	6.93634	82.92	92.55
XM_001463082.1	LINJ_06_0370	XM_001463082.1	3.8546	0.17048		XM_001463082.1	268.565	273.367	256.323	217.127	206.31	198.027		XM_001463082.1	XP_001463119.1	TIP49 C-terminus	uc	PFAM	0	100.7	XM_001463082.1	1455	Leishmania infantum JPCM5 putative glutamine synthetase partial mRNA	XP_001463119.1	484	putative glutamine synthetase	XP_001463119.1	XP_001463119.1	0	Leptomonas seymouri	Gln-synt_C	3e-14		NA		XPGN	0.6	Glutamine synthetase	4e-109	Neurospora crassa (strain ATCC 24698 / 74-OR23-1A / CBS 708.71 / DSM 1257 / FGSC 987)	XP_001463119.1	NR	XM_001463082.1	249.43	287.7	268.565	8.06913	268.95	256.98
XM_001463083.1	LINJ_06_0380	XM_001463083.1	0.117887	0.466556		XM_001463083.1	94.81	92.3433	79.4833	68.4733	80.61	75.5133		XM_001463083.1	XP_001463120.1	Cap-specific mRNA (nucleoside-2'-O-)-methyltransferase 1	tm	SWISSP	0	100	XM_001463083.1	1206	Leishmania infantum JPCM5 conserved hypothetical protein partial mRNA	XP_001463120.1	401	conserved hypothetical protein	XP_001463120.1	XP_001463120.1	0	Angomonas deanei	zf-CCCH	0.0002		NA		ZnF_C3H1	4e-07	NLR family CARD domain-containing protein 3	0.024	Homo sapiens	XP_001463120.1	NR	XM_001463083.1	99.59	90.03	94.81	6.56697	103.39	65.55
XM_001463084.1	LINJ_06_0390	XM_001463084.1	-1.60902	0.683976		XM_001463084.1	66.93	42.9033	42.25	47.4133	55.0967	49.2467		XM_001463084.1	XP_001463121.1	Glutaminyl-peptide cyclotransferase - probable fragment	uc	SWISSP	2e-11	22	XM_001463084.1	2724	Leishmania infantum JPCM5 conserved hypothetical protein partial mRNA	XP_001463121.1	907	conserved hypothetical protein	XP_001463121.1	XP_001463121.1	0	Phytomonas sp. isolate EM1	DEAD	0.025		NA		DEXDc	0.013	ATP-dependent RNA helicase DBP2	0.0003	Ustilago maydis (strain 521 / FGSC 9021)	XP_001463121.1	NR	XM_001463084.1	53.76	80.1	66.93	6.06458	43.69	40.04
XM_001463087.1	LINJ_06_0430	XM_001463087.1	11.3437	-0.0351474		XM_001463087.1	2932.09	2245.13	1880	1723.53	1623.64	1608.2		XM_001463087.1	XP_001463124.1	adenine phosphoribosyltransferase (Leishmania infantum JPCM5) AAC37295.1 adenine phosphoribosyltransferase (Leishmania donovani) CAM68732.1 adenine	met/carb	NR	3e-173	100	XM_001463087.1	717	Leishmania infantum JPCM5 putative 60S ribosomal protein L19 partial mRNA	XP_001463124.1	238	putative 60S ribosomal protein L19	XP_001463124.1	XP_001463124.1	4e-165	Leishmania braziliensis MHOM BR 75 M2904	Ribosomal_L19e	4e-58		NA		PXA	1.7	60S ribosomal protein L19-2	1e-75	Arabidopsis thaliana	XP_001463124.1	NR	XM_001463087.1	2833.67	3030.52	2932.09	11.5177	2246.33	2311
XM_001463090.1	LINJ_06_0460	XM_001463090.1	-2.36553	-0.380859		XM_001463090.1	26.87	38.6	40.18	44.89	51.9067	51.1233		XM_001463090.1	XP_001463127.1	proteasome regulatory non-ATP-ase subunit 2 (Leishmaniainfantum JPCM5) XP_003862284.1 proteasome regulatory non-ATP-ase subunit 2	prot	NR	0	100	XM_001463090.1	2979	Leishmania infantum JPCM5 conserved hypothetical protein partial mRNA	XP_001463127.1	992	conserved hypothetical protein	XP_001463127.1	XP_001463127.1	0	Trypanosoma rangeli SC58	TPR_12	5e-05		NA		TPR	0.001		NA		XP_001463127.1	NR	XM_001463090.1	40.8	12.94	26.87	4.74792	39.18	43.67
XM_001463091.1	LINJ_06_0470	XM_001463091.1	1.18622	-0.972235		XM_001463091.1	64.125	90.45	130.477	127.577	152.42	151.19		XM_001463091.1	XP_001463128.1	aminotransferase (Leishmania infantum JPCM5) CBZ09019.1 aminotransferase (Leishmania infantum JPCM5) SOX69591.1	met/aa	NR	0	100	XM_001463091.1	1371	Leishmania infantum JPCM5 hypothetical protein, unknown function partial mRNA	XP_001463128.1	456	hypothetical protein, unknown function	XP_001463128.1	XP_001463128.1	0	Leptomonas seymouri	Prominin	4.7		NA		CAP10	2.4		NA		XP_001463128.1	NR	XM_001463091.1	77.07	51.18	64.125	6.00282	86.95	92.65
XM_001463092.1	LINJ_06_0480	XM_001463092.1	-2.92703	-0.302259		XM_001463092.1	23.925	30.98	32.06	40.5267	42.7767	46.4067		XM_001463092.1	XP_001463129.1	Unknown product	uk		NA	NA	XM_001463092.1	3831	Leishmania infantum JPCM5 ATP-NAD kinase-like protein partial mRNA	XP_001463129.1	1276	ATP-NAD kinase-like protein	XP_001463129.1	XP_001463129.1	0	Crithidia acanthocephali	NAD_kinase	4e-07		NA		ZM	0.48	NAD kinase	2e-32	Rickettsia typhi (strain ATCC VR-144 / Wilmington)	XP_001463129.1	NR	XM_001463092.1	18.85	29	23.925	4.58045	32.96	31.17
XM_001463094.1	LINJ_06_0500	XM_001463094.1	-1.14357	0.845548		XM_001463094.1	84.05	49.44	56.0533	49.1	50.8733	57.0733		XM_001463094.1	XP_001463131.1	radial spoke head 1 homolog - probable fragment	uc	SWISSP	6e-25	66.7	XM_001463094.1	978	Leishmania infantum JPCM5 conserved hypothetical protein partial mRNA	XP_001463131.1	325	conserved hypothetical protein	XP_001463131.1	XP_001463131.1	0	Strigomonas culicis	DUF4671	1.2		NA		LamB	0.75	26S proteasome non-ATPase regulatory subunit 6	0.58	Drosophila melanogaster	XP_001463131.1	NR	XM_001463094.1	57.97	110.13	84.05	6.39318	50.38	56.26
XM_001463097.2	LINJ_06_0530	XM_001463097.2	-3.37071	-1.10228		XM_001463097.2	12.95	26.77	31.8867	41.7233	46.69	46.8333		XM_001463097.2	XP_001463134.2	Unknown product	uk		NA	NA	XM_001463097.2	1983	Leishmania infantum JPCM5 hypothetical protein, unknown function partial mRNA	XP_001463134.2	660	hypothetical protein, unknown function	XP_001463134.2	XP_001463134.2	0	Phytomonas sp. isolate EM1	U-box	4e-11		NA		Ubox	1e-18	U-box domain-containing protein 52	4e-09	Arabidopsis thaliana	XP_001463134.2	NR	XM_001463097.2	7.83	18.07	12.95	3.69488	35.18	24.61
XM_001463098.1	LINJ_06_0540	XM_001463098.1	-1.78084	-1.66522		XM_001463098.1	15.82	39.7367	61.96	66.14	77.09	80.9133		XM_001463098.1	XP_001463135.1	Unknown product	uk		NA	NA	XM_001463098.1	5646	Leishmania infantum JPCM5 conserved hypothetical protein partial mRNA	XP_001463135.1	1881	conserved hypothetical protein	XP_001463135.1	XP_001463135.1	0	Strigomonas culicis	LRR_4	0.068		NA		LRR_RI	0.088		NA		XP_001463135.1	NR	XM_001463098.1	15.82	15.82	15.82	3.98368	32.72	35.84
XM_001463101.2	LINJ_06_0570	XM_001463101.2	-4.3325	-0.162091		XM_001463101.2	16.065	20.6133	24.7167	25.2033	28.5667	29.2867		XM_001463101.2	XP_001463138.2	Unknown product	uk		NA	NA	XM_001463101.2	5247	Leishmania infantum JPCM5 conserved hypothetical protein partial mRNA	XP_001463138.2	1748	conserved hypothetical protein	XP_001463138.2	XP_001463138.2	0	Leptomonas pyrrhocoris	SDP_N	1.9		NA		CAMSAP_CKK	1.1		NA		XP_001463138.2	NR	XM_001463101.2	17.05	15.08	16.065	4.00585	26.88	18.09
XM_001463102.1	LINJ_06_0580	XM_001463102.1	5.83176	0.0157836		XM_001463102.1	482.72	473.85	400.577	387.4	360.23	382.357		XM_001463102.1	XP_001463139.1	Unknown product	uk		NA	NA	XM_001463102.1	807	Leishmania infantum JPCM5 dUTP diphosphatase (DUT), partial mRNA	XP_001463139.1	268	dUTP diphosphatase	XP_001463139.1	XP_001463139.1	0	Strigomonas culicis	dUTPase_2	5e-47	cytoskeleton-associated protein 5 isoform X2	3.7	Caenorhabditis elegans	S1	1.3	Chromosomal replication initiator protein DnaA 2	0.23	Chlamydia trachomatis (strain D/UW-3/Cx)	XP_001463139.1	NR	XM_001463102.1	503.14	462.3	482.72	8.91504	491.36	438.81
XM_001463103.1	LINJ_06_0590	XM_001463103.1	9.69315	0.153706		XM_001463103.1	1833.57	1639.35	975.47	1140.24	1096.23	899.04		XM_001463103.1	XP_001463140.1	Unknown product	uk		NA	NA	XM_001463103.1	438	Leishmania infantum JPCM5 putative 60S ribosomal protein L23a partial mRNA	XP_001463140.1	145	putative 60S ribosomal protein L23a	XP_001463140.1	XP_001463140.1	2e-98	Leptomonas seymouri	Ribosomal_L23	1e-15	60S ribosomal protein L23a	2e-37	Folsomia candida	TSPc	0.87	60S ribosomal protein L23a	3e-70	Trypanosoma brucei brucei	XP_001463140.1	NR	XM_001463103.1	2593.47	1073.66	1833.57	10.8404	1479.8	1050.62
XM_001463104.1	LINJ_06_0610	XM_001463104.1	-3.64553	-0.663871		XM_001463104.1	15.195	23.82	34.1333	31.6167	36.9733	41.09		XM_001463104.1	XP_001463141.1	Unknown product	uk		NA	NA	XM_001463104.1	4524	Leishmania infantum JPCM5 conserved hypothetical protein partial mRNA	XP_001463141.1	1507	conserved hypothetical protein	XP_001463141.1	XP_001463141.1	0	Leptomonas seymouri	PAP1	0.34		NA		Prim-Pol	2		NA		XP_001463141.1	NR	XM_001463104.1	15.88	14.51	15.195	3.92552	24.25	22.36
XM_001463109.2	LINJ_06_0660	XM_001463109.2	-4.40145	-0.139626		XM_001463109.2	15.565	21.6567	23.2033	26.4767	27.6767	26.52		XM_001463109.2	XP_001463146.2	Unknown product	uk		NA	NA	XM_001463109.2	9450	Leishmania infantum JPCM5 putative protein kinase partial mRNA	XP_001463146.2	3149	putative protein kinase	XP_001463146.2	XP_001463146.2	0	Phytomonas sp. isolate EM1	Pkinase	3e-55	mitogen-activated protein kinase kinase kinase 1-like	3e-39	Nematostella vectensis	S_TKc	2e-64	Mitogen-activated protein kinase kinase kinase 3	4e-43	Arabidopsis thaliana	XP_001463146.2	NR	XM_001463109.2	17.8	13.33	15.565	3.96023	21.59	20.48
XM_001463112.2	LINJ_06_0690	XM_001463112.2	-3.03366	-0.466225		XM_001463112.2	21.02	27.0833	40.1733	39.68	43.5533	41.18		XM_001463112.2	XP_001463149.2	hypotheticalprotein-conserved	uc	NR	0	80.9	XM_001463112.2	3912	Leishmania infantum JPCM5 conserved hypothetical protein partial mRNA	XP_001463149.2	1303	conserved hypothetical protein	XP_001463149.2	XP_001463149.2	0	Leptomonas seymouri	Med3	0.59		NA		DM9	4.9		NA		XP_001463149.2	NR	XM_001463112.2	20.76	21.28	21.02	4.39369	26.35	31.41
XM_001463120.1	LINJ_06_0770	XM_001463120.1	-3.72332	0.943596		XM_001463120.1	35.125	28.5533	27.73	27.03	25.22	21.3733		XM_001463120.1	XP_001463157.1	Unknown product	uk		NA	NA	XM_001463120.1	2802	Leishmania infantum JPCM5 conserved hypothetical protein partial mRNA	XP_001463157.1	933	conserved hypothetical protein	XP_001463157.1	XP_001463157.1	0	Leptomonas pyrrhocoris	PAT1	0.032		NA		Amelogenin	0.16	ATP synthase subunit b	0.26	Syntrophobacter fumaroxidans (strain DSM 10017 / MPOB)	XP_001463157.1	NR	XM_001463120.1	32.62	37.63	35.125	5.13443	26.99	27.34
XM_001463123.2	LINJ_06_0800	XM_001463123.2	-5.74902	-0.400938		XM_001463123.2	9.195	11.7833	16.5033	18.7667	23.5533	20.8767		XM_001463123.2	XP_001463160.2	Unknown product	uk		NA	NA	XM_001463123.2	5982	Leishmania infantum JPCM5 RNA-binding protein-like protein partial mRNA	XP_001463160.2	1993	RNA-binding protein-like protein	XP_001463160.2	XP_001463160.2	0	Leptomonas pyrrhocoris	RRM_1	1e-10	RNA binding protein fox-1 homolog 2 isoform X13	8.2	Drosophila hydei	RRM	2e-17	Protein alan shepard	9e-05	Drosophila virilis	XP_001463160.2	NR	XM_001463123.2	10.94	7.45	9.195	3.20085	9.7	15.23
XM_001463124.1	LINJ_06_0810	XM_001463124.1	-5.06117	-0.705766		XM_001463124.1	8.755	18.9667	22.3367	22.9367	25.6133	24.4933		XM_001463124.1	XP_001463161.1	Serine/threonine-protein kinase tor - probable fragment	st	SWISSP	1e-111	45.6	XM_001463124.1	10023	Leishmania infantum JPCM5 hypothetical protein, unknown function partial mRNA	XP_001463161.1	3340	hypothetical protein, unknown function	XP_001463161.1	XP_001463161.1	0	Leishmania panamensis	Gag_spuma	0.012		NA		Semialdhyde_dh	5.5		NA		XP_001463161.1	NR	XM_001463124.1	9.71	7.8	8.755	3.13011	16.86	18.72
XM_001463126.1	LINJ_06_0830	XM_001463126.1	-3.63273	-0.666019		XM_001463126.1	15.055	25.8267	30.9267	32.0133	39.7667	39.5733		XM_001463126.1	XP_001463163.1	Unknown product	uk		NA	NA	XM_001463126.1	4788	Leishmania infantum JPCM5 conserved hypothetical protein partial mRNA	XP_001463163.1	1595	conserved hypothetical protein	XP_001463163.1	XP_001463163.1	0	Leptomonas seymouri	Atrophin-1	0.74		NA		Glyco_18	0.25		NA		XP_001463163.1	NR	XM_001463126.1	14.99	15.12	15.055	3.91217	26.57	27.47
XM_001463128.1	LINJ_06_0850	XM_001463128.1	-4.15334	-0.249061		XM_001463128.1	18.38	14.1633	26.9133	30.76	35.6167	32.02		XM_001463128.1	XP_001463165.1	Ubiquilin-1 - probable fragment	uc	SWISSP	3e-12	42.9	XM_001463128.1	1239	Leishmania infantum JPCM5 conserved hypothetical protein partial mRNA	XP_001463165.1	412	conserved hypothetical protein	XP_001463165.1	XP_001463165.1	0	Angomonas deanei	Glyoxalase	0.27	talin-2	2	Crassostrea gigas	Sorb	0.5	Syntaxin-72	0.0002	Arabidopsis thaliana	XP_001463165.1	NR	XM_001463128.1	15.67	21.09	18.38	4.20006	10.8	22.57
XM_001463129.1	LINJ_06_0860	XM_001463129.1	-3.54638	-0.12673		XM_001463129.1	20.32	29.88	30.93	29.8633	32.5933	35.0367		XM_001463129.1	XP_001463166.1	Unknown product	uk		NA	NA	XM_001463129.1	4170	Leishmania infantum JPCM5 putative lipin partial mRNA	XP_001463166.1	1389	putative lipin	XP_001463166.1	XP_001463166.1	0	Phytomonas sp. isolate EM1	LNS2	9e-118	phosphatidate phosphatase LPIN1 isoform X2	6e-51	Copidosoma floridanum	LNS2	8e-83	Phosphatidate phosphatase LPIN3	1e-54	Homo sapiens	XP_001463166.1	NR	XM_001463129.1	16.56	24.08	20.32	4.34483	25.95	34.78
XM_001463132.2	LINJ_06_0890	XM_001463132.2	-0.400811	0.618924		XM_001463132.2	91.055	65.47	72.0167	70.87	62.07	62.9833		XM_001463132.2	XP_001463169.2	hypothetical protein	uc	NR	0	100	XM_001463132.2	1563	Leishmania infantum JPCM5 dihydrofolate reductase-thymidylate synthase (DHFR-TS), partial mRNA	XP_001463169.2	520	dihydrofolate reductase-thymidylate synthase	XP_001463169.2	XP_001463169.2	0	Leishmania guyanensis	Thymidylat_synt	5e-170	thymidylate synthase	3e-140	Ceratitis capitata	PXA	0.15	Bifunctional dihydrofolate reductase-thymidylate synthase	0	Leishmania amazonensis	XP_001463169.2	NR	XM_001463132.2	91.07	91.04	91.055	6.50867	76.54	58.03
XM_001463134.1	LINJ_06_0910	XM_001463134.1	-0.165502	-1.46304		XM_001463134.1	29.91	67.2333	95.6133	91.7933	114.073	119.033		XM_001463134.1	XP_001463171.1	Ring finger	prot	SMART	4e-07	105	XM_001463134.1	1251	Leishmania infantum JPCM5 putative acyl-coenzyme a dehydrogenase partial mRNA	XP_001463171.1	416	putative acyl-coenzyme a dehydrogenase	XP_001463171.1	XP_001463171.1	0	Leptomonas pyrrhocoris	Acyl-CoA_dh_1	3e-48	medium-chain specific acyl-CoA dehydrogenase, mitochondrial-like	2e-177	Nematostella vectensis	ACTIN	0.17	Medium-chain specific acyl-CoA dehydrogenase, mitochondrial	5e-172	Sus scrofa	XP_001463171.1	NR	XM_001463134.1	18.09	41.73	29.91	4.90256	68.72	72.07
XM_001463135.1	LINJ_06_0920	XM_001463135.1	-2.80767	-0.666889		XM_001463135.1	18.57	39.6333	38.5467	40.9967	46.5433	44.33		XM_001463135.1	XP_001463172.1	protein-cysteine N-palmitoyltransferase HHAT - probable fragment	met/lipd	REFSEQ-INVERTEBRATE	1e-11	48.6	XM_001463135.1	2337	Leishmania infantum JPCM5 conserved hypothetical protein partial mRNA	XP_001463172.1	778	conserved hypothetical protein	XP_001463172.1	XP_001463172.1	0	Trypanosoma rangeli SC58	DUF5124	0.54		NA		DysFN	0.61		NA		XP_001463172.1	NR	XM_001463135.1	25	12.14	18.57	4.2149	48.99	27.4
XM_001463141.1	LINJ_06_0980	XM_001463141.1	-1.90146	-0.413132		XM_001463141.1	31.36	37.4667	55.0333	58.12	55.0967	52.84		XM_001463141.1	XP_001463178.1	tRNApseudouridinesynthaseD(TruD)-	ps	NR	0	78.5	XM_001463141.1	2013	Leishmania infantum JPCM5 putative glucosamine-fructose-6-phosphate aminotransferase partial mRNA	XP_001463178.1	670	putative glucosamine-fructose-6-phosphate aminotransferase	XP_001463178.1	XP_001463178.1	0	Angomonas deanei	SIS	8e-26	glutamine--fructose-6-phosphate aminotransferase	0	Lucilia cuprina	LysM	1.5	Glutamine--fructose-6-phosphate aminotransferase	0	Rattus norvegicus	XP_001463178.1	NR	XM_001463141.1	20.04	42.68	31.36	4.97085	30.98	42.39
XM_001463148.1	LINJ_06_1060	XM_001463148.1	0.467072	0.513456		XM_001463148.1	106.87	113.99	78.9733	76.7633	79.75	87.7533		XM_001463148.1	XP_001463185.1	Unknown product	uk		NA	NA	XM_001463148.1	693	Leishmania infantum JPCM5 conserved hypothetical protein partial mRNA	XP_001463185.1	230	conserved hypothetical protein	XP_001463185.1	XP_001463185.1	5e-168	Strigomonas culicis	G-patch	5e-10	PIN2/TERF1-interacting telomerase inhibitor 1-like	3e-16	Lingula anatina	G_patch	7e-12	PIN2/TERF1-interacting telomerase inhibitor 1	6e-14	Homo sapiens	XP_001463185.1	NR	XM_001463148.1	107.48	106.26	106.87	6.73971	99.81	112.58
XM_001463151.1	LINJ_06_1090	XM_001463151.1	5.06712	0.331365		XM_001463151.1	424.21	426.047	366.717	301.037	263.587	238.493		XM_001463151.1	XP_001463188.1	histone H2A (Leishmania infantum JPCM5) XP_003860634.1 histone H2A	nr	NR	3e-89	100	XM_001463151.1	402	Leishmania infantum JPCM5 protein disulfide isomerase (PDI-1), partial mRNA	XP_001463188.1	133	protein disulfide isomerase	XP_001463188.1	XP_001463188.1	3e-94	Angomonas deanei	Thioredoxin	1e-35	protein disulfide-isomerase like 2-1-like	8e-26	Varroa jacobsoni	ZnF_PMZ	2.8	Probable protein disulfide-isomerase A6	9e-29	Medicago sativa	XP_001463188.1	NR	XM_001463151.1	534.26	314.16	424.21	8.72863	600.5	320.96
XM_001463152.2	LINJ_06_1100	XM_001463152.2	-1.20031	0.612504		XM_001463152.2	67.485	56.71	60.54	53.83	49.8967	48.9533		XM_001463152.2	XP_001463189.2	Protein arginine N-methyltransferase 1	uc	SWISSP	4e-116	93.6	XM_001463152.2	1035	Leishmania infantum JPCM5 conserved hypothetical protein partial mRNA	XP_001463189.2	344	conserved hypothetical protein	XP_001463189.2	XP_001463189.2	0	Angomonas deanei	2OG-FeII_Oxy_2	0.0005	uncharacterized protein LOC100207802	8e-20	Diuraphis noxia	EXOIII	0.38	Aquaporin-2 (Fragment)	1.1	Dasypus novemcinctus	XP_001463189.2	NR	XM_001463152.2	57.54	77.43	67.485	6.07649	64.23	64.04
XM_001463153.1	LINJ_06_1110	XM_001463153.1	-0.216605	0.643523		XM_001463153.1	99.73	70.1767	69.3467	64.5067	71.9067	72.6133		XM_001463153.1	XP_001463190.1	Calmodulin-binding	st	PFAM	1e-16	93.7	XM_001463153.1	846	Leishmania infantum JPCM5 putative deoxyribose-phosphate aldolase partial mRNA	XP_001463190.1	281	putative deoxyribose-phosphate aldolase	XP_001463190.1	XP_001463190.1	0	Leptomonas pyrrhocoris	DeoC	2e-05	uncharacterized protein LOC111679807	4e-53	Trachymyrmex zeteki	Gp_dh_N	0.045	Deoxyribose-phosphate aldolase	2e-68	Geobacillus sp. (strain WCH70)	XP_001463190.1	NR	XM_001463153.1	64.54	134.92	99.73	6.63996	78.66	64.96
XM_001463159.1	LINJ_06_1170	XM_001463159.1	-1.19829	0.801787		XM_001463159.1	78.11	56.7333	46.3967	51.35	54.3467	52.7633		XM_001463159.1	XP_001463196.1	Unknown product	uk		NA	NA	XM_001463159.1	990	Leishmania infantum JPCM5 conserved hypothetical protein partial mRNA	XP_001463196.1	329	conserved hypothetical protein	XP_001463196.1	XP_001463196.1	0	Phytomonas sp. isolate EM1	WD40	4e-05	WD repeat-containing protein 54	4e-09	Acropora digitifera	WD40	4e-07	WD repeat-containing protein 54	7e-07	Mus musculus	XP_001463196.1	NR	XM_001463159.1	94.16	62.06	78.11	6.28744	53.66	60.76
XM_001463166.1	LINJ_06_1260	XM_001463166.1	-1.95865	-0.171525		XM_001463166.1	37.355	35.4133	41.23	50.4467	60.3867	59.1733		XM_001463166.1	XP_001463203.1	hypothetical protein	uc	NR	0	100	XM_001463166.1	1767	Leishmania infantum JPCM5 hypothetical protein, unknown function partial mRNA	XP_001463203.1	588	hypothetical protein, unknown function	XP_001463203.1	XP_001463203.1	0	Dietzia sp. HMSC21D01	MMADHC	0.088		NA		B12-binding_2	2	3-isopropylmalate dehydrogenase	3.5	Jannaschia sp. (strain CCS1)	XP_001463203.1	NR	XM_001463166.1	46.09	28.62	37.355	5.22323	33.52	41.77
XM_001463167.1	LINJ_06_1270	XM_001463167.1	-2.6627	-0.294038		XM_001463167.1	26.16	32.9333	37.7633	40.5867	44.76	50.45		XM_001463167.1	XP_001463204.1	Unknown product	uk		NA	NA	XM_001463167.1	2376	Leishmania infantum JPCM5 hypothetical protein, unknown function partial mRNA	XP_001463204.1	791	hypothetical protein, unknown function	XP_001463204.1	XP_001463204.1	0	Leptomonas pyrrhocoris	DUF4551	0.014		NA		PolyA	0.42	Titin	0.18	Homo sapiens	XP_001463204.1	NR	XM_001463167.1	28.45	23.87	26.16	4.70929	35.92	33.53
XM_001463168.1	LINJ_06_1280	XM_001463168.1	-2.06412	-0.709295		XM_001463168.1	24.525	41.8833	46.19	50.41	58.2433	62.1333		XM_001463168.1	XP_001463205.1	Unknown product	uk		NA	NA	XM_001463168.1	882	Leishmania infantum JPCM5 conserved hypothetical protein partial mRNA	XP_001463205.1	293	conserved hypothetical protein	XP_001463205.1	XP_001463205.1	0	Angomonas deanei	PCO_ADO	3e-59	2-aminoethanethiol dioxygenase	7e-12	Helobdella robusta	AHS2	1.4	Plant cysteine oxidase 3	2e-08	Arabidopsis thaliana	XP_001463205.1	NR	XM_001463168.1	26.89	22.16	24.525	4.61618	43.14	42.26
XM_001463170.1	LINJ_06_1300	XM_001463170.1	-0.711549	1.51812		XM_001463170.1	136.815	62.8633	70.5933	39.1267	50.67	51.4233		XM_001463170.1	XP_001463207.1	Unknown product	uk		NA	NA	XM_001463170.1	372	Leishmania infantum JPCM5 conserved hypothetical protein partial mRNA	XP_001463207.1	123	conserved hypothetical protein	XP_001463207.1	XP_001463207.1	3e-83	Trypanosoma rangeli SC58	EnY2	0.001	enhancer of yellow 2b transcription factor	0.005	Drosophila biarmipes	MCM	0.53	T-box transcription factor TBX20	0.14	Danio rerio	XP_001463207.1	NR	XM_001463170.1	70.46	203.17	136.815	7.09608	76.34	50.74
XM_001463172.1	LINJ_06_1330	XM_001463172.1	1.13541	0.182897		XM_001463172.1	105.395	137.507	121.57	119.843	92.6267	84.0167		XM_001463172.1	XP_001463209.1	serine/threonine-protein phosphatase PP1 (Leishmaniainfantum JPCM5) CBZ08979.1 serine/threonine-protein phosphatase PP1 (Leishmania	st	NR	0	100	XM_001463172.1	906	Leishmania infantum JPCM5 coproporphyrinogen III oxidase partial mRNA	XP_001463209.1	301	coproporphyrinogen III oxidase	XP_001463209.1	3EJO_A	0	Leishmania guyanensis	Coprogen_oxidas	0	hypothetical protein NEMVEDRAFT_v1g149268, partial	1e-132	Crassostrea gigas	A4_EXTRA	0.073	Oxygen-dependent coproporphyrinogen-III oxidase	0	Leishmania major	XP_001463209.1	NR	XM_001463172.1	81.93	128.86	105.395	6.71966	125.45	137.51
XM_001463173.1	LINJ_06_1340	XM_001463173.1	-0.751928	1.03252		XM_001463173.1	97.49	70.5233	63.9533	56.29	52.9333	46.5067		XM_001463173.1	XP_001463210.1	Inosine triphosphate pyrophosphatase	uc	SWISSP	2e-165	98.2	XM_001463173.1	696	Leishmania infantum JPCM5 protoporphyrinogen oxidase-like protein partial mRNA	XP_001463210.1	231	protoporphyrinogen oxidase-like protein	XP_001463210.1	XP_001463210.1	1e-170	Leishmania panamensis	Flavodoxin_5	3e-60	protoporphyrinogen IX dehydrogenase	4e-65	Aedes albopictus	CDT1	0.78	Protoporphyrinogen IX dehydrogenase	3e-56	Escherichia coli (strain K12)	XP_001463210.1	NR	XM_001463173.1	30.55	164.43	97.49	6.60718	45.13	81.99
XM_001463174.1	LINJ_06_1350	XM_001463174.1	3.56154	0.228544		XM_001463174.1	229.855	298.677	294.003	215.153	150.853	148.44		XM_001463174.1	XP_001463211.1	Unknown product	uk		NA	NA	XM_001463174.1	372	Leishmania infantum JPCM5 hypothetical protein, unknown function partial mRNA	XP_001463211.1	123	hypothetical protein, unknown function	XP_001463211.1	XP_001463211.1	6e-88	Phytomonas sp. isolate EM1	Cyt-b5	3e-06	Hypothetical protein CBG07320	2e-05	Diachasma alloeum	ADEAMc	0.82	Cytochrome b5 type B	0.0002	Pongo abelii	XP_001463211.1	NR	XM_001463174.1	270.09	189.62	229.855	7.84458	298.4	341.33
XM_001463175.2	LINJ_06_1360	XM_001463175.2	1.07368	-0.785445		XM_001463175.2	66.385	96.7433	122.433	132.753	127.26	132.993		XM_001463175.2	XP_001463212.2	aspartyl-tRNA synthetase (Leishmania infantum JPCM5) CBZ08620.1 aspartyl-tRNA synthetase (Leishmania infantum JPCM5) SOX65036.1	met/aa	NR	0	100	XM_001463175.2	1929	Leishmania infantum JPCM5 conserved hypothetical protein partial mRNA	XP_001463212.2	642	conserved hypothetical protein	XP_001463212.2	XP_001463212.2	0	Strigomonas culicis	CLN3	3e-32	battenin-like isoform X1	3e-41	Mizuhopecten yessoensis	HMG17	0.2	Battenin	2e-57	Dictyostelium discoideum	XP_001463212.2	NR	XM_001463175.2	56.47	76.3	66.385	6.05279	104.88	106.47
XM_001463176.1	LINJ_07_0010	XM_001463176.1	-3.07945	0.401319		XM_001463176.1	36.585	23.09	33.1667	32.0033	42.0567	36.22		XM_001463176.1	XP_001463213.1	Heat shock 70 kDa protein 17	pm	SWISSP	3e-55	86.2	XM_001463176.1	2178	Leishmania infantum JPCM5 putative ubiquitin activating E1 enzyme partial mRNA	XP_001463213.1	725	putative ubiquitin activating E1 enzyme	XP_001463213.1	XP_001463213.1	0	Phytomonas sp. isolate EM1	ThiF	6e-33	ubiquitin-like modifier-activating enzyme ATG7	2e-107	Limulus polyphemus	Malic_M	0.23	Ubiquitin-like modifier-activating enzyme atg7	1e-105	Arabidopsis thaliana	XP_001463213.1	NR	XM_001463176.1	45.37	27.8	36.585	5.19318	25.14	20.61
XM_001463177.1	LINJ_07_0020	XM_001463177.1	0.553996	0.657817		XM_001463177.1	128.83	96.1933	72.58	78.2333	99.1267	86.3933		XM_001463177.1	XP_001463214.1	PCO_ADO	uc	PFAM	3e-59	121.8	XM_001463177.1	882	Leishmania infantum JPCM5 conserved hypothetical protein partial mRNA	XP_001463214.1	293	conserved hypothetical protein	XP_001463214.1	XP_001463214.1	0	Leptomonas seymouri	Isy1	9e-29	pre-mRNA-splicing factor ISY1 homolog	3e-06	Drosophila willistoni	SH2	0.14	Pre-mRNA-splicing factor ISY1	0.001	Yarrowia lipolytica (strain CLIB 122 / E 150)	XP_001463214.1	NR	XM_001463177.1	111.42	146.24	128.83	7.00932	108.98	89.04
XM_001463178.1	LINJ_07_0030	XM_001463178.1	4.18927	1.02767		XM_001463178.1	537.71	239.227	231.887	226.487	198.843	199.467		XM_001463178.1	XP_001463215.1	C-1-tetrahydrofolate synthase	uc	NR	0	100	XM_001463178.1	900	Leishmania infantum JPCM5 conserved hypothetical protein partial mRNA	XP_001463215.1	299	conserved hypothetical protein	XP_001463215.1	XP_001463215.1	0	Trypanosoma rangeli SC58	DOT1	5e-15	uncharacterized protein LOC106458173	4e-07	Zootermopsis nevadensis	rADc	0.081	Histone-lysine N-methyltransferase, H3 lysine-79 specific	1e-07	Saccharomyces cerevisiae (strain ATCC 204508 / S288c)	XP_001463215.1	NR	XM_001463178.1	495.38	580.04	537.71	9.07068	268.36	246.18
XM_001463179.1	LINJ_07_0040	XM_001463179.1	2.15442	0.483458		XM_001463179.1	200.52	137.527	128.22	134.433	144.077	135.45		XM_001463179.1	XP_001463216.1	Aminoacyl-tRNA editing domain	ps	PFAM	3e-16	76.4	XM_001463179.1	687	Leishmania infantum JPCM5 conserved hypothetical protein partial mRNA	XP_001463216.1	228	conserved hypothetical protein	XP_001463216.1	XP_001463216.1	4e-169	Angomonas deanei	M20_dimer	7e-05	uncharacterized protein LOC111599521	0.78	Apis florea	PI3K_C2	0.74	Acetylornithine deacetylase	4e-07	Myxococcus xanthus	XP_001463216.1	NR	XM_001463179.1	263.81	137.23	200.52	7.6476	183.41	111.75
XM_001463180.1	LINJ_07_0050	XM_001463180.1	-1.14228	1.46815		XM_001463180.1	115.67	54.4767	52.89	52.1	43.87	39.39		XM_001463180.1	XP_001463217.1	Unknown product	uk		NA	NA	XM_001463180.1	945	Leishmania infantum JPCM5 conserved hypothetical protein partial mRNA	XP_001463217.1	314	conserved hypothetical protein	XP_001463217.1	XP_001463217.1	0	Phytomonas sp. isolate Hart1	SurA_N_3	0.17	rap guanine nucleotide exchange factor 2-like	4.6	Drosophila eugracilis	AIP3	0.43		NA		XP_001463217.1	NR	XM_001463180.1	92.23	139.11	115.67	6.85387	56.6	69.67
XM_001463187.1	LINJ_07_0130	XM_001463187.1	0.708432	0.720569		XM_001463187.1	132.89	104.947	100.26	85.46	81.5733	77.5567		XM_001463187.1	XP_001463224.1	phosphate carrier protein	tr	NR	0	100	XM_001463187.1	1458	Leishmania infantum JPCM5 putative ATP-dependent DEAD/H RNA helicase partial mRNA	XP_001463224.1	485	putative ATP-dependent DEAD/H RNA helicase	XP_001463224.1	XP_001463224.1	0	Angomonas deanei	DEAD	9e-57	ATP-dependent RNA helicase dbp2 isoform X2	2e-129	Bombyx mori	DEXDc	2e-51	Putative DEAD-box RNA helicase HEL64	1e-138	Trypanosoma brucei brucei	XP_001463224.1	NR	XM_001463187.1	122.25	143.53	132.89	7.05409	103.21	110.62
XM_001463188.1	LINJ_07_0320	XM_001463188.1	-2.67446	-0.273855		XM_001463188.1	26.85	29.43	40.96	43.8633	42.72	48.1733		XM_001463188.1	XP_001463225.1	Unknown product	uk		NA	NA	XM_001463188.1	2547	Leishmania infantum JPCM5 putative protein kinase partial mRNA	XP_001463225.1	848	putative protein kinase	XP_001463225.1	XP_001463225.1	0	Phytomonas sp. isolate EM1	Pkinase	1e-59	serine/threonine-protein kinase Nek1-like isoform X2	3e-45	Orbicella faveolata	S_TKc	3e-70	Serine/threonine-protein kinase Nek5	2e-44	Mus musculus	XP_001463225.1	NR	XM_001463188.1	20.43	33.27	26.85	4.74685	24.86	28.8
XM_001463189.1	LINJ_07_0330	XM_001463189.1	-2.61886	-0.482956		XM_001463189.1	23.885	33.54	37.77	40.57	51.9533	51.9		XM_001463189.1	XP_001463226.1	Unknown product	uk		NA	NA	XM_001463189.1	3195	Leishmania infantum JPCM5 putative protein kinase partial mRNA	XP_001463226.1	1064	putative protein kinase	XP_001463226.1	XP_001463226.1	0	Phytomonas sp. isolate EM1	Pkinase	2e-46	hypothetical protein TRIADDRAFT_30735	4e-27	Crassostrea virginica	S_TKc	4e-57	Serine/threonine-protein kinase Nek2	4e-27	Arabidopsis thaliana	XP_001463226.1	NR	XM_001463189.1	23.71	24.06	23.885	4.57803	28.02	32.03
XM_001463190.1	LINJ_07_0340	XM_001463190.1	-7.45251	0.0878178		XM_001463190.1	6.865	7.67667	10	9.55	12.3133	13.8567		XM_001463190.1	XP_001463227.1	Unknown product	uk		NA	NA	XM_001463190.1	6357	Leishmania infantum JPCM5 hypothetical protein, unknown function partial mRNA	XP_001463227.1	2118	hypothetical protein, unknown function	XP_001463227.1	XP_001463227.1	0	Leptomonas seymouri	YopE_N	0.33		NA		35EXOc	2.1		NA		XP_001463227.1	NR	XM_001463190.1	8.88	4.85	6.865	2.77926	6.63	10.28
XM_001463191.1	LINJ_07_0350	XM_001463191.1	-1.88157	0.189007		XM_001463191.1	47.205	34.0567	48.2733	47.41	50.9267	56.58		XM_001463191.1	XP_001463228.1	Peptidedeformylase2-	uc	NR	0	96.3	XM_001463191.1	1182	Leishmania infantum JPCM5 putative phosphotyrosyl phosphate activator protein partial mRNA	XP_001463228.1	393	putative phosphotyrosyl phosphate activator protein	XP_001463228.1	XP_001463228.1	0	Trypanosoma theileri	PTPA	1e-125	serine/threonine-protein phosphatase 2A activator-like	1e-59	Trachymyrmex septentrionalis	ALBUMIN	2.3	Probable serine/threonine-protein phosphatase 2A activator 1	1e-53	Dictyostelium discoideum	XP_001463228.1	NR	XM_001463191.1	46.79	47.62	47.205	5.56087	16.27	37.84
XM_001463194.1	LINJ_07_0380	XM_001463194.1	-0.357521	0.673465		XM_001463194.1	94.845	68.6533	74.1733	62.26	60.9833	69.2433		XM_001463194.1	XP_001463231.1	bilirubin oxidase-like	uc	REFSEQ-INVERTEBRATE	3e-31	89.6	XM_001463194.1	1908	Leishmania infantum JPCM5 conserved hypothetical protein partial mRNA	XP_001463231.1	635	conserved hypothetical protein	XP_001463231.1	XP_001463231.1	0	Phytomonas sp. isolate EM1	JCAD	0.65		NA		MgtE_N	0.91		NA		XP_001463231.1	NR	XM_001463194.1	76.72	112.97	94.845	6.5675	65.6	70.53
XM_001463199.1	LINJ_07_0430	XM_001463199.1	-0.258343	0.564121		XM_001463199.1	77.76	117.407	77.4	65.7233	56.16	55.4367		XM_001463199.1	XP_001463236.1	Unknown product	uk		NA	NA	XM_001463199.1	1194	Leishmania infantum JPCM5 acetylornithine deacetylase-like protein partial mRNA	XP_001463236.1	397	acetylornithine deacetylase-like protein	XP_001463236.1	XP_001463236.1	0	Leptomonas seymouri	Peptidase_M20	3e-49	uncharacterized protein LOC111599521	5e-52	Hyalella azteca	uDENN	3.1	Acetylornithine deacetylase	2e-54	Myxococcus xanthus	XP_001463236.1	NR	XM_001463199.1	70.76	84.76	77.76	6.28096	115.81	96.22
XM_001463200.2	LINJ_07_0440	XM_001463200.2	-6.16125	-0.256554		XM_001463200.2	8.59	10.8	14.6967	17.5233	18.19	18.38		XM_001463200.2	XP_001463237.2	calpain-like cysteine peptidase (Leishmania infantumJPCM5) CAM69031.1 calpain-like cysteine peptidase (Leishmania infantum JPCM5)	pm/protease	NR	0	100	XM_001463200.2	18804	Leishmania infantum JPCM5 putative ubiquitin-protein ligase-like partial mRNA	XP_001463237.2	6267	putative ubiquitin-protein ligase-like	XP_001463237.2	XP_001463237.2	0	Trypanosoma grayi	HECT	2e-115	Start codon is not identified	1e-95	Crassostrea virginica	HECTc	2e-121	E3 ubiquitin-protein ligase TOM1-like	1e-96	Neurospora crassa (strain ATCC 24698 / 74-OR23-1A / CBS 708.71 / DSM 1257 / FGSC 987)	XP_001463237.2	NR	XM_001463200.2	8.73	8.45	8.59	3.10266	10.41	11.51
XM_001463201.1	LINJ_07_0450	XM_001463201.1	0.287688	0.533546		XM_001463201.1	98.885	105.453	97.63	74.4133	71.73	68.9733		XM_001463201.1	XP_001463238.1	proteasome subunit beta type-4-like - probable fragment	prot	REFSEQ-INVERTEBRATE	6e-38	54.2	XM_001463201.1	765	Leishmania infantum JPCM5 conserved hypothetical protein partial mRNA	XP_001463238.1	254	conserved hypothetical protein	XP_001463238.1	XP_001463238.1	0	Phytomonas sp. isolate Hart1	UPF0172	1e-49	ER membrane protein complex subunit 8-like	2e-12	Trachymyrmex septentrionalis	PXA	0.29	ER membrane protein complex subunit 8/9 homolog	5e-10	Dictyostelium discoideum	XP_001463238.1	NR	XM_001463201.1	77.24	120.53	98.885	6.62768	126.19	91.01
XM_001463202.1	LINJ_07_0460	XM_001463202.1	-2.56765	-0.521408		XM_001463202.1	24.065	30.7667	41.35	47.9167	51.9233	47.66		XM_001463202.1	XP_001463239.1	hypothetical protein	uc	NR	0	100	XM_001463202.1	2553	Leishmania infantum JPCM5 conserved hypothetical protein partial mRNA	XP_001463239.1	850	conserved hypothetical protein	XP_001463239.1	XP_001463239.1	0	Trypanosoma cruzi	RCDG1	0.083	leucine-rich repeat-containing protein 51-like	5e-05	Folsomia candida	Trans_reg_C	1.5	Centrosomal protein of 97 kDa	0.003	Homo sapiens	XP_001463239.1	NR	XM_001463202.1	28.77	19.36	24.065	4.58886	34.01	31.08
XM_001463203.1	LINJ_07_0470	XM_001463203.1	0.683756	-0.743161		XM_001463203.1	58.575	92.9633	111.513	108.413	117.957	116.307		XM_001463203.1	XP_001463240.1	DnaJ molecular chaperone homology domain	pm	SMART	6e-19	106.6	XM_001463203.1	2430	Leishmania infantum JPCM5 conserved hypothetical protein partial mRNA	XP_001463240.1	809	conserved hypothetical protein	XP_001463240.1	XP_001463240.1	0	Phytomonas sp. isolate EM1	Flagellar_rod	7e-05		NA		CK_II_beta	0.28		NA		XP_001463240.1	NR	XM_001463203.1	71.99	45.16	58.575	5.87221	83.59	82.84
XM_001463204.1	LINJ_07_0480	XM_001463204.1	-1.35114	-0.902105		XM_001463204.1	27.5	50.9833	58.9267	71.53	70	71.4633		XM_001463204.1	XP_001463241.1	mRNA cap methyltransferase-like protein (Leishmania infantumJPCM5) CBZ08653.1 mRNA cap methyltransferase-like protein (Leishmania infantum JPCM5)	tm	NR	0	100	XM_001463204.1	3138	Leishmania infantum JPCM5 conserved hypothetical protein partial mRNA	XP_001463241.1	1045	conserved hypothetical protein	XP_001463241.1	XP_001463241.1	0	Trypanosoma rangeli SC58	DUF1373	0.0007		NA		START	0.16	T-complex-associated testis-expressed protein 1	0.002	Mus musculus	XP_001463241.1	NR	XM_001463204.1	33.82	21.18	27.5	4.78136	52.53	48.96
XM_001463205.1	LINJ_07_0490	XM_001463205.1	-0.764266	-0.623835		XM_001463205.1	40.54	52.1667	78.26	74.7867	77.8733	80.31		XM_001463205.1	XP_001463242.1	Unknown product	uk		NA	NA	XM_001463205.1	2508	Leishmania infantum JPCM5 conserved hypothetical protein partial mRNA	XP_001463242.1	835	conserved hypothetical protein	XP_001463242.1	XP_001463242.1	0	Angomonas deanei	ABA_GPCR	3e-27	Golgi pH regulator isoform X2	1e-10	Harpegnathos saltator	POL3Bc	2.4	Golgi pH regulator	1e-07	Mus musculus	XP_001463242.1	NR	XM_001463205.1	50.08	31	40.54	5.34127	49.81	52.3
XM_001463211.1	LINJ_07_0270	XM_001463211.1	-3.84698	-0.160071		XM_001463211.1	18.78	23.88	28.8567	28.91	32.49	32.2167		XM_001463211.1	XP_001463248.1	DNA polymerase epsilon catalytic subunit A-like - probable fragment	nr	REFSEQ-INVERTEBRATE	0	72.6	XM_001463211.1	6678	Leishmania infantum JPCM5 conserved hypothetical protein partial mRNA	XP_001463248.1	2225	conserved hypothetical protein	XP_001463248.1	XP_001463248.1	0	Phytomonas sp. isolate EM1	Sec7	5e-39	brefeldin A-inhibited guanine nucleotide-exchange protein 1-like isoform X2	9e-16	Aedes aegypti	Sec7	1e-27	Brefeldin A-inhibited guanine nucleotide-exchange protein 1	2e-18	Rattus norvegicus	XP_001463248.1	NR	XM_001463211.1	19.11	18.45	18.78	4.23113	22.32	25.66
XM_001463212.1	LINJ_07_0260	XM_001463212.1	-1.12832	0.481705		XM_001463212.1	68.245	51.8233	56.32	46.6033	58.5933	66.1033		XM_001463212.1	XP_001463249.1	COBW domain-containing protein 1-like	uc	REFSEQ-INVERTEBRATE	1e-65	99.4	XM_001463212.1	1038	Leishmania infantum JPCM5 conserved hypothetical protein partial mRNA	XP_001463249.1	345	conserved hypothetical protein	XP_001463249.1	XP_001463249.1	0	Strigomonas culicis	EF-hand_7	4e-09	calcium uptake protein 3, mitochondrial-like	2e-17	Aplysia californica	EFh	1e-07	Calcium uptake protein 2, mitochondrial	4e-16	Homo sapiens	XP_001463249.1	NR	XM_001463212.1	44.61	91.88	68.245	6.09265	41.43	50.06
XM_001463215.1	LINJ_07_0230	XM_001463215.1	-0.78691	-0.958646		XM_001463215.1	32.3	59.2367	69.5933	79.8467	83.54	87.4567		XM_001463215.1	XP_001463252.1	Unknown product	uk		NA	NA	XM_001463215.1	1875	Leishmania infantum JPCM5 putative Golgi/lysosome glycoprotein partial mRNA	XP_001463252.1	624	putative Golgi/lysosome glycoprotein	XP_001463252.1	XP_001463252.1	0	Trypanosoma theileri	Rad9_Rad53_bind	0.079	fibronectin type III domain protein	5.4	Necator americanus	C4	2.3	Muscarinic acetylcholine receptor gar-2	4	Caenorhabditis elegans	XP_001463252.1	NR	XM_001463215.1	41.58	23.02	32.3	5.01346	63.89	60.1
XM_001463216.1	LINJ_07_0220	XM_001463216.1	2.18312	0.372134		XM_001463216.1	172.78	178.51	144.227	133.047	130.077	124.503		XM_001463216.1	XP_001463253.1	DNA-directed RNA polymerase III subunit RPC3-like	uc	REFSEQ-INVERTEBRATE	1e-09	18.8	XM_001463216.1	579	Leishmania infantum JPCM5 conserved hypothetical protein partial mRNA	XP_001463253.1	192	conserved hypothetical protein	XP_001463253.1	XP_001463253.1	1e-142	Angomonas deanei	UBD	0.16	GTPase-activating Rap/Ran-GAP domain-like protein 3 isoform X1	0.099	Tribolium castaneum	BING4CT	0.53	Imidazoleglycerol-phosphate dehydratase	1.5	Desulfotalea psychrophila (strain LSv54 / DSM 12343)	XP_001463253.1	NR	XM_001463216.1	153.61	191.95	172.78	7.43279	181.56	158.39
XM_001463217.1	LINJ_07_0210	XM_001463217.1	4.39203	0.490686		XM_001463217.1	408.86	282.293	244.837	262.35	247.55	220.313		XM_001463217.1	XP_001463254.1	Unknown product	uk		NA	NA	XM_001463217.1	777	Leishmania infantum JPCM5 putative cytochrome c1, heme protein, mitochondrial precursor partial mRNA	XP_001463254.1	258	putative cytochrome c1, heme protein, mitochondrial precursor	XP_001463254.1	XP_001463254.1	0	Trypanosoma brucei gambiense DAL972	Cytochrom_C1	1e-111	cytochrome c1, heme protein, mitochondrial-like, partial	9e-59	Apis cerana	CRISPR_assoc	0.78	Cytochrome c1, heme protein	9e-65	Euglena gracilis	XP_001463254.1	NR	XM_001463217.1	437.06	380.66	408.86	8.67546	271.46	287.3
XM_001463218.1	LINJ_07_0190	XM_001463218.1	2.21673	0.824982		XM_001463218.1	239.205	157.56	138.15	115.87	121.617	131.977		XM_001463218.1	XP_001463255.1	Unknown product	uk		NA	NA	XM_001463218.1	330	Leishmania infantum JPCM5 conserved hypothetical protein partial mRNA	XP_001463255.1	109	conserved hypothetical protein	XP_001463255.1	XP_001463255.1	1e-73	Trypanosoma rangeli SC58	TMEM51	0.52	uncharacterized protein LOC103573353	1	Trachymyrmex zeteki	G_alpha	0.35	Outer membrane protease E	3.4	Salmonella typhimurium (strain LT2 / SGSC1412 / ATCC 700720)	XP_001463255.1	NR	XM_001463218.1	282.74	195.67	239.205	7.9021	217.22	144.38
XM_001463219.1	LINJ_07_0180	XM_001463219.1	4.30861	0.227297		XM_001463219.1	318.035	333.02	261.717	265.4	237.43	203.74		XM_001463219.1	XP_001463256.1	PIG-P	uc	PFAM	1e-38	98.3	XM_001463219.1	474	Leishmania infantum JPCM5 putative 3-hydroxyacyl-ACP dehydratase partial mRNA	XP_001463256.1	157	putative 3-hydroxyacyl-ACP dehydratase	XP_001463256.1	XP_001463256.1	6e-113	Phytomonas sp. isolate Hart1	MaoC_dehydratas	4e-22	hydroxyacyl-thioester dehydratase type 2, mitochondrial-like	2e-22	Athalia rosae	DM9	0.039	(R)-specific enoyl-CoA hydratase	4e-22	Aeromonas caviae	XP_001463256.1	NR	XM_001463219.1	232.98	403.09	318.035	8.31304	354.04	274.54
XM_001463220.1	LINJ_07_0170	XM_001463220.1	-1.22303	1.2568		XM_001463220.1	97.275	62.5567	47.0267	43.4333	46.3833	46.6767		XM_001463220.1	XP_001463257.1	hydroxyacyl-thioester dehydratase type 2 mitochondrial-like - probable fragment	met/energy	REFSEQ-INVERTEBRATE	2e-22	74.5	XM_001463220.1	474	Leishmania infantum JPCM5 putative 3-hydroxyacyl-ACP dehydratase partial mRNA	XP_001463257.1	157	putative 3-hydroxyacyl-ACP dehydratase	XP_001463257.1	XP_001463257.1	6e-113	Leishmania mexicana MHOM GT 2001 U1103	MaoC_dehydratas	2e-19	uncharacterized protein LOC107038988	5e-20	Amyelois transitella	BHD_2	0.23	(R)-specific enoyl-CoA hydratase	5e-22	Aeromonas caviae	XP_001463257.1	NR	XM_001463220.1	108.17	86.38	97.275	6.604	24.59	68.64
XM_001463221.1	LINJ_07_0160	XM_001463221.1	2.26254	0.638046		XM_001463221.1	196.35	225.313	135.317	117.723	119.083	124.047		XM_001463221.1	XP_001463258.1	Unknown product	uk		NA	NA	XM_001463221.1	501	Leishmania infantum JPCM5 conserved hypothetical protein partial mRNA	XP_001463258.1	166	conserved hypothetical protein	XP_001463258.1	XP_001463258.1	4e-122	Trypanosoma cruzi cruzi	Endotoxin_mid	0.58	cadherin-23 isoform X2	5.1	Schistosoma mansoni	AlaDh_PNT_N	1.3	Serum albumin	0.95	Mus musculus	XP_001463258.1	NR	XM_001463221.1	169.95	222.75	196.35	7.61728	200.86	185.09
XM_001463222.1	LINJ_07_0150	XM_001463222.1	-0.928463	0.814907		XM_001463222.1	83.99	65.4533	54.3767	48.2033	58.72	56		XM_001463222.1	XP_001463259.1	Unknown product	uk		NA	NA	XM_001463222.1	1560	Leishmania infantum JPCM5 putative acyl-CoA dehydrogenase, mitochondrial precursor partial mRNA	XP_001463259.1	519	putative acyl-CoA dehydrogenase, mitochondrial precursor	XP_001463259.1	XP_001463259.1	0	Strigomonas culicis	Acyl-CoA_dh_N	5e-11	very long-chain specific acyl-CoA dehydrogenase, mitochondrial-like	8e-35	Camponotus floridanus	FDX-ACB	0.53	Acyl-CoA dehydrogenase family member 9, mitochondrial	5e-25	Mus musculus	XP_001463259.1	NR	XM_001463222.1	79.09	88.89	83.99	6.39215	53.93	80.46
XM_001463223.2	LINJ_07_0640	XM_001463223.2	-4.29084	-0.990827		XM_001463223.2	9.905	22.0033	27.2367	27.7267	35.71	35.28		XM_001463223.2	XP_001463260.2	Serine/Threonine protein kinases	st	SMART	4e-57	197.2	XM_001463223.2	2341	Leishmania infantum JPCM5 conserved hypothetical protein partial mRNA	XP_001463260.2	780	conserved hypothetical protein, partial	XP_001463260.2	XP_001463260.2	0	Leishmania braziliensis MHOM BR 75 M2904	PCM1_C	0.066		NA		NTR	1.5		NA		XP_001463260.2	NR	XM_001463223.2	9.2	10.61	9.905	3.30816	16.3	22.19
XM_001463231.1	LINJ_07_0560	XM_001463231.1	12.4565	-0.0906583		XM_001463231.1	4135.98	3031.07	2541.4	2369.21	2214.8	2214.24		XM_001463231.1	XP_001463268.1	hypothetical protein	uc	NR	0	100	XM_001463231.1	1002	Leishmania infantum JPCM5 putative 60S ribosomal protein L7a partial mRNA	XP_001463268.1	333	putative 60S ribosomal protein L7a	XP_001463268.1	XP_001463268.1	0	Trypanosoma congolense IL3000	Ribosomal_L7Ae	8e-19	60S ribosomal protein L7a-like	1e-72	Mizuhopecten yessoensis	FeoA	1.2	60S ribosomal protein L7a	2e-67	Gallus gallus	XP_001463268.1	NR	XM_001463231.1	3948.78	4323.18	4135.98	12.014	3036.17	2980.93
XM_001463232.1	LINJ_07_0550	XM_001463232.1	4.26579	0.327012		XM_001463232.1	344.875	274.773	329.727	218.333	192.013	251.017		XM_001463232.1	XP_001463269.1	Unknown product	uk		NA	NA	XM_001463232.1	1047	Leishmania infantum JPCM5 putative 60S ribosomal protein L7a partial mRNA	XP_001463269.1	348	putative 60S ribosomal protein L7a	XP_001463269.1	XP_001463269.1	0	Trypanosoma congolense IL3000	Ribosomal_L7Ae	2e-19	60S ribosomal protein L7a-like	2e-73	Exaiptasia pallida	ZnF_Rad18	0.26	60S ribosomal protein L7a	8e-68	Gallus gallus	XP_001463269.1	NR	XM_001463232.1	307.63	382.12	344.875	8.42993	134.36	291.3
XM_001463234.2	LINJ_07_0530	XM_001463234.2	-3.58816	-0.425016		XM_001463234.2	18.52	22.3433	29.3533	33.6433	39.8767	39.3833		XM_001463234.2	XP_001463271.2	midasin-like	uc	REFSEQ-INVERTEBRATE	0	87.1	XM_001463234.2	14550	Leishmania infantum JPCM5 conserved hypothetical protein partial mRNA	XP_001463271.2	4849	conserved hypothetical protein	XP_001463271.2	XP_001463271.2	0	Strigomonas culicis	DHC_N2	6e-37	hypothetical protein T265_04421	2e-24	Dinoponera quadriceps	OmpH	0.051	Dynein heavy chain 1, axonemal	7e-30	Mus musculus	XP_001463271.2	NR	XM_001463234.2	19.58	17.46	18.52	4.21101	21.95	22.52
XM_001463237.1	LINJ_07_0650	XM_001463237.1	-2.96508	-0.96068		XM_001463237.1	15.485	32.9867	39.68	39.8167	49.39	48.6933		XM_001463237.1	XP_001463274.1	iq domain-containing protein h-like - probable fragment	uc	REFSEQ-INVERTEBRATE	9e-95	62.3	XM_001463237.1	2496	Leishmania infantum JPCM5 conserved hypothetical protein partial mRNA	XP_001463274.1	831	conserved hypothetical protein	XP_001463274.1	SOX62703.1	0	Leptomonas seymouri	Sel1	2e-06	protein sel-1 homolog 1-like, partial	5e-22	Stylophora pistillata	SEL1	7e-09	Protein sel-1 homolog 1	2e-21	Rattus norvegicus	XP_001463274.1	NR	XM_001463237.1	19.64	11.33	15.485	3.9528	29.02	31.35
XM_001463239.1	LINJ_07_0670	XM_001463239.1	-0.248007	1.16953		XM_001463239.1	128.88	78.9	63.6267	60.38	60.0467	60.59		XM_001463239.1	XP_001463276.1	ras-like small GTPases (Leishmania infantum JPCM5) XP_003858190.1 ras-like small GTPases	uc	NR	2e-142	100	XM_001463239.1	588	Leishmania infantum JPCM5 conserved hypothetical protein partial mRNA	XP_001463276.1	195	conserved hypothetical protein	XP_001463276.1	XP_001463276.1	2e-140	Trypanosoma rangeli SC58	CENP-B_dimeris	0.013	fibronectin type-III domain-containing protein 3A	0.39	Leptinotarsa decemlineata	CheW	0.65		NA		XP_001463276.1	NR	XM_001463239.1	112.97	144.79	128.88	7.00988	96.44	69.03
XM_001463246.1	LINJ_36_1310	XM_001463246.1	9.70208	-0.0546824		XM_001463246.1	1677.23	1361.7	1267.11	1193.56	973.863	1026.89		XM_001463246.1	XP_001469478.1	ADP-ribosylation factor (Leishmania infantum JPCM5) XP_003858109.1 ADP-ribosylation factor	uc	NR	4e-138	100	XM_001463246.1	573	Leishmania infantum JPCM5 putative 40S ribosomal protein S9 partial mRNA	XP_001469478.1	190	putative 40S ribosomal protein S9	XP_001469478.1	XP_001463283.1	4e-138	Leishmania guyanensis	S4	1e-10	predicted protein	2e-76	Aedes aegypti	S4	5e-09	Probable 40S ribosomal protein S9	6e-132	Trypanosoma brucei brucei	XP_001469478.1	NR	XM_001463246.1	1421.74	1932.72	1677.23	10.7119	1366.65	1324.26
XM_001463247.1	LINJ_07_0770	XM_001463247.1	-3.88754	-0.485443		XM_001463247.1	15.41	23.5833	27.8067	31.7967	33.6433	35.46		XM_001463247.1	XP_001463284.1	ABC transporter A family member 1	tr	SWISSP	0	87	XM_001463247.1	5544	Leishmania infantum JPCM5 putative protein kinase partial mRNA	XP_001463284.1	1847	putative protein kinase	XP_001463284.1	XP_001463284.1	0	Trypanosoma cruzi marinkellei	Pkinase	1e-21		NA		S_TKc	6e-28	Mitogen-activated protein kinase kinase kinase 17	2e-16	Arabidopsis thaliana	XP_001463284.1	NR	XM_001463247.1	9.13	21.69	15.41	3.94579	19.69	28.07
XM_001463252.1	LINJ_07_0820	XM_001463252.1	-4.42241	-0.689217		XM_001463252.1	11.525	20.6133	23.2733	26.3333	33.1367	33.2133		XM_001463252.1	XP_001463289.1	Pre-mRNA-splicing factor SYF1	tm	SWISSP	1e-26	89.4	XM_001463252.1	2388	Leishmania infantum JPCM5 malonyl-coa decarboxylase-like protein partial mRNA	XP_001463289.1	795	malonyl-coa decarboxylase-like protein	XP_001463289.1	XP_001463289.1	0	Trypanosoma grayi	MCD	1e-62	malonyl-CoA decarboxylase, mitochondrial-like isoform X2	7e-34	Lottia gigantea	HTH_GNTR	0.23	Malonyl-CoA decarboxylase, mitochondrial	3e-21	Homo sapiens	XP_001463289.1	NR	XM_001463252.1	14.15	8.9	11.525	3.52669	19	23.75
XM_001463253.1	LINJ_07_0830	XM_001463253.1	-3.64486	-0.333513		XM_001463253.1	18.51	24.0833	29.07	34.1633	36.7067	34.9867		XM_001463253.1	XP_001463290.1	Unknown product	uk		NA	NA	XM_001463253.1	11418	Leishmania infantum JPCM5 conserved hypothetical protein partial mRNA	XP_001463290.1	3805	conserved hypothetical protein	XP_001463290.1	XP_001463290.1	0	Trypanosoma cruzi marinkellei	Ribosomal_L32p	1.4		NA		WD40	0.71		NA		XP_001463290.1	NR	XM_001463253.1	16.5	20.52	18.51	4.21023	21.18	25.63
XM_001463256.2	LINJ_07_0870	XM_001463256.2	-3.38564	-0.847596		XM_001463256.2	14.845	26.7567	32.6	38.95	43.1967	43.4233		XM_001463256.2	XP_001463293.2	Unknown product	uk		NA	NA	XM_001463256.2	3933	Leishmania infantum JPCM5 6-phosphofructo-2-kinase-like protein partial mRNA	XP_001463293.2	1310	6-phosphofructo-2-kinase-like protein	XP_001463293.2	XP_001463293.2	0	Leptomonas pyrrhocoris	His_Phos_1	3e-29	6-phosphofructo-2-kinase/fructose-2,6-bisphosphatase-like	2e-44	Onthophagus taurus	PGAM	3e-25	6-phosphofructo-2-kinase/fructose-2,6-bisphosphatase 4	2e-43	Macaca fascicularis	XP_001463293.2	NR	XM_001463256.2	19.11	10.58	14.845	3.89191	28.01	28.23
XM_001463259.1	LINJ_07_0900	XM_001463259.1	-2.15601	0.866655		XM_001463259.1	62.42	35.5333	35.9767	42.83	40.3333	43.6667		XM_001463259.1	XP_001463296.1	Unknown product	uk		NA	NA	XM_001463259.1	978	Leishmania infantum JPCM5 conserved hypothetical protein partial mRNA	XP_001463296.1	325	conserved hypothetical protein	XP_001463296.1	XP_001463296.1	0	Leptomonas pyrrhocoris	DB	0.075		NA		TOP2c	2.1	Transcription factor tau subunit sfc3	0.51	Schizosaccharomyces pombe (strain 972 / ATCC 24843)	XP_001463296.1	NR	XM_001463259.1	57.97	66.87	62.42	5.96394	38.29	41.52
XM_001463260.1	LINJ_07_0910	XM_001463260.1	1.33818	-1.38508		XM_001463260.1	43.03	171.907	153.98	146.487	133.34	127.91		XM_001463260.1	XP_001463297.1	Unknown product	uk		NA	NA	XM_001463260.1	1704	Leishmania infantum JPCM5 flavoprotein subunit-like protein partial mRNA	XP_001463297.1	567	flavoprotein subunit-like protein	XP_001463297.1	SOX62729.1	0	Strigomonas culicis	FAD_binding_2	4e-44	fumarate reductase-like	9e-123	Plutella xylostella	CPSase_L_D3	5.9	Fumarate reductase	8e-83	Schizosaccharomyces pombe (strain 972 / ATCC 24843)	XP_001463297.1	NR	XM_001463260.1	62.67	23.39	43.03	5.42727	160.12	173.76
XM_001463261.1	LINJ_07_0920	XM_001463261.1	0.453646	0.444231		XM_001463261.1	105.64	99.5233	79.5633	88.2533	84.2933	82.6967		XM_001463261.1	XP_001463298.1	Unknown product	uk		NA	NA	XM_001463261.1	1059	Leishmania infantum JPCM5 conserved hypothetical protein partial mRNA	XP_001463298.1	352	conserved hypothetical protein	XP_001463298.1	XP_001463298.1	0	Trypanosoma theileri	RRM_1	0.0001		NA		RRM	6e-08	MAGE-like protein 2	6.1	Homo sapiens	XP_001463298.1	NR	XM_001463261.1	121.47	89.81	105.64	6.72301	103.08	100.32
XM_001463263.1	LINJ_07_0940	XM_001463263.1	0.999492	-2.09911		XM_001463263.1	31.045	84.58	143.84	164.103	155.717	195.597		XM_001463263.1	XP_001463300.1	Unknown product	uk		NA	NA	XM_001463263.1	225	Leishmania infantum JPCM5 cytochrome b5-like protein partial mRNA	XP_001463300.1	74	cytochrome b5-like protein	XP_001463300.1	XP_001463300.1	3e-47	Fomitiporia mediterranea MF3/22	Cyt-b5	0.006	cytochrome b5-like	0.006	Lucilia cuprina	TOPEUc	0.009	Probable cytochrome b5	0.002	Neurospora crassa (strain ATCC 24698 / 74-OR23-1A / CBS 708.71 / DSM 1257 / FGSC 987)	XP_001463300.1	NR	XM_001463263.1	28.83	33.26	31.045	4.95629	51.12	101.93
XM_001463264.2	LINJ_07_0990	XM_001463264.2	-5.00243	-0.275743		XM_001463264.2	10.765	23.57	21.5167	21.5233	21.9567	21.0833		XM_001463264.2	XP_001463301.2	conserved hypothetical protein	uc	NR	0	100	XM_001463264.2	7023	Leishmania infantum JPCM5 conserved hypothetical protein partial mRNA	XP_001463301.2	2340	conserved hypothetical protein	XP_001463301.2	XP_001463301.2	0	Leishmania infantum JPCM5	IglC	8.9		NA		WNT1	0.56	Titin	1e-05	Mus musculus	XP_001463301.2	NR	XM_001463264.2	8.84	12.69	10.765	3.42828	20.34	24.43
XM_001463266.1	LINJ_07_1010	XM_001463266.1	-6.29424	-0.385217		XM_001463266.1	7.465	11.05	14.7033	16.6567	18.39	17.37		XM_001463266.1	XP_001463303.1	Unknown product	uk		NA	NA	XM_001463266.1	4428	Leishmania infantum JPCM5 hypothetical protein, unknown function partial mRNA	XP_001463303.1	1475	hypothetical protein, unknown function	XP_001463303.1	XP_001463303.1	0	Leishmania panamensis	PAT1	0.018		NA		Amelin	0.043		NA		XP_001463303.1	NR	XM_001463266.1	9.47	5.46	7.465	2.90014	13.6	10.1
XM_001463267.1	LINJ_07_1020	XM_001463267.1	-1.00398	0.799116		XM_001463267.1	78.52	62.2433	69.2333	52.1233	50.24	46.33		XM_001463267.1	XP_001463304.1	Enolase-phosphatase E1	uc	SWISSP	2e-29	108.4	XM_001463267.1	1128	Leishmania infantum JPCM5 splicing factor ptsr1-like protein partial mRNA	XP_001463304.1	375	splicing factor ptsr1-like protein	XP_001463304.1	XP_001463304.1	0	Trypanosoma vivax Y486	Hepatitis_core	0.05		NA		RRM	0.66	Peptidyl-prolyl cis-trans isomerase-like 4	0.25	Ustilago maydis (strain 521 / FGSC 9021)	XP_001463304.1	NR	XM_001463267.1	66.71	90.33	78.52	6.29499	60	78.62
XM_001463269.1	LINJ_07_1040	XM_001463269.1	-3.32618	-0.652296		XM_001463269.1	16.88	27.22	34.7233	36.17	40.5767	43.3733		XM_001463269.1	XP_001463306.1	Unknown product	uk		NA	NA	XM_001463269.1	5484	Leishmania infantum JPCM5 conserved hypothetical protein partial mRNA	XP_001463306.1	1827	conserved hypothetical protein	XP_001463306.1	XP_001463306.1	0	Trypanosoma cruzi	Ion_trans	6e-05		NA		OSTEO	0.014	Mucolipin-1	4e-07	Macaca fascicularis	XP_001463306.1	NR	XM_001463269.1	16.84	16.92	16.88	4.07724	25.69	29.88
XM_001463270.1	LINJ_07_1070	XM_001463270.1	-2.85161	-0.249351		XM_001463270.1	25.275	30.28	37.2667	38.8133	43.9767	44.2133		XM_001463270.1	XP_001463307.1	Unknown product	uk		NA	NA	XM_001463270.1	7710	Leishmania infantum JPCM5 conserved hypothetical protein partial mRNA	XP_001463307.1	2569	conserved hypothetical protein	XP_001463307.1	XP_001463307.1	0	Leptomonas pyrrhocoris	IML1	1e-14		NA		PolyA	0.45	Vacuolar membrane-associated protein IML1	2e-10	Cryptococcus neoformans var. neoformans serotype D (strain JEC21 / ATCC MYA-565)	XP_001463307.1	NR	XM_001463270.1	22.65	27.9	25.275	4.65964	34.03	25.64
XM_001463271.1	LINJ_07_1080	XM_001463271.1	0.744245	-0.663565		XM_001463271.1	63.165	93.3933	108.987	107.96	120.52	118.713		XM_001463271.1	XP_001463308.1	Unknown product	uk		NA	NA	XM_001463271.1	1014	Leishmania infantum JPCM5 conserved hypothetical protein partial mRNA	XP_001463308.1	337	conserved hypothetical protein	XP_001463308.1	XP_001463308.1	0	Strigomonas culicis	Radial_spoke	0.016	radial spoke head protein 9 homolog	2e-31	Saccoglossus kowalevskii	ZnF_UBP	0.24	Radial spoke head protein 9 homolog	4e-24	Danio rerio	XP_001463308.1	NR	XM_001463271.1	62.17	64.16	63.165	5.98105	81.22	98.97
XM_001463272.2	LINJ_07_1090	XM_001463272.2	-3.60345	-0.421832		XM_001463272.2	17.145	27.2267	31.78	31.6833	36.3233	35.73		XM_001463272.2	XP_001463309.2	phosphatidylinositol 3-kinase (tor2)-like protein (Leishmaniainfantum JPCM5) CAM71863.1 phosphatidylinositol 3-kinase (tor2)-like protein (Leishmania	st	NR	0	100	XM_001463272.2	7347	Leishmania infantum JPCM5 conserved hypothetical protein partial mRNA	XP_001463309.2	2448	conserved hypothetical protein	XP_001463309.2	XP_001463309.2	0	Angomonas deanei	DUF3437	3e-22	proteasome activator complex subunit 4A-like	0.0001	Caenorhabditis elegans	RHO	0.47	Proteasome activator complex subunit 4A	0.002	Danio rerio	XP_001463309.2	NR	XM_001463272.2	12.9	21.39	17.145	4.09972	26.69	26.13
XM_001463273.2	LINJ_07_1100	XM_001463273.2	-4.60383	-0.221833		XM_001463273.2	14.21	19.3067	21.07	25.9633	27.48	26.6867		XM_001463273.2	XP_001463310.2	Unknown product	uk		NA	NA	XM_001463273.2	7383	Leishmania infantum JPCM5 conserved hypothetical protein partial mRNA	XP_001463310.2	2460	conserved hypothetical protein	XP_001463310.2	XP_001463310.2	0	Leptomonas seymouri	Phage_lysis	0.52		NA		DnaG_DnaB_bind	1.3		NA		XP_001463310.2	NR	XM_001463273.2	16.85	11.57	14.21	3.82883	18.26	19.7
XM_001463274.1	LINJ_07_1110	XM_001463274.1	-2.02147	-0.429998		XM_001463274.1	29.37	42.02	45.2467	48.83	55.35	59.3367		XM_001463274.1	XP_001463311.1	endonuclease/exonuclease protein-like protein (Leishmania infantumJPCM5) CAM73033.1 endonuclease/exonuclease protein-like protein (Leishmania	met/nuc	NR	0	100	XM_001463274.1	2202	Leishmania infantum JPCM5 conserved hypothetical protein partial mRNA	XP_001463311.1	733	conserved hypothetical protein	XP_001463311.1	SOX62748.1	0	Angomonas deanei	MAD	3e-15	Liprin-alpha 2	0.0009	Lingula anatina	Spc7	3e-05	Coiled-coil domain-containing protein 18	0.0008	Homo sapiens	XP_001463311.1	NR	XM_001463274.1	28.03	30.71	29.37	4.87627	48.86	42.94
XM_001463276.1	LINJ_07_1130	XM_001463276.1	0.580373	1.53592		XM_001463276.1	201.865	109.533	83.5733	70.1333	62.9967	66.2567		XM_001463276.1	XP_001463313.1	inhibitor of cysteine peptidase (Leishmania infantum JPCM5) XP_003861274.1 inhibitor of cysteine peptidase (Leishmania donovani) CBZ08753.1 inhibitor	pm/protease	NR	2e-80	100	XM_001463276.1	357	Leishmania infantum JPCM5 putative RNA binding protein partial mRNA	XP_001463313.1	118	putative RNA binding protein	XP_001463313.1	XP_001463313.1	6e-81	Phytomonas sp. isolate Hart1	CENP-N	1.9	46 kDa FK506-binding nuclear protein-like	0.0001	Biomphalaria glabrata	RPOLA_N	4.1	Histone deacetylase HDT2	0.0008	Arabidopsis thaliana	XP_001463313.1	NR	XM_001463276.1	187.48	216.25	201.865	7.65725	59.09	127.65
XM_001463277.2	LINJ_07_1140	XM_001463277.2	5.03756	-0.031498		XM_001463277.2	352.345	411.84	315.95	307.813	290.35	310.96		XM_001463277.2	XP_001463314.2	adenylate kinase (Leishmania infantum JPCM5) XP_003858158.1 adenylate kinase	uc	NR	2e-154	100	XM_001463277.2	630	Leishmania infantum JPCM5 putative nucleolar RNA-binding protein partial mRNA	XP_001463314.2	209	putative nucleolar RNA-binding protein	XP_001463314.2	XP_001463314.2	3e-141	Trypanosoma theileri		NA	46 kDa FK506-binding nuclear protein-like isoform X2	3e-07	Crassostrea virginica		NA	FK506-binding protein 4	1e-07	Rhizopus delemar (strain RA 99-880 / ATCC MYA-4621 / FGSC 9543 / NRRL 43880)	XP_001463314.2	NR	XM_001463277.2	339.57	365.12	352.345	8.46084	367.33	461.19
XM_001463278.1	LINJ_07_1150	XM_001463278.1	1.63785	0.443842		XM_001463278.1	158.695	131.887	120.827	108.073	116.437	120.64		XM_001463278.1	XP_001463315.1	adp/ATP carrier-like protein (Leishmania infantum JPCM5) CAM65622.1 adp/ATP carrier-like protein (Leishmania infantum JPCM5) SOX62697.1	tr	NR	0	100	XM_001463278.1	1095	Leishmania infantum JPCM5 RNA binding protein-like protein partial mRNA	XP_001463315.1	364	RNA binding protein-like protein	XP_001463315.1	XP_001463315.1	0	Trypanosoma cruzi cruzi	Pro-rich	0.43	46 kDa FK506-binding nuclear protein	0.0009	Drosophila willistoni	PRP	2.1	46 kDa FK506-binding nuclear protein	0.16	Spodoptera frugiperda	XP_001463315.1	NR	XM_001463278.1	140.96	176.43	158.695	7.31011	129.39	148.44
XM_001463291.1	LINJ_07_1290	XM_001463291.1	1.65485	0.422125		XM_001463291.1	155.045	142.997	111.497	114.86	116.27	119.53		XM_001463291.1	XP_001463328.1	fatty acid desaturase (Leishmania infantum JPCM5) CAM68891.1 fatty acid desaturase	met/lipd	NR	0	100	XM_001463291.1	1089	Leishmania infantum JPCM5 conserved hypothetical protein partial mRNA	XP_001463328.1	362	conserved hypothetical protein	XP_001463328.1	XP_001463328.1	0	Phytomonas sp. isolate EM1	Inj_translocase	0.1	putative LIM domain protein	1	Trichinella spiralis	MUTSd	0.045	Phenylalanine--tRNA ligase beta subunit	0.081	Tropheryma whipplei (strain Twist)	XP_001463328.1	NR	XM_001463291.1	156.93	153.16	155.045	7.27654	148.03	138.69
XM_001463296.1	LINJ_07_1340	XM_001463296.1	6.60609	-1.96577		XM_001463296.1	189.185	619.673	714.553	670.743	629.813	666.22		XM_001463296.1	XP_001463333.1	Pyridine nucleotide-disulphide oxidoreductase	met/int	PFAM	1e-68	114.9	XM_001463296.1	1476	Leishmania infantum JPCM5 putative amino acid transporter (AAT19), partial mRNA	XP_001463333.1	491	putative amino acid transporter	XP_001463333.1	XP_001463333.1	0	Trypanosoma theileri	Aa_trans	1e-40	putative sodium-coupled neutral amino acid transporter 10	6e-32	Anoplophora glabripennis	OSTEO	0.82	Sodium-coupled neutral amino acid transporter 1	1e-22	Rattus norvegicus	XP_001463333.1	NR	XM_001463296.1	189.55	188.82	189.185	7.56365	608.47	633.73
XM_001463301.2	LINJ_07_0970	XM_001463301.2	-7.25635	-0.162348		XM_001463301.2	5.52	11.1733	13.7567	10.3233	12.21	11.0533		XM_001463301.2	XP_001463338.1	SWI/SNF global transcription activator complex subunitsnf59-like	tm	REFSEQ-INVERTEBRATE	8e-23	95.3	XM_001463301.2	4014	Leishmania infantum JPCM5 conserved hypothetical protein partial mRNA	XP_001463338.1	1338	conserved hypothetical protein, partial	XP_001463338.1	XP_001463338.1	0	Leishmania braziliensis MHOM BR 75 M2904	Bile_Hydr_Trans	0.28		NA		WNT1	0.29	Orotidine 5'-phosphate decarboxylase	1.3	Scheffersomyces stipitis (strain ATCC 58785 / CBS 6054 / NBRC 10063 / NRRL Y-11545)	XP_001463338.1	NR	XM_001463301.2	6.27	4.77	5.52	2.46467	10.58	12.35
XM_001463303.1	LINJ_07_0710	XM_001463303.1	1.44413	0.283251		XM_001463303.1	133.66	122.387	128.297	117.303	101.6	112.087		XM_001463303.1	XP_001463340.1	Unknown product	uk		NA	NA	XM_001463303.1	1008	Leishmania infantum JPCM5 conserved hypothetical protein partial mRNA	XP_001463340.1	335	conserved hypothetical protein	XP_001463340.1	XP_001463340.1	0	Strigomonas culicis	Nop14	0.15	eukaryotic translation initiation factor 3 subunit H-like	0.21	Caenorhabditis elegans	BING4CT	0.001	Eukaryotic translation initiation factor 3 subunit H	0.013	Bos taurus	XP_001463340.1	NR	XM_001463303.1	164.72	102.6	133.66	7.06242	138.23	113.88
XM_001463305.1	LINJ_08_0010	XM_001463305.1	0.442199	0.354008		XM_001463305.1	93.515	108.293	100.697	96.2733	73.94	68.54		XM_001463305.1	XP_001463342.1	calcium-transporting ATPase (Leishmania infantum JPCM5) CAM71265.1 calcium-transporting ATPase (Leishmania infantum JPCM5)	tr	NR	0	100	XM_001463305.1	3597	Leishmania infantum JPCM5 putative adaptor complex protein (AP) 3 delta subunit 1 partial mRNA	XP_001463342.1	1198	putative adaptor complex protein (AP) 3 delta subunit 1	XP_001463342.1	XP_001463342.1	0	Phytomonas sp. isolate EM1	SMC_N	2e-83	structural maintenance of chromosomes protein 3-like	0	Galendromus occidentalis	SMC_hinge	3e-26	Structural maintenance of chromosomes protein 3	0	Xenopus laevis	XP_001463342.1	NR	XM_001463305.1	104.82	82.21	93.515	6.54713	106.05	115.61
XM_001463306.1	LINJ_08_0020	XM_001463306.1	-0.219573	0.93229		XM_001463306.1	117.44	62.21	90.5833	62.64	64.52	57.9733		XM_001463306.1	XP_001463343.1	Unknown product	uk		NA	NA	XM_001463306.1	822	Leishmania infantum JPCM5 conserved hypothetical protein partial mRNA	XP_001463343.1	273	conserved hypothetical protein	XP_001463343.1	XP_001463343.1	0	Trypanosoma cruzi marinkellei	C1q	0.15	apoptosis regulatory protein Siva	0.69	Drosophila erecta	TSPN	0.45	Protein TANC2	1.5	Mus musculus	XP_001463343.1	NR	XM_001463306.1	100.13	134.75	117.44	6.87578	54.24	70.47
XM_001463309.1	LINJ_08_0050	XM_001463309.1	4.85496	0.669475		XM_001463309.1	496.41	411.627	252.8	267.193	256.503	239.613		XM_001463309.1	XP_001463346.1	cytochrome b5-like protein (Leishmania infantum JPCM5) CAM65657.1 cytochrome b5-like protein	met/energy	NR	3e-47	100	XM_001463309.1	228	Leishmania infantum JPCM5 hypothetical protein, unknown function partial mRNA	XP_001463346.1	75	hypothetical protein, unknown function	XP_001463346.1	XP_001463346.1	4e-48	Phytomonas sp. isolate EM1	Filo_glycop	0.71	probable elongation factor 1-beta	8e-07	Drosophila biarmipes	CYCc	0.39	Probable elongation factor 1-beta	4e-07	Drosophila melanogaster	XP_001463346.1	NR	XM_001463309.1	476.04	516.78	496.41	8.95539	347.51	373.98
XM_001463310.1	LINJ_08_0060	XM_001463310.1	0.868768	0.508516		XM_001463310.1	128.755	108.923	80.66	96.52	102.983	92.5133		XM_001463310.1	XP_001463347.1	coatomer zeta subunit (Leishmania infantum JPCM5) XP_003864604.1 coatomer zeta subunit	uc	NR	2e-130	100	XM_001463310.1	558	Leishmania infantum JPCM5 putative phosphoglycerate mutase protein partial mRNA	XP_001463347.1	185	putative phosphoglycerate mutase protein	XP_001463347.1	XP_001463347.1	4e-134	Angomonas deanei	His_Phos_1	2e-44	phosphoglycerate mutase-like protein 4	7e-17	Priapulus caudatus	PGAM	3e-38	Phosphoglycerate mutase-like protein 4	1e-15	Arabidopsis thaliana	XP_001463347.1	NR	XM_001463310.1	87.23	170.28	128.755	7.00848	122.93	115.97
XM_001463314.1	LINJ_08_0100	XM_001463314.1	-2.02377	-0.470339		XM_001463314.1	27.635	44.91	50.5	49.27	50.89	56.28		XM_001463314.1	XP_001463351.1	Unknown product	uk		NA	NA	XM_001463314.1	1356	Leishmania infantum JPCM5 putative dual-specificity protein phosphatase partial mRNA	XP_001463351.1	451	putative dual-specificity protein phosphatase	XP_001463351.1	XP_001463351.1	0	Phytomonas sp. isolate EM1	DSPc	1e-30	dual specificity protein phosphatase 10-like, partial	7e-20	Hydra vulgaris	DSPc	4e-39	Dual specificity protein phosphatase 5	7e-20	Rattus norvegicus	XP_001463351.1	NR	XM_001463314.1	30.73	24.54	27.635	4.78842	27.94	51.07
XM_001463318.1	LINJ_08_0140	XM_001463318.1	1.07926	-0.472284		XM_001463318.1	84.915	83.97	109.157	119.133	139.063	135.46		XM_001463318.1	XP_001463355.1	Pachytene checkpoint protein 2 homolog	uc	SWISSP	8e-81	82.5	XM_001463318.1	1758	Leishmania infantum JPCM5 conserved hypothetical protein partial mRNA	XP_001463355.1	585	conserved hypothetical protein	XP_001463355.1	XP_001463355.1	0	Trypanosoma cruzi cruzi	EF-hand_6	0.016		NA		PP2C_SIG	0.016	Vacuolar protein sorting-associated protein 37D	2.1	Homo sapiens	XP_001463355.1	NR	XM_001463318.1	85.55	84.28	84.915	6.40795	88.47	90.31
XM_001463320.1	LINJ_08_0160	XM_001463320.1	-1.32631	-0.481105		XM_001463320.1	35.975	52.2333	51.0133	61.9733	67.18	73.4233		XM_001463320.1	XP_001463357.1	Unknown product	uk		NA	NA	XM_001463320.1	1500	Leishmania infantum JPCM5 conserved hypothetical protein partial mRNA	XP_001463357.1	499	conserved hypothetical protein	XP_001463357.1	SOX62788.1	0	Leptomonas pyrrhocoris	PIG-H	8e-16	phosphatidylinositol N-acetylglucosaminyltransferase subunit H-like isoform X2	0.005	Acropora digitifera	Ku78	2.6	Phosphatidylinositol N-acetylglucosaminyltransferase subunit gpi15	5e-05	Schizosaccharomyces pombe (strain 972 / ATCC 24843)	XP_001463357.1	NR	XM_001463320.1	40.21	31.74	35.975	5.16892	40.02	55.7
XM_001463325.1	LINJ_08_0210	XM_001463325.1	-1.76384	-0.410363		XM_001463325.1	32.535	44.3633	47.4633	55.1167	60.1867	60.8733		XM_001463325.1	XP_001463362.1	DnaJ molecular chaperone homology domain	pm	SMART	2e-19	98.3	XM_001463325.1	1962	Leishmania infantum JPCM5 inositol phosphosphingolipid phospholipase C-Like (ISCL), partial mRNA	XP_001463362.1	653	inositol phosphosphingolipid phospholipase C-Like	XP_001463362.1	XP_001463362.1	0	Leptomonas seymouri	Exo_endo_phos	2e-15	putative neutral sphingomyelinase isoform X1	3e-30	Cyphomyrmex costatus	DNaseIc	0.06	Sphingomyelin phosphodiesterase 2	7e-23	Homo sapiens	XP_001463362.1	NR	XM_001463325.1	28.52	36.55	32.535	5.02392	42.14	46.68
XM_001463326.1	LINJ_08_0220	XM_001463326.1	-3.30003	-0.556191		XM_001463326.1	17.705	28.6033	33.86	38.9633	41.52	37.5433		XM_001463326.1	XP_001463363.1	hypothetical protein	uc	NR	0	100	XM_001463326.1	1503	Leishmania infantum JPCM5 hypothetical protein, unknown function partial mRNA	XP_001463363.1	500	hypothetical protein, unknown function	XP_001463363.1	XP_001463363.1	0	Leishmania panamensis	DUF349	1.9		NA		GS	0.18		NA		XP_001463363.1	NR	XM_001463326.1	23.23	12.18	17.705	4.14608	27.46	30.69
XM_001463327.1	LINJ_08_0230	XM_001463327.1	-3.30368	-0.392232		XM_001463327.1	19.82	26.82	35.06	35.3867	39.1267	39.4167		XM_001463327.1	XP_001463364.1	hypothetical protein	uc	NR	0	100	XM_001463327.1	3288	Leishmania infantum JPCM5 ubiquitin-activating enzyme-like protein partial mRNA	XP_001463364.1	1095	ubiquitin-activating enzyme-like protein	XP_001463364.1	XP_001463364.1	0	Trypanosoma congolense IL3000	ThiF	2e-43	SUMO-activating enzyme subunit 2-like	2e-77	Drosophila ananassae	AAI	0.93	SUMO-activating enzyme subunit 2	1e-70	Danio rerio	XP_001463364.1	NR	XM_001463327.1	18.41	21.23	19.82	4.30889	23.93	30.01
XM_001463333.1	LINJ_08_0290	XM_001463333.1	-1.78449	0.670311		XM_001463333.1	58.25	49.5433	42.9833	46.5333	41.93	46.75		XM_001463333.1	XP_001463370.1	protein Peter pan-like	uc	REFSEQ-INVERTEBRATE	8e-60	86.2	XM_001463333.1	1143	Leishmania infantum JPCM5 putative ribosomal protein L2 partial mRNA	XP_001463370.1	380	putative ribosomal protein L2	XP_001463370.1	XP_001463370.1	0	Angomonas deanei	Ribosomal_L2_C	4e-19	50S ribosomal protein L2-like	8e-09	Onthophagus taurus	PROF	1.1	50S ribosomal protein L2	7e-17	Dictyoglomus thermophilum (strain ATCC 35947 / DSM 3960 / H-6-12)	XP_001463370.1	NR	XM_001463333.1	57.16	59.34	58.25	5.86419	42.22	63.99
XM_001463334.1	LINJ_08_0300	XM_001463334.1	4.90618	0.0450608		XM_001463334.1	361.75	359.297	304.743	319.087	283.13	283.913		XM_001463334.1	XP_001463371.1	PIN2/TERF1-interacting telomerase inhibitor 1-like - probable fragment	uc	REFSEQ-INVERTEBRATE	3e-16	33.4	XM_001463334.1	693	Leishmania infantum JPCM5 iron superoxide dismutase (FESODA), partial mRNA	XP_001463371.1	230	iron superoxide dismutase	XP_001463371.1	XP_001463371.1	4e-175	Strigomonas culicis	Sod_Fe_C	6e-48	superoxide dismutase	1e-52	Diaphorina citri	CARD	0.68	Superoxide dismutase	1e-58	Shigella flexneri	XP_001463371.1	NR	XM_001463334.1	363.39	360.11	361.75	8.49885	381.11	343.78
XM_001463338.1	LINJ_08_0340	XM_001463338.1	2.7926	1.12857		XM_001463338.1	358.485	159.133	158.533	152.407	150.663	119.657		XM_001463338.1	XP_001463375.1	Unknown product	uk		NA	NA	XM_001463338.1	288	Leishmania infantum JPCM5 conserved hypothetical protein partial mRNA	XP_001463375.1	95	conserved hypothetical protein	XP_001463375.1	XP_001463375.1	1e-64	Trypanosoma equiperdum	zf-Tim10_DDP	0.0001	hypothetical protein LOTGIDRAFT_214257	0.26	Mizuhopecten yessoensis	LEM	0.13	Glycoprotein	0.042	Bovine ephemeral fever virus (strain BB7721)	XP_001463375.1	NR	XM_001463338.1	266.36	450.61	358.485	8.48577	115.43	160.43
XM_001463343.1	LINJ_08_0400	XM_001463343.1	-3.13681	-0.564176		XM_001463343.1	18.345	32.8833	33.4433	36.28	43.1733	43.4267		XM_001463343.1	XP_001463380.1	Unknown product	uk		NA	NA	XM_001463343.1	5661	Leishmania infantum JPCM5 conserved hypothetical protein partial mRNA	XP_001463380.1	1886	conserved hypothetical protein	XP_001463380.1	XP_001463380.1	0	Leptomonas pyrrhocoris	CEP63	0.011		NA		TOPEUc	0.85	Myosin-11	0.024	Gallus gallus	XP_001463380.1	NR	XM_001463343.1	17.88	18.81	18.345	4.19731	35.74	33.06
XM_001463348.1	LINJ_08_0460	XM_001463348.1	1.67837	0.473659		XM_001463348.1	160.63	140.923	115.273	123.383	112.653	112.097		XM_001463348.1	XP_001463385.1	glutaredoxin-3-like - probable fragment	uc	REFSEQ-INVERTEBRATE	2e-31	49.7	XM_001463348.1	543	Leishmania infantum JPCM5 putative signal peptidase type I partial mRNA	XP_001463385.1	180	putative signal peptidase type I	XP_001463385.1	XP_001463385.1	4e-129	Angomonas deanei	Peptidase_S24	2e-08	signal peptidase complex catalytic subunit SEC11A	9e-49	Myzus persicae	JAB_MPN	3.3	Signal peptidase complex catalytic subunit SEC11A	7e-46	Mus musculus	XP_001463385.1	NR	XM_001463348.1	152.91	168.35	160.63	7.3276	110.9	141.97
XM_001463352.1	LINJ_08_0510	XM_001463352.1	-1.94075	-1.16651		XM_001463352.1	18.22	48.8367	66.2033	51.17	61.7933	59.4633		XM_001463352.1	XP_001463389.1	Unknown product	uk		NA	NA	XM_001463352.1	1089	Leishmania infantum JPCM5 hypothetical protein, unknown function partial mRNA	XP_001463389.1	362	hypothetical protein, unknown function	XP_001463389.1	XP_001463389.1	0	Leishmania panamensis	Auxin_inducible	0.44		NA		WHEP-TRS	8		NA		XP_001463389.1	NR	XM_001463352.1	12.07	24.37	18.22	4.18745	33.89	65.2
XM_001463354.1	LINJ_08_0530	XM_001463354.1	-4.02397	-0.221288		XM_001463354.1	16.695	26.1067	24.06	26.5767	32.1033	32.5933		XM_001463354.1	XP_001463391.1	conserved hypothetical protein (Leishmania infantum JPCM5) CAM72173.2 conserved hypothetical protein (Leishmania infantum JPCM5) SOX69552.1	prot	NR	0	100	XM_001463354.1	6987	Leishmania infantum JPCM5 conserved hypothetical protein partial mRNA	XP_001463391.1	2328	conserved hypothetical protein	XP_001463391.1	XP_001463391.1	0	Bodo saltans	Kelch_1	0.3		NA		S_TKc	0.001		NA		XP_001463391.1	NR	XM_001463354.1	15.28	18.11	16.695	4.06134	25.83	21
XM_001463355.1	LINJ_08_0540	XM_001463355.1	-3.98101	-0.161846		XM_001463355.1	17.19	27.88	23.5767	29.1633	30.13	31.0867		XM_001463355.1	XP_001463392.1	hypotheticalprotein-conserved	uc	NR	0	83.4	XM_001463355.1	6339	Leishmania infantum JPCM5 putative protein kinase partial mRNA	XP_001463392.1	2112	putative protein kinase	XP_001463392.1	XP_001463392.1	0	Trypanosoma cruzi	Pkinase	4e-22		NA		S_TKc	3e-27		NA		XP_001463392.1	NR	XM_001463355.1	15.46	18.92	17.19	4.1035	22.71	24.11
XM_001463357.1	LINJ_08_0560	XM_001463357.1	-2.65867	0.906442		XM_001463357.1	51.03	34.0067	36.86	38.2433	31.4867	32.4467		XM_001463357.1	XP_001463394.1	Unknown product	uk		NA	NA	XM_001463357.1	1467	Leishmania infantum JPCM5 cyclopropane-fatty-acyl-phospholipid syntahse partial mRNA	XP_001463394.1	488	cyclopropane-fatty-acyl-phospholipid syntahse	XP_001463394.1	XP_001463394.1	0	Phytomonas sp. isolate EM1	CMAS	7e-91	uncharacterized protein LOC109044442	5e-102	Folsomia candida	rADc	5e-07	Cyclopropane-fatty-acyl-phospholipid synthase	2e-126	Escherichia coli (strain K12)	XP_001463394.1	NR	XM_001463357.1	52.04	50.02	51.03	5.67327	28.19	51.11
XM_001463358.1	LINJ_08_0570	XM_001463358.1	1.9366	0.674049		XM_001463358.1	189.175	161.857	143.623	118.453	104.12	111.167		XM_001463358.1	XP_001463395.1	proteasome regulatory non-ATP-ase subunit (Leishmaniainfantum JPCM5) XP_003858561.1 proteasome regulatory non-ATP-ase subunit	prot	NR	0	100	XM_001463358.1	1038	Leishmania infantum JPCM5 translation initiation factor-like protein partial mRNA	XP_001463395.1	345	translation initiation factor-like protein	XP_001463395.1	XP_001463395.1	0	Phytomonas sp. isolate Hart1	eIF-5_eIF-2B	8e-39	eukaryotic translation initiation factor 2 subunit 2 isoform X1	3e-22	Agrilus planipennis	eIF2B_5	2e-23	Eukaryotic translation initiation factor 2 subunit beta	2e-23	Triticum aestivum	XP_001463395.1	NR	XM_001463358.1	168.87	209.48	189.175	7.56358	137.46	158.95
XM_001463359.1	LINJ_08_0580	XM_001463359.1	0.460325	0.597931		XM_001463359.1	117.68	93.13	86.85	76.47	84.6233	83.1367		XM_001463359.1	XP_001463396.1	Unknown product	uk		NA	NA	XM_001463359.1	714	Leishmania infantum JPCM5 conserved hypothetical protein partial mRNA	XP_001463396.1	237	conserved hypothetical protein	XP_001463396.1	XP_001463396.1	3e-173	Angomonas deanei	Img2	1e-09	39S ribosomal protein L49, putative	1.4	Parasteatoda tepidariorum	COG6	1.3	Putative gamma-glutamylcyclotransferase MJ1514	1.4	Methanocaldococcus jannaschii (strain ATCC 43067 / DSM 2661 / JAL-1 / JCM 10045 / NBRC 100440)	XP_001463396.1	NR	XM_001463359.1	98.72	136.64	117.68	6.87873	96.26	96.94
XM_001463362.1	LINJ_08_0610	XM_001463362.1	-3.83771	-1.12377		XM_001463362.1	11.54	19.8067	28.6833	36.4533	45.6633	42.76		XM_001463362.1	XP_001463399.1	Unknown product	uk		NA	NA	XM_001463362.1	1551	Leishmania infantum JPCM5 hypothetical protein, unknown function partial mRNA	XP_001463399.1	516	hypothetical protein, unknown function	XP_001463399.1	XP_001463399.1	0	Leishmania major strain Friedlin	Na_trans_cytopl	1.1		NA		CoA_binding	1.8		NA		XP_001463399.1	NR	XM_001463362.1	18.37	4.71	11.54	3.52857	20.5	26.45
XM_001463363.1	LINJ_08_0620	XM_001463363.1	-0.24482	-1.63153		XM_001463363.1	25.09	75.58	95.3133	99.9233	108.06	108.003		XM_001463363.1	XP_001463400.1	Unknown product	uk		NA	NA	XM_001463363.1	432	Leishmania infantum JPCM5 hypothetical protein, unknown function partial mRNA	XP_001463400.1	143	hypothetical protein, unknown function	XP_001463400.1	XP_001463400.1	2e-101	Phytomonas sp. isolate Hart1	QCR10	0.55	solute carrier organic anion transporter family member 4A1	0.052	Drosophila sechellia	UBCc	3.6	Photosystem I P700 chlorophyll a apoprotein A1	2.2	Pinus thunbergii	XP_001463400.1	NR	XM_001463363.1	28.37	21.81	25.09	4.64904	55.88	96.57
XM_001463366.1	LINJ_08_0650	XM_001463366.1	6.98946	-1.32176		XM_001463366.1	362.72	448.27	691.8	700.497	734.793	747.27		XM_001463366.1	XP_001463403.1	Unknown product	uk		NA	NA	XM_001463366.1	903	Leishmania infantum JPCM5 hypothetical protein, unknown function partial mRNA	XP_001463403.1	300	hypothetical protein, unknown function	XP_001463403.1	XP_001463403.1	0	Geitlerinema sp. FC II	Amastin	0.038		NA		MANEC	0.83		NA		XP_001463403.1	NR	XM_001463366.1	414.97	310.47	362.72	8.50271	452.9	461.09
XM_001463367.1	LINJ_08_0660	XM_001463367.1	-0.644195	-1.0084		XM_001463367.1	31.835	68.9267	71.1967	82.4333	91.2133	84.0267		XM_001463367.1	XP_001463404.1	protein kinase (Leishmania infantum JPCM5) XP_003858539.1 serine/threonine kinase	st	NR	0	100	XM_001463367.1	891	Leishmania infantum JPCM5 hypothetical protein, unknown function partial mRNA	XP_001463404.1	296	hypothetical protein, unknown function	XP_001463404.1	XP_001463404.1	0	Crithidia sp. ATCC 30255	DnaJ	2e-18	dnaJ homolog subfamily B member 6-like	2e-09	Drosophila sechellia	DnaJ	7e-15	Chaperone protein DnaJ	6e-10	Dictyoglomus thermophilum (strain ATCC 35947 / DSM 3960 / H-6-12)	XP_001463404.1	NR	XM_001463367.1	41.77	21.9	31.835	4.99254	69.56	77.55
XM_001463368.1	LINJ_08_0670	XM_001463368.1	-2.83662	-1.6593		XM_001463368.1	11.89	24.89	42.6567	52.6467	63.3	65.1967		XM_001463368.1	XP_001463405.1	hypothetical protein LOTGIDRAFT_105990	uc	REFSEQ-INVERTEBRATE	2e-27	80.3	XM_001463368.1	4080	Leishmania infantum JPCM5 putative protein kinase partial mRNA	XP_001463405.1	1359	putative protein kinase	XP_001463405.1	XP_001463405.1	0	Leishmania infantum	Pkinase	1e-16	aurora kinase A-A	1e-10	Fopius arisanus	S_TKc	7e-20	Probable serine/threonine-protein kinase mkcF	2e-11	Dictyostelium discoideum	XP_001463405.1	NR	XM_001463368.1	11.04	12.74	11.89	3.57168	19.14	32.39
XM_001463375.1	LINJ_08_0740	XM_001463375.1	-2.39069	-0.456928		XM_001463375.1	25.8	36.31	41.92	44.74	54.7633	50.1533		XM_001463375.1	XP_001463412.1	hypothetical protein	uc	NR	0	100	XM_001463375.1	1908	Leishmania infantum JPCM5 putative tuzin partial mRNA	XP_001463412.1	635	putative tuzin	XP_001463412.1	XP_001463412.1	0	Strigomonas culicis	ATPase_2	0.056	acetylcholinesterase-like	2.9	Myzus persicae	AAA	0.051	Probable disease resistance protein At5g45490	0.56	Arabidopsis thaliana	XP_001463412.1	NR	XM_001463375.1	19.59	32.01	25.8	4.6893	31.84	37.19
XM_001463376.1	LINJ_08_0750	XM_001463376.1	2.84495	0.472223		XM_001463376.1	247.74	165.627	175.303	158.853	161.807	160.793		XM_001463376.1	XP_001463413.1	DDRGK domain	uc	PFAM	6e-18	111.1	XM_001463376.1	1029	Leishmania infantum JPCM5 putative tuzin partial mRNA	XP_001463413.1	342	putative tuzin	XP_001463413.1	XP_001463413.1	0	Leishmania braziliensis MHOM BR 75 M2904	Glyco_hydro_15	0.16	uncharacterized protein LOC106056966 isoform X4	0.92	Ceratitis capitata	LNS2	0.034	Endosialin	4.1	Mus musculus	XP_001463413.1	NR	XM_001463376.1	254.22	241.26	247.74	7.95268	150.23	166.85
XM_001463379.1	LINJ_08_0790	XM_001463379.1	-1.81023	0.0484034		XM_001463379.1	42.545	46.37	35.56	48.7433	53.6267	66.02		XM_001463379.1	XP_001463416.1	Amastin surface glycoprotein	uc	PFAM	4e-70	101.2	XM_001463379.1	582	Leishmania infantum JPCM5 amastin-like protein partial mRNA	XP_001463416.1	193	amastin-like protein	XP_001463416.1	XP_001463416.1	4e-140	Leishmania major strain Friedlin	Amastin	2e-76	uncharacterized protein LOC111029884	2	Trichinella spiralis	AgrB	0.33	Deoxyuridine 5'-triphosphate nucleotidohydrolase	4.1	Varicella-zoster virus (strain Oka vaccine)	XP_001463416.1	NR	XM_001463379.1	19.08	66.01	42.545	5.41092	22.55	49.95
XM_001463380.1	LINJ_08_0800	XM_001463380.1	3.40576	-1.46622		XM_001463380.1	92.555	227.163	244.963	227.86	284.053	299.313		XM_001463380.1	XP_001463417.1	Unknown product	uk		NA	NA	XM_001463380.1	873	Leishmania infantum JPCM5 hypothetical protein, unknown function partial mRNA	XP_001463417.1	290	hypothetical protein, unknown function	XP_001463417.1	XP_001463417.1	0	Phytomonas sp. isolate EM1	DUF1517	0.003	uncharacterized protein LOC110057888	0.024	Harpegnathos saltator	CG-1	1.7	Polyribonucleotide nucleotidyltransferase	0.088	Caulobacter sp. (strain K31)	XP_001463417.1	NR	XM_001463380.1	108.87	76.24	92.555	6.53224	211.39	259.64
XM_001463383.1	LINJ_08_0830	XM_001463383.1	-1.52227	0.920235		XM_001463383.1	71.51	52.77	53.7033	52.95	40.16	38.98		XM_001463383.1	XP_001463420.1	actin (Leishmania infantum JPCM5) XP_003858187.1 actin (Leishmania donovani) CAM65150.1 actin (Leishmania infantum JPCM5) ACS74710.1 actin	cs	NR	0	100	XM_001463383.1	1131	Leishmania infantum JPCM5 mitochondrial DNA polymerase beta partial mRNA	XP_001463420.1	376	mitochondrial DNA polymerase beta	XP_001463420.1	XP_001463420.1	0	Phytomonas sp. isolate EM1	DNA_pol_B_palm	3e-20	hypothetical protein HELRODRAFT_184959	2e-49	Anoplophora glabripennis	POLXc	2e-122	DNA polymerase beta	2e-41	Bos taurus	XP_001463420.1	NR	XM_001463383.1	89.65	53.37	71.51	6.16007	51.27	59.07
XM_001463387.1	LINJ_08_0870	XM_001463387.1	-2.23995	-1.01307		XM_001463387.1	21.35	28.6033	48.89	50.9733	67.75	67.0167		XM_001463387.1	XP_001463424.1	Unknown product	uk		NA	NA	XM_001463387.1	1860	Leishmania infantum JPCM5 putative protein kinase partial mRNA	XP_001463424.1	619	putative protein kinase	XP_001463424.1	SOX62862.1	0	Leptomonas pyrrhocoris	zf-C4_ClpX	1.3		NA		ZnF_C4	0.046		NA		XP_001463424.1	NR	XM_001463387.1	11.74	30.96	21.35	4.41616	19.83	32.29
XM_001463396.1	LINJ_08_1000	XM_001463396.1	-2.22404	0.612421		XM_001463396.1	52.215	35.26	40.3233	36.8633	45.21	44.8933		XM_001463396.1	XP_001463433.1	inositol phosphosphingolipid phospholipase C-Like (Leishmaniainfantum JPCM5) CAM65720.1 inositol phosphosphingolipid phospholipase C-Like (Leishmania	met/lipd	NR	0	100	XM_001463396.1	1962	Leishmania infantum JPCM5 putative histone deacetylase partial mRNA	XP_001463433.1	653	putative histone deacetylase	XP_001463433.1	XP_001463433.1	0	Phytomonas sp. isolate EM1	Hist_deacetyl	3e-75	histone deacetylase 6, partial	2e-33	Musca domestica	LCCL	0.066	Histone deacetylase clr3	8e-33	Schizosaccharomyces pombe (strain 972 / ATCC 24843)	XP_001463433.1	NR	XM_001463396.1	45.95	58.48	52.215	5.70639	33.71	36.1
XM_001463397.1	LINJ_08_1010	XM_001463397.1	5.71892	0.590306		XM_001463397.1	643.195	456.587	388.607	358.973	308.803	293.063		XM_001463397.1	XP_001463434.1	Ras-related GTP-binding protein C	st	SWISSP	2e-71	89.2	XM_001463397.1	1098	Leishmania infantum JPCM5 conserved hypothetical protein partial mRNA	XP_001463434.1	365	conserved hypothetical protein	XP_001463434.1	XP_001463434.1	0	Strigomonas culicis	Phostensin	0.1	IQ domain-containing protein D-like	6.7	Agrilus planipennis	Hr1	0.01	DNA-directed RNA polymerase subunit beta	1.8	Alcanivorax borkumensis (strain ATCC 700651 / DSM 11573 / NCIMB 13689 / SK2)	XP_001463434.1	NR	XM_001463397.1	651.82	634.57	643.195	9.32911	434.67	428.68
XM_001463408.1	LINJ_08_1120	XM_001463408.1	-2.68657	-0.931071		XM_001463408.1	18.68	27.9833	41.9367	46.21	52.6333	59.45		XM_001463408.1	XP_001463445.1	hypothetical protein	uc	NR	0	100	XM_001463408.1	1185	Leishmania infantum JPCM5 conserved hypothetical protein partial mRNA	XP_001463445.1	394	conserved hypothetical protein	XP_001463445.1	XP_001463445.1	0	Phytomonas sp. isolate Hart1	Androgen_recep	0.02	C-type lectin domain family 4 member A-like isoform X3	0.36	Hyalella azteca	COG6	0.99	DNA mismatch repair protein Mlh3	2.7	Homo sapiens	XP_001463445.1	NR	XM_001463408.1	24.7	12.66	18.68	4.22342	29.2	35.58
XM_001463414.1	LINJ_08_1280	XM_001463414.1	10.5878	-0.450587		XM_001463414.1	1812.86	1654.3	1770.94	1557	1407.89	1411.82		XM_001463414.1	XP_001463451.1	hypothetical protein	uc	NR	0	100	XM_001463414.1	1332	Leishmania infantum JPCM5 beta tubulin partial mRNA	XP_001463451.1	443	beta tubulin	XP_001463451.1	XP_001463451.1	0	Leishmania braziliensis MHOM BR 75 M2904	Tubulin	6e-62	hypothetical protein LOTGIDRAFT_223043	0	Acanthaster planci	Tubulin	3e-59	Tubulin beta chain	0	Leishmania mexicana	XP_001463451.1	NR	XM_001463414.1	1798.69	1827.02	1812.86	10.824	1850.61	1617.42
XM_001463415.1	LINJ_08_1290	XM_001463415.1	13.9512	-1.0599		XM_001463415.1	3696.93	4957.41	4875.21	4365.16	3647.91	3678.89		XM_001463415.1	XP_001463452.1	beta tubulin (Leishmania infantum JPCM5) XP_001683152.1 beta tubulin (Leishmania major strain Friedlin) CAJ05136.1 beta tubulin (Leishmania major	cs	NR	0	100	XM_001463415.1	1332	Leishmania infantum JPCM5 beta tubulin partial mRNA	XP_001463452.1	443	beta tubulin	XP_001463452.1	XP_001463452.1	0	Leishmania major	Tubulin	2e-62	hypothetical protein LOTGIDRAFT_223043	0	Nematostella vectensis	Tubulin	3e-59	Tubulin beta chain	0	Leishmania mexicana	XP_001463452.1	NR	XM_001463415.1	3505.51	3888.34	3696.93	11.8521	5519.99	4836.1
XM_001463421.1	LINJ_09_0010	XM_001463421.1	1.07978	0.817285		XM_001463421.1	160.23	127.263	86.93	89.6033	89.7633	98.8033		XM_001463421.1	XP_001463458.1	40S ribosomal protein S23 (Leishmania major strain Friedlin) XP_001683059.1 40S ribosomal protein S23 (Leishmania major strain	ps	NR	3e-100	100	XM_001463421.1	435	Leishmania infantum JPCM5 conserved hypothetical protein partial mRNA	XP_001463458.1	144	conserved hypothetical protein	XP_001463458.1	XP_001463458.1	3e-97	Bodo saltans	Tropomyosin	0.15	testis-expressed protein 9-like isoform X4	0.032	Centruroides sculpturatus	FCD	0.83	Testis-expressed protein 9	0.59	Mus musculus	XP_001463458.1	NR	XM_001463421.1	93.64	226.82	160.23	7.324	83.01	143.45
XM_001463422.1	LINJ_09_0020	XM_001463422.1	0.584115	0.727516		XM_001463422.1	140.495	79.7033	90.86	75.5433	91.8067	89.6033		XM_001463422.1	XP_001463459.1	Organic solute transporter Ostalpha	tr	PFAM	7e-89	102.7	XM_001463422.1	1122	Leishmania infantum JPCM5 conserved hypothetical protein partial mRNA	XP_001463459.1	373	conserved hypothetical protein	XP_001463459.1	XP_001463459.1	0	Trypanosoma theileri	ANAPC4_WD40	0.015	WD repeat-containing protein 74	6e-38	Loa loa	WD40	0.26	WD repeat-containing protein 74	5e-26	Bos taurus	XP_001463459.1	NR	XM_001463422.1	142.99	138	140.495	7.13437	77.6	82.53
XM_001463423.1	LINJ_09_0030	XM_001463423.1	7.85712	0.0554135		XM_001463423.1	986.035	792.393	710.62	663.09	627.263	653.27		XM_001463423.1	XP_001463460.1	thioredoxin (Leishmania infantum JPCM5) XP_003857840.1 thioredoxin	detox/ox	NR	3e-74	100	XM_001463423.1	324	Leishmania infantum JPCM5 conserved hypothetical protein partial mRNA	XP_001463460.1	107	conserved hypothetical protein	XP_001463460.1	XP_001681164.1	2e-75	Angomonas deanei	Lipoxygenase	0.53	uncharacterized protein LOC108070768	4.2	Drosophila kikkawai	Sec63	0.8	Inner membrane protein YjjP	2.2	Shigella flexneri	XP_001463460.1	NR	XM_001463423.1	829.99	1142.08	986.035	9.9455	817.49	720.67
XM_001463424.1	LINJ_09_0040	XM_001463424.1	-0.614663	0.834375		XM_001463424.1	95.99	64.73	60.4533	62.7533	60.1233	56.8267		XM_001463424.1	XP_001463461.1	metallo-peptidase Clan MG	pm/protease	NR	0	100	XM_001463424.1	1860	Leishmania infantum JPCM5 conserved hypothetical protein partial mRNA	XP_001463461.1	619	conserved hypothetical protein	XP_001463461.1	XP_001463461.1	0	Phytomonas sp. isolate EM1	HisKA_2	0.51	laminin subunit alpha	1	Nilaparvata lugens	HTH_XRE	0.61	Pre-mRNA-processing factor 39	0.51	Saccharomyces cerevisiae (strain ATCC 204508 / S288c)	XP_001463461.1	NR	XM_001463424.1	85.56	106.42	95.99	6.58481	66.42	69.19
XM_001463427.1	LINJ_09_0070	XM_001463427.1	1.87153	0.819852		XM_001463427.1	197.4	177.317	123.05	115.313	107.377	98.86		XM_001463427.1	XP_001463464.1	cytochrome c1 heme protein	met/energy	NR	0	100	XM_001463427.1	777	Leishmania infantum JPCM5 putative endonuclease III partial mRNA	XP_001463464.1	258	putative endonuclease III	XP_001463464.1	XP_001463464.1	0	Trypanosoma cruzi cruzi	HhH-GPD	3e-34	endonuclease III-like protein 1 isoform X4	8e-76	Anoplophora glabripennis	ENDO3c	8e-48	Endonuclease III-like protein 1	4e-71	Gallus gallus	XP_001463464.1	NR	XM_001463427.1	209.61	185.19	197.4	7.62498	213.48	147.15
XM_001463428.1	LINJ_09_0080	XM_001463428.1	9.33428	-1.8274		XM_001463428.1	555.845	1109.48	1286.24	1251.99	1495.28	1633.67		XM_001463428.1	XP_001463465.1	Peptidyl-tRNA hydrolase PTH2	ps	PFAM	8e-40	115.7	XM_001463428.1	396	Leishmania infantum JPCM5 putative RNA-binding protein 5 partial mRNA	XP_001463465.1	131	putative RNA-binding protein 5	XP_001463465.1	XP_001463465.1	5e-92	Phytomonas sp. isolate EM1	RRM_1	2e-20	CUGBP Elav-like family member 3-A isoform X1	1e-14	Drosophila virilis	RRM	1e-26	Sex-lethal homolog	1e-14	Megaselia scalaris	XP_001463465.1	NR	XM_001463428.1	642.41	469.28	555.845	9.11854	1012.37	1278.51
XM_001463432.1	LINJ_09_0120	XM_001463432.1	-0.638106	0.763547		XM_001463432.1	94.625	53.5133	70.3833	67.28	59.39	55.27		XM_001463432.1	XP_001463469.1	Unknown product	uk		NA	NA	XM_001463432.1	1749	Leishmania infantum JPCM5 calmodulin-like protein containing EF hand domain partial mRNA	XP_001463469.1	582	calmodulin-like protein containing EF hand domain	XP_001463469.1	XP_001463469.1	0	Strigomonas culicis	EF-hand_7	4e-13	myosin heavy chain, striated muscle-like	3.1	Amphimedon queenslandica	HTH_LACI	0.002	Myosin-7	0.39	Homo sapiens	XP_001463469.1	NR	XM_001463432.1	100.36	88.89	94.625	6.56415	49.78	59.13
XM_001463435.1	LINJ_09_0150	XM_001463435.1	-5.03532	0.92964		XM_001463435.1	25.93	14.43	15.35	16.9867	22.1967	21.4067		XM_001463435.1	XP_001463472.1	importin-5-like	uc	REFSEQ-INVERTEBRATE	9e-63	90.4	XM_001463435.1	3255	Leishmania infantum JPCM5 putative kinesin partial mRNA	XP_001463472.1	1084	putative kinesin	XP_001463472.1	XP_001463472.1	0	Angomonas deanei	Kinesin	4e-99	chromosome-associated kinesin KIF4-like	3e-57	Acanthaster planci	KISc	5e-93	Chromosome-associated kinesin KIF4	3e-57	Xenopus laevis	XP_001463472.1	NR	XM_001463435.1	18.6	33.26	25.93	4.69655	17.59	13.52
XM_001463437.1	LINJ_09_0170	XM_001463437.1	1.79824	-7.57736		XM_001463437.1	0	286.767	749.27	449.33	351.907	370.207		XM_001463437.1	XP_001463474.1	Unknown product	uk		NA	NA	XM_001463437.1	375	Leishmania infantum JPCM5 microtubule associated protein-like protein partial mRNA	XP_001463474.1	124	microtubule associated protein-like protein	XP_001463474.1	XP_001463474.1	1e-82	Leishmania major strain Friedlin	Atg8	8e-06	putative gaba(A) receptor-associated protein	3e-08	Stylophora pistillata	Germane	0.54	Gamma-aminobutyric acid receptor-associated protein-like 2	3e-07	Rattus norvegicus	XP_001463474.1	NR	XM_001463437.1	0	0	0	#NUM!	0	675.22
XM_001463438.1	LINJ_09_0180	XM_001463438.1	6.66522	-2.24713		XM_001463438.1	163.51	538.187	950.313	947.677	640.113	529.27		XM_001463438.1	XP_001463475.1	Unknown product	uk		NA	NA	XM_001463438.1	405	Leishmania infantum JPCM5 putative ATG8/AUT7/APG8/PAZ2 (ATG8C.1), partial mRNA	XP_001463475.1	134	putative ATG8/AUT7/APG8/PAZ2	XP_001463475.1	XP_001463475.1	1e-90	Leishmania major strain Friedlin	Atg8	1e-05	gamma-aminobutyric acid receptor-associated protein-like 2	8e-08	Limulus polyphemus	Germane	0.78	Gamma-aminobutyric acid receptor-associated protein-like 2	6e-07	Rattus norvegicus	XP_001463475.1	NR	XM_001463438.1	131.03	195.99	163.51	7.35324	451.07	450.18
XM_001463439.1	LINJ_09_0190	XM_001463439.1	3.29574	-8.49454		XM_001463439.1	0	410.477	953.827	1070.02	732.927	595.843		XM_001463439.1	XP_001463476.1	microtubule associated protein-like protein (Leishmania infantumJPCM5) CAM65839.1 microtubule associated protein-like protein (Leishmania infantum	cs	NR	1e-82	100	XM_001463439.1	375	Leishmania infantum JPCM5 microtubule associated protein-like protein partial mRNA	XP_001463476.1	124	microtubule associated protein-like protein	XP_001463476.1	XP_001463476.1	3e-83	Leishmania major strain Friedlin	Atg8	8e-06	gamma-aminobutyric acid receptor-associated protein-like 2	3e-08	Trichoplax adhaerens	Germane	0.55	Gamma-aminobutyric acid receptor-associated protein-like 2	3e-07	Rattus norvegicus	XP_001463476.1	NR	XM_001463439.1	0	0	0	#NUM!	633.23	224.5
XM_001463443.1	LINJ_09_0230	XM_001463443.1	1.15147	-0.80698		XM_001463443.1	66.855	101.907	125.04	129.19	135.497	135.467		XM_001463443.1	XP_001463480.1	serine/threonine-protein phosphatase PP1 (Leishmaniainfantum JPCM5) CBZ08978.1 serine/threonine-protein phosphatase PP1 (Leishmania	st	NR	0	100	XM_001463443.1	918	Leishmania infantum JPCM5 conserved hypothetical protein partial mRNA	XP_001463480.1	305	conserved hypothetical protein	XP_001463480.1	XP_001463480.1	0	Phytomonas sp. isolate Hart1	DUF4586	2e-29		NA		BING4CT	0.29	UPF0602 protein C4orf47 homolog	1e-07	Danio rerio	XP_001463480.1	NR	XM_001463443.1	66.02	67.69	66.855	6.06296	91.04	128.22
XM_001463448.1	LINJ_09_0280	XM_001463448.1	-1.47001	-2.13621		XM_001463448.1	14.48	36.26	58.95	79.39	107.673	113.183		XM_001463448.1	XP_001463485.1	Dynein regulatory complex subunit 7	cs	SWISSP	2e-86	107.1	XM_001463448.1	2760	Leishmania infantum JPCM5 conserved hypothetical protein partial mRNA	XP_001463485.1	919	conserved hypothetical protein	XP_001463485.1	XP_001463485.1	0	Leishmania mexicana MHOM GT 2001 U1103	DUF1191	0.076		NA		Cache_2	0.23		NA		XP_001463485.1	NR	XM_001463448.1	14.36	14.6	14.48	3.85599	32.18	36.25
XM_001463450.1	LINJ_09_0300	XM_001463450.1	-0.909945	-1.1512		XM_001463450.1	27.78	54.7933	72.87	83.6667	82.74	84.2833		XM_001463450.1	XP_001463487.1	phosphoglycan beta 1	met/carb	NR	0	100	XM_001463450.1	2982	Leishmania infantum JPCM5 conserved hypothetical protein partial mRNA	XP_001463487.1	993	conserved hypothetical protein	XP_001463487.1	SOX62943.1	0	Leptomonas seymouri	Menin	0.027		NA		CHASE	0.075		NA		XP_001463487.1	NR	XM_001463450.1	28.53	27.03	27.78	4.79597	53.59	63.64
XM_001463452.1	LINJ_09_0320	XM_001463452.1	-3.91893	-0.180985		XM_001463452.1	18.115	24.35	26.3167	27.5867	30.79	35.3133		XM_001463452.1	XP_001463489.1	Protein SDA1 homolog	uc	SWISSP	2e-105	78.7	XM_001463452.1	2628	Leishmania infantum JPCM5 conserved hypothetical protein partial mRNA	XP_001463489.1	875	conserved hypothetical protein	XP_001463489.1	XP_001463489.1	0	Leptomonas seymouri	zf-RING_2	3e-11		NA		RING	3e-07		NA		XP_001463489.1	NR	XM_001463452.1	17.45	18.78	18.115	4.17911	26.81	26.95
XM_001463457.1	LINJ_09_0440	XM_001463457.1	-5.30078	-0.38646		XM_001463457.1	10.515	14.42	19.1933	19.96	23.3567	25.7133		XM_001463457.1	XP_001463494.1	Unknown product	uk		NA	NA	XM_001463457.1	5940	Leishmania infantum JPCM5 conserved hypothetical protein partial mRNA	XP_001463494.1	1979	conserved hypothetical protein	XP_001463494.1	XP_001463494.1	0	Leptomonas pyrrhocoris	Viral_DNA_bp	0.73		NA		B12-binding_2	1.7		NA		XP_001463494.1	NR	XM_001463457.1	13.52	7.51	10.515	3.39438	15.68	15.34
XM_001463458.1	LINJ_09_0450	XM_001463458.1	-2.09496	1.01342		XM_001463458.1	70.175	31.53	43.9867	46.74	35.5567	40.3167		XM_001463458.1	XP_001463495.1	calpain-like cysteine peptidase	pm/protease	NR	0	100	XM_001463458.1	1410	Leishmania infantum JPCM5 putative protein kinase partial mRNA	XP_001463495.1	469	putative protein kinase	XP_001463495.1	XP_001463495.1	0	Leptomonas pyrrhocoris	Pkinase	3e-42		NA		S_TKc	3e-57	Serine/threonine-protein kinase AFC3	2e-68	Arabidopsis thaliana	XP_001463495.1	NR	XM_001463458.1	82.34	58.01	70.175	6.13289	43.17	25.43
XM_001463459.1	LINJ_09_0460	XM_001463459.1	-1.90912	1.06934		XM_001463459.1	68.23	45.31	54.29	46.9733	33.7967	31.9233		XM_001463459.1	XP_001463496.1	Unknown product	uk		NA	NA	XM_001463459.1	1434	Leishmania infantum JPCM5 putative protein kinase partial mRNA	XP_001463496.1	477	putative protein kinase	XP_001463496.1	XP_001463496.1	0	Leishmania panamensis	Pkinase	7e-43		NA		S_TKc	6e-58	Serine/threonine-protein kinase AFC3	1e-68	Arabidopsis thaliana	XP_001463496.1	NR	XM_001463459.1	36.99	99.47	68.23	6.09233	35.13	54.5
XM_001463460.2	LINJ_09_0470	XM_001463460.2	-4.37164	-0.0394864		XM_001463460.2	17.855	18.9233	20.4367	24.6	29.64	32.1133		XM_001463460.2	XP_001463497.2	hypothetical protein	uc	NR	0	100	XM_001463460.2	3015	Leishmania infantum JPCM5 putative tyrosine phosphatase partial mRNA	XP_001463497.2	1004	putative tyrosine phosphatase	XP_001463497.2	XP_001463497.2	0	Trypanosoma rangeli SC58	DSPn	2e-23		NA		DSPc	1e-09	Dual specificity protein phosphatase CDC14A	2e-21	Homo sapiens	XP_001463497.2	NR	XM_001463460.2	17.12	18.59	17.855	4.15826	16.67	18.99
XM_001463461.1	LINJ_09_0480	XM_001463461.1	-1.67863	-0.835079		XM_001463461.1	25.9	42.48	62.1567	62.7667	65.0367	60.32		XM_001463461.1	XP_001463498.1	elongation factor Tu (Leishmania infantum JPCM5) CBZ08563.1 elongation factor Tu (Leishmania infantum JPCM5) SOX64463.1	ps	NR	0	100	XM_001463461.1	1404	Leishmania infantum JPCM5 conserved hypothetical protein partial mRNA	XP_001463498.1	467	conserved hypothetical protein	XP_001463498.1	XP_001463498.1	0	Trypanosoma cruzi	Plus-3	7e-14		NA		Plus3	1e-08	Kinesin-like protein KIN-7M, chloroplastic	2e-07	Arabidopsis thaliana	XP_001463498.1	NR	XM_001463461.1	38.68	13.12	25.9	4.69488	45.71	42
XM_001463465.1	LINJ_09_0520	XM_001463465.1	-0.399483	-1.12201		XM_001463465.1	33.325	65.1467	86.0133	84.39	96.8567	100.243		XM_001463465.1	XP_001463502.1	Unknown product	uk		NA	NA	XM_001463465.1	1959	Leishmania infantum JPCM5 putative serine/threonine protein phosphatase partial mRNA	XP_001463502.1	652	putative serine/threonine protein phosphatase	XP_001463502.1	XP_001463502.1	0	Strigomonas culicis	Metallophos	3e-10		NA		PP2Ac	7e-66	Serine/threonine-protein phosphatase BSL2	2e-42	Arabidopsis thaliana	XP_001463502.1	NR	XM_001463465.1	42.85	23.8	33.325	5.05853	54.4	77.3
XM_001463468.1	LINJ_09_0550	XM_001463468.1	-2.57695	-0.228088		XM_001463468.1	27.93	33.84	38.3067	41.0967	49.0667	46.8133		XM_001463468.1	XP_001463505.1	Na/H antiporter-like protein (Leishmania infantum JPCM5) CAM68202.1 Na/H antiporter-like protein (Leishmania infantum JPCM5) SOX65441.1	tr	NR	0	100	XM_001463468.1	4518	Leishmania infantum JPCM5 conserved hypothetical protein partial mRNA	XP_001463505.1	1505	conserved hypothetical protein	XP_001463505.1	XP_001463505.1	0	Trypanosoma grayi	CALCOCO1	0.009		NA		EH	0.58	Tegument protein UL14 homolog	0.63	Equine herpesvirus 1 (strain V592)	XP_001463505.1	NR	XM_001463468.1	24.52	31.34	27.93	4.80374	32.12	34.1
XM_001463471.1	LINJ_09_0580	XM_001463471.1	0.292023	-0.932349		XM_001463471.1	47.72	75.9733	96.8167	103.34	110.527	120.547		XM_001463471.1	XP_001463508.1	MCM2/3/5 family	uc	PFAM	1e-105	114.4	XM_001463471.1	2994	Leishmania infantum JPCM5 putative leucine-rich repeat protein partial mRNA	XP_001463508.1	997	putative leucine-rich repeat protein	XP_001463508.1	XP_001463508.1	0	Trypanosoma congolense IL3000	DUF812	0.036		NA		BRLZ	0.004	Uncharacterized F-box/LRR-repeat protein C02F5.7	1e-06	Caenorhabditis elegans	XP_001463508.1	NR	XM_001463471.1	56.82	38.62	47.72	5.57652	77.96	77.32
XM_001463472.1	LINJ_09_0590	XM_001463472.1	-2.17733	-0.970744		XM_001463472.1	20.125	39.9433	49.1733	53.8267	56.6233	61.2233		XM_001463472.1	XP_001463509.1	Unknown product	uk		NA	NA	XM_001463472.1	3330	Leishmania infantum JPCM5 hypothetical protein, unknown function partial mRNA	XP_001463509.1	1109	hypothetical protein, unknown function	XP_001463509.1	XP_001463509.1	0	Leptomonas pyrrhocoris	pKID	0.12		NA		CDT1	4.6		NA		XP_001463509.1	NR	XM_001463472.1	24.53	15.72	20.125	4.33092	39.19	37.82
XM_001463478.1	LINJ_09_0420	XM_001463478.1	-1.76623	-0.373227		XM_001463478.1	31.695	50.4767	51.8367	48.0333	60.12	56.43		XM_001463478.1	XP_001463515.1	Unknown product	uk		NA	NA	XM_001463478.1	1866	Leishmania infantum JPCM5 putative drug resistence protein partial mRNA	XP_001463515.1	621	putative drug resistence protein	XP_001463515.1	XP_001463515.1	0	Strigomonas culicis	MFS_1	8e-11		NA		BTAD	0.83	Inorganic phosphate transporter PHO84	0.017	Saccharomyces cerevisiae (strain ATCC 204508 / S288c)	XP_001463515.1	NR	XM_001463478.1	26.75	36.64	31.695	4.98618	42.48	37.43
XM_001463483.1	LINJ_09_0630	XM_001463483.1	-1.88747	-0.677174		XM_001463483.1	22.43	64.7567	59.93	62.1233	45.2067	44.7267		XM_001463483.1	XP_001463520.1	Unknown product	uk		NA	NA	XM_001463483.1	858	Leishmania infantum JPCM5 surface antigen-like protein partial mRNA	XP_001463520.1	285	surface antigen-like protein	XP_001463520.1	XP_001463520.1	0	Leptomonas seymouri	LRR_8	0.037		NA		LRR_SD22	0.19	Surface membrane glycoprotein GP46/M-2	1e-25	Leishmania amazonensis	XP_001463520.1	NR	XM_001463483.1	35.71	9.15	22.43	4.48736	46.89	60.78
XM_001463484.1	LINJ_09_0640	XM_001463484.1	-1.68336	-0.563769		XM_001463484.1	32.655	36.3333	52.1767	56.4233	68.3	69.31		XM_001463484.1	XP_001463521.1	Unknown product	uk		NA	NA	XM_001463484.1	2991	Leishmania infantum JPCM5 putative ATP-dependent DNA helicase partial mRNA	XP_001463521.1	996	putative ATP-dependent DNA helicase	XP_001463521.1	XP_001463521.1	0	Trypanosoma cruzi	UvrD-helicase	2e-42		NA		AAA	0.22	ATP-dependent DNA helicase Rep	1e-34	Haemophilus influenzae (strain ATCC 51907 / DSM 11121 / KW20 / Rd)	XP_001463521.1	NR	XM_001463484.1	32.5	32.81	32.655	5.02923	39.62	41.89
XM_001463486.1	LINJ_09_0660	XM_001463486.1	-0.428539	-0.656294		XM_001463486.1	43.485	64.2933	79.05	79.3067	85.55	91.1167		XM_001463486.1	XP_001463523.1	Centrosomal protein of 164 kDa - probable fragment	uc	SWISSP	4e-21	5.3	XM_001463486.1	2913	Leishmania infantum JPCM5 conserved hypothetical protein partial mRNA	XP_001463523.1	970	conserved hypothetical protein	XP_001463523.1	XP_001463523.1	0	Leptomonas pyrrhocoris	PRKCSH-like	2e-07		NA		LDLa	0.0003	Glucosidase 2 subunit beta	0.013	Bos taurus	XP_001463523.1	NR	XM_001463486.1	37.59	49.38	43.485	5.44245	64.18	63.98
XM_001463487.1	LINJ_09_0670	XM_001463487.1	-4.25739	-0.592403		XM_001463487.1	12.305	25.0533	23.5567	27.5033	31.39	32.8533		XM_001463487.1	XP_001463524.1	Unknown product	uk		NA	NA	XM_001463487.1	1971	Leishmania infantum JPCM5 conserved hypothetical protein partial mRNA	XP_001463524.1	656	conserved hypothetical protein	XP_001463524.1	XP_001463524.1	0	Trypanosoma congolense IL3000	HasA	0.32		NA		Catalase	3.3	30S ribosomal protein S3	0.99	Psychrobacter arcticus (strain DSM 17307 / 273-4)	XP_001463524.1	NR	XM_001463487.1	17.34	7.27	12.305	3.62117	27.95	21.06
XM_001463488.2	LINJ_09_0680	XM_001463488.2	-3.73739	-0.406489		XM_001463488.2	16.65	27.2867	25.7367	32.59	35.9633	35.5567		XM_001463488.2	XP_001463525.2	hypothetical protein	uc	NR	0	100	XM_001463488.2	3225	Leishmania infantum JPCM5 conserved hypothetical protein partial mRNA	XP_001463525.2	1074	LOW QUALITY PROTEIN: conserved hypothetical protein	XP_001463525.2	XP_001463525.2	0	Leptomonas seymouri	PH	1e-09		NA		PH	3e-12	Serine/threonine-protein kinase pakC	0.005	Dictyostelium discoideum	XP_001463525.2	NR	XM_001463488.2	15.97	17.33	16.65	4.05745	28.86	28.4
XM_001463489.1	LINJ_09_0690	XM_001463489.1	1.58437	-0.679872		XM_001463489.1	82.105	120.527	136.997	142.777	143.243	148.367		XM_001463489.1	XP_001463526.1	hypothetical protein	uc	NR	0	100	XM_001463489.1	1503	Leishmania infantum JPCM5 putative Zinc finger DHHC domain containing transmembrane protein partial mRNA	XP_001463526.1	500	putative Zinc finger DHHC domain containing transmembrane protein	XP_001463526.1	XP_001463526.1	0	Strigomonas culicis	zf-DHHC	1e-25		NA		NMU	0.18	Probable protein S-acyltransferase 17	7e-22	Arabidopsis thaliana	XP_001463526.1	NR	XM_001463489.1	88.7	75.51	82.105	6.3594	128.55	109.5
XM_001463492.1	LINJ_09_0720	XM_001463492.1	1.99602	0.437552		XM_001463492.1	174.305	148.493	142.623	131.193	125.653	114.707		XM_001463492.1	XP_001463529.1	vacuolar ATP synthase subunit (Leishmania infantum JPCM5) CBZ08440.1 vacuolar ATP synthase subunit (Leishmania infantum JPCM5)	met/energy	NR	6e-96	100	XM_001463492.1	417	Leishmania infantum JPCM5 putative prefoldin subunit 2 partial mRNA	XP_001463529.1	138	putative prefoldin subunit 2	XP_001463529.1	XP_001463529.1	3e-96	Trypanosoma theileri	Prefoldin_2	8e-15		NA		B12-binding_2	0.084	Prefoldin subunit 2	2e-26	Homo sapiens	XP_001463529.1	NR	XM_001463492.1	268.36	80.25	174.305	7.44547	129.22	160.07
XM_001463493.1	LINJ_09_0730	XM_001463493.1	-1.91965	0.715159		XM_001463493.1	58.315	47.5	38.98	37.3967	46.4667	48.2133		XM_001463493.1	XP_001463530.1	Domain of unknown function	uc	PFAM	5e-35	100	XM_001463493.1	1113	Leishmania infantum JPCM5 conserved hypothetical protein partial mRNA	XP_001463530.1	370	conserved hypothetical protein	XP_001463530.1	XP_001463530.1	0	Strigomonas culicis	CBP_BcsN	0.54		NA		SAF	0.23	Ketol-acid reductoisomerase (NADP(+))	0.45	Bordetella petrii (strain ATCC BAA-461 / DSM 12804 / CCUG 43448)	XP_001463530.1	NR	XM_001463493.1	58.89	57.74	58.315	5.8658	31.32	52.05
XM_001463495.1	LINJ_09_0750	XM_001463495.1	-0.818908	-0.995785		XM_001463495.1	29.095	68.8967	77.47	84.72	75.1033	72.9133		XM_001463495.1	XP_001463532.1	hypothetical protein	uc	NR	0	100	XM_001463495.1	1548	Leishmania infantum JPCM5 conserved hypothetical protein partial mRNA	XP_001463532.1	515	conserved hypothetical protein	XP_001463532.1	XP_001463532.1	0	Strigomonas culicis	UDPG_MGDP_dh_C	0.087		NA		UDPG_MGDP_dh_C	0.001	Serine/threonine-protein kinase ATG1	8.3	Debaryomyces hansenii (strain ATCC 36239 / CBS 767 / JCM 1990 / NBRC 0083 / IGC 2968)	XP_001463532.1	NR	XM_001463495.1	20.45	37.74	29.095	4.8627	64.05	65.87
XM_001463501.1	LINJ_09_0810	XM_001463501.1	-4.56921	-0.129813		XM_001463501.1	15.27	19.8033	20.4767	22.8967	28.7867	28.37		XM_001463501.1	XP_001463538.1	N-terminal region of Chorein or VPS13	uc	PFAM	2e-19	95.4	XM_001463501.1	16383	Leishmania infantum JPCM5 conserved hypothetical protein partial mRNA	XP_001463538.1	5460	conserved hypothetical protein	XP_001463538.1	XP_001463538.1	0	Leptomonas pyrrhocoris	HAP1_N	0.1		NA		SFM	0.91		NA		XP_001463538.1	NR	XM_001463501.1	15.05	15.49	15.27	3.93263	20.64	17.66
XM_001463507.1	LINJ_09_0870	XM_001463507.1	-0.804168	0.656623		XM_001463507.1	81.875	62.1033	55.06	58.74	59.0633	61.92		XM_001463507.1	XP_001463544.1	Unknown product	uk		NA	NA	XM_001463507.1	1593	Leishmania infantum JPCM5 conserved hypothetical protein partial mRNA	XP_001463544.1	530	conserved hypothetical protein	XP_001463544.1	XP_001463544.1	0	Trypanosoma grayi	AAA	0.001		NA		AAA	6e-08	Torsin-4A	0.001	Xenopus tropicalis	XP_001463544.1	NR	XM_001463507.1	65.42	98.33	81.875	6.35535	60.92	63.08
XM_001463508.1	LINJ_09_0880	XM_001463508.1	-0.892983	0.666524		XM_001463508.1	82.1	57.9133	49.2467	57.2433	60.6067	64.2667		XM_001463508.1	XP_001463545.1	Protein CHROMATIN REMODELING 24 - probable fragment	nr	SWISSP	1e-78	57	XM_001463508.1	2331	Leishmania infantum JPCM5 DEAD/DEAH box helicase-like protein partial mRNA	XP_001463545.1	776	DEAD/DEAH box helicase-like protein	XP_001463545.1	XP_001463545.1	0	Trypanosoma rangeli SC58	DEAD	4e-24		NA		DEXDc	7e-23	DEAD-box ATP-dependent RNA helicase 39	2e-23	Oryza sativa subsp. japonica	XP_001463545.1	NR	XM_001463508.1	80.49	83.71	82.1	6.35931	64.72	60.64
XM_001463509.1	LINJ_09_0890	XM_001463509.1	0.391818	0.828904		XM_001463509.1	131.61	88.7833	87.87	74.5667	74.59	77.1433		XM_001463509.1	XP_001463546.1	prostaglandin E synthase 2	uc	REFSEQ-INVERTEBRATE	2e-12	83.8	XM_001463509.1	1197	Leishmania infantum JPCM5 conserved hypothetical protein partial mRNA	XP_001463546.1	398	conserved hypothetical protein	XP_001463546.1	XP_001463546.1	0	Trypanosoma equiperdum	UPF0160	2e-172		NA		DnaG_DnaB_bind	0.41	UPF0160 protein C27H6.8	3e-99	Caenorhabditis elegans	XP_001463546.1	NR	XM_001463509.1	141.13	122.09	131.61	7.04013	72.18	97.02
XM_001463515.2	LINJ_09_0950	XM_001463515.2	1.98179	-1.64431		XM_001463515.2	53.035	137.463	166	194.463	201.13	194.587		XM_001463515.2	XP_001463552.2	Coatomer subunit gamma-2	uc	SWISSP	1e-171	102.1	XM_001463515.2	2601	Leishmania infantum JPCM5 polyubiquitin partial mRNA	XP_001463552.2	866	polyubiquitin	XP_001463552.2	XP_001463552.2	0	Aedes aegypti	Ribosomal_L40e	2e-30		NA		UBQ	1e-30	Polyubiquitin-A	0	Caenorhabditis elegans	XP_001463552.2	NR	XM_001463515.2	64.33	41.74	53.035	5.72887	132.48	131.46
XM_001463516.1	LINJ_09_0960	XM_001463516.1	1.19117	0.551936		XM_001463516.1	150.42	99.75	116.687	98.4667	109.913	94.45		XM_001463516.1	XP_001463553.1	N-glycosidase YbiA	met/carb	SWISSP	3e-19	94.3	XM_001463516.1	561	Leishmania infantum JPCM5 putative ef-hand protein 5 partial mRNA	XP_001463553.1	186	putative ef-hand protein 5	XP_001463553.1	XP_001463553.1	4e-132	Phytomonas sp. isolate EM1	EF-hand_6	0.0003		NA		EFh	0.001	EF-hand protein 5	9e-107	Leishmania tarentolae	XP_001463553.1	NR	XM_001463516.1	93.3	207.54	150.42	7.23285	129.96	99.47
XM_001463521.2	LINJ_09_1010	XM_001463521.2	-2.35361	0.733926		XM_001463521.2	50.97	38.0133	40.6133	39.1733	37.89	36.8		XM_001463521.2	XP_001463558.2	Unknown product	uk		NA	NA	XM_001463521.2	1851	Leishmania infantum JPCM5 conserved hypothetical protein partial mRNA	XP_001463558.2	616	conserved hypothetical protein	XP_001463558.2	XP_001463558.2	0	Trypanosoma cruzi marinkellei	Nup160	0.44		NA		ALBUMIN	0.45	Exportin-T	5.5	Magnaporthe oryzae (strain 70-15 / ATCC MYA-4617 / FGSC 8958)	XP_001463558.2	NR	XM_001463521.2	45.53	56.41	50.97	5.67158	33.88	40.41
XM_001463522.1	LINJ_09_1020	XM_001463522.1	5.23538	0.846745		XM_001463522.1	613.765	433.153	343.877	312.333	251.193	217.187		XM_001463522.1	XP_001463559.1	histone-binding protein RBBP4	uc	REFSEQ-INVERTEBRATE	8e-10	40.7	XM_001463522.1	1362	Leishmania infantum JPCM5 elongation factor-1 gamma (EF1G), partial mRNA	XP_001463559.1	453	elongation factor-1 gamma	XP_001463559.1	XP_001463559.1	0	Leptomonas pyrrhocoris	EF1G	2e-54		NA		IL7	2.5	Elongation factor 1-gamma	0	Trypanosoma cruzi	XP_001463559.1	NR	XM_001463522.1	621.03	606.5	613.765	9.26154	440.68	476.79
XM_001463527.1	LINJ_09_1070	XM_001463527.1	-0.310825	0.570109		XM_001463527.1	88.8	76.5133	69.8433	64.8667	68.2067	66.1233		XM_001463527.1	XP_001463564.1	atp-dependent rna helicase bel isoform x1 - probable fragment	uc	REFSEQ-INVERTEBRATE	4e-159	71.2	XM_001463527.1	1848	Leishmania infantum JPCM5 conserved hypothetical protein partial mRNA	XP_001463564.1	615	conserved hypothetical protein	XP_001463564.1	XP_001463564.1	0	Strigomonas culicis	DUF4765	1.5		NA		WWE	1.2	Proline--tRNA ligase	0.016	Leptospira biflexa serovar Patoc (strain Patoc 1 / ATCC 23582 / Paris)	XP_001463564.1	NR	XM_001463527.1	99.66	77.94	88.8	6.47249	79.86	72.99
XM_001463528.1	LINJ_09_1080	XM_001463528.1	-0.790635	-0.879567		XM_001463528.1	36.005	49.7433	68.01	72.1833	96.44	92.12		XM_001463528.1	XP_001463565.1	O-phosphoseryl-tRNA(Sec) selenium transferase	ps	SWISSP	3e-100	123	XM_001463528.1	1788	Leishmania infantum JPCM5 conserved hypothetical protein partial mRNA	XP_001463565.1	595	conserved hypothetical protein	XP_001463565.1	XP_001463565.1	0	Angomonas deanei	CDC50	4e-71		NA		FCD	1.9	ALA-interacting subunit 1	1e-32	Arabidopsis thaliana	XP_001463565.1	NR	XM_001463528.1	43.75	28.26	36.005	5.17013	56.88	55.68
XM_001463533.1	LINJ_09_1130	XM_001463533.1	3.06374	0.732192		XM_001463533.1	280.01	233.713	193.333	162.117	149.06	131.32		XM_001463533.1	XP_001463570.1	adenylosuccinate lyase (Leishmania infantum JPCM5) XP_003858107.1 adenylosuccinate lyase	uc	NR	0	100	XM_001463533.1	1440	Leishmania infantum JPCM5 putative eukaryotic translation initiation factor 2 subunit partial mRNA	XP_001463570.1	479	putative eukaryotic translation initiation factor 2 subunit	XP_001463570.1	XP_001463570.1	0	Trypanosoma congolense IL3000	eIF2_C	4e-30		NA		PHD	0.006	Eukaryotic translation initiation factor 2 subunit 3	4e-173	Danio rerio	XP_001463570.1	NR	XM_001463533.1	260.13	299.89	280.01	8.12933	237.38	215.59
XM_001463534.1	LINJ_09_1140	XM_001463534.1	-3.84844	-0.454455		XM_001463534.1	15.88	23.54	29.7967	30.9633	30.2033	39.0633		XM_001463534.1	XP_001463571.1	Unknown product	uk		NA	NA	XM_001463534.1	1806	Leishmania infantum JPCM5 putative translation initiation factor EIF-2B gamma subunit partial mRNA	XP_001463571.1	601	putative translation initiation factor EIF-2B gamma subunit	XP_001463571.1	XP_001463571.1	0	Leishmania mexicana MHOM GT 2001 U1103	GTP_EFTU	4e-22		NA		PHD	0.009	Eukaryotic translation initiation factor 2 subunit 3	3e-114	Drosophila melanogaster	XP_001463571.1	NR	XM_001463534.1	26.75	5.01	15.88	3.98914	17.89	29.23
XM_001463536.2	LINJ_09_1160	XM_001463536.2	0.0572653	0.717122		XM_001463536.2	115.12	68.49	84.5133	76.7467	62.2267	80.5733		XM_001463536.2	XP_001463573.2	Unknown product	uk		NA	NA	XM_001463536.2	768	Leishmania infantum JPCM5 conserved hypothetical protein partial mRNA	XP_001463573.2	255	conserved hypothetical protein	XP_001463573.2	XP_001463573.2	0	Trypanosoma theileri	Tektin	0.008		NA		OmpH	0.51	26S proteasome regulatory subunit RPN2	0.11	Saccharomyces cerevisiae (strain ATCC 204508 / S288c)	XP_001463573.2	NR	XM_001463536.2	131.14	99.1	115.12	6.84699	64.14	78.16
XM_001463537.1	LINJ_09_1170	XM_001463537.1	-2.07581	-1.1997		XM_001463537.1	18.68	37.0567	56.6167	54.03	65.0667	66.1633		XM_001463537.1	XP_001463574.1	Unknown product	uk		NA	NA	XM_001463537.1	1377	Leishmania infantum JPCM5 conserved hypothetical protein partial mRNA	XP_001463574.1	458	conserved hypothetical protein	XP_001463574.1	XP_001463574.1	0	Trypanosoma theileri	TPH	0.02		NA		FCD	2.2		NA		XP_001463574.1	NR	XM_001463537.1	18.59	18.77	18.68	4.22342	45.33	37.43
XM_001463538.1	LINJ_09_1180	XM_001463538.1	1.42074	0.541022		XM_001463538.1	154.38	125.47	113.523	112.127	99.5967	106.1		XM_001463538.1	XP_001463575.1	hypothetical protein	uc	NR	7e-173	100	XM_001463538.1	729	Leishmania infantum JPCM5 MRP2, gBP25 partial mRNA	XP_001463575.1	242	MRP2, gBP25	XP_001463575.1	XP_001463575.1	0	Crithidia fasciculata	MRP	2e-76		NA		DAX	0.002	Adenylosuccinate lyase	0.22	Aquifex aeolicus (strain VF5)	XP_001463575.1	NR	XM_001463538.1	158.85	149.91	154.38	7.27034	108.1	138.03
XM_001463550.1	LINJ_09_1300	XM_001463550.1	-0.291162	-0.435919		XM_001463550.1	51.08	70.2967	77.8933	80.47	83.6833	88.41		XM_001463550.1	XP_001463587.1	Unknown product	uk		NA	NA	XM_001463550.1	7539	Leishmania infantum JPCM5 conserved hypothetical protein partial mRNA	XP_001463587.1	2512	conserved hypothetical protein	XP_001463587.1	XP_001463587.1	0	Leptomonas pyrrhocoris	AAA_12	3e-55		NA		AAA	0.049	Probable helicase senataxin	1e-38	Mus musculus	XP_001463587.1	NR	XM_001463550.1	48.7	53.46	51.08	5.67469	74.74	67.57
XM_001463551.1	LINJ_09_1310	XM_001463551.1	0.705518	1.03661		XM_001463551.1	164.74	99.3767	87.7833	81.1733	78.3867	79.6333		XM_001463551.1	XP_001463588.1	ADP-ribosylation factor family	uc	PFAM	2e-67	104	XM_001463551.1	555	Leishmania infantum JPCM5 conserved hypothetical protein partial mRNA	XP_001463588.1	184	conserved hypothetical protein	XP_001463588.1	XP_001463588.1	2e-134	Trypanosoma rangeli SC58	CENP-N	0.3		NA		ETF	0.88	Dual specificity protein phosphatase 12	3e-15	Rattus norvegicus	XP_001463588.1	NR	XM_001463551.1	189.19	140.29	164.74	7.36405	87.85	98.2
XM_001463554.1	LINJ_09_1340	XM_001463554.1	-0.233564	-0.604692		XM_001463554.1	44.795	86.0867	75.9267	83.3633	84.01	90.27		XM_001463554.1	XP_001463591.1	Unknown product	uk		NA	NA	XM_001463554.1	1104	Leishmania infantum JPCM5 conserved hypothetical protein partial mRNA	XP_001463591.1	367	conserved hypothetical protein	XP_001463591.1	XP_001463591.1	0	Trypanosoma theileri	DUF1481	0.091		NA		TFIIE	0.061	DNA repair protein RecO	0.38	Synechocystis sp. (strain PCC 6803 / Kazusa)	XP_001463591.1	NR	XM_001463554.1	41.6	47.99	44.795	5.48527	91.32	73.54
XM_001463555.1	LINJ_09_1350	XM_001463555.1	-2.85045	-0.470945		XM_001463555.1	22.37	30.9233	34.6467	40.3	46.8133	49.3967		XM_001463555.1	XP_001463592.1	Unknown product	uk		NA	NA	XM_001463555.1	1731	Leishmania infantum JPCM5 conserved hypothetical protein partial mRNA	XP_001463592.1	576	conserved hypothetical protein	XP_001463592.1	XP_001463592.1	0	Phytomonas sp. isolate Hart1	Kelch_5	0.38		NA		Alpha_TIF	1.2	Pecanex-like protein 2	2	Mus musculus	XP_001463592.1	NR	XM_001463555.1	21.75	22.99	22.37	4.48349	23.56	39.15
XM_001463557.1	LINJ_09_1370	XM_001463557.1	-2.34538	-2.52436		XM_001463557.1	6.815	48.1933	72.4367	72.5533	63.3667	60.2833		XM_001463557.1	XP_001463594.1	family	uc	PFAM	1e-49	127.1	XM_001463557.1	765	Leishmania infantum JPCM5 hypothetical protein, unknown function partial mRNA	XP_001463594.1	254	hypothetical protein, unknown function	XP_001463594.1	XP_001463594.1	0	Leishmania infantum	Peptidase_C97	8e-24		NA		RAB	0.43	Desumoylating isopeptidase 2	1e-13	Xenopus laevis	XP_001463594.1	NR	XM_001463557.1	13.63	0	6.815	2.76871	40.27	60.68
XM_001463559.1	LINJ_09_1390	XM_001463559.1	1.02003	-1.1261		XM_001463559.1	51.43	109.92	118.457	137.7	129.677	139.917		XM_001463559.1	XP_001463596.1	Unknown product	uk		NA	NA	XM_001463559.1	1818	Leishmania infantum JPCM5 putative paraflagellar rod component partial mRNA	XP_001463596.1	605	putative paraflagellar rod component	XP_001463596.1	XP_001463596.1	0	Phytomonas sp. isolate Hart1	Flagellar_rod	6e-105		NA		UTG	0.14	69 kDa paraflagellar rod protein	4e-05	Trypanosoma brucei brucei	XP_001463596.1	NR	XM_001463559.1	53.29	49.57	51.43	5.68454	131.06	116.15
XM_001463560.1	LINJ_09_1400	XM_001463560.1	-1.22309	-1.03392		XM_001463560.1	27.865	46.3733	61.3633	71.5733	81.99	81.7367		XM_001463560.1	XP_001463597.1	Unknown product	uk		NA	NA	XM_001463560.1	1824	Leishmania infantum JPCM5 conserved hypothetical protein partial mRNA	XP_001463597.1	607	conserved hypothetical protein	XP_001463597.1	XP_001463597.1	0	Trypanosoma grayi	DUF3491	0.37		NA		Sec7	1.4	Succinate--CoA ligase	1.3	Frankia sp. (strain EAN1pec)	XP_001463597.1	NR	XM_001463560.1	35.97	19.76	27.865	4.80038	40.49	47.78
XM_001463561.1	LINJ_09_1410	XM_001463561.1	16.6026	-1.41842		XM_001463561.1	7150.11	10567.1	10967.3	10324.4	7901.72	7208.6		XM_001463561.1	XP_001463598.1	dynein-light chain-protein (Leishmania infantum JPCM5) CAM65351.1 dynein-light chain-protein (Leishmania infantum JPCM5) SOX62417.1	cs	NR	7e-76	100	XM_001463561.1	336	Leishmania infantum JPCM5 histone H2B partial mRNA	XP_001463598.1	111	histone H2B	XP_001463598.1	XP_001463598.1	5e-74	Leishmania mexicana MHOM GT 2001 U1103	Histone	0.011		NA		H2B	6e-41	Histone H2B	1e-59	Leishmania enriettii	XP_001463598.1	NR	XM_001463561.1	7054.48	7245.75	7150.11	12.8038	10602.2	10341.2
XM_001463562.1	LINJ_09_1420	XM_001463562.1	-2.8664	1.26536		XM_001463562.1	77.77	15.2267	23.49	39.9533	42.1933	39.2167		XM_001463562.1	XP_001463599.1	Unknown product	uk		NA	NA	XM_001463562.1	579	Leishmania infantum JPCM5 conserved hypothetical protein partial mRNA	XP_001463599.1	192	conserved hypothetical protein	XP_001463599.1	XP_001463599.1	7e-143	Angomonas deanei	Vps35	0.25		NA		MutH	0.62	Putative transposase y4bF	4.6	Sinorhizobium fredii (strain NBRC 101917 / NGR234)	XP_001463599.1	NR	XM_001463562.1	44.8	110.74	77.77	6.28114	3.78	25.14
XM_001463567.1	LINJ_09_1480	XM_001463567.1	-4.18089	0.885083		XM_001463567.1	33.57	17.3067	22.4933	21.46	28.49	24.7533		XM_001463567.1	XP_001463604.1	phosphate-Repressible Phosphate Permease-like protein (Leishmaniainfantum JPCM5) CBZ08323.1 phosphate-Repressible Phosphate Permease-like protein	tr	NR	0	100	XM_001463567.1	1722	Leishmania infantum JPCM5 conserved hypothetical protein partial mRNA	XP_001463604.1	573	conserved hypothetical protein	XP_001463604.1	XP_001463604.1	0	Phytomonas sp. isolate Hart1	SET	3e-06		NA		SET	3e-06	N-lysine methyltransferase setd6	0.02	Salmo salar	XP_001463604.1	NR	XM_001463567.1	41.92	25.22	33.57	5.0691	19.39	15.03
XM_001463568.1	LINJ_09_1490	XM_001463568.1	3.23735	0.723055		XM_001463568.1	324.985	195.837	174.203	169.49	162.31	182.77		XM_001463568.1	XP_001463605.1	cytochrome b5-like protein (Leishmania infantum JPCM5) CAM65979.1 cytochrome b5-like protein (Leishmania infantum JPCM5) SOX63068.1	met/energy	NR	4e-99	100	XM_001463568.1	420	Leishmania infantum JPCM5 conserved hypothetical protein partial mRNA	XP_001463605.1	139	conserved hypothetical protein	XP_001463605.1	XP_001463605.1	3e-95	Trypanosoma cruzi cruzi	Poty_coat	0.093		NA		HMG	0.75	Chaperone protein ClpB	0.001	Vibrio cholerae serotype O1 (strain ATCC 39315 / El Tor Inaba N16961)	XP_001463605.1	NR	XM_001463568.1	275.48	374.49	324.985	8.34423	162.8	235.74
XM_001463570.1	LINJ_09_1520	XM_001463570.1	-1.89999	0.813538		XM_001463570.1	59.295	53.0767	44.6267	33.5733	42.4767	45.3033		XM_001463570.1	XP_001463607.1	eukaryotic translation initiation factor 2 subunit 1	ps	REFSEQ-INVERTEBRATE	2e-49	87.8	XM_001463570.1	1242	Leishmania infantum JPCM5 conserved hypothetical protein partial mRNA	XP_001463607.1	413	conserved hypothetical protein	XP_001463607.1	XP_001463607.1	0	Trypanosoma theileri	DnaJ	2e-08		NA		DnaJ	5e-13	Uncharacterized 19.0 kDa protein in cobS 5'region	5e-06	Pseudomonas denitrificans	XP_001463607.1	NR	XM_001463570.1	49.49	69.1	59.295	5.88984	58.5	55.25
XM_001463572.1	LINJ_09_1540	XM_001463572.1	3.24952	0.626476		XM_001463572.1	328.475	161.51	169.837	188.273	188.607	183.967		XM_001463572.1	XP_001463609.1	Protein phosphatase inhibitor	st	PFAM	1e-14	96.4	XM_001463572.1	453	Leishmania infantum JPCM5 conserved hypothetical protein partial mRNA	XP_001463609.1	150	conserved hypothetical protein	XP_001463609.1	XP_001463609.1	4e-108	Trypanosoma grayi	Rhodanese	5e-17		NA		RHOD	8e-20	Putative thiosulfate sulfurtransferase, mitochondrial	5e-14	Schizosaccharomyces pombe (strain 972 / ATCC 24843)	XP_001463609.1	NR	XM_001463572.1	309.81	347.14	328.475	8.35964	146.47	191.23
XM_001463573.1	LINJ_09_1550	XM_001463573.1	4.22555	0.137377		XM_001463573.1	300.37	296.26	290.67	231.62	238.72	220.447		XM_001463573.1	XP_001463610.1	Cytokine-induced anti-apoptosis inhibitor1	st/apoptosis	PFAM	6e-17	77.7	XM_001463573.1	360	Leishmania infantum JPCM5 conserved hypothetical protein partial mRNA	XP_001463610.1	119	conserved hypothetical protein	XP_001463610.1	XP_001463610.1	5e-83	Trypanosoma grayi	Rhodanese	2e-18		NA		RHOD	4e-25	Putative thiosulfate sulfurtransferase, mitochondrial	7e-25	Schizosaccharomyces pombe (strain 972 / ATCC 24843)	XP_001463610.1	NR	XM_001463573.1	259.14	341.6	300.37	8.2306	298.99	266.59
XM_001463577.1	LINJ_09_1590	XM_001463577.1	1.88211	0.637142		XM_001463577.1	203.145	115.507	122.997	144.077	120.427	114.34		XM_001463577.1	XP_001463614.1	Unknown product	uk		NA	NA	XM_001463577.1	366	Leishmania infantum JPCM5 conserved hypothetical protein partial mRNA	XP_001463614.1	121	conserved hypothetical protein	XP_001463614.1	XP_001463614.1	3e-83	Angomonas deanei	TSKS	0.99		NA		HECTc	1.6	Peptidase T	0.55	Lactobacillus fermentum (strain NBRC 3956 / LMG 18251)	XP_001463614.1	NR	XM_001463577.1	156.44	249.85	203.145	7.66637	128.01	113.45
XM_001463582.1	LINJ_09_1640	XM_001463582.1	0.837124	0.903181		XM_001463582.1	160.02	95.07	112.143	79.7367	79.95	85.1367		XM_001463582.1	XP_001463619.1	Unknown product	uk		NA	NA	XM_001463582.1	546	Leishmania infantum JPCM5 conserved hypothetical protein partial mRNA	XP_001463619.1	181	conserved hypothetical protein	XP_001463619.1	XP_001463619.1	1e-130	Trypanosoma theileri	DUF4257	0.038		NA		BOP1NT	2.9	Histidinol-phosphate aminotransferase	0.2	Acinetobacter baumannii (strain SDF)	XP_001463619.1	NR	XM_001463582.1	144.92	175.12	160.02	7.32211	89.72	111.14
XM_001463617.1	LINJ_10_0040	XM_001463617.1	-0.72177	0.675328		XM_001463617.1	82.025	65.4767	68.6333	59.3933	53.6867	57.75		XM_001463617.1	XP_001463654.1	TLD domain-containing protein 1-like - probable fragment	uc	REFSEQ-INVERTEBRATE	2e-20	45.5	XM_001463617.1	1092	Leishmania infantum JPCM5 thymidylate kinase-like protein partial mRNA	XP_001463654.1	363	thymidylate kinase-like protein	XP_001463654.1	XP_001463654.1	0	Phytomonas sp. isolate EM1	Thymidylate_kin	7e-16		NA		RHO	0.7	Thymidylate kinase	7e-11	Clavibacter michiganensis subsp. sepedonicus (strain ATCC 33113 / DSM 20744 / JCM 9667 / LMG 2889 / C-1)	XP_001463654.1	NR	XM_001463617.1	84.24	79.81	82.025	6.35799	62.23	68.54
XM_001463618.1	LINJ_34_2240	XM_001463618.1	11.7376	0.456802		XM_001463618.1	4240.77	2849.3	2155.37	1671.75	1573.05	1455.53		XM_001463618.1	XP_001468587.1	Unknown product	uk		NA	NA	XM_001463618.1	435	Leishmania infantum JPCM5 putative ribosomal protein l35a partial mRNA	XP_001468587.1	144	putative ribosomal protein l35a	XP_001468587.1	XP_001463655.1	2e-100	Phytomonas sp. isolate EM1	Ribosomal_L35Ae	4e-38		NA		RAN	0.92	60S ribosomal protein L35a	1e-30	Caenorhabditis elegans	XP_001468587.1	NR	XM_001463618.1	4523.62	3957.93	4240.77	12.0501	2550.81	2981.73
XM_001463619.1	LINJ_10_0060	XM_001463619.1	-0.329515	0.319121		XM_001463619.1	72.03	83.5533	80.34	77.5967	63.9667	56.7333		XM_001463619.1	XP_001463656.1	Unknown product	uk		NA	NA	XM_001463619.1	1032	Leishmania infantum JPCM5 hypothetical protein, unknown function partial mRNA	XP_001463656.1	343	hypothetical protein, unknown function	XP_001463656.1	XP_001463656.1	0	Phytomonas sp. isolate EM1	DUF3604	0.4		NA		Tubulin_C	0.33	NAD kinase	1.4	Haloarcula marismortui (strain ATCC 43049 / DSM 3752 / JCM 8966 / VKM B-1809)	XP_001463656.1	NR	XM_001463619.1	73.77	70.29	72.03	6.17053	72.03	80.63
XM_001463620.1	LINJ_10_0070	XM_001463620.1	4.25478	-2.41699		XM_001463620.1	65.185	306.777	456.6	443.703	355.757	321.367		XM_001463620.1	XP_001463657.1	Unknown product	uk		NA	NA	XM_001463620.1	1239	Leishmania infantum JPCM5 dehydrogenase-like protein partial mRNA	XP_001463657.1	412	dehydrogenase-like protein	XP_001463657.1	XP_001463657.1	0	Merops nubicus	adh_short	5e-29		NA		PKS_KR	0.0001	Retinol dehydrogenase 12	8e-34	Mus musculus	XP_001463657.1	NR	XM_001463620.1	73.13	57.24	65.185	6.02647	311.79	309.83
XM_001463621.1	LINJ_10_0080	XM_001463621.1	-0.683977	0.755565		XM_001463621.1	96.485	52.9533	54.5267	60.1633	68.8367	64.45		XM_001463621.1	XP_001463658.1	Unknown product	uk		NA	NA	XM_001463621.1	774	Leishmania infantum JPCM5 conserved hypothetical protein partial mRNA	XP_001463658.1	257	conserved hypothetical protein	XP_001463658.1	XP_001463658.1	0	Phytomonas sp. isolate EM1	SRP40_C	1e-15		NA		DM6	1.4	LisH domain-containing protein C1711.05	0.027	Schizosaccharomyces pombe (strain 972 / ATCC 24843)	XP_001463658.1	NR	XM_001463621.1	89.61	103.36	96.485	6.59223	55.6	56.32
XM_001463626.1	LINJ_10_0130	XM_001463626.1	0.41332	-1.15883		XM_001463626.1	38.73	107.4	113.177	111.947	110.173	101.487		XM_001463626.1	XP_001463663.1	pq-loop repeat-containing protein 1 isoform x1 - probable fragment	uc	REFSEQ-INVERTEBRATE	2e-17	55.7	XM_001463626.1	1110	Leishmania infantum JPCM5 conserved hypothetical protein partial mRNA	XP_001463663.1	369	conserved hypothetical protein	XP_001463663.1	XP_001463663.1	0	Phytomonas sp. isolate EM1	GREB1	0.001		NA		C345C	0.78	Formin-like protein CG32138	6.5	Drosophila melanogaster	XP_001463663.1	NR	XM_001463626.1	50.21	27.25	38.73	5.27538	97.75	103.26
XM_001463627.1	LINJ_10_0140	XM_001463627.1	-2.79847	-0.568223		XM_001463627.1	21.29	29.6	42.5733	43.8333	46.7233	44.66		XM_001463627.1	XP_001463664.1	Unknown product	uk		NA	NA	XM_001463627.1	1518	Leishmania infantum JPCM5 conserved hypothetical protein partial mRNA	XP_001463664.1	505	conserved hypothetical protein	XP_001463664.1	XP_001463664.1	0	Phytomonas sp. isolate EM1	DUF2046	7e-08		NA		Spc7	6e-05	Coiled-coil domain-containing protein 6	0.047	Mus musculus	XP_001463664.1	NR	XM_001463627.1	20.89	21.69	21.29	4.4121	29.63	33.64
XM_001463629.1	LINJ_10_0160	XM_001463629.1	1.25507	-1.0056		XM_001463629.1	57.035	133.733	134.59	127	137.493	134.85		XM_001463629.1	XP_001463666.1	Unknown product	uk		NA	NA	XM_001463629.1	717	Leishmania infantum JPCM5 putative leucine-rich repeat protein partial mRNA	XP_001463666.1	238	putative leucine-rich repeat protein	XP_001463666.1	XP_001463666.1	4e-175	Trypanosoma grayi	LRR_8	1e-08		NA		LRR	0.0006	Plant intracellular Ras-group-related LRR protein 4	3e-10	Oryza sativa subsp. japonica	XP_001463666.1	NR	XM_001463629.1	68.75	45.32	57.035	5.83378	159.62	121.53
XM_001463631.1	LINJ_10_0190	XM_001463631.1	2.12321	-0.745129		XM_001463631.1	89.88	166.447	162.903	149.54	164.653	169.81		XM_001463631.1	XP_001463668.1	Unknown product	uk		NA	NA	XM_001463631.1	666	Leishmania infantum JPCM5 conserved hypothetical protein partial mRNA	XP_001463668.1	221	conserved hypothetical protein	XP_001463668.1	XP_001463668.1	2e-161	Phytomonas sp. isolate EM1	MORN	0.003		NA		MORN	6e-05	MORN repeat-containing protein 2	5e-12	Mus musculus	XP_001463668.1	NR	XM_001463631.1	80.6	99.16	89.88	6.48993	130.19	181.51
XM_001463633.1	LINJ_10_0210	XM_001463633.1	2.67262	0.776959		XM_001463633.1	268.675	176.343	161.097	151.497	139.563	130.12		XM_001463633.1	XP_001463670.1	Unknown product	uk		NA	NA	XM_001463633.1	1422	Leishmania infantum JPCM5 putative nucleolar protein partial mRNA	XP_001463670.1	473	putative nucleolar protein	XP_001463670.1	XP_001463670.1	0	Trypanosoma grayi	Nop	3e-106		NA		NOSIC	5e-24	Nucleolar protein 56	2e-148	Schizosaccharomyces pombe (strain 972 / ATCC 24843)	XP_001463670.1	NR	XM_001463633.1	275.97	261.38	268.675	8.06972	186.95	173.62
XM_001463637.1	LINJ_10_0250	XM_001463637.1	-1.59365	-0.616968		XM_001463637.1	33.405	37.5567	45.46	55.9267	74.7033	82.33		XM_001463637.1	XP_001463674.1	phosphoglycerate kinase 1-like	st	REFSEQ-INVERTEBRATE	2e-115	102.6	XM_001463637.1	1257	Leishmania infantum JPCM5 conserved hypothetical protein partial mRNA	XP_001463674.1	418	conserved hypothetical protein	XP_001463674.1	XP_001463674.1	0	Angomonas deanei	Amastin	2e-22		NA		B3	0.56	Putative polysaccharide polymerase RC0486	1	Rickettsia conorii (strain ATCC VR-613 / Malish 7)	XP_001463674.1	NR	XM_001463637.1	28.27	38.54	33.405	5.06199	48.61	19.18
XM_001463640.1	LINJ_10_0280	XM_001463640.1	5.98809	-0.513741		XM_001463640.1	330.505	678.757	504.263	447.77	349.547	371.527		XM_001463640.1	XP_001463677.1	Unknown product	uk		NA	NA	XM_001463640.1	390	Leishmania infantum JPCM5 conserved hypothetical protein partial mRNA	XP_001463677.1	129	conserved hypothetical protein	XP_001463677.1	XP_001463677.1	2e-84	Trypanosoma cruzi cruzi	COPI_assoc	0.022		NA		Resolvase	4.7	3-dehydroquinate synthase	1.8	Methylococcus capsulatus (strain ATCC 33009 / NCIMB 11132 / Bath)	XP_001463677.1	NR	XM_001463640.1	383.19	277.82	330.505	8.36853	672.88	589.17
XM_001463642.2	LINJ_10_0300	XM_001463642.2	-3.53853	-0.0723866		XM_001463642.2	22.77	23.3233	29.8	32.5067	36.8167	34.8733		XM_001463642.2	XP_001463679.2	Vps51/Vps67	uc	PFAM	9e-13	94.1	XM_001463642.2	5937	Leishmania infantum JPCM5 conserved hypothetical protein partial mRNA	XP_001463679.2	1978	conserved hypothetical protein	XP_001463679.2	XP_001463679.2	0	Phytomonas sp. isolate EM1	CCDC106	4e-06		NA		MHC_II_beta	0.087	Electron transport complex subunit C	2.4	Pseudomonas aeruginosa (strain ATCC 15692 / DSM 22644 / CIP 104116 / JCM 14847 / LMG 12228 / 1C / PRS 101 / PAO1)	XP_001463679.2	NR	XM_001463642.2	27.05	18.49	22.77	4.50906	23.39	21.65
XM_001463643.1	LINJ_10_0310	XM_001463643.1	3.33334	0.174481		XM_001463643.1	223.405	241.833	227.197	193.367	170.763	169.373		XM_001463643.1	XP_001463680.1	Unknown product	uk		NA	NA	XM_001463643.1	1308	Leishmania infantum JPCM5 putative isocitrate dehydrogenase	XP_001463680.1	435	putative isocitrate dehydrogenase [NADP], mitochondrial precursor	XP_001463680.1	XP_001463680.1	0	Leishmania turanica	Iso_dh	5e-79		NA		AICARFT_IMPCHas	0.23	Isocitrate dehydrogenase	0	Mus musculus	XP_001463680.1	NR	XM_001463643.1	194.31	252.5	223.405	7.80352	247.11	235.74
XM_001463644.1	LINJ_10_0320	XM_001463644.1	-3.13877	0.91885		XM_001463644.1	44.405	30.1533	30.1767	28.8067	31.6233	30.3367		XM_001463644.1	XP_001463681.1	inositol polyphosphate 5-phosphatase OCRL-1 - probable fragment	uc	REFSEQ-INVERTEBRATE	8e-41	40.8	XM_001463644.1	2298	Leishmania infantum JPCM5 conserved hypothetical protein partial mRNA	XP_001463681.1	765	conserved hypothetical protein	XP_001463681.1	XP_001463681.1	0	Phytomonas sp. isolate EM1	Lebercilin	7e-05		NA		BRCT	0.0003	SMC5-SMC6 complex localization factor protein 1	0.0004	Homo sapiens	XP_001463681.1	NR	XM_001463644.1	45.55	43.26	44.405	5.47265	30.87	26.84
XM_001463646.2	LINJ_10_0340	XM_001463646.2	-2.98406	-0.311505		XM_001463646.2	22.595	33.3767	32.9367	38.05	43.5367	41.8267		XM_001463646.2	XP_001463683.2	Unknown product	uk		NA	NA	XM_001463646.2	5874	Leishmania infantum JPCM5 conserved hypothetical protein partial mRNA	XP_001463683.2	1957	conserved hypothetical protein	XP_001463683.2	XP_001463683.2	0	Trypanosoma cruzi Dm28c	FtsZ_C	0.16		NA		Tubulin_C	0.27	Protein ABHD1	0.0001	Homo sapiens	XP_001463683.2	NR	XM_001463646.2	17.73	27.46	22.595	4.49793	35.02	32.83
XM_001463650.1	LINJ_10_0380	XM_001463650.1	-1.28671	-2.31766		XM_001463650.1	9.975	84.3167	101.557	89.8333	74.98	64.9067		XM_001463650.1	XP_001463687.1	cholesterol acyltransferase	met/lipd	PFAM	1e-44	106	XM_001463650.1	2061	Leishmania infantum JPCM5 putative folate/biopterin transporter partial mRNA	XP_001463687.1	686	putative folate/biopterin transporter	XP_001463687.1	XP_001463687.1	0	Leishmania infantum	BT1	0		NA		HOX	0.22	Probable folate-biopterin transporter 2	1e-14	Arabidopsis thaliana	XP_001463687.1	NR	XM_001463650.1	9.54	10.41	9.975	3.31832	70.24	100.54
XM_001463653.1	LINJ_10_0430	XM_001463653.1	-1.09947	-0.7335		XM_001463653.1	33.54	53.68	60.4467	67.49	77.5	78.28		XM_001463653.1	XP_001463690.1	Unknown product	uk		NA	NA	XM_001463653.1	1770	Leishmania infantum JPCM5 dihydroxyacetone kinase 1-like protein partial mRNA	XP_001463690.1	589	dihydroxyacetone kinase 1-like protein	XP_001463690.1	XP_001463690.1	0	Trypanosoma theileri	Dak1	5e-108		NA		RasGAP	1	Triokinase/FMN cyclase	1e-80	Homo sapiens	XP_001463690.1	NR	XM_001463653.1	28.31	38.77	33.54	5.06781	47.05	44.48
XM_001463654.1	LINJ_10_0440	XM_001463654.1	-2.21535	-0.917862		XM_001463654.1	20.72	38.4033	48.6733	50.3833	60.56	58.38		XM_001463654.1	XP_001463691.1	Tetratricopeptide repeat protein 8	uc	SWISSP	1e-95	115.3	XM_001463654.1	1908	Leishmania infantum JPCM5 hypothetical protein partial mRNA	XP_001463691.1	635	hypothetical protein LINJ_10_0440	XP_001463691.1	XP_001463691.1	0	Leptomonas seymouri	Herpes_BLLF1	0.008		NA		PB1	0.14		NA		XP_001463691.1	NR	XM_001463654.1	24.49	16.95	20.72	4.37295	37.62	51.94
XM_001463655.1	LINJ_10_0450	XM_001463655.1	-0.562034	-1.34015		XM_001463655.1	25.37	94.1267	62.31	81.3033	93.5567	103.457		XM_001463655.1	XP_001463692.1	Ropporin-1-like protein	uc	SWISSP	3e-09	21	XM_001463655.1	486	Leishmania infantum JPCM5 hypothetical protein, unknown function partial mRNA	XP_001463692.1	161	hypothetical protein, unknown function	XP_001463692.1	XP_001463692.1	9e-114	Leishmania braziliensis MHOM BR 75 M2904	zf-C3HC4_3	0.002	uncharacterized protein LOC107044190	0.001	Lottia gigantea	AKAP_110	2.4	E3 ubiquitin-protein ligase SPL1	0.019	Arabidopsis thaliana	XP_001463692.1	NR	XM_001463655.1	32.18	18.56	25.37	4.66505	142.63	69.52
XM_001463657.1	LINJ_10_0480	XM_001463657.1	2.30531	0.612633		XM_001463657.1	231.85	146.17	108.457	140.15	156.367	147.487		XM_001463657.1	XP_001463694.1	ribosomal protein L38 (Leishmania infantum JPCM5) XP_001470560.1 ribosomal protein L38 (Leishmania infantum JPCM5) XP_001684228.1	ps	NR	8e-53	100	XM_001463657.1	252	Leishmania infantum JPCM5 hypothetical protein, unknown function partial mRNA	XP_001463694.1	83	hypothetical protein, unknown function	XP_001463694.1	XP_001463694.1	1e-54	Trypanosoma grayi	4F5	4e-06	uncharacterized protein LOC108917159	0.26	Varroa jacobsoni	RRM	0.28	Uncharacterized protein At2g23090	0.011	Arabidopsis thaliana	XP_001463694.1	NR	XM_001463657.1	227.52	236.18	231.85	7.85705	188.24	71.5
XM_001463658.1	LINJ_10_0410	XM_001463658.1	-2.95566	-0.324876		XM_001463658.1	22.57	35.1767	30.02	40.3267	41.07	45.81		XM_001463658.1	XP_001463695.1	Long chain acyl-CoA synthetase 9 chloroplastic	met/lipd	SWISSP	7e-101	93.7	XM_001463658.1	2097	Leishmania infantum JPCM5 putative folate/biopterin transporter partial mRNA	XP_001463695.1	698	putative folate/biopterin transporter	XP_001463695.1	XP_001463695.1	0	Leishmania donovani	BT1	0	phosphatidate cytidylyltransferase, photoreceptor-specific isoform X2	0.4	Nilaparvata lugens	HOX	0.51	Probable folate-biopterin transporter 2	1e-11	Arabidopsis thaliana	XP_001463695.1	NR	XM_001463658.1	27.1	18.04	22.57	4.49633	37.36	40.31
XM_001463659.1	LINJ_10_0420	XM_001463659.1	0.716404	-0.527068		XM_001463659.1	62.61	113.283	117.27	105.973	99.42	103.13		XM_001463659.1	XP_001463696.1	Unknown product	uk		NA	NA	XM_001463659.1	1977	Leishmania infantum JPCM5 putative folate/biopterin transporter (FT5), partial mRNA	XP_001463696.1	658	putative folate/biopterin transporter	XP_001463696.1	XP_001463696.1	0	Leishmania infantum JPCM5	BT1	0	uncharacterized protein LOC111035695	3.8	Cyphomyrmex costatus	Cir_N	0.68	Probable folate-biopterin transporter 2	6e-18	Arabidopsis thaliana	XP_001463696.1	NR	XM_001463659.1	58.15	67.07	62.61	5.96832	98.45	130.26
XM_001463660.2	LINJ_10_0530	XM_001463660.2	1.77115	-4.36834		XM_001463660.2	13.81	50.21	190.757	328.287	466.717	514.84		XM_001463660.2	XP_001463697.2	Unknown product	uk		NA	NA	XM_001463660.2	1797	Leishmania infantum JPCM5 GP63, leishmanolysin (GP63-4), partial mRNA	XP_001463697.2	598	GP63, leishmanolysin	XP_001463697.2	XP_001463697.2	0	Leishmania infantum JPCM5	Peptidase_M8	0	leishmanolysin-like peptidase	1e-28	Atta colombica	ZnMc	0.034	Leishmanolysin	0	Leishmania chagasi	XP_001463697.2	NR	XM_001463660.2	19.02	8.6	13.81	3.78764	33.1	53.27
XM_001463662.2	LINJ_10_0490	XM_001463662.2	8.77639	-0.52556		XM_001463662.2	731.505	2016.28	1391.26	886.04	618.15	630.18		XM_001463662.2	XP_001463699.2	Mini-chromosome maintenance replisome factor	uc	PFAM	7e-30	81.9	XM_001463662.2	1800	Leishmania infantum JPCM5 GP63, leishmanolysin (GP63-1), partial mRNA	XP_001463699.2	599	GP63, leishmanolysin	XP_001463699.2	XP_001463699.2	0	Leishmania donovani	Peptidase_M8	0	predicted protein	9e-33	Myzus persicae	ZnMc	0.036	Leishmanolysin	0	Leishmania chagasi	XP_001463699.2	NR	XM_001463662.2	574.84	888.17	731.505	9.51472	1677.87	1818.87
XM_001463663.1	LINJ_10_0510	XM_001463663.1	1.33425	-1.07473		XM_001463663.1	59.775	120.297	119.62	133.977	157.667	157.057		XM_001463663.1	XP_001463700.1	Unknown product	uk		NA	NA	XM_001463663.1	1926	Leishmania infantum JPCM5 GP63, leishmanolysin (GP63-3), partial mRNA	XP_001463700.1	641	GP63, leishmanolysin	XP_001463700.1	XP_001463700.1	0	Leishmania donovani donovani	Peptidase_M8	0	leishmanolysin-like peptidase	2e-31	Crassostrea gigas	ZnMc	0.038	Leishmanolysin	0	Leishmania tropica	XP_001463700.1	NR	XM_001463663.1	56.26	63.29	59.775	5.90147	106.28	102.62
XM_001463664.2	LINJ_10_0520	XM_001463664.2	5.32188	-2.87367		XM_001463664.2	89.435	254.53	419.95	564.393	741.733	817.063		XM_001463664.2	XP_001463701.2	Unknown product	uk		NA	NA	XM_001463664.2	2292	Leishmania infantum JPCM5 GP63, leishmanolysin (GP63-3), partial mRNA	XP_001463701.2	763	GP63, leishmanolysin	XP_001463701.2	XP_001463701.2	0	Leishmania infantum	Peptidase_M8	0	leishmanolysin-like peptidase	1e-31	Neodiprion lecontei	ZnMc	0.17	Leishmanolysin	0	Leishmania chagasi	XP_001463701.2	NR	XM_001463664.2	109.13	69.74	89.435	6.48277	215.93	276.35
XM_001463666.2	LINJ_10_0550	XM_001463666.2	-6.79214	0.98642		XM_001463666.2	13.215	11.2733	11.8567	11.75	11.5233	9.38		XM_001463666.2	XP_001463703.2	Domain Homologous to E6-AP Carboxyl Terminuswith	prot	SMART	1e-38	83.5	XM_001463666.2	20409	Leishmania infantum JPCM5 conserved hypothetical protein partial mRNA	XP_001463703.2	6802	conserved hypothetical protein	XP_001463703.2	XP_001463703.2	0	Phytomonas sp. isolate Hart1	PMG	1.1		NA		TLDc	0.16	Serine/arginine repetitive matrix protein 1	2.1	Gallus gallus	XP_001463703.2	NR	XM_001463666.2	13.35	13.08	13.215	3.7241	11.45	10.09
XM_001463670.1	LINJ_10_0590	XM_001463670.1	0.197892	-0.804109		XM_001463670.1	38.585	122.637	168.29	112.803	64.1133	63.79		XM_001463670.1	XP_001463707.1	Paraflagellar rod protein	uc	PFAM	7e-107	100.3	XM_001463670.1	3270	Leishmania infantum JPCM5 hypothetical protein, unknown function partial mRNA	XP_001463707.1	1089	hypothetical protein, unknown function	XP_001463707.1	XP_001463707.1	0	Trypanosoma theileri	DUF2612	0.03		NA		PIG-X	0.58	L-rhamnonate dehydratase	0.15	Burkholderia cenocepacia (strain HI2424)	XP_001463707.1	NR	XM_001463670.1	39.8	37.37	38.585	5.26997	107.22	162.9
XM_001463671.1	LINJ_10_0600	XM_001463671.1	-0.150236	0.605233		XM_001463671.1	93.26	86.0933	74.04	66.23	68.25	66.93		XM_001463671.1	XP_001463708.1	Programmed cell death protein 2	st/apoptosis	PFAM	4e-17	151.2	XM_001463671.1	1296	Leishmania infantum JPCM5 conserved hypothetical protein partial mRNA	XP_001463708.1	431	conserved hypothetical protein	XP_001463708.1	XP_001463708.1	0	Trypanosoma theileri	CobN-Mg_chel	0.073	protein NDNF isoform X1	3.5	Pieris rapae	STE	0.57	Ribose-phosphate pyrophosphokinase	0.073	Granulibacter bethesdensis (strain ATCC BAA-1260 / CGDNIH1)	XP_001463708.1	NR	XM_001463671.1	91.94	94.58	93.26	6.54319	91.04	95.65
XM_001463676.1	LINJ_10_0650	XM_001463676.1	0.363695	0.418822		XM_001463676.1	103.04	88.7	82.57	88.5967	80.03	83.24		XM_001463676.1	XP_001463713.1	LEM3	uc	PFAM	4e-71	111.1	XM_001463676.1	1788	Leishmania infantum JPCM5 conserved hypothetical protein partial mRNA	XP_001463713.1	595	conserved hypothetical protein	XP_001463713.1	XP_001463713.1	0	Phytomonas sp. isolate EM1	ABC1	2e-26	uncharacterized aarF domain-containing protein kinase 2-like isoform X1	1e-71	Zootermopsis nevadensis	S_TKc	0.064	Probable serine/threonine-protein kinase abkC	2e-65	Dictyostelium discoideum	XP_001463713.1	NR	XM_001463676.1	117.26	88.82	103.04	6.68706	88.95	76.31
XM_001463678.1	LINJ_10_0670	XM_001463678.1	-1.54875	-0.407839		XM_001463678.1	33.955	49.5033	55.4233	59.1767	61.2267	58.2867		XM_001463678.1	XP_001463715.1	Solute carrier	tr	PFAM	2e-54	101.3	XM_001463678.1	2271	Leishmania infantum JPCM5 conserved hypothetical protein partial mRNA	XP_001463715.1	756	conserved hypothetical protein	XP_001463715.1	XP_001463715.1	0	Strigomonas culicis		NA		NA		Glyco_25	0.71	Probable beta-glucosidase F	2	Neosartorya fumigata (strain CEA10 / CBS 144.89 / FGSC A1163)	XP_001463715.1	NR	XM_001463678.1	36.62	31.29	33.955	5.08555	48.1	55.41
XM_001463679.1	LINJ_10_0680	XM_001463679.1	-3.54078	-0.836352		XM_001463679.1	13.58	26.9333	37.34	39.1067	35.0767	38.03		XM_001463679.1	XP_001463716.1	Vacuolar transporter chaperone 1	pm	SWISSP	5e-07	97.5	XM_001463679.1	1782	Leishmania infantum JPCM5 flagellar glycoprotein-like protein partial mRNA	XP_001463716.1	593	flagellar glycoprotein-like protein	XP_001463716.1	XP_001463716.1	0	Trypanosoma theileri		NA		NA		CHK	0.55		NA		XP_001463716.1	NR	XM_001463679.1	21.08	6.08	13.58	3.76341	24.91	28.29
XM_001463683.2	LINJ_10_0720	XM_001463683.2	1.19548	0.644815		XM_001463683.2	148.96	122.11	113.87	100.447	96.36	86.8667		XM_001463683.2	XP_001463720.2	Unknown product	uk		NA	NA	XM_001463683.2	975	Leishmania infantum JPCM5 conserved hypothetical protein partial mRNA	XP_001463720.2	324	conserved hypothetical protein	XP_001463720.2	XP_001463720.2	0	Phytomonas sp. isolate Hart1	DUF441	0.053	predicted protein, partial	0.22	Nematostella vectensis	STAT_int	3.8	Ribosome-binding protein 1	0.27	Mus musculus	XP_001463720.2	NR	XM_001463683.2	116.35	181.57	148.96	7.21878	151.68	98.13
XM_001463684.1	LINJ_10_0730	XM_001463684.1	-3.27678	-0.585136		XM_001463684.1	17.995	27.3133	33.31	37.6633	38.1633	46.5867		XM_001463684.1	XP_001463721.1	Unknown product	uk		NA	NA	XM_001463684.1	1518	Leishmania infantum JPCM5 hypothetical protein, unknown function partial mRNA	XP_001463721.1	505	hypothetical protein, unknown function	XP_001463721.1	XP_001463721.1	0	Leptomonas pyrrhocoris	DUF4655	1		NA		HPT	0.4		NA		XP_001463721.1	NR	XM_001463684.1	16.71	19.28	17.995	4.16952	19.75	31.18
XM_001463687.1	LINJ_10_0760	XM_001463687.1	6.98213	-0.592837		XM_001463687.1	477.645	671.177	698.847	645.81	510.24	497.18		XM_001463687.1	XP_001463724.1	Ribosomal RNA adenine dimethylases	ps	SMART	5e-07	47.3	XM_001463687.1	1467	Leishmania infantum JPCM5 putative amino acid transporter (AAT20.1), partial mRNA	XP_001463724.1	488	putative amino acid transporter	XP_001463724.1	XP_001463724.1	0	Leishmania guyanensis	Aa_trans	1e-33	uncharacterized protein LOC100635440	3e-21	Zootermopsis nevadensis	ORANGE	3.4	Vacuolar amino acid transporter 3	2e-18	Schizosaccharomyces pombe (strain 972 / ATCC 24843)	XP_001463724.1	NR	XM_001463687.1	490.07	465.22	477.645	8.89979	671.49	639.68
XM_001463690.1	LINJ_10_0790	XM_001463690.1	2.89974	-0.311243		XM_001463690.1	144.625	241.9	168.07	182.273	191.693	172.267		XM_001463690.1	XP_001463727.1	Kinetoplast-associated protein 4	uc	SWISSP	5e-56	99.2	XM_001463690.1	378	Leishmania infantum JPCM5 conserved hypothetical protein partial mRNA	XP_001463727.1	125	conserved hypothetical protein	XP_001463727.1	XP_001463727.1	9e-88	Phytomonas sp. isolate EM1	Chal_sti_synt_N	0.8		NA		MYSc	0.63	Vacuolar protein-sorting protein BRO1	1.9	Ustilago maydis (strain 521 / FGSC 9021)	XP_001463727.1	NR	XM_001463690.1	183.45	105.8	144.625	7.17617	277.8	247.7
XM_001463695.1	LINJ_10_0840	XM_001463695.1	2.98067	0.352215		XM_001463695.1	231	198.757	185.99	160.23	166.62	164.603		XM_001463695.1	XP_001463732.1	MORN repeat-containing protein 2	uc	SWISSP	5e-12	100	XM_001463695.1	666	Leishmania infantum JPCM5 conserved hypothetical protein partial mRNA	XP_001463732.1	221	conserved hypothetical protein	XP_001463732.1	XP_001463732.1	3e-153	Trypanosoma cruzi	DFRP_C	4e-06	Transketolase, pyridine binding domain protein	4e-05	Lingula anatina	AMP_N	1.3	Zinc finger CCCH domain-containing protein 21	2e-07	Arabidopsis thaliana	XP_001463732.1	NR	XM_001463695.1	220.3	241.7	231	7.85175	196.87	183.62
XM_001463696.1	LINJ_10_0850	XM_001463696.1	-2.73938	0.690516		XM_001463696.1	42.245	38.1767	35.5267	36.32	33.0933	32.3267		XM_001463696.1	XP_001463733.1	Unknown product	uk		NA	NA	XM_001463696.1	3825	Leishmania infantum JPCM5 conserved hypothetical protein partial mRNA	XP_001463733.1	1274	conserved hypothetical protein	XP_001463733.1	XP_001463733.1	0	Leptomonas pyrrhocoris		NA		NA		Cog4	5.6		NA		XP_001463733.1	NR	XM_001463696.1	40.92	43.57	42.245	5.40071	35.81	39.56
XM_001463699.2	LINJ_10_0880	XM_001463699.2	-3.28349	-0.379707		XM_001463699.2	19.475	30.3833	33.29	35.8533	37.7267	39.0667		XM_001463699.2	XP_001463736.2	Unknown product	uk		NA	NA	XM_001463699.2	5265	Leishmania infantum JPCM5 putative protein kinase partial mRNA	XP_001463736.2	1754	putative protein kinase	XP_001463736.2	XP_001463736.2	0	Trypanosoma cruzi	Pkinase	2e-20		NA		S_TKc	2e-21	Probable serine/threonine-protein kinase fhkD	2e-08	Dictyostelium discoideum	XP_001463736.2	NR	XM_001463699.2	18.69	20.26	19.475	4.28355	30.13	29.37
XM_001463701.1	LINJ_10_0900	XM_001463701.1	3.68546	0.786616		XM_001463701.1	368.52	258.147	206.927	199.903	170.747	171.963		XM_001463701.1	XP_001463738.1	microtubule associated protein-like protein (Leishmania infantumJPCM5) XP_003858696.1 microtubule associated protein-like protein (Leishmania	cs	NR	3e-83	100	XM_001463701.1	375	Leishmania infantum JPCM5 ntf2-like partial mRNA	XP_001463738.1	124	ntf2-like	XP_001463738.1	XP_001463738.1	3e-86	Trypanosoma cruzi cruzi	NTF2	8e-24	predicted protein	6e-21	Strongylocentrotus purpuratus	AMP_N	0.03	Nuclear transport factor 2B	2e-26	Arabidopsis thaliana	XP_001463738.1	NR	XM_001463701.1	255.26	481.78	368.52	8.5256	294.84	195.97
XM_001463704.1	LINJ_10_0930	XM_001463704.1	-2.44335	-0.725541		XM_001463704.1	21.82	34.8933	42.1933	48.2267	54.3833	54.45		XM_001463704.1	XP_001463741.1	exportin T (tRNA exportin)-like protein (Leishmania infantumJPCM5) CAM65245.1 exportin T (tRNA exportin)-like protein (Leishmania infantum JPCM5)	ps	NR	0	100	XM_001463704.1	3501	Leishmania infantum JPCM5 conserved hypothetical protein partial mRNA	XP_001463741.1	1166	conserved hypothetical protein	XP_001463741.1	XP_001463741.1	0	Leptomonas pyrrhocoris	FliJ	0.008		NA		TGFB	1.3		NA		XP_001463741.1	NR	XM_001463704.1	26.73	16.91	21.82	4.44758	37.71	30.83
XM_001463705.1	LINJ_10_0940	XM_001463705.1	4.57092	0.484493		XM_001463705.1	417.44	324.623	280.52	254.423	238.883	234.277		XM_001463705.1	XP_001463742.1	Unknown product	uk		NA	NA	XM_001463705.1	480	Leishmania infantum JPCM5 putative FKBP-type peptidyl-prolyl cis-trans isomerase partial mRNA	XP_001463742.1	159	putative FKBP-type peptidyl-prolyl cis-trans isomerase	XP_001463742.1	XP_001463742.1	1e-115	Phytomonas sp. isolate Hart1	FKBP_C	2e-35	uncharacterized protein LOC111363728	3e-32	Musca domestica	DM9	0.11	Macrophage infectivity potentiator	2e-38	Trypanosoma cruzi	XP_001463742.1	NR	XM_001463705.1	400.84	434.04	417.44	8.70543	362.57	282.77
XM_001463707.1	LINJ_10_0960	XM_001463707.1	2.95128	0.398662		XM_001463707.1	229.995	213.033	169.103	177.497	155.157	154.29		XM_001463707.1	XP_001463744.1	Unknown product	uk		NA	NA	XM_001463707.1	627	Leishmania infantum JPCM5 putative small GTP-binding protein Rab11 (Rab11), partial mRNA	XP_001463744.1	208	putative small GTP-binding protein Rab11	XP_001463744.1	XP_001463744.1	8e-155	Trypanosoma vivax Y486	Ras	4e-81	conserved hypothetical protein	5e-70	Anoplophora glabripennis	RAB	4e-88	GTP-binding protein ypt3	3e-69	Schizosaccharomyces pombe (strain 972 / ATCC 24843)	XP_001463744.1	NR	XM_001463707.1	266.33	193.66	229.995	7.84546	215.56	236.52
XM_001463710.1	LINJ_10_1010	XM_001463710.1	-1.72579	-0.42991		XM_001463710.1	32.17	44.4867	52.8	57.8433	57.21	58.7667		XM_001463710.1	XP_001463747.1	Leucine rich repeat	uc	PFAM	1e-16	100	XM_001463710.1	4002	Leishmania infantum JPCM5 conserved hypothetical protein partial mRNA	XP_001463747.1	1333	conserved hypothetical protein	XP_001463747.1	XP_001463747.1	0	Angomonas deanei	Herpes_BLLF1	7e-05		NA		SAR	0.18		NA		XP_001463747.1	NR	XM_001463710.1	32.29	32.05	32.17	5.00764	41.72	44.54
XM_001463715.2	LINJ_10_1060	XM_001463715.2	-3.00192	-1.67338		XM_001463715.2	10.185	32.8	38.9433	44.8367	60.2033	57.65		XM_001463715.2	XP_001463752.2	Unknown product	uk		NA	NA	XM_001463715.2	1851	Leishmania infantum JPCM5 hypothetical protein, unknown function partial mRNA	XP_001463752.2	616	hypothetical protein, unknown function	XP_001463752.2	XP_001463752.2	0	Leptomonas pyrrhocoris	DUF2181	0.26	glutamate receptor-like isoform X2	0.38	Zootermopsis nevadensis	RRM_1	1.7	50S ribosomal protein L3	2.9	Methanosaeta harundinacea (strain 6Ac)	XP_001463752.2	NR	XM_001463715.2	6.75	13.62	10.185	3.34837	36.87	29.14
XM_001463717.2	LINJ_10_1100	XM_001463717.2	-2.24267	-0.77669		XM_001463717.2	22.415	37.5433	48.3467	47.1267	57.5967	58.5833		XM_001463717.2	XP_001463754.2	Protein CIA1	uc	SWISSP	3e-62	110	XM_001463717.2	1188	Leishmania infantum JPCM5 putative carrier protein partial mRNA	XP_001463754.2	395	putative carrier protein	XP_001463754.2	XP_001463754.2	0	Trypanosoma theileri	Mito_carr	3e-07	calcium-binding mitochondrial carrier protein Aralar1-like	2e-14	Leptinotarsa decemlineata	RES	2.9	Mitochondrial substrate carrier family protein J	3e-15	Dictyostelium discoideum	XP_001463754.2	NR	XM_001463717.2	16.42	28.41	22.415	4.48639	32.35	51.61
XM_001463718.1	LINJ_10_1110	XM_001463718.1	-1.56507	1.02698		XM_001463718.1	72	62.0267	52.0867	41.0767	41.3233	38.65		XM_001463718.1	XP_001463755.1	3'-nucleotidase/nuclease (Leishmania infantum JPCM5) CBZ08427.1 3'-nucleotidase/nuclease (Leishmania infantum JPCM5) SOX63421.1	met/nuc	NR	0	100	XM_001463718.1	1149	Leishmania infantum JPCM5 RNA-binding protein-like protein partial mRNA	XP_001463755.1	382	RNA-binding protein-like protein	XP_001463755.1	XP_001463755.1	0	Phytomonas sp. isolate EM1	RRM_1	2e-09	nucleolar phosphoprotein	2e-10	Mizuhopecten yessoensis	RRM	6e-13	MKI67 FHA domain-interacting nucleolar phosphoprotein-like	2e-05	Xenopus tropicalis	XP_001463755.1	NR	XM_001463718.1	65.35	78.65	72	6.16993	38.62	68.08
XM_001463724.1	LINJ_10_1170	XM_001463724.1	-3.53981	-0.350558		XM_001463724.1	19.1	25.39	27.9067	33.1533	39.9667	38.15		XM_001463724.1	XP_001463761.1	bromodomain - probable fragment	uc	PFAM	4e-12	73.8	XM_001463724.1	1959	Leishmania infantum JPCM5 conserved hypothetical protein partial mRNA	XP_001463761.1	652	conserved hypothetical protein	XP_001463761.1	XP_001463761.1	0	Angomonas deanei	NDK	0.003	nucleoside diphosphate kinase homolog 5-like, partial	0.0001	Mizuhopecten yessoensis	NDK	0.01	Thioredoxin domain-containing protein 3	9e-09	Rattus norvegicus	XP_001463761.1	NR	XM_001463724.1	25.39	12.81	19.1	4.2555	23.45	30.55
XM_001463726.1	LINJ_10_1190	XM_001463726.1	1.16993	-0.714395		XM_001463726.1	59.74	161.84	147.12	129.343	99.1367	106.27		XM_001463726.1	XP_001463763.1	mitochondrial RNA editing ligase 1 (Leishmania infantum JPCM5) XP_003857874.1 mitochondrial RNA editing ligase 1 (Leishmania donovani) CAM65212.1	met/energy	NR	0	100	XM_001463726.1	1275	Leishmania infantum JPCM5 conserved hypothetical protein partial mRNA	XP_001463763.1	424	conserved hypothetical protein	XP_001463763.1	XP_001463763.1	0	Phytomonas sp. isolate EM1	DUF4411	0.061	ankyrin repeat domain-containing protein 13D	1.6	Stomoxys calcitrans	ADEAMc	0.59	Uncharacterized mitochondrial carrier C19G12.05	1.9	Schizosaccharomyces pombe (strain 972 / ATCC 24843)	XP_001463763.1	NR	XM_001463726.1	58.19	61.29	59.74	5.90063	164.48	162
XM_001463727.1	LINJ_10_1200	XM_001463727.1	-0.182146	0.470089		XM_001463727.1	89.095	72.6367	75.9267	73.6567	70.1833	69.1767		XM_001463727.1	XP_001463764.1	Unknown product	uk		NA	NA	XM_001463727.1	1572	Leishmania infantum JPCM5 conserved hypothetical protein partial mRNA	XP_001463764.1	523	conserved hypothetical protein	XP_001463764.1	XP_001463764.1	0	Strigomonas culicis	LsmAD	7e-19	ataxin-2 isoform X2	6e-09	Monomorium pharaonis	Amelogenin	0.001	PAB1-binding protein 1	4e-15	Saccharomyces cerevisiae (strain ATCC 204508 / S288c)	XP_001463764.1	NR	XM_001463727.1	78.44	99.75	89.095	6.47727	68.94	73.47
XM_001463729.2	LINJ_10_1220	XM_001463729.2	-3.29994	-0.249359		XM_001463729.2	21.215	29.1867	32.27	33.79	39.66	37.3533		XM_001463729.2	XP_001463766.2	Unknown product	uk		NA	NA	XM_001463729.2	4584	Leishmania infantum JPCM5 conserved hypothetical protein partial mRNA	XP_001463766.2	1527	conserved hypothetical protein	XP_001463766.2	XP_001463766.2	0	Phytomonas sp. isolate EM1	Amelogenin	0.21	erythroid differentiation-related factor 1	9e-13	Neodiprion lecontei	H2A	0.69	Erythroid differentiation-related factor 1	2e-05	Pongo abelii	XP_001463766.2	NR	XM_001463729.2	22.85	19.58	21.215	4.40701	27.4	30.52
XM_001463734.1	LINJ_10_1270	XM_001463734.1	-2.9281	2.18685		XM_001463734.1	96.265	32.77	31.18	30.1	22.9267	19.3433		XM_001463734.1	XP_001463771.1	Unknown product	uk		NA	NA	XM_001463734.1	423	Leishmania infantum JPCM5 conserved hypothetical protein partial mRNA	XP_001463771.1	140	conserved hypothetical protein	XP_001463771.1	XP_001463771.1	1e-95	Trypanosoma cruzi	Nterm_IS4	0.5	putative fatty acyl-CoA reductase CG8306	6.8	Leptinotarsa decemlineata	DZF	0.023		NA		XP_001463771.1	NR	XM_001463734.1	136.36	56.17	96.265	6.58894	34.54	38.26
XM_001463740.1	LINJ_10_1350	XM_001463740.1	-0.803908	0.974141		XM_001463740.1	97.4	58.2467	64.2867	61.2067	51.9033	49.2267		XM_001463740.1	XP_001463777.1	RNA-binding protein 5-like protein (Leishmania infantum JPCM5) XP_003858689.1 RNA-binding protein 5-like protein (Leishmania donovani) CAM65832.1	tm	NR	4e-178	100	XM_001463740.1	738	Leishmania infantum JPCM5 hypothetical protein partial mRNA	XP_001463777.1	245	hypothetical protein LINJ_10_1350	XP_001463777.1	XP_001463777.1	0	Phytomonas sp. isolate Hart1	zinc-ribbon_6	0.017	receptor-type tyrosine-protein phosphatase kappa isoform X3	6.6	Trichogramma pretiosum	Fapy_DNA_glyco	0.043	3-dehydroquinate synthase	0.11	Acinetobacter baylyi (strain ATCC 33305 / BD413 / ADP1)	XP_001463777.1	NR	XM_001463740.1	85.38	109.42	97.4	6.60585	36.44	59.62
XM_001463744.1	LINJ_10_1390	XM_001463744.1	1.5284	-0.621675		XM_001463744.1	87.79	100.727	127.16	159.15	147.333	142.957		XM_001463744.1	XP_001463781.1	Unknown product	uk		NA	NA	XM_001463744.1	957	Leishmania infantum JPCM5 conserved hypothetical protein partial mRNA	XP_001463781.1	318	conserved hypothetical protein	XP_001463781.1	XP_001463781.1	0	Leptomonas pyrrhocoris	DUF1861	9e-169	predicted protein	0.82	Nematostella vectensis	INB	0.98	N-acetyl-gamma-glutamyl-phosphate reductase	0.24	Thermotoga neapolitana (strain ATCC 49049 / DSM 4359 / NS-E)	XP_001463781.1	NR	XM_001463744.1	90.9	84.68	87.79	6.45598	119.83	102.99
XM_001463748.1	LINJ_10_1430	XM_001463748.1	1.11832	-0.729673		XM_001463748.1	69.23	107.433	105.857	126.137	133.233	143.22		XM_001463748.1	XP_001463785.1	RNA-binding protein (Leishmania infantum JPCM5) XP_003858181.1 RNA-binding protein	tm	NR	0	100	XM_001463748.1	936	Leishmania infantum JPCM5 conserved hypothetical protein partial mRNA	XP_001463785.1	311	conserved hypothetical protein	XP_001463785.1	XP_001463785.1	0	Leishmania braziliensis MHOM BR 75 M2904	DUF1861	8e-170	prolow-density lipoprotein receptor-related protein 1-like	2.9	Pediculus humanus corporis	INB	0.12	Enolase	0.64	Lactobacillus acidophilus (strain ATCC 700396 / NCK56 / N2 / NCFM)	XP_001463785.1	NR	XM_001463748.1	69.58	68.88	69.23	6.11333	79.67	103.7
XM_001463750.1	LINJ_10_1450	XM_001463750.1	2.59961	-1.57684		XM_001463750.1	53.295	311.827	250.84	211.613	169.957	159.787		XM_001463750.1	XP_001463787.1	Gamma-glutamyl phosphate reductase	uc	SWISSP	8e-47	78	XM_001463750.1	1980	Leishmania infantum JPCM5 putative pteridine transporter partial mRNA	XP_001463787.1	659	putative pteridine transporter	XP_001463787.1	XP_001463787.1	0	Leptomonas pyrrhocoris	BT1	3e-135	neuronal acetylcholine receptor subunit alpha-7-like	9.6	Tetranychus urticae	TOP1Ac	0.071	Probable folate-biopterin transporter 2	2e-17	Arabidopsis thaliana	XP_001463787.1	NR	XM_001463750.1	63.52	43.07	53.295	5.73593	262.06	325.99
XM_001463751.1	LINJ_10_1460	XM_001463751.1	0.508833	-0.552023		XM_001463751.1	59.11	104.32	97.6467	98.5233	108.873	100.017		XM_001463751.1	XP_001463788.1	Unknown product	uk		NA	NA	XM_001463751.1	1185	Leishmania infantum JPCM5 putative fatty acid desaturase partial mRNA	XP_001463788.1	394	putative fatty acid desaturase	XP_001463788.1	XP_001463788.1	0	Leishmania donovani	FA_desaturase	2e-17	delta(12) fatty acid desaturase-like	2e-88	Exaiptasia pallida	SecA_DEAD	0.85	Delta(12) fatty acid desaturase	3e-100	Mortierella alpina	XP_001463788.1	NR	XM_001463751.1	54.9	63.32	59.11	5.88533	94.08	111.05
XM_001463769.1	LINJ_11_0030	XM_001463769.1	1.68286	0.320888		XM_001463769.1	152.025	131.74	115.057	112.633	129.97	125.737		XM_001463769.1	XP_001463806.1	mRNA export factor-like	tm	REFSEQ-INVERTEBRATE	4e-34	85.9	XM_001463769.1	924	Leishmania infantum JPCM5 conserved hypothetical protein partial mRNA	XP_001463806.1	307	conserved hypothetical protein	XP_001463806.1	XP_001463806.1	0	Trypanosoma cruzi cruzi	Hexapep	0.008	gamma carbonic anhydrase 2, mitochondrial-like	3e-21	Hyalella azteca	PROF	0.39	Gamma carbonic anhydrase 2, mitochondrial	2e-27	Arabidopsis thaliana	XP_001463806.1	NR	XM_001463769.1	152.89	151.16	152.025	7.24816	129.08	135.84
XM_001463770.1	LINJ_11_0040	XM_001463770.1	2.62199	-1.07971		XM_001463770.1	95.665	146.41	177.45	205.337	223.783	223.993		XM_001463770.1	XP_001463807.1	Chain A Coproporphyrinogen III oxidase from Leishmania donovani 3EJO_B Chain B	met/int	NR	0	97	XM_001463770.1	906	Leishmania infantum JPCM5 ATP-binding cassette protein subfamily H, member 1 (putative ABCH1), partial mRNA	XP_001463807.1	301	ATP-binding cassette protein subfamily H, member 1	XP_001463807.1	XP_001463807.1	0	Strigomonas culicis	ABC_tran	7e-41	uncharacterized protein LOC111363688	2e-55	Drosophila ficusphila	AAA	1e-06	ABC transporter H family member 2	5e-97	Dictyostelium discoideum	XP_001463807.1	NR	XM_001463770.1	96.83	94.5	95.665	6.57992	147.45	138.97
XM_001463772.1	LINJ_11_0060	XM_001463772.1	-1.30125	-0.673143		XM_001463772.1	33.035	50.1633	53.1567	59.1667	79.17	76.7233		XM_001463772.1	XP_001463809.1	hypothetical protein	uc	NR	0	100	XM_001463772.1	3372	Leishmania infantum JPCM5 putative protein kinase partial mRNA	XP_001463809.1	1123	putative protein kinase	XP_001463809.1	XP_001463809.1	0	Leptomonas seymouri	Pkinase	2e-41	eukaryotic translation initiation factor 2-alpha kinase 4-like	2e-36	Neodiprion lecontei	S_TKc	1e-48	eIF-2-alpha kinase GCN2	1e-34	Arabidopsis thaliana	XP_001463809.1	NR	XM_001463772.1	27.8	38.27	33.035	5.04592	56.17	45.79
XM_001463776.1	LINJ_11_0100	XM_001463776.1	2.16975	0.197834		XM_001463776.1	160.795	156.603	149.213	147.47	129.213	135.27		XM_001463776.1	XP_001463813.1	Unknown product	uk		NA	NA	XM_001463776.1	1425	Leishmania infantum JPCM5 putative seryl-tRNA synthetase partial mRNA	XP_001463813.1	474	putative seryl-tRNA synthetase	XP_001463813.1	XP_001463813.1	0	Trypanosoma cruzi cruzi	tRNA-synt_2b	4e-46	seryl-tRNA synthetase	2e-165	Cephus cinctus	HSA	0.4	Serine--tRNA ligase, cytoplasmic	2e-160	Cricetulus griseus	XP_001463813.1	NR	XM_001463776.1	158.93	162.66	160.795	7.32908	165.36	161.79
XM_001463781.1	LINJ_11_0150	XM_001463781.1	-4.21931	0.990969		XM_001463781.1	32.325	21.7167	21.84	24.4967	22.7933	20.6767		XM_001463781.1	XP_001463818.1	exoribonuclease 2 (Leishmania infantum JPCM5) CAM72881.1 exoribonuclease 2 (Leishmania infantum JPCM5) SOX70037.1	met/nuc	NR	0	100	XM_001463781.1	2643	Leishmania infantum JPCM5 conserved hypothetical protein partial mRNA	XP_001463818.1	880	conserved hypothetical protein	XP_001463818.1	XP_001463818.1	0	Angomonas deanei	Herpes_BLLF1	0.002		NA		OmpH	2.9		NA		XP_001463818.1	NR	XM_001463781.1	39.31	25.34	32.325	5.01458	19.13	21.8
XM_001463782.1	LINJ_11_0160	XM_001463782.1	-3.1532	-0.293734		XM_001463782.1	22.175	29.26	32.0133	35.3033	39.61	44.7367		XM_001463782.1	XP_001463819.1	splicing factor 3B subunit 1 (Leishmania infantum JPCM5) CAM69498.1 splicing factor 3B subunit 1 (Leishmania infantum JPCM5)	tm	NR	0	100	XM_001463782.1	3084	Leishmania infantum JPCM5 conserved hypothetical protein partial mRNA	XP_001463819.1	1027	conserved hypothetical protein	XP_001463819.1	XP_001463819.1	0	Strigomonas culicis	Sec15	0.011	exocyst complex component 6	4e-15	Apis mellifera	AdoHcyase_NAD	0.46	Exocyst complex component 6	8e-13	Canis lupus familiaris	XP_001463819.1	NR	XM_001463782.1	21.65	22.7	22.175	4.47086	27.91	33.24
XM_001463784.1	LINJ_11_0180	XM_001463784.1	-0.822501	0.743064		XM_001463784.1	83.69	63.6167	60.5	56.4433	51.1367	61.35		XM_001463784.1	XP_001463821.1	Unknown product	uk		NA	NA	XM_001463784.1	591	Leishmania infantum JPCM5 conserved hypothetical protein partial mRNA	XP_001463821.1	196	conserved hypothetical protein	XP_001463821.1	XP_001463821.1	3e-143	Phytomonas sp. isolate EM1	PUA	9e-13	malignant T-cell-amplified sequence 1 homolog	2e-55	Papilio polytes	PUA	7e-10	Malignant T-cell-amplified sequence 1	4e-49	Xenopus tropicalis	XP_001463821.1	NR	XM_001463784.1	81.07	86.31	83.69	6.38698	62.65	46.54
XM_001463786.1	LINJ_11_0200	XM_001463786.1	-0.426757	0.830324		XM_001463786.1	99.515	73.0433	66.7567	62.69	56.56	63.82		XM_001463786.1	XP_001463823.1	Dual specificity protein phosphatase 12 - probable fragment	st	SWISSP	3e-15	38.3	XM_001463786.1	555	Leishmania infantum JPCM5 conserved hypothetical protein partial mRNA	XP_001463823.1	184	conserved hypothetical protein	XP_001463823.1	XP_001463823.1	1e-127	Phytomonas sp. isolate Hart1	IFT20	0.14	myosin-7-like isoform X2	9.4	Bactrocera oleae	SPEC	0.22	DNA ligase	8.5	Natronomonas pharaonis (strain ATCC 35678 / DSM 2160 / CIP 103997 / NBRC 14720 / NCIMB 2260 / Gabara)	XP_001463823.1	NR	XM_001463786.1	74.33	124.7	99.515	6.63684	51.91	61.04
XM_001463788.1	LINJ_11_0220	XM_001463788.1	2.0984	1.41565		XM_001463788.1	342.845	131.62	108.58	122.59	117.1	105.617		XM_001463788.1	XP_001463825.1	histone H2B (Leishmania infantum JPCM5) XP_003858819.1 histone H2B (Leishmania donovani) AAY88232.1 histone H2B protein (Leishmania donovani)	nr	NR	5e-74	100	XM_001463788.1	336	Leishmania infantum JPCM5 putative pterin-4-alpha-carbinolamine dehydratase partial mRNA	XP_001463825.1	111	putative pterin-4-alpha-carbinolamine dehydratase	XP_001463825.1	XP_001463825.1	1e-77	Phytomonas sp. isolate EM1	Pterin_4a	5e-36	pterin-4-alpha-carbinolamine dehydratase 2-like	3e-19	Stomoxys calcitrans	FYRC	0.061	Putative pterin-4-alpha-carbinolamine dehydratase	6e-26	Rhodopseudomonas palustris (strain HaA2)	XP_001463825.1	NR	XM_001463788.1	384.64	301.05	342.845	8.42141	113.65	113.31
XM_001463790.1	LINJ_11_0240	XM_001463790.1	3.78174	0.39853		XM_001463790.1	314.83	233.55	221.397	233.2	203.44	188.03		XM_001463790.1	XP_001463827.1	20S proteasome beta 6 subunit (Leishmania infantum JPCM5) CAM65445.1 20S proteasome beta 6 subunit (Leishmania infantum JPCM5)	prot	NR	0	100	XM_001463790.1	744	Leishmania infantum JPCM5 putative proteasome alpha 7 subunit partial mRNA	XP_001463827.1	247	putative proteasome alpha 7 subunit	XP_001463827.1	XP_001463827.1	0	Phytomonas sp. isolate EM1	Proteasome	4e-65	proteasome subunit alpha type-7-like	2e-89	Priapulus caudatus	Proteasome_A_N	3e-13	Proteasome subunit alpha type-7	5e-127	Trypanosoma brucei brucei	XP_001463827.1	NR	XM_001463790.1	310.01	319.65	314.83	8.29843	244.27	210.33
XM_001463794.1	LINJ_11_0290	XM_001463794.1	-1.25565	1.01511		XM_001463794.1	87.88	48.4667	56.55	50.0267	45.21	48.8433		XM_001463794.1	XP_001463831.1	zinc transporter (Leishmania infantum JPCM5) XP_003392677.1 zinc transporter (Leishmania infantum JPCM5) CAM69426.1 zinc	tr	NR	0	100	XM_001463794.1	1392	Leishmania infantum JPCM5 hypothetical protein, unknown function partial mRNA	XP_001463831.1	463	hypothetical protein, unknown function	XP_001463831.1	XP_001463831.1	0	Leptomonas seymouri	CCDC158	0.043		NA		GPS	0.051	Cyclin-dependent kinase 16	4	Rattus norvegicus	XP_001463831.1	NR	XM_001463794.1	80.39	95.37	87.88	6.45746	46.15	45.11
XM_001463796.1	LINJ_11_0310	XM_001463796.1	-3.6295	-0.555476		XM_001463796.1	15.675	27.89	29.9633	33.0767	37.2733	36.82		XM_001463796.1	XP_001463833.1	intraflagellar transport protein 172 homolog	uc	REFSEQ-INVERTEBRATE	0	104.9	XM_001463796.1	5418	Leishmania infantum JPCM5 conserved hypothetical protein partial mRNA	XP_001463833.1	1805	conserved hypothetical protein	XP_001463833.1	XP_001463833.1	0	Trypanosoma rangeli SC58	ATG16	8e-06	HEAT repeat-containing protein 5B isoform X3	9.1	Dendroctonus ponderosae	B12-binding_2	0.16	Histone chaperone RTT106	0.7	Chaetomium globosum (strain ATCC 6205 / CBS 148.51 / DSM 1962 / NBRC 6347 / NRRL 1970)	XP_001463833.1	NR	XM_001463796.1	14.85	16.5	15.675	3.97039	26.98	27.87
XM_001463797.1	LINJ_11_0320	XM_001463797.1	-2.15097	0.164279		XM_001463797.1	42.975	31.7933	40.4467	45.2133	51.4033	52.78		XM_001463797.1	XP_001463834.1	Unknown product	uk		NA	NA	XM_001463797.1	4548	Leishmania infantum JPCM5 putative DNA repair and recombination protein,mitochondrial precursor partial mRNA	XP_001463834.1	1515	putative DNA repair and recombination protein,mitochondrial precursor	XP_001463834.1	XP_001463834.1	0	Leptomonas seymouri	PIF1	4e-24	ATP-dependent DNA helicase PIF1	7e-22	Hydra vulgaris	AAA	2e-07	ATP-dependent DNA helicase PIF2	5e-119	Trypanosoma brucei brucei (strain 927/4 GUTat10.1)	XP_001463834.1	NR	XM_001463797.1	46.47	39.48	42.975	5.42543	36.04	34.82
XM_001463803.1	LINJ_11_0380	XM_001463803.1	-2.61371	0.746137		XM_001463803.1	46.77	35.5833	38.8033	36.5367	34.9833	33.3767		XM_001463803.1	XP_001463840.1	Unknown product	uk		NA	NA	XM_001463803.1	3378	Leishmania infantum JPCM5 conserved hypothetical protein partial mRNA	XP_001463840.1	1125	conserved hypothetical protein	XP_001463840.1	XP_001463840.1	0	Trypanosoma cruzi cruzi	DUF2779	8e-33		NA		EXOIII	0.52		NA		XP_001463840.1	NR	XM_001463803.1	42.96	50.58	46.77	5.54751	35.96	37.97
XM_001463806.1	LINJ_11_0410	XM_001463806.1	-1.95075	0.753942		XM_001463806.1	56.165	49.75	47.09	38.9833	40.9133	39.8267		XM_001463806.1	XP_001463843.1	DNA repair helicase (Leishmania infantum JPCM5) CAM71155.1 DNA repair helicase (Leishmania infantum JPCM5) SOX68453.1	nr	NR	0	100	XM_001463806.1	2427	Leishmania infantum JPCM5 conserved hypothetical protein partial mRNA	XP_001463843.1	808	conserved hypothetical protein	XP_001463843.1	XP_001463843.1	0	Strigomonas culicis	BOP1NT	1e-112	ribosome biogenesis protein bop1-A-like	3e-131	Zootermopsis nevadensis	BOP1NT	7e-128	Ribosome biogenesis protein BOP1 homolog	0	Leishmania infantum	XP_001463843.1	NR	XM_001463806.1	56.9	55.43	56.165	5.8116	47.08	59.11
XM_001463812.1	LINJ_11_0470	XM_001463812.1	-2.42847	1.13939		XM_001463812.1	60.78	43.4967	34.4467	35.0767	34.49	32.19		XM_001463812.1	XP_001463849.1	hypothetical protein	uc	NR	0	100	XM_001463812.1	2232	Leishmania infantum JPCM5 putative pumillio protein 10 (PUF10), partial mRNA	XP_001463849.1	743	putative pumillio protein 10	XP_001463849.1	XP_001463849.1	0	Phytomonas sp. isolate EM1	SDP_N	0.07	pumilio homolog 2-like	0.0007	Harpegnathos saltator	Pumilio	0.012	Pumilio homolog 9	0.072	Arabidopsis thaliana	XP_001463849.1	NR	XM_001463812.1	59.41	62.15	60.78	5.92552	53.07	41.24
XM_001463816.1	LINJ_11_0520	XM_001463816.1	-0.111503	1.73383		XM_001463816.1	173.515	102.273	62.43	61.16	49.96	47.63		XM_001463816.1	XP_001463853.1	Ring finger	prot	SMART	4e-08	110	XM_001463816.1	1653	Leishmania infantum JPCM5 nucleobase transporter (NT4), partial mRNA	XP_001463853.1	550	nucleobase transporter	XP_001463853.1	XP_001463853.1	0	Leptomonas pyrrhocoris	Nucleoside_tran	1e-17	equilibrative nucleoside transporter 4	8e-19	Drosophila hydei	CLb	0.43	Equilibrative nucleotide transporter 1	8e-11	Arabidopsis thaliana	XP_001463853.1	NR	XM_001463816.1	186.66	160.37	173.515	7.43892	132.82	87.53
XM_001463818.1	LINJ_11_0540	XM_001463818.1	-3.81747	0.900219		XM_001463818.1	34	28.27	22.93	24.2933	26.64	24.6767		XM_001463818.1	XP_001463855.1	mitochondrial chaperone BCS1-B	met/energy	SWISSP	5e-10	51.3	XM_001463818.1	2163	Leishmania infantum JPCM5 conserved hypothetical protein partial mRNA	XP_001463855.1	720	conserved hypothetical protein	XP_001463855.1	XP_001463855.1	0	Strigomonas culicis	Reovirus_M2	0.12	putative tRNA pseudouridine synthase Pus10, partial	4e-48	Amphimedon queenslandica	RAN	0.014	Putative tRNA pseudouridine synthase Pus10	2e-48	Mus musculus	XP_001463855.1	NR	XM_001463818.1	39.99	28.01	34	5.08746	32.07	19.07
XM_001463820.1	LINJ_11_0560	XM_001463820.1	-1.38271	-0.588068		XM_001463820.1	34.925	41.7933	56.72	62.3567	73.1267	72.6767		XM_001463820.1	XP_001463857.1	hapless 2 - probable fragment	uc	SWISSP	7e-14	70	XM_001463820.1	1737	Leishmania infantum JPCM5 putative protein kinase partial mRNA	XP_001463857.1	578	putative protein kinase	XP_001463857.1	XP_001463857.1	0	Angomonas deanei	Pkinase	1e-29	predicted protein, partial	4e-14	Priapulus caudatus	S_TKc	2e-35	Mitogen-activated protein kinase kinase kinase ANP1	1e-16	Arabidopsis thaliana	XP_001463857.1	NR	XM_001463820.1	46.94	22.91	34.925	5.12619	41.61	47.52
XM_001463823.2	LINJ_11_0590	XM_001463823.2	-2.93548	1.11748		XM_001463823.2	51.51	35.5533	30.51	30.83	31.69	27.7567		XM_001463823.2	XP_001463860.2	PSP1 C-terminal conserved region	uc	PFAM	2e-10	118	XM_001463823.2	3183	Leishmania infantum JPCM5 conserved hypothetical protein partial mRNA	XP_001463860.2	1060	conserved hypothetical protein	XP_001463860.2	XP_001463860.2	0	Strigomonas culicis	Pox_MCEL	7e-17	mRNA cap guanine-N7 methyltransferase-like	5e-10	Papilio xuthus	ZnF_BED	0.074	mRNA cap guanine-N7 methyltransferase	8e-11	Kluyveromyces lactis (strain ATCC 8585 / CBS 2359 / DSM 70799 / NBRC 1267 / NRRL Y-1140 / WM37)	XP_001463860.2	NR	XM_001463823.2	51.41	51.61	51.51	5.68678	36.01	37.4
XM_001463826.1	LINJ_11_0630	XM_001463826.1	-0.578625	-0.989131		XM_001463826.1	30.805	88.26	67.8333	86	74.4433	91.1333		XM_001463826.1	XP_001463863.1	Unknown product	uk		NA	NA	XM_001463826.1	855	Leishmania infantum JPCM5 metallo-peptidase, Clan MF, Family M17 partial mRNA	XP_001463863.1	284	metallo-peptidase, Clan MF, Family M17	XP_001463863.1	XP_001463863.1	0	Leishmania braziliensis MHOM BR 75 M2904	Peptidase_M17	7e-107	probable aminopeptidase NPEPL1	6e-79	Tribolium castaneum	Cullin_Nedd8	1.7	Probable aminopeptidase NPEPL1	1e-74	Mus musculus	XP_001463863.1	NR	XM_001463826.1	22.83	38.78	30.805	4.94509	116.81	54.08
XM_001463827.1	LINJ_11_0640	XM_001463827.1	0.570329	0.555865		XM_001463827.1	112.355	112.233	93.8067	80.9967	83.8267	75.77		XM_001463827.1	XP_001463864.1	Internalin-A - probable fragment	uc	SWISSP	5e-13	37.8	XM_001463827.1	1608	Leishmania infantum JPCM5 metallo-peptidase, Clan MF, Family M17 partial mRNA	XP_001463864.1	535	metallo-peptidase, Clan MF, Family M17	XP_001463864.1	XP_001463864.1	0	Leishmania donovani	Peptidase_M17	8e-115	probable aminopeptidase NPEPL1	4e-94	Nicrophorus vespilloides	CK_II_beta	0.62	Probable aminopeptidase NPEPL1	6e-84	Mus musculus	XP_001463864.1	NR	XM_001463827.1	96.69	128.02	112.355	6.81192	87.43	134.47
XM_001463829.1	LINJ_11_0660	XM_001463829.1	-7.21433	1.46952		XM_001463829.1	15.905	9.03667	9.41667	9.56	8.84	9.09667		XM_001463829.1	XP_001463866.1	Unknown product	uk		NA	NA	XM_001463829.1	1926	Leishmania infantum JPCM5 conserved hypothetical protein partial mRNA	XP_001463866.1	641	conserved hypothetical protein	XP_001463866.1	XP_001463866.1	0	Leptomonas pyrrhocoris	MFS_1	9e-10	uncharacterized protein LOC107039372	8e-05	Apis mellifera	Tubulin_C	1.4	Inositol polyphosphate 5-phosphatase	2.9	Caenorhabditis elegans	XP_001463866.1	NR	XM_001463829.1	11.31	20.5	15.905	3.99141	9.55	13.33
XM_001463835.2	LINJ_11_0720	XM_001463835.2	-2.40237	0.679138		XM_001463835.2	51.47	32.3533	38.9167	36.3767	40.4833	42.6433		XM_001463835.2	XP_001463872.2	Unknown product	uk		NA	NA	XM_001463835.2	1671	Leishmania infantum JPCM5 conserved hypothetical protein partial mRNA	XP_001463872.2	556	conserved hypothetical protein	XP_001463872.2	XP_001463872.2	0	Leptomonas seymouri	DUF4407	0.03	leucine zipper putative tumor suppressor 2-like	0.24	Acanthaster planci	AlaDh_PNT_N	0.5	Keratin, type 1 cytoskeletal 11	0.55	Lampetra fluviatilis	XP_001463872.2	NR	XM_001463835.2	50.83	52.11	51.47	5.68566	35.6	38.45
XM_001463836.1	LINJ_11_0730	XM_001463836.1	0.368629	0.46435		XM_001463836.1	109.43	79.1433	82.8967	95.0567	77.37	85.2267		XM_001463836.1	XP_001463873.1	histone deacetylase (Leishmania infantum JPCM5) CAM65798.1 histone deacetylase (Leishmania infantum JPCM5) SOX62880.1	nr	NR	0	100	XM_001463836.1	1962	Leishmania infantum JPCM5 PUF nine target 1 partial mRNA	XP_001463873.1	653	PUF nine target 1	XP_001463873.1	XP_001463873.1	0	Trypanosoma rangeli SC58	Peptidase_C11	0.003		NA		Arfaptin	0.66	Homeobox protein TGIF2LX	2.9	Macaca mulatta	XP_001463873.1	NR	XM_001463836.1	98.24	120.62	109.43	6.77386	78.65	77.17
XM_001463838.1	LINJ_11_0750	XM_001463838.1	-1.78123	-0.803166		XM_001463838.1	24.505	47.69	55.7867	63.7533	59.93	55.8833		XM_001463838.1	XP_001463875.1	cathepsin L-like protease (Leishmania infantum JPCM5) AAC38832.2 cysteine protease (Leishmania chagasi) CAD12393.1 cysteine proteinase (Leishmania	pm/protease	NR	0	100	XM_001463838.1	1335	Leishmania infantum JPCM5 conserved hypothetical protein partial mRNA	XP_001463875.1	444	conserved hypothetical protein	XP_001463875.1	XP_001463875.1	0	Angomonas deanei	MMADHC	0.23	anaphase-promoting complex subunit 4-like	3.7	Drosophila obscura	PI3K_p85B	7.7	Gag-Pol polyprotein	1.8	Rous sarcoma virus (strain Prague C)	XP_001463875.1	NR	XM_001463838.1	24.05	24.96	24.505	4.615	36.95	55.73
XM_001463840.1	LINJ_11_0770	XM_001463840.1	10.7054	0.0475034		XM_001463840.1	2496.86	1843.84	1592.24	1407.72	1377.55	1315.88		XM_001463840.1	XP_001463877.1	multiprotein bridging factor type 1 family protein	uc	REFSEQ-INVERTEBRATE	3e-22	97.7	XM_001463840.1	495	Leishmania infantum JPCM5 putative 40S ribosomal protein S21 partial mRNA	XP_001463877.1	164	putative 40S ribosomal protein S21	XP_001463877.1	XP_001463877.1	7e-114	Leptomonas pyrrhocoris	Ribosomal_S21e	1e-43	predicted protein	3e-20	Crassostrea virginica	SRP54	0.031	40S ribosomal protein S21	4e-23	Cyanophora paradoxa	XP_001463877.1	NR	XM_001463840.1	2591.11	2402.62	2496.86	11.2859	1651.35	1696.37
XM_001463841.1	LINJ_11_0780	XM_001463841.1	2.56938	0.36495		XM_001463841.1	203.645	167.37	175.273	159.85	137.397	141.927		XM_001463841.1	XP_001463878.1	Unknown product	uk		NA	NA	XM_001463841.1	882	Leishmania infantum JPCM5 putative 40S ribosomal protein S21 partial mRNA	XP_001463878.1	293	putative 40S ribosomal protein S21	XP_001463878.1	XP_001463878.1	0	Leishmania panamensis	Ribosomal_S21e	5e-44	predicted protein	2e-19	Tetranychus urticae	SRP54	0.037	40S ribosomal protein S21	2e-21	Cyanophora paradoxa	XP_001463878.1	NR	XM_001463841.1	191.76	215.53	203.645	7.66991	124.92	204.99
XM_001463843.1	LINJ_11_0800	XM_001463843.1	-1.03247	0.988359		XM_001463843.1	96.23	49.0433	53.3067	55.12	49.5733	57.3733		XM_001463843.1	XP_001463880.1	Thioredoxin	uc	PFAM	5e-12	79.8	XM_001463843.1	444	Leishmania infantum JPCM5 conserved hypothetical protein partial mRNA	XP_001463880.1	147	conserved hypothetical protein	XP_001463880.1	XP_001463880.1	6e-102	Trypanosoma cruzi cruzi	DUF4152	3.8	uncharacterized protein LOC101448593	0.89	Crassostrea virginica	H4	5.2	Uncharacterized protein L728	0.2	Acanthamoeba polyphaga mimivirus	XP_001463880.1	NR	XM_001463843.1	45.5	146.96	96.23	6.58841	53.78	53.62
XM_001463844.2	LINJ_11_0810	XM_001463844.2	-1.10318	-0.572294		XM_001463844.2	37.705	48.4167	61.62	69.6867	74.6	74.4667		XM_001463844.2	XP_001463881.2	proton ATPase 1B	uc	SWISSP	0	100	XM_001463844.2	2928	Leishmania infantum JPCM5 conserved hypothetical protein partial mRNA	XP_001463881.2	975	conserved hypothetical protein	XP_001463881.2	XP_001463881.2	0	Trypanosoma theileri	EF-hand_7	0.003	uncharacterized protein LOC111329429	2e-49	Aplysia californica	EFh	0.008	EF-hand domain-containing protein 1	0.028	Homo sapiens	XP_001463881.2	NR	XM_001463844.2	39.47	35.94	37.705	5.23668	54.63	45.28
XM_001463845.1	LINJ_11_0820	XM_001463845.1	-1.39982	0.599644		XM_001463845.1	59.895	61.4733	56.6667	53.2433	43.13	44.74		XM_001463845.1	XP_001463882.1	radial spoke head protein 9 homolog	uc	REFSEQ-INVERTEBRATE	2e-31	117.7	XM_001463845.1	1014	Leishmania infantum JPCM5 conserved hypothetical protein partial mRNA	XP_001463882.1	337	conserved hypothetical protein	XP_001463882.1	XP_001463882.1	0	Trypanosoma cruzi Dm28c	GBP_C	0.012		NA		CDC37_N	0.05		NA		XP_001463882.1	NR	XM_001463845.1	55.63	64.16	59.895	5.90436	61.88	79.69
XM_001463846.1	LINJ_11_0830	XM_001463846.1	-3.39079	-0.264275		XM_001463846.1	20.64	27.4767	30.51	35.22	39.4167	35.8967		XM_001463846.1	XP_001463883.1	Protein phosphatase 2A homologues - probable fragment	st	SMART	6e-29	57.9	XM_001463846.1	4215	Leishmania infantum JPCM5 conserved hypothetical protein partial mRNA	XP_001463883.1	1404	conserved hypothetical protein	XP_001463883.1	XP_001463883.1	0	Trypanosoma cruzi marinkellei	ERM	5e-05		NA		CDC37_N	0.036		NA		XP_001463883.1	NR	XM_001463846.1	19.93	21.35	20.64	4.36737	27.77	31.04
XM_001463850.1	LINJ_11_0870	XM_001463850.1	-6.56024	-0.0936982		XM_001463850.1	8.565	9.37	10.9067	14.6167	19.7267	16.01		XM_001463850.1	XP_001463887.1	Unknown product	uk		NA	NA	XM_001463850.1	3144	Leishmania infantum JPCM5 putative kinesin partial mRNA	XP_001463887.1	1047	putative kinesin	XP_001463887.1	XP_001463887.1	0	Trypanosoma cruzi marinkellei	TPH	0.0002		NA		KISc	3e-07	Kinesin-like protein 5	3e-06	Schizosaccharomyces pombe (strain 972 / ATCC 24843)	XP_001463887.1	NR	XM_001463850.1	11.57	5.56	8.565	3.09845	6.27	11.74
XM_001463851.1	LINJ_11_0880	XM_001463851.1	0.549026	0.4473		XM_001463851.1	104.675	114.91	87.62	84.3867	78.82	85.01		XM_001463851.1	XP_001463888.1	DnaJ molecular chaperone homology domain	pm	SMART	5e-13	90	XM_001463851.1	1242	Leishmania infantum JPCM5 conserved hypothetical protein partial mRNA	XP_001463888.1	413	conserved hypothetical protein	XP_001463888.1	XP_001463888.1	0	Strigomonas culicis	START	4e-23	START domain-containing protein 10-like	4e-37	Agrilus planipennis	START	1e-23	START domain-containing protein 10	2e-28	Homo sapiens	XP_001463888.1	NR	XM_001463851.1	104.19	105.16	104.675	6.70977	116.99	109.48
XM_001463852.1	LINJ_11_0890	XM_001463852.1	-0.632257	-0.539093		XM_001463852.1	44.73	55.8033	71.51	78.3	80.8367	84.9667		XM_001463852.1	XP_001463889.1	Phosphatase	uc	PFAM	1e-33	136.3	XM_001463852.1	3033	Leishmania infantum JPCM5 conserved hypothetical protein partial mRNA	XP_001463889.1	1010	conserved hypothetical protein	XP_001463889.1	XP_001463889.1	0	Leptomonas seymouri	LRR_8	3e-05	protein NLRC3-like	1e-14	Acropora digitifera	LRR_RI	0.0002	Leucine-rich repeat-containing protein 34	1e-09	Mus musculus	XP_001463889.1	NR	XM_001463852.1	49.05	40.41	44.73	5.48317	62.71	56.63
XM_001463854.2	LINJ_11_0910	XM_001463854.2	-3.33391	-0.26958		XM_001463854.2	20.055	33.2633	31.0033	29.7133	39.7833	38.4367		XM_001463854.2	XP_001463891.2	Unknown product	uk		NA	NA	XM_001463854.2	4647	Leishmania infantum JPCM5 putative ATPase partial mRNA	XP_001463891.2	1548	putative ATPase	XP_001463891.2	XP_001463891.2	0	Trypanosoma cruzi Dm28c	AAA	2e-45	ATPase family AAA domain-containing protein 2 isoform X2	3e-94	Lottia gigantea	AAA	1e-23	Tat-binding homolog 7	1e-93	Saccharomyces cerevisiae (strain ATCC 204508 / S288c)	XP_001463891.2	NR	XM_001463854.2	19.32	20.79	20.055	4.32589	34.25	32.37
XM_001463858.1	LINJ_11_0950	XM_001463858.1	-0.101544	-0.441794		XM_001463858.1	58.605	60.28	77.38	82.5567	98.67	105.967		XM_001463858.1	XP_001463895.1	START domain-containing protein 10-like	uc	REFSEQ-INVERTEBRATE	4e-37	93.3	XM_001463858.1	1242	Leishmania infantum JPCM5 conserved hypothetical protein partial mRNA	XP_001463895.1	413	conserved hypothetical protein	XP_001463895.1	XP_001463895.1	0	Phytomonas sp. isolate EM1	CDC45	2.8		NA		MyTH4	1.5		NA		XP_001463895.1	NR	XM_001463858.1	78.15	39.06	58.605	5.87295	41.56	66.51
XM_001463859.1	LINJ_11_0960	XM_001463859.1	12.8319	0.228551		XM_001463859.1	5590.97	3445.92	2776.8	2485.34	2265.09	2212.27		XM_001463859.1	XP_001463896.1	60S ribosomal protein L24 (Leishmania infantum JPCM5) XP_003859066.1 60S ribosomal protein L24	ps	NR	3e-137	100	XM_001463859.1	573	Leishmania infantum JPCM5 40S ribosomal protein S5 partial mRNA	XP_001463896.1	190	40S ribosomal protein S5	XP_001463896.1	XP_001463896.1	5e-139	Trypanosoma rangeli SC58	Ribosomal_S7	2e-50	40S ribosomal protein S5	2e-93	Bactrocera latifrons	Glyco_10	0.053	40S ribosomal protein S5 (Fragment)	2e-94	Cicer arietinum	XP_001463896.1	NR	XM_001463859.1	5526.13	5655.8	5590.97	12.4489	3238.89	3452.16
XM_001463861.1	LINJ_11_0980	XM_001463861.1	-1.0074	-0.591329		XM_001463861.1	35.925	61.48	65.0133	68.43	69.3333	73.7233		XM_001463861.1	XP_001463898.1	glutamine synthetase (Leishmania infantum JPCM5) XP_003858345.1 glutamine synthetase	uc	NR	0	100	XM_001463861.1	1455	Leishmania infantum JPCM5 conserved hypothetical protein partial mRNA	XP_001463898.1	484	conserved hypothetical protein	XP_001463898.1	XP_001463898.1	0	Trypanosoma brucei gambiense DAL972	zf-HIT	2e-06	zinc finger HIT domain-containing protein 1-like	1e-05	Centruroides sculpturatus	ZnF_ZZ	0.13	Zinc finger HIT domain-containing protein 1	0.003	Mus musculus	XP_001463898.1	NR	XM_001463861.1	41.57	30.28	35.925	5.16692	55.6	69.62
XM_001463862.1	LINJ_11_0990	XM_001463862.1	-5.90494	-0.033929		XM_001463862.1	11.115	10.7333	14.13	16.8	20.67	20.7633		XM_001463862.1	XP_001463899.1	hypothetical protein	uc	NR	0	100	XM_001463862.1	2976	Leishmania infantum JPCM5 adaptin-related protein-like protein partial mRNA	XP_001463899.1	991	adaptin-related protein-like protein	XP_001463899.1	XP_001463899.1	0	Strigomonas culicis	Adaptin_N	5e-62	AP-1 complex subunit beta-1 isoform X3	9e-76	Neodiprion lecontei	BAR	0.59	AP-1 complex subunit beta	2e-71	Dictyostelium discoideum	XP_001463899.1	NR	XM_001463862.1	16.34	5.89	11.115	3.47444	10.86	12.43
XM_001463865.2	LINJ_11_1020	XM_001463865.2	-5.63037	-0.124423		XM_001463865.2	11.05	12.7767	16.8933	18.31	21.53	20.5133		XM_001463865.2	XP_001463902.2	Unknown product	uk		NA	NA	XM_001463865.2	5568	Leishmania infantum JPCM5 conserved hypothetical protein partial mRNA	XP_001463902.2	1855	conserved hypothetical protein	XP_001463902.2	XP_001463902.2	0	Leptomonas seymouri	DUF4775	0.034		NA		PTPc_motif	3.1		NA		XP_001463902.2	NR	XM_001463865.2	12.84	9.26	11.05	3.46597	14.86	13.66
XM_001463866.1	LINJ_11_1030	XM_001463866.1	2.42031	0.66168		XM_001463866.1	234.465	157.47	157.343	131.373	140.21	130.863		XM_001463866.1	XP_001463903.1	Unknown product	uk		NA	NA	XM_001463866.1	807	Leishmania infantum JPCM5 conserved hypothetical protein partial mRNA	XP_001463903.1	268	conserved hypothetical protein	XP_001463903.1	XP_001463903.1	0	Trypanosoma cruzi	Transcrip_act	0.01	uncharacterized protein LOC111088274 isoform X1	8.6	Dinoponera quadriceps	H3	0.048	Aconitate hydratase B	6.7	Escherichia coli (strain K12)	XP_001463903.1	NR	XM_001463866.1	213.19	255.74	234.465	7.87323	151.19	190.93
XM_001463869.1	LINJ_11_1070	XM_001463869.1	-3.04662	-0.246161		XM_001463869.1	24.31	26.19	34.9833	40.9733	39.1967	43.46		XM_001463869.1	XP_001463906.1	Unknown product	uk		NA	NA	XM_001463869.1	1695	Leishmania infantum JPCM5 hypothetical protein partial mRNA	XP_001463906.1	564	hypothetical protein LINJ_11_1070	XP_001463906.1	XP_001463906.1	0	Leishmania donovani	DUF4700	0.18		NA		PKS_ER	4.4		NA		XP_001463906.1	NR	XM_001463869.1	31.51	17.11	24.31	4.60348	30.67	20.39
XM_001463873.1	LINJ_11_1130	XM_001463873.1	10.3914	0.388442		XM_001463873.1	2680.58	1788.1	1473.05	1192.79	1115.1	1106.54		XM_001463873.1	XP_001463912.1	Unknown product	uk		NA	NA	XM_001463873.1	444	Leishmania infantum JPCM5 putative 60S ribosomal protein L28 partial mRNA	XP_001463912.1	147	putative 60S ribosomal protein L28	XP_001463912.1	XP_001463910.1	5e-102	Trypanosoma cruzi	Ribosomal_L28e	3e-23	probable 60S ribosomal protein L28e	1e-11	Octopus bimaculoides	AlkA_N	0.86	60S ribosomal protein L28	4e-65	Trypanosoma cruzi	XP_001463912.1	NR	XM_001463873.1	2789.38	2571.78	2680.58	11.3883	1782.87	1765.94
XM_001463874.1	LINJ_11_1120	XM_001463874.1	-0.976046	0.650645		XM_001463874.1	76.515	59.9233	54.1633	55.3633	53.2833	61.2233		XM_001463874.1	XP_001463911.1	Cleavage and polyadenylation specificity factor subunit 4	uc	SWISSP	6e-38	101.1	XM_001463874.1	1011	Leishmania infantum JPCM5 conserved hypothetical protein partial mRNA	XP_001463911.1	336	conserved hypothetical protein	XP_001463911.1	XP_001463911.1	0	Phytomonas sp. isolate EM1	DUF966	1.7		NA		IFabd	2.7	4-hydroxy-tetrahydrodipicolinate reductase	4.8	Symbiobacterium thermophilum (strain T / IAM 14863)	XP_001463911.1	NR	XM_001463874.1	88.65	64.38	76.515	6.25767	69.85	55.46
XM_001463875.1	LINJ_11_1130	XM_001463875.1	10.3914	0.388442		XM_001463875.1	2680.58	1788.1	1473.05	1192.79	1115.1	1106.54		XM_001463875.1	XP_001463912.1	60S ribosomal protein L28 (Leishmania infantum JPCM5) XP_001463912.1 60S ribosomal protein L28 (Leishmania infantum JPCM5)	ps	NR	5e-102	100	XM_001463875.1	444	Leishmania infantum JPCM5 putative 60S ribosomal protein L28 partial mRNA	XP_001463912.1	147	putative 60S ribosomal protein L28	XP_001463912.1	XP_001463910.1	5e-102	Trypanosoma cruzi	Ribosomal_L28e	3e-23	probable 60S ribosomal protein L28e	1e-11	Octopus bimaculoides	AlkA_N	0.86	60S ribosomal protein L28	4e-65	Trypanosoma cruzi	XP_001463912.1	NR	XM_001463875.1	2789.38	2571.78	2680.58	11.3883	1782.87	1765.94
XM_001463880.1	LINJ_29_1920	XM_001463880.1	9.74629	0.0234359		XM_001463880.1	1843.17	1284.14	1224.42	1094.97	1057.18	1112.44		XM_001463880.1	XP_001466707.1	histone H3 (Leishmania infantum JPCM5) XP_003392251.1 histone H3 (Leishmania infantum JPCM5) XP_003858928.1 histone H3 (Leishmania donovani)	nr	NR	4e-89	100	XM_001463880.1	393	Leishmania infantum JPCM5 putative 40S ribosomal protein S15A partial mRNA	XP_001466707.1	130	putative 40S ribosomal protein S15A	XP_001466707.1	XP_001463917.1	6e-93	Trypanosoma cruzi cruzi	Ribosomal_S8	2e-23	conserved hypothetical protein	1e-71	Neodiprion lecontei	SMR	0.19	40S ribosomal protein S15a	1e-71	Rattus norvegicus	XP_001466707.1	NR	XM_001463880.1	1887.48	1798.87	1843.17	10.848	1176.04	1190.1
XM_001463882.1	LINJ_11_1200	XM_001463882.1	4.35879	-0.902179		XM_001463882.1	172.175	311.727	302.053	308.753	307.84	297.32		XM_001463882.1	XP_001463919.1	ARF-like small GTPases	uc	SMART	1e-104	98.8	XM_001463882.1	552	Leishmania infantum JPCM5 Cyclin A/CDK2-associated protein partial mRNA	XP_001463919.1	183	Cyclin A/CDK2-associated protein	XP_001463919.1	XP_001463919.1	8e-133	Phytomonas sp. isolate EM1	Skp1	1e-17	S-phase kinase-associated protein 1	6e-39	Anopheles gambiae str. PEST	Skp1	2e-20	E3 ubiquitin ligase complex SCF subunit sconC	8e-37	Arthroderma benhamiae (strain ATCC MYA-4681 / CBS 112371)	XP_001463919.1	NR	XM_001463882.1	210.93	133.42	172.175	7.42773	341.79	326.07
XM_001463883.1	LINJ_11_1210	XM_001463883.1	-2.06867	-1.17129		XM_001463883.1	18.83	40.61	48.68	55.6167	68.2267	65.0233		XM_001463883.1	XP_001463920.1	Unknown product	uk		NA	NA	XM_001463883.1	5331	Leishmania infantum JPCM5 ATP-binding cassette protein subfamily A, member 2 (putative ABCA2), partial mRNA	XP_001463920.1	1776	ATP-binding cassette protein subfamily A, member 2	XP_001463920.1	XP_001463920.1	0	Leptomonas pyrrhocoris	ABC2_membrane_3	3e-39	ATP-binding cassette sub-family A member 3-like	0	Biomphalaria glabrata	AAA	3e-06	ABC transporter A family member 1	0	Arabidopsis thaliana	XP_001463920.1	NR	XM_001463883.1	20.75	16.91	18.83	4.23496	37.58	45.86
XM_001463885.1	LINJ_11_1230	XM_001463885.1	-4.10518	-0.750091		XM_001463885.1	11.605	26.1967	29.2	27.1433	34.07	32.9667		XM_001463885.1	XP_001463922.1	Unknown product	uk		NA	NA	XM_001463885.1	5418	Leishmania infantum JPCM5 ATP-binding cassette protein subfamily A, member 3 (putative ABCA3), partial mRNA	XP_001463922.1	1805	ATP-binding cassette protein subfamily A, member 3	XP_001463922.1	XP_001463922.1	0	Leishmania infantum	ABC2_membrane_3	4e-36	ATP-binding cassette sub-family A member 3-like	0	Bactrocera latifrons	AAA	2e-06	ABC transporter A family member 1	0	Arabidopsis thaliana	XP_001463922.1	NR	XM_001463885.1	14.24	8.97	11.605	3.53667	26.13	25.21
XM_001463886.1	LINJ_11_1240	XM_001463886.1	-2.42121	-0.777547		XM_001463886.1	21.965	33.04	40.48	46.8167	61.9033	57.03		XM_001463886.1	XP_001463923.1	cysteine peptidase Clan CA	pm/protease	NR	0	100	XM_001463886.1	5694	Leishmania infantum JPCM5 ATP-binding cassette protein subfamily A, member 4 (ABCA4), partial mRNA	XP_001463923.1	1897	ATP-binding cassette protein subfamily A, member 4	XP_001463923.1	XP_001463923.1	0	Leptomonas seymouri	ABC2_membrane_3	1e-38	ATP-binding cassette sub-family A member 3-like	0	Acropora digitifera	AAA	4e-05	ABC transporter A family member 1	0	Arabidopsis thaliana	XP_001463923.1	NR	XM_001463886.1	26.85	17.08	21.965	4.45713	29.33	36.05
XM_001463892.1	LINJ_11_1310	XM_001463892.1	-2.29694	1.07824		XM_001463892.1	65.75	35.04	38.0167	39.5	36.68	35.9233		XM_001463892.1	XP_001463929.1	Unknown product	uk		NA	NA	XM_001463892.1	1335	Leishmania infantum JPCM5 conserved hypothetical protein partial mRNA	XP_001463929.1	444	conserved hypothetical protein	XP_001463929.1	XP_001463929.1	0	Strigomonas culicis	BASP1	0.008		NA		SecA_DEAD	3.9	ATP-binding cassette sub-family A member 3	6.4	Homo sapiens	XP_001463929.1	NR	XM_001463892.1	64.93	66.57	65.75	6.03892	35.53	25.5
XM_001463893.1	LINJ_11_1320	XM_001463893.1	-2.89147	-0.52407		XM_001463893.1	19.97	36.3767	37.5667	40.1367	42.8867	43.64		XM_001463893.1	XP_001463930.1	Unknown product	uk		NA	NA	XM_001463893.1	5328	Leishmania infantum JPCM5 conserved hypothetical protein partial mRNA	XP_001463930.1	1775	conserved hypothetical protein	XP_001463930.1	XP_001463930.1	0	Trypanosoma grayi	PapD-like	7e-41	transforming acidic coiled-coil-containing protein 2 isoform X4	0.025	Zeugodacus cucurbitae	OmpH	0.099	Dynein heavy chain 5, axonemal	0.3	Mus musculus	XP_001463930.1	NR	XM_001463893.1	17.35	22.59	19.97	4.31976	41.67	34.73
XM_001463894.1	LINJ_11_1330	XM_001463894.1	-2.76752	-0.161347		XM_001463894.1	29.46	26.8533	31.32	38.2633	53.5967	49.6433		XM_001463894.1	XP_001463931.1	Nucleolar GTP-binding protein 2	tm	SWISSP	4e-156	76.3	XM_001463894.1	1884	Leishmania infantum JPCM5 conserved hypothetical protein partial mRNA	XP_001463931.1	627	conserved hypothetical protein	XP_001463931.1	XP_001463931.1	0	Trypanosoma grayi	Nodulin-like	4e-10	hypothetical protein TRIADDRAFT_59935	2e-05	Crassostrea virginica	PAX	4	Probable transporter mch1	0.009	Neosartorya fumigata (strain ATCC MYA-4609 / Af293 / CBS 101355 / FGSC A1100)	XP_001463931.1	NR	XM_001463894.1	26.47	32.45	29.46	4.88069	33.25	22.75
XM_001463895.1	LINJ_11_1340	XM_001463895.1	1.04342	-0.9112		XM_001463895.1	57.985	113.867	119.817	132.677	128.15	125.057		XM_001463895.1	XP_001463932.1	Unknown product	uk		NA	NA	XM_001463895.1	603	Leishmania infantum JPCM5 conserved hypothetical protein partial mRNA	XP_001463932.1	200	conserved hypothetical protein	XP_001463932.1	XP_001463932.1	4e-144	Angomonas deanei	Uso1_p115_C	2e-05	golgin subfamily A member 4-like	0.067	Acanthaster planci	Spc7	0.005	Kinesin-like protein KIF21A	0.39	Mus musculus	XP_001463932.1	NR	XM_001463895.1	66.88	49.09	57.985	5.85761	114.97	109.86
XM_001463898.1	LINJ_11_1370	XM_001463898.1	-1.6416	0.845372		XM_001463898.1	66.955	51.6067	47.62	45.9233	42.8967	43.21		XM_001463898.1	XP_001463935.1	Unknown product	uk		NA	NA	XM_001463898.1	1161	Leishmania infantum JPCM5 conserved hypothetical protein partial mRNA	XP_001463935.1	386	conserved hypothetical protein	XP_001463935.1	XP_001463935.1	0	Angomonas deanei	SH3_9	1e-10	SH3 domain protein	1e-05	Drosophila rhopaloa	SH3	1e-14	Protein E(sev)2B	1e-05	Drosophila simulans	XP_001463935.1	NR	XM_001463898.1	56.17	77.74	66.955	6.06512	46.47	61.77
XM_001463900.2	LINJ.12.0002	XM_001463900.2	1.22286	0.630882		XM_001463900.2	161.425	102.063	99.0367	105.19	108.253	101.133		XM_001463900.2	XP_001463937.2	Unknown product	uk		NA	NA	XM_001463900.2	867	Leishmania infantum JPCM5 conserved hypothetical protein partial mRNA	XP_001463937.2	288	conserved hypothetical protein	XP_001463937.2	XP_001463937.2	0	Strigomonas culicis	PITH	4e-33	hypothetical protein HELRODRAFT_108687	8e-13	Nematostella vectensis	DALR_2	0.62	PITH domain-containing protein 1	4e-13	Xenopus laevis	XP_001463937.2	NR	XM_001463900.2	164.62	158.23	161.425	7.33472	132.03	64.66
XM_001463901.2	LINJ.12.0003	XM_001463901.2	3.69308	0.320642		XM_001463901.2	289.355	240.827	213.793	210.267	205.633	195.94		XM_001463901.2	XP_001463938.2	Unknown product	uk		NA	NA	XM_001463901.2	852	Leishmania infantum JPCM5 putative proteasome beta-1 subunit partial mRNA	XP_001463938.2	283	putative proteasome beta-1 subunit	XP_001463938.2	XP_001463938.2	0	Strigomonas culicis	Proteasome	2e-48	proteasome subunit beta type-6-like	1e-69	Nematostella vectensis	RhoGAP	3.1	Proteasome subunit beta type-6	4e-68	Dictyostelium discoideum	XP_001463938.2	NR	XM_001463901.2	288.02	290.69	289.355	8.1767	257.68	216.84
XM_001463906.2	LINJ.12.0011	XM_001463906.2	-0.512765	1.40076		XM_001463906.2	143.895	54.0767	71.84	58.3433	53.3133	51.2833		XM_001463906.2	XP_001463943.2	NIF3	uc	PFAM	4e-76	107.1	XM_001463906.2	840	Leishmania infantum JPCM5 conserved hypothetical protein partial mRNA	XP_001463943.2	279	conserved hypothetical protein	XP_001463943.2	XP_001463943.2	0	Angomonas deanei	Herpes_BLLF1	0.036	GDP-Man:Man(3)GlcNAc(2)-PP-Dol alpha-1,2-mannosyltransferase	0.49	Papilio xuthus	MgtE_N	0.24	Protein transport protein sec31	2.2	Neurospora crassa (strain ATCC 24698 / 74-OR23-1A / CBS 708.71 / DSM 1257 / FGSC 987)	XP_001463943.2	NR	XM_001463906.2	142.36	145.43	143.895	7.16887	48.07	43.14
XM_001463910.2	LINJ.12.0015	XM_001463910.2	-2.45818	-0.260149		XM_001463910.2	27.455	38.42	42.7767	41.1333	46.9867	47.4967		XM_001463910.2	XP_001463947.2	Unknown product	uk		NA	NA	XM_001463910.2	4113	Leishmania infantum JPCM5 conserved hypothetical protein partial mRNA	XP_001463947.2	1370	conserved hypothetical protein	XP_001463947.2	XP_001463947.2	0	Leptomonas seymouri	DUF3584	3e-07	myosin heavy chain, muscle isoform X37	2.4	Bemisia tabaci	MA	0.0001	Centriolin	3	Mus musculus	XP_001463947.2	NR	XM_001463910.2	26.28	28.63	27.455	4.779	38.4	36.71
XM_001463964.2	LINJ.12.0670	XM_001463964.2	1.87883	-2.65926		XM_001463964.2	36.83	66.3633	144.59	213.95	337.753	381.673		XM_001463964.2	XP_001464001.2	Unknown product	uk		NA	NA	XM_001463964.2	1212	Leishmania infantum JPCM5 putative surface antigen protein 2 partial mRNA	XP_001464001.2	403	putative surface antigen protein 2	XP_001464001.2	SOX63468.1	0	Leishmania major strain Friedlin	LRR_8	0.45		NA		LRR	3.1	Surface membrane glycoprotein GP46/M-2	2e-50	Leishmania amazonensis	XP_001464001.2	NR	XM_001463964.2	32.11	41.55	36.83	5.20281	75.62	59.92
XM_001463991.2	LINJ_13_0010	XM_001463991.2	-3.60387	-0.393615		XM_001463991.2	17.02	31.9133	25.9967	31.0967	37.32	36.9333		XM_001463991.2	XP_001464028.2	Unknown product	uk		NA	NA	XM_001463991.2	1953	Leishmania infantum JPCM5 conserved hypothetical protein partial mRNA	XP_001464028.2	650	conserved hypothetical protein	XP_001464028.2	XP_001464028.2	0	Leptomonas seymouri	Nup160	0.0001	WD repeat-containing protein wdr-5.2	6e-14	Schistosoma haematobium	WD40	1e-05	WD repeat-containing protein wdr-5.2	6e-15	Caenorhabditis elegans	XP_001464028.2	NR	XM_001463991.2	17.51	16.53	17.02	4.08916	37.64	27.52
XM_001463992.2	LINJ_13_0020	XM_001463992.2	0.54298	-0.711636		XM_001463992.2	59.185	80.3433	101.11	109.663	116.377	116.91		XM_001463992.2	XP_001464029.2	transferase CAF17 homolog mitochondrial	met/energy	REFSEQ-INVERTEBRATE	4e-41	106	XM_001463992.2	1176	Leishmania infantum JPCM5 cis-prenyltransferase-like protein partial mRNA	XP_001464029.2	391	cis-prenyltransferase-like protein	XP_001464029.2	XP_001464029.2	0	Angomonas deanei	Prenyltransf	6e-73	isoprenyl transferase-like, partial	4e-30	Lucilia cuprina	CFEM	0.36	Isoprenyl transferase	2e-36	Thermus thermophilus (strain HB27 / ATCC BAA-163 / DSM 7039)	XP_001464029.2	NR	XM_001463992.2	60.9	57.47	59.185	5.88716	75.25	95.69
XM_001463994.2	LINJ_13_0040	XM_001463994.2	1.85259	-0.915921		XM_001463994.2	75.79	143.757	147.907	164.17	156.99	159.613		XM_001463994.2	XP_001464031.2	gamma carbonic anhydrase 2 mitochondrial-like	met/energy	REFSEQ-INVERTEBRATE	4e-17	83.5	XM_001463994.2	885	Leishmania infantum JPCM5 conserved hypothetical protein partial mRNA	XP_001464031.2	294	conserved hypothetical protein	XP_001464031.2	XP_003859216.1	0	Trypanosoma grayi	SOAR	0.0002	uncharacterized protein LOC100746387	0.66	Crassostrea gigas	Spc7	0.005	Coiled-coil domain-containing protein 40	2.3	Danio rerio	XP_001464031.2	NR	XM_001463994.2	76.54	75.04	75.79	6.24394	167.35	120.26
XM_001463999.1	LINJ_13_0090	XM_001463999.1	4.20902	-1.43564		XM_001463999.1	105.615	423.7	348.053	306.38	275.687	278.997		XM_001463999.1	XP_001464036.1	Transport and Golgi organisation 2 - probable fragment	uc	PFAM	4e-14	29	XM_001463999.1	1512	Leishmania infantum JPCM5 metallo-peptidase, Clan MA(E), family 32 partial mRNA	XP_001464036.1	503	metallo-peptidase, Clan MA(E), family 32	XP_001464036.1	XP_001464036.1	0	Angomonas deanei	Peptidase_M32	6e-89	thermostable carboxypeptidase 1-like	3e-145	Drosophila bipectinata	MUTSd	0.87	Thermostable carboxypeptidase 1	1e-95	Thermus aquaticus	XP_001464036.1	NR	XM_001463999.1	121.69	89.54	105.615	6.72267	380.66	434.33
XM_001464000.1	LINJ_13_0100	XM_001464000.1	-3.49613	-0.456522		XM_001464000.1	20.285	19.1667	25.4567	36.6133	45.8167	46.6467		XM_001464000.1	XP_001464037.1	Ribosomal protein L4/L1 family	ps	PFAM	9e-08	102.1	XM_001464000.1	1311	Leishmania infantum JPCM5 hypothetical protein, unknown function partial mRNA	XP_001464037.1	436	hypothetical protein, unknown function	XP_001464037.1	XP_001464037.1	0	Leptomonas pyrrhocoris	DUF2852	0.65	uncharacterized protein Dvir_GJ22084	0.002	Drosophila virilis	UDG	0.033		NA		XP_001464037.1	NR	XM_001464000.1	12.27	28.3	20.285	4.34234	15.95	30.84
XM_001464003.1	LINJ_13_0130	XM_001464003.1	-1.53904	-0.384958		XM_001464003.1	35.66	49.92	45.59	53.26	67.33	69.6133		XM_001464003.1	XP_001464040.1	plasma membrane-binding motif in junctophilins	st	SMART	2e-07	90.9	XM_001464003.1	2181	Leishmania infantum JPCM5 putative MCAK-like kinesin partial mRNA	XP_001464040.1	726	putative MCAK-like kinesin	XP_001464040.1	XP_001464040.1	0	Leptomonas pyrrhocoris	Kinesin	4e-117	kinesin-like protein Klp10A	6e-94	Aethina tumida	KISc	2e-117	Kinesin-like protein Klp10A	1e-88	Drosophila melanogaster	XP_001464040.1	NR	XM_001464003.1	35.39	35.93	35.66	5.15623	42.67	42.82
XM_001464005.1	LINJ_13_0150	XM_001464005.1	-2.25978	1.3302		XM_001464005.1	76.36	39.73	32.6833	33.42	36.93	38.37		XM_001464005.1	XP_001464042.1	nucleolar protein (Leishmania infantum JPCM5) XP_003858860.1 nucleolar protein	tm	NR	0	100	XM_001464005.1	1422	Leishmania infantum JPCM5 conserved hypothetical protein partial mRNA	XP_001464042.1	473	conserved hypothetical protein	XP_001464042.1	XP_001464042.1	0	Trypanosoma equiperdum	STG	0.068	C. briggsae CBR-LPD-7 protein	1.2	Athalia rosae	Elp3	0.28	Pescadillo homolog	0.12	Caenorhabditis briggsae	XP_001464042.1	NR	XM_001464005.1	100.96	51.76	76.36	6.25475	37.13	37.01
XM_001464006.1	LINJ_13_0160	XM_001464006.1	3.6115	-1.78742		XM_001464006.1	89.105	184.08	259.527	302.717	328.05	357.987		XM_001464006.1	XP_001464043.1	retinol dehydrogenase 11-like	uc	REFSEQ-INVERTEBRATE	4e-23	108	XM_001464006.1	1509	Leishmania infantum JPCM5 putative protein kinase A regulatory subunit partial mRNA	XP_001464043.1	502	putative protein kinase A regulatory subunit	XP_001464043.1	XP_001464043.1	0	Phytomonas sp. isolate EM1	cNMP_binding	1e-18	cAMP-dependent protein kinase type I regulatory subunit isoform X2	5e-49	Megachile rotundata	cNMP	4e-22	cAMP-dependent protein kinase type I regulatory subunit	3e-46	Drosophila melanogaster	XP_001464043.1	NR	XM_001464006.1	103.03	75.18	89.105	6.47743	175.21	175.1
XM_001464008.1	LINJ_13_0180	XM_001464008.1	-3.06593	0.962333		XM_001464008.1	49.815	24.0267	33.1367	31.2433	33.54	30.7667		XM_001464008.1	XP_001464045.1	Unknown product	uk		NA	NA	XM_001464008.1	1266	Leishmania infantum JPCM5 conserved hypothetical protein partial mRNA	XP_001464045.1	421	conserved hypothetical protein	XP_001464045.1	XP_001464045.1	0	Trypanosoma cruzi cruzi	TPR_12	6e-06	4-hydroxybutyrate coenzyme A transferase-like	0.11	Orbicella faveolata	TPR	0.098	Nephrocystin-3	0.69	Danio rerio	XP_001464045.1	NR	XM_001464008.1	40.8	58.83	49.815	5.63851	24.11	19.03
XM_001464009.1	LINJ_13_0190	XM_001464009.1	-1.94052	-2.0659		XM_001464009.1	12.045	35.1067	69.3133	62.9867	84.5433	83.43		XM_001464009.1	XP_001464046.1	Unknown product	uk		NA	NA	XM_001464009.1	747	Leishmania infantum JPCM5 hypothetical protein, unknown function partial mRNA	XP_001464046.1	248	hypothetical protein, unknown function	XP_001464046.1	XP_001464046.1	0	Strigomonas culicis	Reprolysin_3	0.11	uncharacterized protein LOC108735662	0.033	Cyphomyrmex costatus	alkPPc	0.11	Regulatory protein CAT8	0.79	Saccharomyces cerevisiae (strain ATCC 204508 / S288c)	XP_001464046.1	NR	XM_001464009.1	18.7	5.39	12.045	3.59036	46.96	25.71
XM_001464010.1	LINJ_13_0210	XM_001464010.1	-4.59493	-0.434699		XM_001464010.1	13.745	15.4667	19.9	25.8333	31.4867	34.4767		XM_001464010.1	XP_001464047.1	propionyl-CoA carboxylase alpha chain mitochondrial-likeisoform X1	met/energy	REFSEQ-INVERTEBRATE	0	91.6	XM_001464010.1	1998	Leishmania infantum JPCM5 putative class 3 lipase partial mRNA	XP_001464047.1	665	putative class 3 lipase	XP_001464047.1	XP_001464047.1	0	Phytomonas sp. isolate EM1	Lipase_3	3e-16	uncharacterized protein LOC101241641 isoform X2	5e-06	Octopus bimaculoides	ETF	1.9	Protein EDS1B	8e-07	Arabidopsis thaliana	XP_001464047.1	NR	XM_001464010.1	7.77	19.72	13.745	3.78084	13.78	17.7
XM_001464014.1	LINJ_13_0200	XM_001464014.1	-4.10073	0.523668		XM_001464014.1	30.06	14.44	21.2733	26.9667	31.1667	31.4033		XM_001464014.1	XP_001464051.1	Unknown product	uk		NA	NA	XM_001464014.1	2430	Leishmania infantum JPCM5 hypothetical protein, unknown function partial mRNA	XP_001464051.1	809	hypothetical protein, unknown function	XP_001464051.1	XP_001464051.1	0	Leptomonas pyrrhocoris	Lipase_3	5e-14	uncharacterized protein LOC101241641 isoform X1	0.001	Varroa jacobsoni	FYVE	0.0002	Lipase-like PAD4	4e-08	Arabidopsis thaliana	XP_001464051.1	NR	XM_001464014.1	35.36	24.76	30.06	4.90977	9.7	24.8
XM_001464015.1	LINJ_13_1450	XM_001464015.1	6.30895	0.320134		XM_001464015.1	648.705	574.45	519.153	419.077	350.31	364.07		XM_001464015.1	XP_001464052.1	Deoxyhypusine hydroxylase	uc	SWISSP	0	100	XM_001464015.1	984	Leishmania infantum JPCM5 alpha tubulin partial mRNA	XP_001464052.1	327	alpha tubulin	XP_001464052.1	XP_001464052.1	0	Leishmania donovani	Tubulin	1e-43	tubulin alpha-1 chain-like, partial	2e-86	Exaiptasia pallida	Tubulin	7e-36	Tubulin alpha chain	6e-93	Trypanosoma brucei rhodesiense	XP_001464052.1	NR	XM_001464015.1	761.13	536.28	648.705	9.34142	519.87	560.39
XM_001464020.1	LINJ_13_0290	XM_001464020.1	0.739328	-0.751533		XM_001464020.1	58.835	94.84	113.72	123.263	113.443	111.383		XM_001464020.1	XP_001464057.1	Unknown product	uk		NA	NA	XM_001464020.1	1797	Leishmania infantum JPCM5 putative flagellar radial spoke protein partial mRNA	XP_001464057.1	598	putative flagellar radial spoke protein	XP_001464057.1	XP_001464057.1	0	Trypanosoma brucei gambiense DAL972	Radial_spoke	4e-88	radial spoke head protein 4 homolog A-like	1e-31	Strongylocentrotus purpuratus	CRA	2.8	Radial spoke head protein 4 homolog A	1e-23	Mus musculus	XP_001464057.1	NR	XM_001464020.1	57.44	60.23	58.835	5.8786	110.07	98.46
XM_001464022.1	LINJ_13_0270	XM_001464022.1	12.7372	-0.123725		XM_001464022.1	4449.46	3247.1	2778.95	2683.91	2484.57	2232.88		XM_001464022.1	XP_001464059.1	Unknown product	uk		NA	NA	XM_001464022.1	366	Leishmania infantum JPCM5 conserved hypothetical protein partial mRNA	XP_001464059.1	121	conserved hypothetical protein	XP_001464059.1	XP_001464059.1	2e-82	Strigomonas culicis	Alba	1e-15	conserved hypothetical protein	2	Onthophagus taurus	INB	0.11	Uncharacterized protein At2g34160	6e-12	Arabidopsis thaliana	XP_001464059.1	NR	XM_001464022.1	4332.26	4566.66	4449.46	12.1194	3434.93	2807.82
XM_001464029.1	LINJ_13_0350	XM_001464029.1	5.96832	-1.06662		XM_001464029.1	271.63	477.07	475.773	456.517	487.797	524.41		XM_001464029.1	XP_001464066.1	Unknown product	uk		NA	NA	XM_001464029.1	1494	Leishmania infantum JPCM5 conserved hypothetical protein partial mRNA	XP_001464066.1	497	conserved hypothetical protein	XP_001464066.1	XP_001464066.1	0	Strigomonas culicis	DUF3788	0.16	spectrin alpha chain-like	1.4	Drosophila elegans	C2	0.002	Succinyl-diaminopimelate desuccinylase	0.3	Nitrobacter hamburgensis (strain DSM 10229 / NCIMB 13809 / X14)	XP_001464066.1	NR	XM_001464029.1	246.58	296.68	271.63	8.0855	471.08	494.31
XM_001464035.1	LINJ_13_0410	XM_001464035.1	2.3487	0.168361		XM_001464035.1	163.67	175.877	164.687	148.84	130.753	141.55		XM_001464035.1	XP_001464072.1	hypothetical protein	uc	NR	0	100	XM_001464035.1	837	Leishmania infantum JPCM5 conserved hypothetical protein partial mRNA	XP_001464072.1	278	conserved hypothetical protein	XP_001464072.1	XP_001464072.1	0	Trypanosoma cruzi	DUF1014	4e-22	coiled-coil domain-containing protein 124	1e-11	Acanthaster planci	DEXDc	0.62	Coiled-coil domain-containing protein 124-A	3e-09	Xenopus laevis	XP_001464072.1	NR	XM_001464035.1	200.14	127.2	163.67	7.35465	222.07	170.06
XM_001464039.1	LINJ_36_4730	XM_001464039.1	10.1064	0.230955		XM_001464039.1	2247.09	1629.22	1294.23	1189.63	1069.06	1092.12		XM_001464039.1	XP_001469849.1	Unknown product	uk		NA	NA	XM_001464039.1	597	Leishmania infantum JPCM5 putative 60S ribosomal protein L18 partial mRNA	XP_001469849.1	198	putative 60S ribosomal protein L18	XP_001469849.1	XP_001464076.1	2e-140	Strigomonas culicis	Ribosomal_L18	7e-77	60S ribosomal protein L18-like	3e-57	Orbicella faveolata	PGRP	1.7	60S ribosomal protein L18	6e-143	Leishmania major	XP_001469849.1	NR	XM_001464039.1	2205.54	2288.65	2247.09	11.1338	1488.65	1821.34
XM_001464040.1	LINJ_13_0460	XM_001464040.1	12.4809	0.313795		XM_001464040.1	5128.06	3380.7	2426.35	2135.68	2010.17	2002.1		XM_001464040.1	XP_001464077.1	Multifunctional methyltransferase subunit TRM112-like protei	uc	SWISSP	1e-13	115	XM_001464040.1	426	Leishmania infantum JPCM5 putative 40S ribosomal protein S12 partial mRNA	XP_001464077.1	141	putative 40S ribosomal protein S12	XP_001464077.1	XP_001464077.1	7e-96	Trypanosoma theileri	Ribosomal_L7Ae	2e-21	40S ribosomal protein S12	9e-29	Plutella xylostella	HOX	0.24	40S ribosomal protein S12	2e-63	Trypanosoma brucei brucei	XP_001464077.1	NR	XM_001464040.1	4705.88	5550.24	5128.06	12.3242	3516.13	3098.45
XM_001464042.1	LINJ_13_0480	XM_001464042.1	1.44978	0.487626		XM_001464042.1	152.645	128.44	111	96.91	115.873	113.7		XM_001464042.1	XP_001464079.1	Unknown product	uk		NA	NA	XM_001464042.1	978	Leishmania infantum JPCM5 conserved hypothetical protein partial mRNA	XP_001464079.1	325	conserved hypothetical protein	XP_001464079.1	XP_001464079.1	0	Trypanosoma theileri	SH3BP5	0.2	type II inositol 3,4-bisphosphate 4-phosphatase isoform X3	3.4	Bombus terrestris	RIIa	0.3	Retrovirus-related Pol polyprotein from transposon RE2	2.3	Arabidopsis thaliana	XP_001464079.1	NR	XM_001464042.1	163.69	141.6	152.645	7.25404	141.07	119.21
XM_001464043.1	LINJ_13_0490	XM_001464043.1	0.0718345	0.554793		XM_001464043.1	102.965	79.6667	72.6867	75.0567	73.9067	81.1767		XM_001464043.1	XP_001464080.1	DNA-directed RNA polymerase III subunit (Leishmaniainfantum JPCM5) CAM65934.1 DNA-directed RNA polymerase III subunit (Leishmania	tm	NR	0	100	XM_001464043.1	894	Leishmania infantum JPCM5 conserved hypothetical protein partial mRNA	XP_001464080.1	297	conserved hypothetical protein	XP_001464080.1	XP_001464080.1	0	Angomonas deanei	MCU	3e-07	calcium uniporter protein, mitochondrial-like	0.001	Aedes aegypti	GRAN	3.9	Calcium uniporter protein 6, mitochondrial	0.008	Arabidopsis thaliana	XP_001464080.1	NR	XM_001464043.1	79.42	126.51	102.965	6.68601	102.81	66.85
XM_001464044.1	LINJ_13_0500	XM_001464044.1	0.644475	-0.763853		XM_001464044.1	60.865	80.1333	92.24	119.627	121.393	132.553		XM_001464044.1	XP_001464081.1	Unknown product	uk		NA	NA	XM_001464044.1	825	Leishmania infantum JPCM5 actyltransferase-like protein partial mRNA	XP_001464081.1	274	actyltransferase-like protein	XP_001464081.1	XP_001464081.1	0	Leishmania guyanensis	Acetyltransf_1	0.0002	uncharacterized protein LOC105681747	0.003	Biomphalaria glabrata	Glyco_18	0.39	Putative acetyltransferase BSU40680	3e-07	Bacillus subtilis (strain 168)	XP_001464081.1	NR	XM_001464044.1	49.85	71.88	60.865	5.92754	76.11	88.12
XM_001464045.1	LINJ_13_0510	XM_001464045.1	-1.40749	0.391899		XM_001464045.1	62.955	38.35	50.2	54.2167	58.5467	60.0733		XM_001464045.1	XP_001464082.1	Unknown product	uk		NA	NA	XM_001464045.1	1275	Leishmania infantum JPCM5 conserved hypothetical protein partial mRNA	XP_001464082.1	424	conserved hypothetical protein	XP_001464082.1	XP_001464082.1	0	Phytomonas sp. isolate EM1	CCDC158	0.0009		NA		Spc7	0.1		NA		XP_001464082.1	NR	XM_001464045.1	73.38	52.53	62.955	5.97625	49.34	34.78
XM_001464050.1	LINJ_13_0570	XM_001464050.1	-1.19855	0.864595		XM_001464050.1	74.5	72.6	50.9667	43.2367	50.4033	48.6533		XM_001464050.1	XP_001464087.1	N terminus of Rad21 / Rec8 like protein	uc	PFAM	3e-35	77.8	XM_001464050.1	1725	Leishmania infantum JPCM5 conserved hypothetical protein partial mRNA	XP_001464087.1	574	conserved hypothetical protein	XP_001464087.1	XP_001464087.1	0	Phytomonas sp. isolate Hart1	Peptidase_M24	2e-13	DNA-binding protein, partial	6e-38	Tribolium castaneum	Bac_DnaA_C	0.046	Proliferation-associated protein A	5e-33	Dictyostelium discoideum	XP_001464087.1	NR	XM_001464050.1	81.86	67.14	74.5	6.21917	58.05	62.88
XM_001464051.1	LINJ_13_0580	XM_001464051.1	-3.95673	1.0966		XM_001464051.1	35.265	26.3433	28.8067	23.4667	21.1967	19.9767		XM_001464051.1	XP_001464088.1	protein kinase-like protein (Leishmania infantum JPCM5) CAM69154.1 protein kinase-like protein (Leishmania infantum JPCM5) SOX66565.1	st	NR	0	100	XM_001464051.1	2871	Leishmania infantum JPCM5 conserved hypothetical protein partial mRNA	XP_001464088.1	956	conserved hypothetical protein	XP_001464088.1	XP_001464088.1	0	Phytomonas sp. isolate Hart1	PSP1	1e-30		NA		POLXc	2.1	Uncharacterized protein PB7E8.02	2e-12	Schizosaccharomyces pombe (strain 972 / ATCC 24843)	XP_001464088.1	NR	XM_001464051.1	42.41	28.12	35.265	5.14017	21.93	27.48
XM_001464058.2	LINJ_13_0650	XM_001464058.2	-2.56419	-0.226878		XM_001464058.2	28.12	33.3967	38.4733	43.79	46.35	47.5667		XM_001464058.2	XP_001464095.2	Unknown product	uk		NA	NA	XM_001464058.2	6189	Leishmania infantum JPCM5 conserved hypothetical protein partial mRNA	XP_001464095.2	2062	conserved hypothetical protein	XP_001464095.2	XP_001464095.2	0	Trypanosoma cruzi cruzi	C2	9e-24	C2 domain-containing protein 5-like	7e-36	Zootermopsis nevadensis	C2	2e-21	C2 domain-containing protein 5	1e-33	Homo sapiens	XP_001464095.2	NR	XM_001464058.2	26.89	29.35	28.12	4.81352	35.47	32.44
XM_001464060.1	LINJ_13_0670	XM_001464060.1	1.34363	-0.987818		XM_001464060.1	62.58	117.17	134.74	132.71	147.063	147.757		XM_001464060.1	XP_001464097.1	hypothetical protein	uc	NR	0	100	XM_001464060.1	2148	Leishmania infantum JPCM5 putative protein kinase partial mRNA	XP_001464097.1	715	putative protein kinase	XP_001464097.1	XP_001464097.1	0	Leptomonas pyrrhocoris	Pkinase	7e-33	uncharacterized protein Dana_GF18894	4e-26	Aplysia californica	S_TKc	3e-40	Cyclin-dependent kinase 5 homolog	8e-28	Dictyostelium discoideum	XP_001464097.1	NR	XM_001464060.1	60.43	64.73	62.58	5.96763	96.08	126.04
XM_001464063.1	LINJ_13_0700	XM_001464063.1	-4.73143	-0.661582		XM_001464063.1	10.515	18.5433	22.1633	26.0767	29.99	27.89		XM_001464063.1	XP_001464100.1	Unknown product	uk		NA	NA	XM_001464063.1	7950	Leishmania infantum JPCM5 conserved hypothetical protein partial mRNA	XP_001464100.1	2649	conserved hypothetical protein	XP_001464100.1	XP_001464100.1	0	Trypanosoma cruzi	Herpes_BLLF1	2e-05		NA		IPT	0.068		NA		XP_001464100.1	NR	XM_001464063.1	11.16	9.87	10.515	3.39438	19.57	17.54
XM_001464065.1	LINJ_13_0720	XM_001464065.1	-2.08112	-0.656808		XM_001464065.1	24.82	40.6833	51.28	53.3367	55.66	53.9067		XM_001464065.1	XP_001464102.1	Unknown product	uk		NA	NA	XM_001464065.1	3711	Leishmania infantum JPCM5 conserved hypothetical protein partial mRNA	XP_001464102.1	1236	conserved hypothetical protein	XP_001464102.1	XP_001464102.1	0	Phytomonas sp. isolate EM1	Golgin_A5	0.04		NA		AIP3	0.12	Iron transport multicopper oxidase FET3	1.8	Saccharomyces cerevisiae (strain ATCC 204508 / S288c)	XP_001464102.1	NR	XM_001464065.1	24.36	25.28	24.82	4.63343	43.66	40.82
XM_001464067.1	LINJ_13_0740	XM_001464067.1	-2.70571	-1.29432		XM_001464067.1	14.445	32.16	39.4767	51.9333	56.8933	58.9267		XM_001464067.1	XP_001464104.1	cilia- and flagella-associated protein 58-likecilia- and flagella-associated protein 58-like	uc	REFSEQ-INVERTEBRATE	8e-72	105.8	XM_001464067.1	3132	Leishmania infantum JPCM5 conserved hypothetical protein partial mRNA	XP_001464104.1	1043	conserved hypothetical protein	XP_001464104.1	XP_001464104.1	0	Ureaplasma parvum serovar 3 str. ATCC 700970	TALPID3	0.36	uncharacterized protein Dyak_GE17120	2e-10	Lucilia cuprina	PHB	0.47	Uncharacterized protein ORF50	0.044	Ictalurid herpesvirus 1 (strain Auburn)	XP_001464104.1	NR	XM_001464067.1	15.49	13.4	14.445	3.8525	33.18	31.18
XM_001464069.1	LINJ_13_0760	XM_001464069.1	1.54965	0.552308		XM_001464069.1	165.19	122.267	119.337	114.67	112.107	105.113		XM_001464069.1	XP_001464106.1	hypothetical protein	uc	NR	0	100	XM_001464069.1	1587	Leishmania infantum JPCM5 metallo-peptidase, Clan ME, Family M16 partial mRNA	XP_001464106.1	528	metallo-peptidase, Clan ME, Family M16	XP_001464106.1	XP_001464106.1	0	Angomonas deanei	Peptidase_M16	3e-06	cytochrome b-c1 complex subunit 2, mitochondrial-like	3e-18	Parasteatoda tepidariorum	MA	0.047	Ubiquinol-cytochrome-c reductase complex core protein 2, mitochondrial	2e-20	Euglena gracilis	XP_001464106.1	NR	XM_001464069.1	151.29	179.09	165.19	7.36798	121.17	111.81
XM_001464073.1	LINJ_13_0800	XM_001464073.1	-0.570349	-0.566884		XM_001464073.1	43.515	60.12	82.1133	75.9533	81.41	79.66		XM_001464073.1	XP_001464110.1	Unknown product	uk		NA	NA	XM_001464073.1	2466	Leishmania infantum JPCM5 conserved hypothetical protein partial mRNA	XP_001464110.1	821	conserved hypothetical protein	XP_001464110.1	XP_001464110.1	0	Trypanosoma theileri	LRR_8	7e-05	leucine-rich repeat-containing protein 74A-like	0.002	Stylophora pistillata	LRR_RI	0.01	Protein NLRC5	0.0005	Ictalurus punctatus	XP_001464110.1	NR	XM_001464073.1	49.74	37.29	43.515	5.44344	58.79	68.38
XM_001464074.1	LINJ_13_0810	XM_001464074.1	-2.80643	-0.225795		XM_001464074.1	27.055	27.56	35.8467	40.7133	45.4067	47.4667		XM_001464074.1	XP_001464111.1	protein kinase (Leishmania infantum JPCM5) CAM69090.1 protein kinase (Leishmania infantum JPCM5) SOX66499.1 proteinkinase-	st	NR	0	100	XM_001464074.1	4569	Leishmania infantum JPCM5 conserved hypothetical protein partial mRNA	XP_001464111.1	1522	conserved hypothetical protein	XP_001464111.1	XP_001464111.1	0	Trypanosoma cruzi Dm28c	ATG16	4e-05		NA		OmpH	0.0002	Extracellular matrix-binding protein ebh	4.7	Staphylococcus aureus (strain MW2)	XP_001464111.1	NR	XM_001464074.1	21.62	32.49	27.055	4.75782	28.26	27.54
XM_001464075.1	LINJ_13_0820	XM_001464075.1	-0.193968	0.581912		XM_001464075.1	97.67	66.36	75.0733	69.4833	69.7367	72.6467		XM_001464075.1	XP_001464112.1	DnaJ molecular chaperone homology domain	pm	SMART	3e-09	86.6	XM_001464075.1	828	Leishmania infantum JPCM5 glycosyltransferase family-like protein partial mRNA	XP_001464112.1	275	glycosyltransferase family-like protein	XP_001464112.1	XP_001464112.1	0	Trypanosoma cruzi Dm28c	Glyco_transf_25	4e-18	glycosyltransferase 25 family member-like	6e-16	Lucilia cuprina	CHB_HEX	0.47	Glycosyltransferase 25 family member	2e-12	Aedes aegypti	XP_001464112.1	NR	XM_001464075.1	95.14	100.2	97.67	6.60984	66.01	86.12
XM_001464077.1	LINJ_13_0840	XM_001464077.1	-2.03357	-0.685397		XM_001464077.1	24.205	49.13	42.45	51.0867	56.5067	61.6967		XM_001464077.1	XP_001464114.1	Kinesin motor	uc	SMART	3e-104	100	XM_001464077.1	1452	Leishmania infantum JPCM5 putative actin-like protein partial mRNA	XP_001464114.1	483	putative actin-like protein	XP_001464114.1	XP_001464114.1	0	Trypanosoma cruzi marinkellei	Actin	3e-135	actin, cytoplasmic A3a-like	3e-65	Ooceraea biroi	ACTIN	3e-108	Actin, adductor muscle	1e-64	Placopecten magellanicus	XP_001464114.1	NR	XM_001464077.1	30.7	17.71	24.205	4.59723	42.77	49.1
XM_001464086.2	LINJ_13_0940	XM_001464086.2	-3.24931	-0.0951937		XM_001464086.2	24.82	25.5233	32.51	32.2967	38.5467	42.2533		XM_001464086.2	XP_001464123.2	vacuolar-type Ca2+-ATPase	tr	NR	0	100	XM_001464086.2	3576	Leishmania infantum JPCM5 serine peptidase, clan SB, family S8-like protein partial mRNA	XP_001464123.2	1192	serine peptidase, clan SB, family S8-like protein, partial	XP_001464123.2	SOX63612.1	0	Leptomonas pyrrhocoris	Peptidase_S8	3e-13	membrane-bound transcription factor site-1 protease	1e-20	Orussus abietinus	Glyco_32	0.35	Membrane-bound transcription factor site-1 protease	4e-18	Rattus norvegicus	XP_001464123.2	NR	XM_001464086.2	25.31	24.33	24.82	4.63343	32.9	24.52
XM_001464087.1	LINJ_13_0950	XM_001464087.1	0.969192	-0.553317		XM_001464087.1	70.09	107.69	112.843	133.947	115.54	107.07		XM_001464087.1	XP_001464124.1	Unknown product	uk		NA	NA	XM_001464087.1	720	Leishmania infantum JPCM5 conserved hypothetical protein partial mRNA	XP_001464124.1	239	conserved hypothetical protein	XP_001464124.1	XP_001464124.1	5e-174	Trypanosoma cruzi marinkellei	Dpy-30	2e-05	Nucleoside diphosphate kinase 5, partial	1e-07	Strongylocentrotus purpuratus	FIST	0.007	Nucleoside diphosphate kinase homolog 5	6e-08	Homo sapiens	XP_001464124.1	NR	XM_001464087.1	78.18	62	70.09	6.13114	127.06	97.89
XM_001464088.1	LINJ_13_0960	XM_001464088.1	0.277475	0.386149		XM_001464088.1	91.215	102.943	89.95	91.58	66.0933	73.5867		XM_001464088.1	XP_001464125.1	acyltransferase-like protein	uc	NR	0	100	XM_001464088.1	927	Leishmania infantum JPCM5 putative NADH-cytochrome b5 reductase partial mRNA	XP_001464125.1	308	putative NADH-cytochrome b5 reductase	XP_001464125.1	XP_001464125.1	0	Trypanosoma cruzi marinkellei	FAD_binding_6	5e-34	NADH-cytochrome b5 reductase 2 isoform X2	6e-86	Musca domestica	S1	1.6	NADH-cytochrome b5 reductase 1	9e-82	Homo sapiens	XP_001464125.1	NR	XM_001464088.1	119.68	62.75	91.215	6.5112	135.02	88.32
XM_001464094.1	LINJ_13_1020	XM_001464094.1	2.7309	1.00314		XM_001464094.1	322.155	167.37	154.917	143.047	129.53	146.523		XM_001464094.1	XP_001464131.1	Unknown product	uk		NA	NA	XM_001464094.1	270	Leishmania infantum JPCM5 putative DNA-directed RNA polymerase ii 8.2 Kd polypeptide partial mRNA	XP_001464131.1	89	putative DNA-directed RNA polymerase ii 8.2 Kd polypeptide	XP_001464131.1	XP_001464131.1	3e-59	Trypanosoma rangeli SC58	RNA_pol_N	2e-27	DNA-directed RNA polymerases I, II, and III subunit RPABC5-like	6e-21	Diuraphis noxia	BOP1NT	0.56	DNA-directed RNA polymerases I, II, and III subunit RPABC5	4e-21	Caenorhabditis elegans	XP_001464131.1	NR	XM_001464094.1	299.2	345.11	322.155	8.33161	58.94	164.54
XM_001464103.1	LINJ_13_1110	XM_001464103.1	2.96537	-0.716517		XM_001464103.1	117.59	211.547	229.503	222.297	193.47	169.67		XM_001464103.1	XP_001464140.1	uncharacterized protein LOC100121039 - probable fragment	uc	REFSEQ-INVERTEBRATE	3e-12	29.3	XM_001464103.1	1506	Leishmania infantum JPCM5 nucleobase transporter (NT3), partial mRNA	XP_001464140.1	501	nucleobase transporter	XP_001464140.1	XP_001464140.1	0	Strigomonas culicis	Nucleoside_tran	2e-13	equilibrative nucleoside transporter 4-like isoform X1	2e-22	Megachile rotundata	BRCT	0.089	Equilibrative nucleoside transporter 4	3e-18	Danio rerio	XP_001464140.1	NR	XM_001464103.1	162.26	72.92	117.59	6.87762	219.18	225.97
XM_001464104.1	LINJ_13_1130	XM_001464104.1	11.5621	-0.0556496		XM_001464104.1	3108.3	2440.86	1970.42	1761.88	1773.3	1731.92		XM_001464104.1	XP_001464142.1	60S ribosomal subunit protein L31 (Leishmania infantumJPCM5) CBZ09020.1 60S ribosomal subunit protein L31	ps	NR	2e-167	100	XM_001464104.1	822	Leishmania infantum JPCM5 putative 40S ribosomal protein S4 partial mRNA	XP_001464142.1	480	putative 40S ribosomal protein S4	XP_001464142.1	XP_001464142.1	0	Strigomonas culicis	Ribosomal_S4e	2e-28	predicted protein	5e-90	Bombyx mori	KOW	0.0001	40S ribosomal protein S4, Y isoform 1	2e-91	Monodelphis domestica	XP_001464142.1	NR	XM_001464104.1	2930.17	3286.44	3108.3	11.6019	2478.1	2334.1
XM_001464105.1	LINJ_13_1130	XM_001464105.1	2.33552	0.501098		XM_001464105.1	197.11	177.737	159.11	139.297	110.963	141.173		XM_001464105.1	XP_001464142.1	lanosterol 14-alpha-demethylase (Leishmania infantumJPCM5) ABM89546.1 sterol-14-alpha-demethylase (Leishmania infantum) CAM66282.1	met/lipd	NR	0	100	XM_001464105.1	1443	Leishmania infantum JPCM5 putative 40S ribosomal protein S4 partial mRNA	XP_001464142.1	480	putative 40S ribosomal protein S4	XP_001464142.1	XP_001464142.1	0	Strigomonas culicis	Ribosomal_S4e	2e-28	predicted protein	5e-90	Bombyx mori	KOW	0.0001	40S ribosomal protein S4, Y isoform 1	2e-91	Monodelphis domestica	XP_001464142.1	NR	XM_001464105.1	215.72	178.5	197.11	7.62286	133.03	175
XM_001464106.1	LINJ_13_1140	XM_001464106.1	-2.19936	-0.565755		XM_001464106.1	25.62	37.6	49.5067	48.07	53.07	55.3933		XM_001464106.1	XP_001464143.1	Golgi reassembly stacking protein (GRASP homologue)(Leishmania infantum JPCM5) XP_003864075.1 Golgi reassembly stacking protein (GRASP	pe	NR	0	100	XM_001464106.1	1632	Leishmania infantum JPCM5 conserved hypothetical protein partial mRNA	XP_001464143.1	543	conserved hypothetical protein	XP_001464143.1	XP_001464143.1	0	Strigomonas culicis	TPK_B1_binding	1e-05	thiamin pyrophosphokinase 1	0.0006	Orussus abietinus	TPK_B1_binding	6e-08	Thiamine pyrophosphokinase 1	1e-08	Oryza sativa subsp. japonica	XP_001464143.1	NR	XM_001464106.1	28.97	22.27	25.62	4.6792	31.96	38.69
XM_001464107.1	LINJ_13_1150	XM_001464107.1	2.44248	-0.485902		XM_001464107.1	100.085	265.343	211.483	155.347	133.597	137.377		XM_001464107.1	XP_001464144.1	thiosulfate sulfurtransferase mitochondrial - probable fragment	met/energy	SWISSP	5e-14	65.4	XM_001464107.1	453	Leishmania infantum JPCM5 hypothetical protein, unknown function partial mRNA	XP_001464144.1	150	hypothetical protein, unknown function	XP_001464144.1	XP_001464144.1	1e-106	Caenorhabditis elegans	DEK_C	3.6	Carnitine Palmitoyl Transferase	0.086	Crassostrea gigas	G2F	1.8	Protein sidekick-2	0.16	Mus musculus	XP_001464144.1	NR	XM_001464107.1	159.33	40.84	100.085	6.64508	235.4	205.14
XM_001464110.1	LINJ_13_1180	XM_001464110.1	-0.511859	0.494842		XM_001464110.1	84.38	64.25	52.9867	73.3067	67.4533	71.7167		XM_001464110.1	XP_001464147.1	alpha tubulin (Leishmania infantum JPCM5) CAM66427.1 alpha tubulin	cs	NR	0	100	XM_001464110.1	984	Leishmania infantum JPCM5 putative XPA-interacting protein partial mRNA	XP_001464147.1	327	putative XPA-interacting protein	XP_001464147.1	XP_001464147.1	0	Trypanosoma cruzi	ATP_bind_1	3e-66	xpa-binding protein 1 (mbdin), putative	1e-78	Strongylocentrotus purpuratus	AAA	3e-05	GPN-loop GTPase 1	3e-79	Saccharomyces cerevisiae (strain ATCC 204508 / S288c)	XP_001464147.1	NR	XM_001464110.1	71.11	97.65	84.38	6.39883	52.03	63.85
XM_001464113.1	LINJ_13_1210	XM_001464113.1	-1.68392	-1.37361		XM_001464113.1	16.325	65.1167	70.0067	65.8933	58.5767	59.7267		XM_001464113.1	XP_001464150.1	hypothetical protein	uc	NR	0	100	XM_001464113.1	1263	Leishmania infantum JPCM5 hypothetical protein, unknown function partial mRNA	XP_001464150.1	420	hypothetical protein, unknown function	XP_001464150.1	XP_001464150.1	0	Phytomonas sp. isolate EM1	DUF5075	2e-12	tyrosine-protein phosphatase 99A-like isoform X1	6.2	Habropoda laboriosa	AICARFT_IMPCHas	0.13	Polyphosphoinositide phosphatase	4.7	Saccharomyces cerevisiae (strain ATCC 204508 / S288c)	XP_001464150.1	NR	XM_001464113.1	17.9	14.75	16.325	4.02901	71.02	66.29
XM_001464121.1	LINJ_13_1290	XM_001464121.1	-1.98592	-0.0784185		XM_001464121.1	39.105	38.37	34.3867	45.13	59.5	67.1867		XM_001464121.1	XP_001464158.1	Unknown product	uk		NA	NA	XM_001464121.1	1215	Leishmania infantum JPCM5 conserved hypothetical protein partial mRNA	XP_001464158.1	404	conserved hypothetical protein	XP_001464158.1	XP_001464158.1	0	Angomonas deanei	Lactamase_B_2	3e-28	N-acyl-phosphatidylethanolamine-hydrolyzing phospholipase D-like	1e-80	Centruroides sculpturatus	Lactamase_B	0.031	N-acyl-phosphatidylethanolamine-hydrolyzing phospholipase D	2e-57	Homo sapiens	XP_001464158.1	NR	XM_001464121.1	32.03	46.18	39.105	5.28928	41.01	46.13
XM_001464123.1	LINJ_13_1310	XM_001464123.1	-6.73381	-1.04477		XM_001464123.1	4.21	10.4	14.91	19.6	17.2367	14.98		XM_001464123.1	XP_001464160.1	hypothetical protein	uc	NR	0	100	XM_001464123.1	3000	Leishmania infantum JPCM5 hypothetical protein, unknown function partial mRNA	XP_001464160.1	999	hypothetical protein, unknown function	XP_001464160.1	XP_001464160.1	0	Leptomonas seymouri	HDAC4_Gln	0.006		NA		ETF	1.4		NA		XP_001464160.1	NR	XM_001464123.1	6.08	2.34	4.21	2.07382	7.78	11.93
XM_001464126.1	LINJ_13_1480	XM_001464126.1	-3.08604	-0.212126		XM_001464126.1	23.445	30.6733	33.4733	35.41	40.0333	41.9767		XM_001464126.1	XP_001464163.1	NFX1-type zinc finger-containing protein 1 - probable fragment	uc	REFSEQ-INVERTEBRATE	3e-60	36	XM_001464126.1	4815	Leishmania infantum JPCM5 conserved hypothetical protein partial mRNA	XP_001464163.1	1604	conserved hypothetical protein	XP_001464163.1	XP_001464163.1	0	Leptomonas pyrrhocoris	Atrophin-1	0.002		NA		NRF	0.45		NA		XP_001464163.1	NR	XM_001464126.1	21.11	25.78	23.445	4.55121	25.68	32.19
XM_001464129.2	LINJ_13_1520	XM_001464129.2	-4.89299	-0.0894006		XM_001464129.2	14.28	16.1467	20.25	23.5333	25.2733	24		XM_001464129.2	XP_001464166.2	conserved hypothetical protein (Leishmania infantum JPCM5) CAM71421.2 conserved hypothetical protein (Leishmania infantum JPCM5) SOX68779.1	s/		NA	NA	XM_001464129.2	15435	Leishmania infantum JPCM5 conserved hypothetical protein partial mRNA	XP_001464166.2	5144	conserved hypothetical protein	XP_001464166.2	XP_001464166.2	0	Phytomonas sp. isolate Hart1	SPRY	2e-09	ryanodine receptor-like	4e-06	Papilio xuthus	SPRY	2e-10	Ryanodine receptor	7e-05	Drosophila melanogaster	XP_001464166.2	NR	XM_001464129.2	14.08	14.48	14.28	3.83592	17.09	15.91
XM_001464130.1	LINJ_13_1530	XM_001464130.1	2.29393	0.643456		XM_001464130.1	203.04	207.39	139.553	131.663	118.003	120.64		XM_001464130.1	XP_001464167.1	Unknown product	uk		NA	NA	XM_001464130.1	477	Leishmania infantum JPCM5 putative Ran-binding protein 1 partial mRNA	XP_001464167.1	158	putative Ran-binding protein 1	XP_001464167.1	XP_001464167.1	7e-111	Trypanosoma cruzi	Ran_BP1	5e-24	ran-specific GTPase-activating protein-like	2e-19	Helicoverpa armigera	RanBD	1e-27	Ran-binding protein 1 homolog a	7e-18	Arabidopsis thaliana	XP_001464167.1	NR	XM_001464130.1	206.25	199.83	203.04	7.66562	160.89	223.6
XM_001464132.1	LINJ_13_1550	XM_001464132.1	-2.57639	-0.483259		XM_001464132.1	24.675	29.73	43.8467	44.8067	49.7667	49.66		XM_001464132.1	XP_001464169.1	Unknown product	uk		NA	NA	XM_001464132.1	3174	Leishmania infantum JPCM5 conserved hypothetical protein partial mRNA	XP_001464169.1	1057	conserved hypothetical protein	XP_001464169.1	XP_001464169.1	0	Phytomonas sp. isolate Hart1	PIN_4	1e-16		NA		PINc	0.005		NA		XP_001464169.1	NR	XM_001464132.1	22.92	26.43	24.675	4.62498	31.6	29.25
XM_001464134.1	LINJ_13_1570	XM_001464134.1	-3.49147	-2.42287		XM_001464134.1	5.125	36.53	38.4033	45.2633	51.3833	56.9733		XM_001464134.1	XP_001464171.1	Unknown product	uk		NA	NA	XM_001464134.1	1302	Leishmania infantum JPCM5 putative phosphoprotein phosphatase partial mRNA	XP_001464171.1	433	putative phosphoprotein phosphatase	XP_001464171.1	XP_001464171.1	0	Leishmania braziliensis MHOM BR 75 M2904	Metallophos	3e-08	serine/threonine-protein phosphatase 4 catalytic subunit-like	2e-62	Drosophila melanogaster	PP2Ac	3e-77	Serine/threonine-protein phosphatase 4 catalytic subunit	3e-61	Drosophila melanogaster	XP_001464171.1	NR	XM_001464134.1	0	10.25	5.125	2.35755	32.54	43.99
XM_001464136.1	LINJ_13_1590	XM_001464136.1	-3.96233	-0.265067		XM_001464136.1	16.885	24.0233	26.2767	30.38	31.9333	31.5567		XM_001464136.1	XP_001464173.1	pentatricopeptide repeat-containing protein at1g1929 - probable fragment	uc	SWISSP	3e-18	56.4	XM_001464136.1	3294	Leishmania infantum JPCM5 phospholipid-transporting ATPase 1-like protein partial mRNA	XP_001464173.1	1097	phospholipid-transporting ATPase 1-like protein	XP_001464173.1	XP_001464173.1	0	Leptomonas pyrrhocoris	PhoLip_ATPase_C	7e-71	probable phospholipid-transporting ATPase IA isoform X8	0	Drosophila takahashii	LA	0.45	Phospholipid-transporting ATPase tat-1	0	Caenorhabditis elegans	XP_001464173.1	NR	XM_001464136.1	14.7	19.07	16.885	4.07767	23.35	27.06
XM_001464137.1	LINJ_13_1600	XM_001464137.1	0.0267002	0.541058		XM_001464137.1	95.775	89.24	78.1233	70.1067	72.0967	72.67		XM_001464137.1	XP_001464174.1	alternative oxidase (Leishmania infantum JPCM5) XP_003865574.1 alternative oxidase	uc	NR	0	100	XM_001464137.1	1464	Leishmania infantum JPCM5 hypothetical protein, unknown function partial mRNA	XP_001464174.1	487	hypothetical protein, unknown function	XP_001464174.1	XP_001464174.1	0	Bodo saltans	DUF4670	0.23	uncharacterized protein LOC100908074	5.6	Galendromus occidentalis	PMEI	0.14	NAD-dependent protein deacylase 2	0.76	Pseudomonas aeruginosa (strain ATCC 15692 / DSM 22644 / CIP 104116 / JCM 14847 / LMG 12228 / 1C / PRS 101 / PAO1)	XP_001464174.1	NR	XM_001464137.1	91.28	100.27	95.775	6.58158	88.62	78.54
XM_001464140.1	LINJ_13_1630	XM_001464140.1	-6.85957	0.839155		XM_001464140.1	15.165	5.91333	9.54667	9.99	16.05	16.2133		XM_001464140.1	XP_001464177.1	Unknown product	uk		NA	NA	XM_001464140.1	1764	Leishmania infantum JPCM5 phosphoprotein phosphatase-like protein partial mRNA	XP_001464177.1	587	phosphoprotein phosphatase-like protein	XP_001464177.1	XP_001464177.1	0	Leishmania braziliensis MHOM BR 75 M2904	Metallophos	2e-08	hypothetical protein T265_03362	4e-55	Drosophila suzukii	PP2Ac	1e-72	Serine/threonine-protein phosphatase 4 catalytic subunit	8e-56	Drosophila melanogaster	XP_001464177.1	NR	XM_001464140.1	21.31	9.02	15.165	3.92267	2.86	6.07
XM_001464141.1	LINJ_13_1330	XM_001464141.1	-1.21188	-0.643452		XM_001464141.1	36.61	40.74	58.82	69.8267	78.63	77.1667		XM_001464141.1	XP_001464178.1	hypothetical protein	uc	NR	0	100	XM_001464141.1	2253	Leishmania infantum JPCM5 conserved hypothetical protein partial mRNA	XP_001464178.1	750	conserved hypothetical protein	XP_001464178.1	XP_001464178.1	0	Phytomonas sp. isolate EM1	Tcp10_C	1e-36	hypothetical protein LOTGIDRAFT_103874	2e-22	Nematostella vectensis	BAR	0.049	Centromere protein J	9e-24	Homo sapiens	XP_001464178.1	NR	XM_001464141.1	36.93	36.29	36.61	5.19417	33.14	47.28
XM_001464142.2	LINJ_13_1340	XM_001464142.2	-4.13235	1.07769		XM_001464142.2	34.225	23.2567	24.7967	22.12	22.33	20.6267		XM_001464142.2	XP_001464179.2	Unknown product	uk		NA	NA	XM_001464142.2	3615	Leishmania infantum JPCM5 conserved hypothetical protein partial mRNA	XP_001464179.2	1204	conserved hypothetical protein	XP_001464179.2	XP_001464179.2	0	Phytomonas sp. isolate EM1	Apolipoprotein	0.041		NA		OmpH	0.07	Centromere-associated protein E	0.071	Homo sapiens	XP_001464179.2	NR	XM_001464142.2	24.19	44.26	34.225	5.09698	23.17	26.21
XM_001464147.1	LINJ_14_0010	XM_001464147.1	0.362092	0.427921		XM_001464147.1	102.61	94.03	83.6967	73.67	81.8333	91.12		XM_001464147.1	XP_001464184.1	cilia- and flagella-associated protein 73Cilia- and flagella-associated protein 73	uc	SWISSP	1e-30	93.8	XM_001464147.1	924	Leishmania infantum JPCM5 putative exosome complex exonuclease partial mRNA	XP_001464184.1	307	putative exosome complex exonuclease	XP_001464184.1	XP_001464184.1	0	Leptomonas pyrrhocoris	KH_6	2e-09	exosome complex component RRP4	4e-47	Aedes albopictus	S1	0.079	Exosome complex component RRP4	6e-45	Bos taurus	XP_001464184.1	NR	XM_001464147.1	112.85	92.37	102.61	6.68103	105.41	97.23
XM_001464149.1	LINJ_14_0030	XM_001464149.1	0.648743	0.708701		XM_001464149.1	133.445	100.393	85.5033	81.82	86.5233	85.5367		XM_001464149.1	XP_001464186.1	Unknown product	uk		NA	NA	XM_001464149.1	813	Leishmania infantum JPCM5 conserved hypothetical protein partial mRNA	XP_001464186.1	270	conserved hypothetical protein	XP_001464186.1	XP_001464186.1	0	Phytomonas sp. isolate Hart1	Gemini_BL1	0.26	hypothetical protein HELRODRAFT_170394	1.5	Centruroides sculpturatus	HMG17	0.36	Putative 15 kDa capsid protein	0.62	Bombyx mori nuclear polyhedrosis virus	XP_001464186.1	NR	XM_001464149.1	135.26	131.63	133.445	7.0601	94.92	102.94
XM_001464150.1	LINJ_14_0040	XM_001464150.1	-1.87077	-0.220522		XM_001464150.1	31.675	54.7633	54.16	50.2	49.7033	46.2767		XM_001464150.1	XP_001464187.1	Unknown product	uk		NA	NA	XM_001464150.1	3069	Leishmania infantum JPCM5 putative j-binding protein partial mRNA	XP_001464187.1	1022	putative j-binding protein	XP_001464187.1	A4HVU6.2	0	Leptomonas seymouri	Tet_JBP	9e-41	DNA repair and recombination protein RAD54B	1e-37	Dinoponera quadriceps	HELICc	6e-19	Bifunctional helicase and thymine dioxygenase JBP2	0	Leishmania infantum	XP_001464187.1	NR	XM_001464150.1	40.54	22.81	31.675	4.98527	57.85	59.82
XM_001464152.1	LINJ_14_0060	XM_001464152.1	0.846811	0.572531		XM_001464152.1	128.095	117.387	91.0133	81.9633	97.7867	89.5333		XM_001464152.1	XP_001464189.1	Unknown product	uk		NA	NA	XM_001464152.1	576	Leishmania infantum JPCM5 conserved hypothetical protein partial mRNA	XP_001464189.1	191	conserved hypothetical protein	XP_001464189.1	XP_001464189.1	2e-137	Phytomonas sp. isolate EM1	Arf	0.005	ADP-ribosylation factor-like protein 16	8e-06	Nematostella vectensis	SAR	0.018	ADP-ribosylation factor-like protein 4D	0.004	Mus musculus	XP_001464189.1	NR	XM_001464152.1	122.42	133.77	128.095	7.00107	121.84	129.07
XM_001464155.1	LINJ_14_0090	XM_001464155.1	-0.0515366	-0.46893		XM_001464155.1	57.135	67.5633	74.0367	86.9633	96.0533	107.123		XM_001464155.1	XP_001464192.1	Unknown product	uk		NA	NA	XM_001464155.1	1155	Leishmania infantum JPCM5 conserved hypothetical protein partial mRNA	XP_001464192.1	384	conserved hypothetical protein	XP_001464192.1	XP_001464192.1	0	Phytomonas sp. isolate EM1	DnaJ	1e-05	dnaJ homolog subfamily C member 16-like, partial	0.0003	Helicoverpa armigera	DnaJ	3e-05	DnaJ protein ERDJ2A	0.001	Arabidopsis thaliana	XP_001464192.1	NR	XM_001464155.1	62.14	52.13	57.135	5.8363	86.8	66.57
XM_001464156.1	LINJ_14_0100	XM_001464156.1	-1.10099	-0.402397		XM_001464156.1	41.57	49.0467	60.0067	67.4067	71.34	72.5067		XM_001464156.1	XP_001464193.1	MYND finger	uc	PFAM	3e-13	105.1	XM_001464156.1	3090	Leishmania infantum JPCM5 conserved hypothetical protein partial mRNA	XP_001464193.1	1029	conserved hypothetical protein	XP_001464193.1	XP_001464193.1	0	Strigomonas culicis	GrpE	0.0006	GRIP and coiled-coil domain-containing protein 2-like	0.45	Trachymyrmex cornetzi	CH	0.014	Nuclear cap-binding protein subunit 1	1.2	Caenorhabditis briggsae	XP_001464193.1	NR	XM_001464156.1	41.24	41.9	41.57	5.37747	57.44	45.12
XM_001464161.1	LINJ_14_0150	XM_001464161.1	0.891829	0.996673		XM_001464161.1	161.885	123.18	98.01	79.6667	84.48	75.0367		XM_001464161.1	XP_001464198.1	Unknown product	uk		NA	NA	XM_001464161.1	546	Leishmania infantum JPCM5 putative 60S ribosomal protein partial mRNA	XP_001464198.1	181	putative 60S ribosomal protein	XP_001464198.1	XP_001464198.1	2e-125	Trypanosoma theileri	Ribosomal_L12	2e-14		NA		Spc7	0.71	54S ribosomal protein L12, mitochondrial	9e-11	Saccharomyces cerevisiae (strain ATCC 204508 / S288c)	XP_001464198.1	NR	XM_001464161.1	172.53	151.24	161.885	7.33883	187.6	97.59
XM_001464163.1	LINJ_14_0170	XM_001464163.1	-4.94015	-0.473597		XM_001464163.1	10.365	20.4467	21.6733	22.45	25.3767	24.2067		XM_001464163.1	XP_001464200.1	protein	uc	REFSEQ-INVERTEBRATE	3e-124	90	XM_001464163.1	2058	Leishmania infantum JPCM5 conserved hypothetical protein partial mRNA	XP_001464200.1	685	conserved hypothetical protein	XP_001464200.1	XP_001464200.1	0	Phytomonas sp. isolate EM1	FAP	0.87		NA		CorC_HlyC	0.34	Glycosyltransferase-like At3g57200	2.5	Arabidopsis thaliana	XP_001464200.1	NR	XM_001464163.1	12.05	8.68	10.365	3.37365	16.91	26.03
XM_001464164.1	LINJ_14_0180	XM_001464164.1	3.35382	-0.088114		XM_001464164.1	174.895	343.403	221.15	185.227	174.36	167.087		XM_001464164.1	XP_001464201.1	Ion channel	tr	PFAM	4e-08	89.4	XM_001464164.1	1515	Leishmania infantum JPCM5 metallo-peptidase, Clan MA(E), Family M32 partial mRNA	XP_001464201.1	504	metallo-peptidase, Clan MA(E), Family M32	XP_001464201.1	XP_001464201.1	0	Leishmania braziliensis MHOM BR 75 M2904	Peptidase_M32	2e-73		NA		Alpha-mann_mid	1.7	Thermostable carboxypeptidase 1	6e-73	Thermus thermophilus (strain HB8 / ATCC 27634 / DSM 579)	XP_001464201.1	NR	XM_001464164.1	202.48	147.31	174.895	7.45035	401.39	283.27
XM_001464165.1	LINJ_14_0190	XM_001464165.1	5.40631	0.78593		XM_001464165.1	668.17	390.953	343.073	304.593	269.847	291.2		XM_001464165.1	XP_001464202.1	Unknown product	uk		NA	NA	XM_001464165.1	600	Leishmania infantum JPCM5 conserved hypothetical protein partial mRNA	XP_001464202.1	199	conserved hypothetical protein	XP_001464202.1	XP_001464202.1	1e-146	Phytomonas sp. isolate EM1	Thioredoxin_8	0.002		NA		CHASE2	0.33	Procollagen-lysine,2-oxoglutarate 5-dioxygenase 3	0.33	Rattus norvegicus	XP_001464202.1	NR	XM_001464165.1	673	663.34	668.17	9.38407	368.79	430.17
XM_001464170.1	LINJ_14_0240	XM_001464170.1	2.9757	0.21988		XM_001464170.1	204.15	227.903	170.393	199.547	160.45	147.027		XM_001464170.1	XP_001464207.1	cytochrome b5 (Leishmania infantum JPCM5) CAM66221.1 cytochrome b5 (Leishmania infantum JPCM5) SOX63297.1 cytochromeb5-	met/energy	NR	1e-99	100	XM_001464170.1	429	Leishmania infantum JPCM5 conserved hypothetical protein partial mRNA	XP_001464207.1	142	conserved hypothetical protein	XP_001464207.1	XP_001464207.1	2e-100	Strigomonas culicis	HIT	2e-28		NA		Cupin_1	0.084	Hit family protein 1	1e-46	Schizosaccharomyces pombe (strain 972 / ATCC 24843)	XP_001464207.1	NR	XM_001464170.1	210.06	198.24	204.15	7.67349	141.07	217.53
XM_001464171.1	LINJ_14_0250	XM_001464171.1	2.89667	0.16288		XM_001464171.1	199.025	188.657	205.643	176.667	152.773	159.18		XM_001464171.1	XP_001464208.1	nascent polypeptide associated complex subunit-like protein	uc	NR	1e-118	100	XM_001464171.1	519	Leishmania infantum JPCM5 conserved hypothetical protein partial mRNA	XP_001464208.1	172	conserved hypothetical protein	XP_001464208.1	XP_001464208.1	6e-125	Trypanosoma equiperdum	TRAP-gamma	3e-06		NA		BOP1NT	4.8	Translocon-associated protein subunit gamma	0.087	Bos taurus	XP_001464208.1	NR	XM_001464171.1	176.95	221.1	199.025	7.63681	191.71	194.03
XM_001464178.1	LINJ_14_0320	XM_001464178.1	0.0599783	-0.660063		XM_001464178.1	48.85	81.05	98.05	93.7533	91.5967	92.27		XM_001464178.1	XP_001464215.1	Sec23/Sec24 trunk domain	pe	PFAM	2e-36	117.4	XM_001464178.1	2412	Leishmania infantum JPCM5 putative amino acid permease (AAT21), partial mRNA	XP_001464215.1	803	putative amino acid permease	XP_001464215.1	XP_001464215.1	0	Angomonas deanei	AA_permease_2	1e-33		NA		Bet_v_1	0.32	Polyamine transporter PUT1	1e-53	Oryza sativa subsp. japonica	XP_001464215.1	NR	XM_001464178.1	52.19	45.51	48.85	5.61029	87.25	77
XM_001464179.1	LINJ_14_0330	XM_001464179.1	-4.69948	0.0747805		XM_001464179.1	17.365	15.37	21.2567	22.9433	27.6067	25.4633		XM_001464179.1	XP_001464216.1	Unknown product	uk		NA	NA	XM_001464179.1	2136	Leishmania infantum JPCM5 hypothetical protein, unknown function partial mRNA	XP_001464216.1	711	hypothetical protein, unknown function	XP_001464216.1	XP_001464216.1	0	Strigomonas culicis	Aa_trans	3e-23		NA		RasGEFN	0.004	Vacuolar amino acid transporter 4	9e-14	Saccharomyces cerevisiae (strain ATCC 204508 / S288c)	XP_001464216.1	NR	XM_001464179.1	13.03	21.7	17.365	4.11811	18.82	15.92
XM_001464181.1	LINJ_14_0350	XM_001464181.1	-2.48359	-0.333973		XM_001464181.1	25.25	43.5833	39.2267	42.09	44.8767	48.7133		XM_001464181.1	XP_001464218.1	mitochondrial (Leishmania infantum JPCM5) CBZ08335.1 mitochondrial (Leishmania infantum JPCM5) SOX62212.1 mitochondrialprotein99-	met/energy	NR	0	100	XM_001464181.1	2031	Leishmania infantum JPCM5 putative threonine synthase partial mRNA	XP_001464218.1	676	putative threonine synthase	XP_001464218.1	XP_001464218.1	0	Strigomonas oncopelti	Thr_synth_N	7e-15		NA		BCL	0.35	Threonine synthase-like 1	5e-93	Pongo abelii	XP_001464218.1	NR	XM_001464181.1	15.27	35.23	25.25	4.65821	46.03	47.39
XM_001464184.1	LINJ_14_0380	XM_001464184.1	-2.20092	-1.04151		XM_001464184.1	20.16	33.5733	49.1133	57.15	61.5067	62.2267		XM_001464184.1	XP_001464221.1	DHHC palmitoyltransferase	met/lipd	PFAM	9e-34	90.9	XM_001464184.1	1824	Leishmania infantum JPCM5 conserved hypothetical protein partial mRNA	XP_001464221.1	607	conserved hypothetical protein	XP_001464221.1	XP_001464221.1	0	Strigomonas culicis	Choline_transpo	2e-59		NA		HTH_LUXR	0.82	Protein PNS1	3e-38	Gibberella zeae (strain PH-1 / ATCC MYA-4620 / FGSC 9075 / NRRL 31084)	XP_001464221.1	NR	XM_001464184.1	20.56	19.76	20.16	4.33342	26.32	50.47
XM_001464187.1	LINJ_14_0410	XM_001464187.1	0.665563	0.845249		XM_001464187.1	151.375	85.8533	89.39	85.2267	88.8533	80.4933		XM_001464187.1	XP_001464224.1	Unknown product	uk		NA	NA	XM_001464187.1	576	Leishmania infantum JPCM5 conserved hypothetical protein partial mRNA	XP_001464224.1	191	conserved hypothetical protein	XP_001464224.1	XP_001464224.1	7e-135	Phytomonas sp. isolate Hart1	Ntox27	0.1		NA		ADSL_C	1.4		NA		XP_001464224.1	NR	XM_001464187.1	109.53	193.22	151.375	7.24198	83.77	106.29
XM_001464193.2	LINJ_14_0470	XM_001464193.2	-0.466327	-1.25648		XM_001464193.2	29.79	65.72	84.5467	90.9867	90.4167	101.71		XM_001464193.2	XP_001464230.2	acyl-CoA dehydrogenase	met/lipd	NR	0	100	XM_001464193.2	1560	Leishmania infantum JPCM5 cystathionine beta-lyase-like protein partial mRNA	XP_001464230.2	519	cystathionine beta-lyase-like protein	XP_001464230.2	XP_001464230.2	0	Crithidia acanthocephali	Cys_Met_Meta_PP	3e-146		NA		Amelin	0.031	Cystathionine beta-lyase, chloroplastic	6e-116	Arabidopsis thaliana	XP_001464230.2	NR	XM_001464193.2	38.53	21.05	29.79	4.89676	56.33	62.93
XM_001464195.1	LINJ_14_0500	XM_001464195.1	-1.79586	-2.70242		XM_001464195.1	6.165	94.3833	90.8567	91.4767	56.41	59.16		XM_001464195.1	XP_001464232.1	glycosyltransferase family-like protein (Leishmania infantumJPCM5) XP_003859293.1 glycosyltransferase family-like protein (Leishmania donovani)	met/carb	NR	0	100	XM_001464195.1	828	Leishmania infantum JPCM5 hypothetical protein, unknown function partial mRNA	XP_001464232.1	275	hypothetical protein, unknown function	XP_001464232.1	XP_001464232.1	0	Leishmania panamensis	Amastin	5e-06		NA		SPRY	0.52	UPF0324 membrane protein plu2856	5.4	Photorhabdus luminescens subsp. laumondii (strain DSM 15139 / CIP 105565 / TT01)	XP_001464232.1	NR	XM_001464195.1	12.33	0	6.165	2.6241	102.92	88.19
XM_001464197.1	LINJ_14_0520	XM_001464197.1	-5.9551	-2.25201		XM_001464197.1	2.45	15.54	29.1867	26.07	23.3	20.9133		XM_001464197.1	XP_001464234.1	Short conserved domain in transcriptionalregulators	tm	SMART	1e-08	104.5	XM_001464197.1	1404	Leishmania infantum JPCM5 putative stearic acid desaturase partial mRNA	XP_001464234.1	467	putative stearic acid desaturase	XP_001464234.1	XP_001464234.1	0	Trypanosoma cruzi cruzi	FA_desaturase	3e-14		NA		LITAF	0.039	Acyl-CoA desaturase	4e-86	Ajellomyces capsulatus	XP_001464234.1	NR	XM_001464197.1	2.28	2.62	2.45	1.29278	13.45	23.24
XM_001464198.1	LINJ_14_0530	XM_001464198.1	1.61793	1.0914		XM_001464198.1	238.645	120.817	102.087	100.1	112.873	103.343		XM_001464198.1	XP_001464235.1	Unknown product	uk		NA	NA	XM_001464198.1	330	Leishmania infantum JPCM5 conserved hypothetical protein partial mRNA	XP_001464235.1	109	conserved hypothetical protein	XP_001464235.1	XP_001464235.1	6e-70	Trypanosoma cruzi cruzi	FemAB	0.011		NA		AIP3	0.62	Nascent polypeptide-associated complex protein	0.059	Methanopyrus kandleri (strain AV19 / DSM 6324 / JCM 9639 / NBRC 100938)	XP_001464235.1	NR	XM_001464198.1	183.78	293.51	238.645	7.89872	83.54	155.49
XM_001464200.1	LINJ_14_0550	XM_001464200.1	0.518112	-0.414149		XM_001464200.1	64.865	95.3833	107.31	106.097	98.5667	92.5933		XM_001464200.1	XP_001464237.1	GPI-GlcNActransferasecomplex-PIG-Hcomponent-	uc	NR	0	95.9	XM_001464200.1	1500	Leishmania infantum JPCM5 ion transport protein-like protein partial mRNA	XP_001464237.1	499	ion transport protein-like protein	XP_001464237.1	XP_001464237.1	0	Angomonas deanei	Ion_trans_2	2e-10		NA		HPT	0.65	Small conductance calcium-activated potassium channel-like protein 3	3e-09	Caenorhabditis elegans	XP_001464237.1	NR	XM_001464200.1	61.38	68.35	64.865	6.01937	93.81	98.1
XM_001464204.1	LINJ_14_0590	XM_001464204.1	1.93282	0.569147		XM_001464204.1	182.145	154.79	135.25	117.583	122.13	112.217		XM_001464204.1	XP_001464241.1	hypothetical protein	uc	NR	3e-87	100	XM_001464204.1	381	Leishmania infantum JPCM5 conserved hypothetical protein partial mRNA	XP_001464241.1	126	conserved hypothetical protein	XP_001464241.1	XP_001464241.1	6e-89	Phytomonas sp. isolate Hart1	Complex1_LYR	0.072		NA		53EXOc	0.039	MIEF1 upstream open reading frame protein	0.0002	Homo sapiens	XP_001464241.1	NR	XM_001464204.1	181.31	182.98	182.145	7.50894	147.32	129.08
XM_001464206.1	LINJ_14_0610	XM_001464206.1	-1.42879	0.669373		XM_001464206.1	64.48	56.6667	50.0733	48.5367	51.2133	45.2633		XM_001464206.1	XP_001464243.1	Unknown product	uk		NA	NA	XM_001464206.1	1470	Leishmania infantum JPCM5 conserved hypothetical protein partial mRNA	XP_001464243.1	489	conserved hypothetical protein	XP_001464243.1	XP_001464243.1	0	Phytomonas sp. isolate EM1	SpoU_methylase	0.0001		NA		DM6	0.13	Pentatricopeptide repeat-containing protein At2g19280	1.3	Arabidopsis thaliana	XP_001464243.1	NR	XM_001464206.1	54.09	74.87	64.48	6.01078	54.98	52.69
XM_001464207.1	LINJ_14_0620	XM_001464207.1	-2.32945	0.757675		XM_001464207.1	49.55	47.7767	37.84	32.96	37.7233	39.6067		XM_001464207.1	XP_001464244.1	hypothetical protein	uc	NR	0	100	XM_001464207.1	1392	Leishmania infantum JPCM5 conserved hypothetical protein partial mRNA	XP_001464244.1	463	conserved hypothetical protein	XP_001464244.1	XP_001464244.1	0	Phytomonas sp. isolate EM1	PP_M1	0.0006		NA		IG_FLMN	1.2	Serine/threonine-protein kinase par-1	1.6	Caenorhabditis briggsae	XP_001464244.1	NR	XM_001464207.1	62.01	37.09	49.55	5.63081	47.5	39.69
XM_001464208.1	LINJ_14_0630	XM_001464208.1	-1.41219	-0.476309		XM_001464208.1	34.51	49.9967	61.63	53.9733	64.2033	68.22		XM_001464208.1	XP_001464245.1	Cupin-like domain	uc	PFAM	9e-35	189	XM_001464208.1	1776	Leishmania infantum JPCM5 conserved hypothetical protein partial mRNA	XP_001464245.1	591	conserved hypothetical protein	XP_001464245.1	XP_001464245.1	0	Trypanosoma cruzi	Tachylectin	0.77		NA		SHR3_chaperone	0.88	Methylcrotonoyl-CoA carboxylase subunit alpha, mitochondrial	3.3	Homo sapiens	XP_001464245.1	NR	XM_001464208.1	40.55	28.47	34.51	5.10894	48.96	53.32
XM_001464210.1	LINJ_14_0650	XM_001464210.1	-3.29674	-0.790792		XM_001464210.1	13.12	43.0533	41.8567	43.8367	32.9267	29.9233		XM_001464210.1	XP_001464247.1	Domain of unknown function	uc	PFAM	2e-29	102.3	XM_001464210.1	918	Leishmania infantum JPCM5 hypothetical protein, unknown function partial mRNA	XP_001464247.1	305	hypothetical protein, unknown function	XP_001464247.1	XP_001464247.1	0	Trypanosoma grayi	ELO	2e-30		NA		FIST	0.7	Putative elongation of fatty acids protein 2	0.19	Schizosaccharomyces pombe (strain 972 / ATCC 24843)	XP_001464247.1	NR	XM_001464210.1	22.01	4.23	13.12	3.7137	43.35	34.58
XM_001464214.1	LINJ_14_0700	XM_001464214.1	3.60468	0.082746		XM_001464214.1	227.225	289.743	220.36	216.313	192.37	181.617		XM_001464214.1	XP_001464251.1	hypothetical protein	uc	NR	0	91.8	XM_001464214.1	885	Leishmania infantum JPCM5 putative fatty acid elongase partial mRNA	XP_001464251.1	294	putative fatty acid elongase	XP_001464251.1	XP_001464251.1	0	Phytomonas sp. isolate EM1	ELO	4e-66		NA		PLAc	1.2	Elongation of very long chain fatty acids protein 6	5e-39	Danio rerio	XP_001464251.1	NR	XM_001464214.1	260.23	194.22	227.225	7.82798	305.31	276.59
XM_001464217.1	LINJ_14_0750	XM_001464217.1	-1.06419	-0.20087		XM_001464217.1	38.03	82.0833	86.0767	68.2333	49.1467	45.2933		XM_001464217.1	XP_001464254.1	DnaJ molecular chaperone homology domain	pm	SMART	7e-09	101.6	XM_001464217.1	981	Leishmania infantum JPCM5 beta-ketoacyl-CoA synthase partial mRNA	XP_001464254.1	326	beta-ketoacyl-CoA synthase	XP_001464254.1	XP_001464254.1	0	Trypanosoma grayi	ELO	2e-67		NA		SHR3_chaperone	2.2	Elongation of very long chain fatty acids protein 6	2e-32	Danio rerio	XP_001464254.1	NR	XM_001464217.1	40.78	35.28	38.03	5.24907	86.35	82.76
XM_001464219.1	LINJ_14_0770	XM_001464219.1	-4.35915	-0.383351		XM_001464219.1	13.41	19.4733	31.4067	39.0667	25.1233	20.6167		XM_001464219.1	XP_001464256.1	hypothetical protein	uc	NR	0	100	XM_001464219.1	1128	Leishmania infantum JPCM5 beta-ketoacyl-CoA synthase partial mRNA	XP_001464256.1	375	beta-ketoacyl-CoA synthase	XP_001464256.1	XP_001464256.1	0	Leishmania infantum	ELO	4e-54		NA		RPR	0.37	Elongation of very long chain fatty acids protein 6	7e-21	Rattus norvegicus	XP_001464256.1	NR	XM_001464219.1	13.12	13.7	13.41	3.74524	10.25	23.4
XM_001464220.1	LINJ_14_0780	XM_001464220.1	-3.78218	-1.10709		XM_001464220.1	10.04	27.41	44.2333	41.7433	33.59	28.0967		XM_001464220.1	XP_001464257.1	ribosomal protein L1a (Leishmania infantum JPCM5) CBZ08868.1 ribosomal protein L1a	ps	NR	0	100	XM_001464220.1	1125	Leishmania infantum JPCM5 beta-ketoacyl-CoA synthase partial mRNA	XP_001464257.1	374	beta-ketoacyl-CoA synthase	XP_001464257.1	XP_001464257.1	0	Leishmania infantum	ELO	7e-54		NA		UTRA	0.93	Elongation of very long chain fatty acids protein 6	7e-19	Danio rerio	XP_001464257.1	NR	XM_001464220.1	13.18	6.9	10.04	3.32769	37.75	31.28
XM_001464221.1	LINJ_14_0790	XM_001464221.1	-2.94875	-0.955967		XM_001464221.1	13.375	45.6567	51.21	50.3267	36.0933	33.09		XM_001464221.1	XP_001464258.1	Unknown product	uk		NA	NA	XM_001464221.1	1179	Leishmania infantum JPCM5 beta-ketoacyl-CoA synthase partial mRNA	XP_001464258.1	392	beta-ketoacyl-CoA synthase	XP_001464258.1	XP_001464258.1	0	Leishmania mexicana MHOM GT 2001 U1103	ELO	6e-57		NA		MUTSac	2.7	Putative fatty acid elongation protein 3	3e-19	Caenorhabditis elegans	XP_001464258.1	NR	XM_001464221.1	8.13	18.62	13.375	3.74147	68.62	36.97
XM_001464225.1	LINJ_14_0830	XM_001464225.1	1.09867	-1.73022		XM_001464225.1	42.18	78.54	118.197	157.69	182.09	193.12		XM_001464225.1	XP_001464262.1	cyclin-dependent protein kinase (Leishmania infantumJPCM5) CAM66183.1 cyclin-dependent protein kinase (Leishmania infantum JPCM5)	st	NR	0	100	XM_001464225.1	1194	Leishmania infantum JPCM5 hypothetical protein, unknown function partial mRNA	XP_001464262.1	397	hypothetical protein, unknown function	XP_001464262.1	XP_001464262.1	0	Leptomonas pyrrhocoris	DUF3984	0.29		NA		Robl_LC7	0.15		NA		XP_001464262.1	NR	XM_001464225.1	43.55	40.81	42.18	5.39849	75.6	67.35
XM_001464226.1	LINJ_14_0840	XM_001464226.1	-1.00267	0.416008		XM_001464226.1	59.2	83.29	55.8467	54.9367	57.4833	49.2767		XM_001464226.1	XP_001464263.1	Unknown product	uk		NA	NA	XM_001464226.1	561	Leishmania infantum JPCM5 conserved hypothetical protein partial mRNA	XP_001464263.1	186	conserved hypothetical protein	XP_001464263.1	XP_001464263.1	3e-135	Trypanosoma rangeli SC58	Ribosomal_L21p	5e-22		NA		NGF	0.35	Probable 39S ribosomal protein L21, mitochondrial	2e-13	Dictyostelium discoideum	XP_001464263.1	NR	XM_001464226.1	79.97	38.43	59.2	5.88753	102.39	60.21
XM_001464227.2	LINJ_14_0850	XM_001464227.2	-3.42942	-0.285586		XM_001464227.2	19.645	29.0067	31.3833	34.0467	36.6233	36.0233		XM_001464227.2	XP_001464264.2	dynein heavy chain (Leishmania infantum JPCM5) CAM71844.2 dynein heavy chain (Leishmania infantum JPCM5) SOX69276.1	cs	NR	0	100	XM_001464227.2	12747	Leishmania infantum JPCM5 conserved hypothetical protein partial mRNA	XP_001464264.2	4248	conserved hypothetical protein, partial	XP_001464264.2	XP_001464264.2	0	Leptomonas seymouri	Myosin_tail_1	3e-11		NA		OmpH	0.0007	Cingulin-like protein 1	0.018	Mus musculus	XP_001464264.2	NR	XM_001464227.2	18	21.29	19.645	4.29609	29.86	27.55
XM_001464229.1	LINJ_14_0870	XM_001464229.1	-2.80916	-1.08917		XM_001464229.1	14.735	37.42	40.2167	46.4667	49.4067	50.0667		XM_001464229.1	XP_001464266.1	Unknown product	uk		NA	NA	XM_001464229.1	3924	Leishmania infantum JPCM5 putative kinesin partial mRNA	XP_001464266.1	1307	putative kinesin	XP_001464266.1	XP_001464266.1	0	Rhagoletis zephyria	Kinesin	6e-104		NA		KISc	4e-105	Kinesin-like protein KIF14	1e-73	Mus musculus	XP_001464266.1	NR	XM_001464229.1	15.33	14.14	14.735	3.88118	40.31	35.82
XM_001464231.1	LINJ_14_0890	XM_001464231.1	-3.84918	-0.127751		XM_001464231.1	20.67	19.2	27.0267	29.7467	33.79	36.94		XM_001464231.1	XP_001464268.1	Unknown product	uk		NA	NA	XM_001464231.1	1782	Leishmania infantum JPCM5 putative protein kinase partial mRNA	XP_001464268.1	593	putative protein kinase	XP_001464268.1	SOX63776.1	0	Phytomonas sp. isolate EM1	Pkinase	8e-27		NA		S_TKc	8e-37	Dual specificity tyrosine-phosphorylation-regulated kinase 1B	7e-44	Homo sapiens	XP_001464268.1	NR	XM_001464231.1	21.08	20.26	20.67	4.36947	19.72	17.94
XM_001464232.1	LINJ_14_0900	XM_001464232.1	-0.552145	0.331112		XM_001464232.1	78.595	54.3767	59.4933	71.2167	75.61	71.9267		XM_001464232.1	XP_001464269.1	importin-4-like - probable fragment	uc	REFSEQ-INVERTEBRATE	9e-40	65.1	XM_001464232.1	3786	Leishmania infantum JPCM5 putative DNA excision repair protein partial mRNA	XP_001464269.1	1261	putative DNA excision repair protein	XP_001464269.1	XP_001464269.1	0	Leptomonas pyrrhocoris	SNF2_N	5e-77		NA		DEXDc	3e-28	DNA excision repair protein ERCC-6	5e-141	Homo sapiens	XP_001464269.1	NR	XM_001464232.1	75.55	81.64	78.595	6.29637	58.75	57.17
XM_001464237.1	LINJ_14_0960	XM_001464237.1	-4.51981	-0.0714193		XM_001464237.1	16.545	16.9633	23.5467	25.4133	29.0367	25.7433		XM_001464237.1	XP_001464274.1	Unknown product	uk		NA	NA	XM_001464237.1	2913	Leishmania infantum JPCM5 protein phosphatase 2C-like protein partial mRNA	XP_001464274.1	970	protein phosphatase 2C-like protein	XP_001464274.1	XP_001464274.1	0	Leptomonas pyrrhocoris	PP2C	3e-43		NA		PP2Cc	2e-54	Probable protein phosphatase 2C 52	1e-30	Oryza sativa subsp. japonica	XP_001464274.1	NR	XM_001464237.1	19.84	13.25	16.545	4.04832	16.66	16
XM_001464240.2	LINJ_14_1000	XM_001464240.2	-1.97132	-0.825548		XM_001464240.2	21.835	50.7367	56.1167	55.4633	53.3567	54.33		XM_001464240.2	XP_001464277.2	Unknown product	uk		NA	NA	XM_001464240.2	2637	Leishmania infantum JPCM5 conserved hypothetical protein partial mRNA	XP_001464277.2	878	conserved hypothetical protein	XP_001464277.2	XP_001464277.2	0	Leptomonas pyrrhocoris	DUF4692	0.019		NA		IPT	0.021		NA		XP_001464277.2	NR	XM_001464240.2	28.97	14.7	21.835	4.44857	47.25	52.35
XM_001464241.1	LINJ_14_1010	XM_001464241.1	0.155488	0.772654		XM_001464241.1	128.66	68.0567	67.59	74.6133	85.97	80.96		XM_001464241.1	XP_001464278.1	Snare region anchored in the vesicle membraneC-terminus	pe	PFAM	1e-06	89.3	XM_001464241.1	507	Leishmania infantum JPCM5 conserved hypothetical protein partial mRNA	XP_001464278.1	168	conserved hypothetical protein	XP_001464278.1	XP_001464278.1	8e-121	Trypanosoma cruzi cruzi	Ribosomal_L16	1e-12		NA		BOP1NT	0.91	50S ribosomal protein L16	7e-10	Blochmannia floridanus	XP_001464278.1	NR	XM_001464241.1	152.08	105.24	128.66	7.00742	76.39	74.67
XM_001464243.1	LINJ_14_1030	XM_001464243.1	-0.627281	0.34478		XM_001464243.1	59.325	111.257	75.3067	57.8967	54.48	50.62		XM_001464243.1	XP_001464280.1	Unknown product	uk		NA	NA	XM_001464243.1	864	Leishmania infantum JPCM5 conserved hypothetical protein partial mRNA	XP_001464280.1	287	conserved hypothetical protein	XP_001464280.1	XP_001464280.1	0	Trypanosoma cruzi cruzi	MMR_HSR1	0.01		NA		AAA	0.0005	Putative uridine kinase C227.14	2e-29	Schizosaccharomyces pombe (strain 972 / ATCC 24843)	XP_001464280.1	NR	XM_001464243.1	55.1	63.55	59.325	5.89057	95.35	111.3
XM_001464244.1	LINJ_14_1040	XM_001464244.1	-4.93006	0.536108		XM_001464244.1	21.755	13.2933	17.4367	21.4867	24.58	22.04		XM_001464244.1	XP_001464281.1	p450 reductase (Leishmania infantum JPCM5) CAM69357.1 p450 reductase (Leishmania infantum JPCM5) SOX66768.1 p450reductase-	detox/ox	NR	0	100	XM_001464244.1	1941	Leishmania infantum JPCM5 conserved hypothetical protein partial mRNA	XP_001464281.1	646	conserved hypothetical protein	XP_001464281.1	XP_001464281.1	0	Strigomonas culicis	Na_H_Exchanger	4e-10		NA		BRK	1.5	Sodium/hydrogen exchanger 9B1	1e-25	Mus musculus	XP_001464281.1	NR	XM_001464244.1	17.63	25.88	21.755	4.44328	16.1	12.59
XM_001464246.1	LINJ_14_1060	XM_001464246.1	-1.55492	0.285376		XM_001464246.1	56.665	35.1033	50.82	55.8267	57.0033	56.8233		XM_001464246.1	XP_001464283.1	Unknown product	uk		NA	NA	XM_001464246.1	1296	Leishmania infantum JPCM5 conserved hypothetical protein partial mRNA	XP_001464283.1	431	conserved hypothetical protein	XP_001464283.1	XP_001464283.1	0	Trypanosoma grayi	Mito_carr	0.2		NA		TAFH	2.8	Type III pantothenate kinase	0.073	Sulfurimonas denitrificans (strain ATCC 33889 / DSM 1251)	XP_001464283.1	NR	XM_001464246.1	64.61	48.72	56.665	5.82439	35.24	33.19
XM_001464247.1	LINJ_14_1070	XM_001464247.1	-2.78977	-0.201733		XM_001464247.1	25.365	37.3733	33.78	37.5467	43.29	45.0933		XM_001464247.1	XP_001464284.1	Unknown product	uk		NA	NA	XM_001464247.1	3060	Leishmania infantum JPCM5 conserved hypothetical protein partial mRNA	XP_001464284.1	1019	conserved hypothetical protein	XP_001464284.1	XP_001464284.1	0	Trypanosoma congolense IL3000	Alpha_GJ	0.42		NA		TPR	0.72	Glia-derived nexin	9.7	Rattus norvegicus	XP_001464284.1	NR	XM_001464247.1	19.84	30.89	25.365	4.66477	38.69	32.73
XM_001464251.1	LINJ_14_1120	XM_001464251.1	1.43558	0.442818		XM_001464251.1	149.21	119.42	112.083	119.393	105.277	108.537		XM_001464251.1	XP_001464288.1	Unknown product	uk		NA	NA	XM_001464251.1	813	Leishmania infantum JPCM5 conserved hypothetical protein partial mRNA	XP_001464288.1	270	conserved hypothetical protein	XP_001464288.1	XP_001464288.1	0	Phytomonas sp. isolate EM1	COQ9	0.0004		NA		LEM	4.2	Ubiquinone biosynthesis protein COQ9, mitochondrial	3e-09	Drosophila melanogaster	XP_001464288.1	NR	XM_001464251.1	152.16	146.26	149.21	7.2212	87.42	119.54
XM_001464252.1	LINJ_14_1130	XM_001464252.1	-4.36324	-0.420121		XM_001464252.1	13.96	19.1	24.58	27.93	31.8367	29.3333		XM_001464252.1	XP_001464289.1	conserved hypothetical protein	uc	NR	0	100	XM_001464252.1	12807	Leishmania infantum JPCM5 putative dynein heavy chain partial mRNA	XP_001464289.1	4268	putative dynein heavy chain	XP_001464289.1	XP_001464289.1	0	Bodo saltans	Dynein_heavy	0	hypothetical protein T265_04421	0	Biomphalaria glabrata	AAA	0.0001	Dynein heavy chain 6, axonemal	0	Homo sapiens	XP_001464289.1	NR	XM_001464252.1	13.09	14.83	13.96	3.80323	19.13	19.93
XM_001464254.1	LINJ_14_1150	XM_001464254.1	-0.803975	0.50743		XM_001464254.1	80.68	50.1333	53.5867	63.2933	67.7633	67.6533		XM_001464254.1	XP_001464291.1	Optic atrophy 3 protein - probable fragment	uc	PFAM	1e-12	48	XM_001464254.1	1197	Leishmania infantum JPCM5 conserved hypothetical protein partial mRNA	XP_001464291.1	398	conserved hypothetical protein	XP_001464291.1	XP_001464291.1	0	Angomonas deanei	CCDC158	0.56	intraflagellar transport protein 140 homolog isoform X2	1.5	Ceratitis capitata	CLa	1.6	UDP-N-acetylenolpyruvoylglucosamine reductase	3.4	Staphylococcus haemolyticus (strain JCSC1435)	XP_001464291.1	NR	XM_001464254.1	70.57	90.79	80.68	6.33414	43.31	59.7
XM_001464260.3	LinJ_14_1600	XM_001464260.3	-4.48614	1.07255		XM_001464260.3	31.715	21.2733	17.8967	15.7467	24.0233	24.77		XM_001464260.3	XP_001464297.1	ATPase family associated with various cellularactivities	uc	PFAM	3e-24	99.2	XM_001464260.3	2579	Leishmania infantum JPCM5 kinesin K39, putative partial mRNA	XP_001464297.1	859	kinesin K39, putative, partial	XP_001464297.1	XP_001464297.1	0	Trypanosoma cruzi	SMC_N	3e-16	myosin-2 heavy chain-like isoform X2	2e-25	Orussus abietinus	Spc7	0.028	Flagellar attachment zone protein 1	2e-14	Trypanosoma brucei brucei (strain 927/4 GUTat10.1)	XP_001464297.1	NR	XM_001464260.3	33.45	29.98	31.715	4.98709	21.88	15.35
XM_001464261.2	LINJ_14_1180	XM_001464261.2	-2.73534	-0.287232		XM_001464261.2	25.71	33.3367	33.3867	39.81	47.4267	48.93		XM_001464261.2	XP_001464298.2	protein kinase (Leishmania infantum JPCM5) CAM67476.1 protein kinase	st	NR	0	100	XM_001464261.2	9843	Leishmania infantum JPCM5 putative kinesin K39 partial mRNA	XP_001464298.2	3280	putative kinesin K39	XP_001464298.2	SOX63809.1	0	Trypanosoma brucei gambiense DAL972	Kinesin	1e-26	uncharacterized protein LOC111326553	8.2	Stylophora pistillata	KISc	2e-28	Kinesin-like protein K39 (Fragment)	0	Leishmania chagasi	XP_001464298.2	NR	XM_001464261.2	20.53	30.89	25.71	4.68426	26.95	38.22
XM_001464266.1	LINJ_14_1240	XM_001464266.1	7.9252	-1.37718		XM_001464266.1	430.76	853.443	833.467	833.383	897.493	899.56		XM_001464266.1	XP_001464303.1	Unknown product	uk		NA	NA	XM_001464266.1	1290	Leishmania infantum JPCM5 enolase (ENOL), partial mRNA	XP_001464303.1	429	enolase	XP_001464303.1	XP_001464303.1	0	Leishmania guyanensis	Enolase_C	5e-154	alpha-enolase-like	0	Rhagoletis zephyria	Elp3	0.031	Enolase	0	Mastigamoeba balamuthi	XP_001464303.1	NR	XM_001464266.1	412.11	449.41	430.76	8.75074	863.46	730.9
XM_001464267.1	LINJ_14_1250	XM_001464267.1	-3.38129	-0.426579		XM_001464267.1	20.435	22.52	27.7033	36.9667	42.5533	45.9367		XM_001464267.1	XP_001464304.1	Unknown product	uk		NA	NA	XM_001464267.1	1209	Leishmania infantum JPCM5 putative ras-like small GTPases partial mRNA	XP_001464304.1	402	putative ras-like small GTPases	XP_001464304.1	SOX63817.1	0	Angomonas deanei	Roc	6e-07	ras-related protein Rab-43-like	9e-06	Drosophila melanogaster	RAB	0.0007	GTP-binding protein YPT52	0.0003	Saccharomyces cerevisiae (strain ATCC 204508 / S288c)	XP_001464304.1	NR	XM_001464267.1	16.1	24.77	20.435	4.35297	28.55	17.92
XM_001464269.1	LINJ_14_1270	XM_001464269.1	-0.00240549	-0.567811		XM_001464269.1	53.01	74.4633	81.0833	84.7267	103.2	99.6633		XM_001464269.1	XP_001464306.1	delta-1-pyrroline-5-carboxylate dehydrogenase mitochondrial-like	met/energy	REFSEQ-INVERTEBRATE	0	92.7	XM_001464269.1	1683	Leishmania infantum JPCM5 conserved hypothetical protein partial mRNA	XP_001464306.1	560	conserved hypothetical protein	XP_001464306.1	XP_001464306.1	0	Phytomonas sp. isolate Hart1	YjeF_N	4e-53	bifunctional NAD(P)H-hydrate repair enzyme Nnr-like	4e-125	Dendroctonus ponderosae	ZnF_DBF	5.2	Bifunctional NAD(P)H-hydrate repair enzyme	0	Leishmania infantum	XP_001464306.1	NR	XM_001464269.1	39.23	66.79	53.01	5.72819	81.69	74.84
XM_001464270.1	LINJ_14_1280	XM_001464270.1	-1.91987	0.68481		XM_001464270.1	58.05	42.93	41.17	45.3767	44.7533	43.58		XM_001464270.1	XP_001464307.1	Unknown product	uk		NA	NA	XM_001464270.1	1596	Leishmania infantum JPCM5 putative phosphatidylserine synthase partial mRNA	XP_001464307.1	531	putative phosphatidylserine synthase	XP_001464307.1	XP_001464307.1	0	Leptomonas pyrrhocoris	PSS	2e-129	phosphatidylserine synthase 2-like	4e-80	Biomphalaria glabrata	CENPB	0.45	Phosphatidylserine synthase 2	2e-74	Danio rerio	XP_001464307.1	NR	XM_001464270.1	61.33	54.77	58.05	5.85922	42.09	43.52
XM_001464271.1	LINJ_14_1290	XM_001464271.1	-0.893554	1.05326		XM_001464271.1	94.055	71.2833	55.1933	54.24	45.84	51.9733		XM_001464271.1	XP_001464308.1	Unknown product	uk		NA	NA	XM_001464271.1	786	Leishmania infantum JPCM5 conserved hypothetical protein partial mRNA	XP_001464308.1	261	conserved hypothetical protein	XP_001464308.1	XP_001464308.1	0	Phytomonas sp. isolate EM1	NIF	2e-06	uncharacterized protein LOC111599974	4	Aedes albopictus	CPDc	0.0006	Probable type IV piliation system protein DR_0774	2.2	Deinococcus radiodurans (strain ATCC 13939 / DSM 20539 / JCM 16871 / LMG 4051 / NBRC 15346 / NCIMB 9279 / R1 / VKM B-1422)	XP_001464308.1	NR	XM_001464271.1	96.78	91.33	94.055	6.55543	80.59	79.49
XM_001464274.1	LINJ_14_1320	XM_001464274.1	0.0330733	0.540147		XM_001464274.1	98.01	82.85	79.0167	72.1433	75.1033	71.7867		XM_001464274.1	XP_001464311.1	Unknown product	uk		NA	NA	XM_001464274.1	909	Leishmania infantum JPCM5 conserved hypothetical protein partial mRNA	XP_001464311.1	302	conserved hypothetical protein	XP_001464311.1	XP_001464311.1	0	Trypanosoma grayi	DUF1376	0.059	hypothetical protein Smp_059710	8e-08	Zootermopsis nevadensis	53EXOc	0.11	50S ribosomal protein L9	0.043	Carboxydothermus hydrogenoformans (strain ATCC BAA-161 / DSM 6008 / Z-2901)	XP_001464311.1	NR	XM_001464274.1	89.04	106.98	98.01	6.61486	81.12	96.18
XM_001464279.2	LINJ_14_1370	XM_001464279.2	-3.25358	-1.04316		XM_001464279.2	13.445	29.11	42.3033	33.6767	44.2	48.85		XM_001464279.2	XP_001464316.1	hypothetical protein	uc	NR	0	100	XM_001464279.2	2406	Leishmania infantum JPCM5 conserved hypothetical protein partial mRNA	XP_001464316.1	801	conserved hypothetical protein	XP_001464316.1	XP_001464316.1	0	Trypanosoma cruzi Dm28c	DUF484	0.17		NA		TOPEUc	1.1		NA		XP_001464316.1	NR	XM_001464279.2	16.59	10.3	13.445	3.749	27.9	31.58
XM_001464280.1	LINJ_14_1380	XM_001464280.1	-1.96863	-0.263157		XM_001464280.1	34	39.74	41.61	50.5067	54.9	62.0233		XM_001464280.1	XP_001464317.1	hypothetical protein	uc	NR	0	100	XM_001464280.1	2400	Leishmania infantum JPCM5 putative protein kinase partial mRNA	XP_001464317.1	799	putative protein kinase	XP_001464317.1	SOX63830.1	0	Leptomonas pyrrhocoris	Pkinase	2e-77	predicted protein, partial	3e-50	Acanthaster planci	S_TKc	1e-88	Mitogen-activated protein kinase kinase kinase ANP1	3e-53	Arabidopsis thaliana	XP_001464317.1	NR	XM_001464280.1	28.15	39.85	34	5.08746	41.59	35.18
XM_001464282.1	LINJ_14_1400	XM_001464282.1	0.844262	-0.591943		XM_001464282.1	65.58	111.033	107.673	101.147	121.817	119.38		XM_001464282.1	XP_001464319.1	IGP family C-type lectin domain	s/	PFAM	2e-12	109.2	XM_001464282.1	1398	Leishmania infantum JPCM5 serine hydroxymethyltranferase (SHMT-S) (SHMT-S), partial mRNA	XP_001464319.1	465	serine hydroxymethyltranferase (SHMT-S)	XP_001464319.1	XP_001464319.1	0	Leptomonas seymouri	SHMT	0	serine hydroxymethyltransferase, cytosolic isoform X2	0	Anopheles gambiae str. PEST	WD40	0.064	Serine hydroxymethyltransferase, mitochondrial	0	Solanum tuberosum	XP_001464319.1	NR	XM_001464282.1	73.15	58.01	65.58	6.03518	118.88	110.44
XM_001464284.1	LINJ_14_1420	XM_001464284.1	-0.677109	0.704278		XM_001464284.1	82.32	74.5233	64.9233	58.6567	55.1167	56.23		XM_001464284.1	XP_001464321.1	Unknown product	uk		NA	NA	XM_001464284.1	1245	Leishmania infantum JPCM5 delta-4 fatty acid desaturase,putative;with=GeneDB:LmjF14.1340 partial mRNA	XP_001464321.1	414	delta-4 fatty acid desaturase,putative;with=GeneDB:LmjF14.1340	XP_001464321.1	XP_001464321.1	0	Angomonas deanei	FA_desaturase	7e-26	hypothetical protein TRIADDRAFT_61238	4e-29	Amphimedon queenslandica	SH3	0.55	Acyl-lipid (7-3)-desaturase	1e-78	Rebecca salina	XP_001464321.1	NR	XM_001464284.1	98.72	65.92	82.32	6.36317	84.44	84.7
XM_001464287.1	LINJ_14_1460	XM_001464287.1	-0.773515	0.683237		XM_001464287.1	81.39	65.46	63.1367	58.1667	55.69	57.1967		XM_001464287.1	XP_001464324.1	Unknown product	uk		NA	NA	XM_001464287.1	2049	Leishmania infantum JPCM5 putative tyrosyl-tRNA synthetase partial mRNA	XP_001464324.1	682	putative tyrosyl-tRNA synthetase	XP_001464324.1	XP_001464324.1	0	Leishmania panamensis	tRNA-synt_1b	1e-50	tyrosine--tRNA ligase, cytoplasmic-like	7e-21	Varroa jacobsoni	AMP_N	0.4	Tyrosine--tRNA ligase 2, cytoplasmic	3e-138	Arabidopsis thaliana	XP_001464324.1	NR	XM_001464287.1	87.75	75.03	81.39	6.34678	79.57	60.02
XM_001464288.1	LINJ_14_1470	XM_001464288.1	0.770287	-0.816009		XM_001464288.1	68.54	61.0033	93.4067	120.063	143.76	165.923		XM_001464288.1	XP_001464325.1	Unknown product	uk		NA	NA	XM_001464288.1	954	Leishmania infantum JPCM5 hypothetical protein, unknown function partial mRNA	XP_001464325.1	317	hypothetical protein, unknown function	XP_001464325.1	XP_001464325.1	0	Trypanosoma congolense IL3000	DUF2875	0.84	lamin Dm0-like isoform X3	5.4	Monomorium pharaonis	EAL	0.54	Cell division protein FtsP	0.34	Pectobacterium atrosepticum (strain SCRI 1043 / ATCC BAA-672)	XP_001464325.1	NR	XM_001464288.1	56.14	80.94	68.54	6.09887	76.72	63.4
XM_001464290.1	LINJ_14_1490	XM_001464290.1	1.89291	0.823741		XM_001464290.1	215.315	137.793	128.12	118.817	119.753	103.473		XM_001464290.1	XP_001464327.1	Unknown product	uk		NA	NA	XM_001464290.1	447	Leishmania infantum JPCM5 conserved hypothetical protein partial mRNA	XP_001464327.1	148	conserved hypothetical protein	XP_001464327.1	XP_001464327.1	5e-102	Strigomonas culicis	RNF111_N	0.024	intraflagellar transport protein 140 homolog	2.6	Nematostella vectensis	B41	0.16	Phospholipid phosphatase 6	0.004	Danio rerio	XP_001464327.1	NR	XM_001464290.1	243.44	187.19	215.315	7.75031	191.82	95.62
XM_001464294.2	LINJ_14_1530	XM_001464294.2	-0.555057	-0.505957		XM_001464294.2	45.115	65.8033	68.2267	77.88	81.37	84.0067		XM_001464294.2	XP_001464331.2	Unknown product	uk		NA	NA	XM_001464294.2	5250	Leishmania infantum JPCM5 conserved hypothetical protein partial mRNA	XP_001464331.2	1749	conserved hypothetical protein	XP_001464331.2	XP_001464331.2	0	Phytomonas sp. isolate EM1	SCP-1	1e-06	cilia- and flagella-associated protein 44-like isoform X2	5e-91	Strongylocentrotus purpuratus	WD40	0.002	Cilia- and flagella-associated protein 44	3e-78	Chlamydomonas reinhardtii	XP_001464331.2	NR	XM_001464294.2	39.77	50.46	45.115	5.49554	73.19	58.25
XM_001464297.1	LINJ_14_1560	XM_001464297.1	3.97714	0.134453		XM_001464297.1	266.3	315.717	263.553	205.81	215.63	208.473		XM_001464297.1	XP_001464334.1	Unknown product	uk		NA	NA	XM_001464297.1	423	Leishmania infantum JPCM5 conserved hypothetical protein partial mRNA	XP_001464334.1	140	conserved hypothetical protein	XP_001464334.1	XP_001464334.1	2e-99	Trypanosoma theileri	MPC	2e-14	mitochondrial pyruvate carrier 4-like	5e-13	Papilio machaon	FGF	0.24	Probable mitochondrial pyruvate carrier 2	3e-23	Dictyostelium discoideum	XP_001464334.1	NR	XM_001464297.1	262.98	269.62	266.3	8.05691	351.11	298.42
XM_001464298.1	LINJ_14_1570	XM_001464298.1	-0.112223	0.872628		XM_001464298.1	117.37	77.9667	60.2567	64.9933	70.6867	74.6233		XM_001464298.1	XP_001464335.1	Unknown product	uk		NA	NA	XM_001464298.1	1455	Leishmania infantum JPCM5 conserved hypothetical protein partial mRNA	XP_001464335.1	484	conserved hypothetical protein	XP_001464335.1	XP_001464335.1	0	Phytomonas sp. isolate Hart1	HSL_N	0.31	wolframin isoform X2	2.7	Drosophila pseudoobscura pseudoobscura	HA2	0.72	Ribosome biogenesis protein BOP1 homolog	3.4	Caenorhabditis briggsae	XP_001464335.1	NR	XM_001464298.1	98.46	136.28	117.37	6.87492	86.63	84.23
XM_001464299.1	LINJ_14_1580	XM_001464299.1	-0.226536	0.822563		XM_001464299.1	113.23	66.8133	60.06	69.0633	68.16	73.9167		XM_001464299.1	XP_001464336.1	Protein of unknown function	uc	PFAM	8e-170	101.3	XM_001464299.1	936	Leishmania infantum JPCM5 putative glutathione-S-transferase/glutaredoxin partial mRNA	XP_001464336.1	311	putative glutathione-S-transferase/glutaredoxin	XP_001464336.1	XP_001464336.1	0	Angomonas deanei	Glutaredoxin	3e-06	prostaglandin E synthase 2 isoform X1	6e-28	Atta colombica	CorC_HlyC	0.01	Prostaglandin E synthase 2	1e-26	Danio rerio	XP_001464336.1	NR	XM_001464299.1	114.77	111.69	113.23	6.82311	76.3	80.3
XM_001464302.1	LINJ_25_2560	XM_001464302.1	13.2211	-0.695581		XM_001464302.1	3504.86	4341.02	3752.63	3447.32	2769.52	2631.57		XM_001464302.1	XP_003392606.1	histone H4 (Leishmania infantum JPCM5) XP_003858309.1 histone H4 (Leishmania donovani) CAM65432.1 histone H4 (Leishmania infantum JPCM5) CBZ31585.1	nr	NR	7e-64	100	XM_001464302.1	303	Leishmania infantum JPCM5 histone H4 partial mRNA	XP_003392606.1	100	histone H4	XP_003392606.1	XP_001464339.1	8e-64	Leishmania infantum	CENP-T_C	0.0001	GM13181	5e-34	Priapulus caudatus	H4	2e-31	Histone H4	3e-33	Chlamydomonas reinhardtii	XP_003392606.1	NR	XM_001464302.1	4001.01	3008.71	3504.86	11.7751	4076.66	4980.68
XM_001464305.1	LINJ_15_0040	XM_001464305.1	1.2916	0.846793		XM_001464305.1	168.685	142.307	104.22	96.66	90.17	90.79		XM_001464305.1	XP_001464342.1	heat shock protein DNAJ (Leishmania infantum JPCM5) CBZ08652.1 heat shock protein DNAJ (Leishmania infantum JPCM5) SOX65165.1	pm	NR	0	100	XM_001464305.1	999	Leishmania infantum JPCM5 conserved hypothetical protein partial mRNA	XP_001464342.1	332	conserved hypothetical protein	XP_001464342.1	XP_001464342.1	0	Angomonas deanei	Lysine_decarbox	1e-22	cytokinin riboside 5'-monophosphate phosphoribohydrolase LOG3-like	3e-36	Nematostella vectensis	MoCF_biosynth	0.19	Uncharacterized protein AF_1126	0.001	Archaeoglobus fulgidus (strain ATCC 49558 / VC-16 / DSM 4304 / JCM 9628 / NBRC 100126)	XP_001464342.1	NR	XM_001464305.1	153.1	184.27	168.685	7.39819	163.25	124.2
XM_001464307.1	LINJ_15_0060	XM_001464307.1	-4.37651	-1.01491		XM_001464307.1	9.295	24.88	21.53	28.1533	36.8433	34.7533		XM_001464307.1	XP_001464344.1	Unknown product	uk		NA	NA	XM_001464307.1	3051	Leishmania infantum JPCM5 conserved hypothetical protein partial mRNA	XP_001464344.1	1016	conserved hypothetical protein	XP_001464344.1	XP_001464344.1	0	Phytomonas sp. isolate EM1	MIF4G	5e-21	eukaryotic translation initiation factor 4 gamma 3-like isoform X3	3e-21	Zootermopsis nevadensis	MIF4G	3e-21	Eukaryotic translation initiation factor isoform 4G-1	6e-17	Oryza sativa subsp. japonica	XP_001464344.1	NR	XM_001464307.1	5.97	12.62	9.295	3.21645	28.22	23.84
[truncated: 2,628 more rows]
[truncated: 41 more columns]

## Sheet: DE_Genes_per_Quadrant
1st Quadrant	Name	locustag	GeneID	PC 1	PC 2	GeneID	TPM PRO2d averages	TPM NEC4d averages	TPM LEP6d averages	TPM LEP8d averages	TMP MET12d averages	TPM MET14d averages		Average		2nd Quadrant	Name	locustag	GeneID	PC 1	PC 2	GeneID	TPM PRO2d averages	TPM NEC4d averages	TPM LEP6d averages	TPM LEP8d averages	TMP MET12d averages	TPM MET14d averages		Average		3rd Quadrant	Name	locustag	GeneID	PC 1	PC 2	GeneID	TPM PRO2d averages	TPM NEC4d averages	TPM LEP6d averages	TPM LEP8d averages	TMP MET12d averages	TPM MET14d averages		Average		4th Quadrant	Name
[truncated: 1,082 more rows]
[truncated: 12 more columns]
