# Supplementary material for: Distinct gene expression patterns in vector-residing Leishmania infantum identify parasite stage-enriched markers
Source: PLoS Negl Trop Dis. 2020 Mar 3;14(3):e0008014. doi: 10.1371/journal.pntd.0008014 (PMC7053709; doi:10.1371/journal.pntd.0008014)
Supplement: S5 Dataset — Histones, metacyclogenesis (META1, SHERP, HASPa, HASPb), sugar transferases (glycosyl-, mannosyl-, and galactosyltransferases), and proteophosphoglycan (PPG). Gene ID number, fold change (log2), q-value (padj), gene annotation information (NR best match), e-values, TMP values (log2), average TMPs among replicates. (PRO2d vs NEC4d) Procyclic over nectomonad comparison. (NEC4d vs LEP6d) Nectomonad over leptomonad comparison. (LEP6d vs MET14d) Leptomonad over metacyclic comparison. Regarding fold changes, positive values indicate enrichment in the former whereas negative values point to enrichment in the later stage. (XLSX) [file pntd.0008014.s010.xlsx]

## Sheet: Histone
	PRO2d vs NEC4d	Name	locustag	GeneID	Fold Change (log2)	Adjusted p-value (q-value)	Best match against NR	E-value			GeneID	TPM PRO2d averages	TPM NEC4d averages	TPM LEP6d averages	TPM LEP8d averages	TMP MET12d averages	TPM MET14d averages		Gene ID	Best match against All Databases	Description	Molecular Class	Database of Best Match	E-value	Coverage	CDS	Sequence Size	Description TriTryp	Peptide Sequence ID	Sequence Size	Description NR	Peptide Sequence ID	Best match against NR	E-value	Species of Best Match against NR	Best match against PFAM	E-value	Best match against REFSEQ (INVERTEBRATE)	E-value	Species of Best Match against REFSEQ (INVERTEBRATE)	Best match against SMART	E-value	Best match against SWISS-PROT	E-value	Species of Best Match against SWISS-PROT	Best match against All Databases	Database of Best Match	GeneID	TPM PRO2d Replicate 2
Histone	PRO2d	XM_001465473.1	LINJ_25_2560	XM_001465473.1	1.02431	1.67e-07	histone H4	8e-64			XM_001465473.1	2687.09	1360.29	1205.81	1074	881.017	854.713		XM_001465473.1	XP_003392606.1	histone H4 (Leishmania infantum JPCM5) XP_001465510.1 histone H4 (Leishmania infantum JPCM5) XP_001467645.1 histone H4 (Leishmania infantum JPCM5)	nr	NR	8e-64	100	XM_001465473.1	303	Leishmania infantum JPCM5 histone H4 partial mRNA	XP_003392606.1	100	histone H4	XP_003392606.1	XP_001464339.1	8e-64	Leishmania infantum	CENP-T_C	0.0001	GM13181	5e-34	Priapulus caudatus	H4	2e-31	Histone H4	3e-33	Chlamydomonas reinhardtii	XP_003392606.1	NR	XM_001465473.1	2791.3
		XM_001466664.1	LINJ_29_1850	XM_001466664.1	0.845279	5.58e-06	putative histone H2A	8e-172			XM_001466664.1	3891.22	2233.64	2006.48	1759.45	1277.73	1258.56		XM_001466664.1	XP_001466701.1	RNA-binding protein (Leishmania infantum JPCM5) CAM68521.1 RNA-binding protein (Leishmania infantum JPCM5) SOX65844.1	tm	NR	5e-171	100	XM_001466664.1	723	Leishmania infantum JPCM5 putative histone H2A partial mRNA	XP_001466701.1	240	putative histone H2A	XP_001466701.1	XP_001466701.1	8e-172	Actinomyces georgiae F0490	PAT1	0.14	histone-lysine N-methyltransferase ash1 isoform X2	6.5	Rhagoletis zephyria	VRR_NUC	2.4	Pre-mRNA-splicing factor cwf2	7.7	Schizosaccharomyces pombe (strain 972 / ATCC 24843)	XP_001466701.1	NR	XM_001466664.1	3896.26
		XM_001466665.1	LINJ_29_1860	XM_001466665.1	0.742704	0.012986	putative histone H2A	6e-99			XM_001466665.1	2169.33	1248.18	1107.38	1027	860.17	830.66		XM_001466665.1	XP_001466702.1	Unknown product	uk		NA	NA	XM_001466665.1	444	Leishmania infantum JPCM5 putative histone H2A partial mRNA	XP_001466702.1	147	putative histone H2A	XP_001466702.1	XP_003862603.1	6e-99	Massilia sp. Root351	Protocadherin	0.54	V-type proton ATPase catalytic subunit A-like	1.4	Aplysia californica	START	1.5	SWI/SNF-related matrix-associated actin-dependent regulator of chromatin	1.5	Mus musculus	XP_001466702.1	NR	XM_001466665.1	1673.31
		XM_001467608.1	LINJ_25_2560	XM_001467608.1	0.886051	0.00256409	histone H4	8e-64			XM_001467608.1	4615.86	2462.57	1430.53	1346.2	1258.68	1090.15		XM_001467608.1	XP_003392606.1	hypothetical protein	uc	NR	3e-67	100	XM_001467608.1	303	Leishmania infantum JPCM5 histone H4 partial mRNA	XP_003392606.1	100	histone H4	XP_003392606.1	XP_001464339.1	8e-64	Leishmania infantum	CENP-T_C	0.0001	GM13181	5e-34	Priapulus caudatus	H4	2e-31	Histone H4	3e-33	Chlamydomonas reinhardtii	XP_003392606.1	NR	XM_001467608.1	5352.86
		XM_001468785.1	LINJ_25_2560	XM_001468785.1	1.01756	1.62e-06	histone H4	8e-64			XM_001468785.1	4241.26	2147.89	1908.82	1853.28	1562.87	1441		XM_001468785.1	XP_003392606.1	histone H4 (Leishmania infantum JPCM5) XP_001465510.1 histone H4 (Leishmania infantum JPCM5) XP_001467645.1 histone H4 (Leishmania infantum JPCM5)	nr	NR	8e-64	100	XM_001468785.1	303	Leishmania infantum JPCM5 histone H4, putative, pseudogene partial mRNA	XP_003392606.1	100	histone H4	XP_003392606.1	XP_001464339.1	8e-64	Leishmania infantum	CENP-T_C	0.0001	GM13181	5e-34	Priapulus caudatus	H4	2e-31	Histone H4	3e-33	Chlamydomonas reinhardtii	XP_003392606.1	NR	XM_001468785.1	3823.51
		XM_001469568.1	LINJ_25_2560	XM_001469568.1	1.00852	1.96e-08	histone H4	8e-64			XM_001469568.1	4979.94	2573.05	2125.76	1862.37	1662.44	1671.99		XM_001469568.1	XP_003392606.1	histone H4 (Leishmania infantum JPCM5) XP_003864717.1 histone H4 (Leishmania donovani) CAM72039.1 histone H4 (Leishmania infantum JPCM5) CBZ38037.1	nr	NR	1e-63	100	XM_001469568.1	303	Leishmania infantum JPCM5 histone H4 partial mRNA	XP_003392606.1	100	histone H4	XP_003392606.1	XP_001464339.1	8e-64	Leishmania infantum	CENP-T_C	0.0001	GM13181	5e-34	Priapulus caudatus	H4	2e-31	Histone H4	3e-33	Chlamydomonas reinhardtii	XP_003392606.1	NR	XM_001469568.1	5245.26
		XM_003392558.1	LINJ_25_2560	XM_003392558.1	1.14851	0.000155982	histone H4	8e-64			XM_003392558.1	6689.72	2978.68	3422.08	3504.82	2382.5	2457.59		XM_003392558.1	XP_003392606.1	10 kDa heat shock protein (Leishmania infantum JPCM5) XP_001470407.1 10 kDa heat shock protein (Leishmania infantum JPCM5)	pm	NR	5e-64	100	XM_003392558.1	303	Leishmania infantum JPCM5 histone H4 partial mRNA	XP_003392606.1	100	histone H4	XP_003392606.1	XP_001464339.1	8e-64	Leishmania infantum	CENP-T_C	0.0001	GM13181	5e-34	Priapulus caudatus	H4	2e-31	Histone H4	3e-33	Chlamydomonas reinhardtii	XP_003392606.1	NR	XM_003392558.1	6042.73
		XM_001468347.1	LINJ_33_3390	XM_001468347.1	1.47015	6.84e-08	h1 histone-like protein	4e-83			XM_001468347.1	530.28	194.03	237.137	185.61	146.877	139.647		XM_001468347.1	XP_001468384.1	kinetoplast-associated protein 3	uc	SWISSP	6e-45	82	XM_001468347.1	411	Leishmania infantum JPCM5 h1 histone-like protein partial mRNA	XP_001468384.1	136	h1 histone-like protein	XP_001468384.1	XP_001468384.1	4e-83	Leptomonas pyrrhocoris		NA		NA			NA	Kinetoplast-associated protein 1	0.8	Crithidia fasciculata	XP_001468384.1	NR	XM_001468347.1	487.06
	NEC4d	XM_001463048.1	LINJ_06_0010	XM_001463048.1	-0.728433	1.3e-06	histone H4	7e-64			XM_001463048.1	6836.56	12456.6	11467.3	10707.5	9293.48	9039.42		XM_001463048.1	XP_001463085.1	Unknown product	uk		NA	NA	XM_001463048.1	303	Leishmania infantum JPCM5 histone H4 partial mRNA	XP_001463085.1	100	histone H4	XP_001463085.1	XP_001463085.1	7e-64	Leishmania braziliensis MHOM BR 75 M2904	CENP-T_C	0.001		NA		H4	4e-31	Histone H4	2e-33	Mastigamoeba balamuthi	XP_001463085.1	NR	XM_001463048.1	7142.61
	NEC4d vs LEP8d	Name	locustag	GeneID	Fold Change (log2)	Adjusted p-value (q-value)	Best match against NR	E-value			GeneID	TPM PRO2d averages	TPM NEC4d averages	TPM LEP6d averages	TPM LEP8d averages	TMP MET12d averages	TPM MET14d averages		Gene ID	Best match against All Databases	Description	Molecular Class	Database of Best Match	E-value	Coverage	CDS	Sequence Size	Description TriTryp	Peptide Sequence ID	Sequence Size	Description NR	Peptide Sequence ID	Best match against NR	E-value	Species of Best Match against NR	Best match against PFAM	E-value	Best match against REFSEQ (INVERTEBRATE)	E-value	Species of Best Match against REFSEQ (INVERTEBRATE)	Best match against SMART	E-value	Best match against SWISS-PROT	E-value	Species of Best Match against SWISS-PROT	Best match against All Databases	Database of Best Match	GeneID	TPM PRO2d Replicate 2
	NEC4d	XM_001467608.1	LINJ_25_2560	XM_001467608.1	0.675197	0.0181599	histone H4	8e-64			XM_001467608.1	4615.86	2462.57	1430.53	1346.2	1258.68	1090.15		XM_001467608.1	XP_003392606.1	hypothetical protein	uc	NR	3e-67	100	XM_001467608.1	303	Leishmania infantum JPCM5 histone H4 partial mRNA	XP_003392606.1	100	histone H4	XP_003392606.1	XP_001464339.1	8e-64	Leishmania infantum	CENP-T_C	0.0001	GM13181	5e-34	Priapulus caudatus	H4	2e-31	Histone H4	3e-33	Chlamydomonas reinhardtii	XP_003392606.1	NR	XM_001467608.1	5352.86
		XM_001464302.1	LINJ_25_2560	XM_001464302.1	0.537653	0.000291479	histone H4	8e-64			XM_001464302.1	3504.86	4341.02	3752.63	3447.32	2769.52	2631.57		XM_001464302.1	XP_003392606.1	histone H4 (Leishmania infantum JPCM5) XP_003858309.1 histone H4 (Leishmania donovani) CAM65432.1 histone H4 (Leishmania infantum JPCM5) CBZ31585.1	nr	NR	7e-64	100	XM_001464302.1	303	Leishmania infantum JPCM5 histone H4 partial mRNA	XP_003392606.1	100	histone H4	XP_003392606.1	XP_001464339.1	8e-64	Leishmania infantum	CENP-T_C	0.0001	GM13181	5e-34	Priapulus caudatus	H4	2e-31	Histone H4	3e-33	Chlamydomonas reinhardtii	XP_003392606.1	NR	XM_001464302.1	4001.01
	LEP6d vs MET14d	Name	locustag	GeneID	Fold Change (log2)	Adjusted p-value (q-value)	Best match against NR	E-value			GeneID	TPM PRO2d averages	TPM NEC4d averages	TPM LEP6d averages	TPM LEP8d averages	TMP MET12d averages	TPM MET14d averages		Gene ID	Best match against All Databases	Description	Molecular Class	Database of Best Match	E-value	Coverage	CDS	Sequence Size	Description TriTryp	Peptide Sequence ID	Sequence Size	Description NR	Peptide Sequence ID	Best match against NR	E-value	Species of Best Match against NR	Best match against PFAM	E-value	Best match against REFSEQ (INVERTEBRATE)	E-value	Species of Best Match against REFSEQ (INVERTEBRATE)	Best match against SMART	E-value	Best match against SWISS-PROT	E-value	Species of Best Match against SWISS-PROT	Best match against All Databases	Database of Best Match	GeneID	TPM PRO2d Replicate 2
	LEP6d	XM_001463561.1	LINJ_09_1410	XM_001463561.1	0.643135	7.72e-06	histone H2B	5e-74			XM_001463561.1	7150.11	10567.1	10967.3	10324.4	7901.72	7208.6		XM_001463561.1	XP_001463598.1	dynein-light chain-protein (Leishmania infantum JPCM5) CAM65351.1 dynein-light chain-protein (Leishmania infantum JPCM5) SOX62417.1	cs	NR	7e-76	100	XM_001463561.1	336	Leishmania infantum JPCM5 histone H2B partial mRNA	XP_001463598.1	111	histone H2B	XP_001463598.1	XP_001463598.1	5e-74	Leishmania mexicana MHOM GT 2001 U1103	Histone	0.011		NA		H2B	6e-41	Histone H2B	1e-59	Leishmania enriettii	XP_001463598.1	NR	XM_001463561.1	7054.48
		XM_001464946.2	LINJ_19_0030	XM_001464946.2	0.679106	7.6e-07	histone H2B	4e-94			XM_001464946.2	18685.9	14701.2	14112.6	12476.3	9227.97	9096.91		XM_001464946.2	XP_001464983.2	flagellar calcium-binding protein - probable fragment	uc	SWISSP	8e-55	62.7	XM_001464946.2	408	Leishmania infantum JPCM5 histone H2B partial mRNA	XP_001464983.2	135	histone H2B	XP_001464983.2	XP_001464983.2	4e-94	Leishmania infantum	Histone	0.003	core histone H2A/H2B/H3/H4	9e-28	Saccoglossus kowalevskii	H2B	7e-43	Histone H2B	3e-55	Leishmania enriettii	XP_001464983.2	NR	XM_001464946.2	19385.5
		XM_001466664.1	LINJ_29_1850	XM_001466664.1	0.702206	1.08e-05	putative histone H2A	8e-172			XM_001466664.1	3891.22	2233.64	2006.48	1759.45	1277.73	1258.56		XM_001466664.1	XP_001466701.1	RNA-binding protein (Leishmania infantum JPCM5) CAM68521.1 RNA-binding protein (Leishmania infantum JPCM5) SOX65844.1	tm	NR	5e-171	100	XM_001466664.1	723	Leishmania infantum JPCM5 putative histone H2A partial mRNA	XP_001466701.1	240	putative histone H2A	XP_001466701.1	XP_001466701.1	8e-172	Actinomyces georgiae F0490	PAT1	0.14	histone-lysine N-methyltransferase ash1 isoform X2	6.5	Rhagoletis zephyria	VRR_NUC	2.4	Pre-mRNA-splicing factor cwf2	7.7	Schizosaccharomyces pombe (strain 972 / ATCC 24843)	XP_001466701.1	NR	XM_001466664.1	3896.26
		XM_001464513.1	LINJ_16_0610	XM_001464513.1	0.541114	0.000253679	putative histone H3	5e-89			XM_001464513.1	5282.51	4401.58	3476.98	3238.15	2577.6	2438.65		XM_001464513.1	XP_001464551.1	40S ribosomal protein S15A (Leishmania infantum JPCM5) XP_001466707.1 40S ribosomal protein S15A (Leishmania infantum JPCM5)	ps	NR	6e-93	100	XM_001464513.1	393	Leishmania infantum JPCM5 putative histone H3 partial mRNA	XP_001464551.1	130	putative histone H3	XP_001464551.1	XP_001464550.1	5e-89	Leishmania infantum	Histone	5e-39	Histone H3	3e-51	Caenorhabditis elegans	H3	9e-55	Histone H3	8e-85	Leishmania infantum	XP_001464551.1	NR	XM_001464513.1	5618.32
		XM_001464514.1	LINJ_16_0610	XM_001464514.1	0.541114	0.000253679	putative histone H3	5e-89			XM_001464514.1	5282.51	4401.58	3476.98	3238.15	2577.6	2438.65		XM_001464514.1	XP_001464551.1	histone H3 (Leishmania infantum JPCM5) XP_001464551.1 histone H3 (Leishmania infantum JPCM5) CAM66941.1 histone H3	nr	NR	5e-89	100	XM_001464514.1	393	Leishmania infantum JPCM5 putative histone H3 partial mRNA	XP_001464551.1	130	putative histone H3	XP_001464551.1	XP_001464550.1	5e-89	Leishmania infantum	Histone	5e-39	Histone H3	3e-51	Caenorhabditis elegans	H3	9e-55	Histone H3	8e-85	Leishmania infantum	XP_001464551.1	NR	XM_001464514.1	5618.32
		XM_001465473.1	LINJ_25_2560	XM_001465473.1	0.509071	0.00122242	histone H4	8e-64			XM_001465473.1	2687.09	1360.29	1205.81	1074	881.017	854.713		XM_001465473.1	XP_003392606.1	histone H4 (Leishmania infantum JPCM5) XP_001465510.1 histone H4 (Leishmania infantum JPCM5) XP_001467645.1 histone H4 (Leishmania infantum JPCM5)	nr	NR	8e-64	100	XM_001465473.1	303	Leishmania infantum JPCM5 histone H4 partial mRNA	XP_003392606.1	100	histone H4	XP_003392606.1	XP_001464339.1	8e-64	Leishmania infantum	CENP-T_C	0.0001	GM13181	5e-34	Priapulus caudatus	H4	2e-31	Histone H4	3e-33	Chlamydomonas reinhardtii	XP_003392606.1	NR	XM_001465473.1	2791.3
		XM_001466666.1	LINJ_29_1870	XM_001466666.1	0.540211	4.58e-05	putative histone H2A	8e-133			XM_001466666.1	7685.84	8592.4	8626.04	7572.99	6118.95	6110.6		XM_001466666.1	XP_001466703.1	Amastin surface glycoprotein	uc	PFAM	2e-76	101.2	XM_001466666.1	582	Leishmania infantum JPCM5 putative histone H2A partial mRNA	XP_001466703.1	193	putative histone H2A	XP_001466703.1	XP_001466703.1	8e-133	Actinomyces georgiae F0490	DUF3499	0.91	V-type proton ATPase catalytic subunit A-like	0.77	Rhagoletis zephyria	B561	0.54	Pre-mRNA-splicing factor cwf2	7.8	Schizosaccharomyces pombe (strain 972 / ATCC 24843)	XP_001466703.1	NR	XM_001466666.1	8696.91
		XM_001468347.1	LINJ_33_3390	XM_001468347.1	0.772581	5.7e-05	h1 histone-like protein	4e-83			XM_001468347.1	530.28	194.03	237.137	185.61	146.877	139.647		XM_001468347.1	XP_001468384.1	kinetoplast-associated protein 3	uc	SWISSP	6e-45	82	XM_001468347.1	411	Leishmania infantum JPCM5 h1 histone-like protein partial mRNA	XP_001468384.1	136	h1 histone-like protein	XP_001468384.1	XP_001468384.1	4e-83	Leptomonas pyrrhocoris		NA		NA			NA	Kinetoplast-associated protein 1	0.8	Crithidia fasciculata	XP_001468384.1	NR	XM_001468347.1	487.06
		XM_003392203.1	LINJ_10_1070	XM_003392203.1	0.547311	0.000216506	histone H3	4e-89			XM_003392203.1	9307.5	10527.8	10271	9555.22	7346.74	7228.91		XM_003392203.1	XP_003392251.1	cytochrome b5 - probable fragment	met/energy	REFSEQ-INVERTEBRATE	3e-12	55.4	XM_003392203.1	393	Leishmania infantum JPCM5 histone H3 partial mRNA	XP_003392251.1	130	histone H3	XP_003392251.1	XP_001463740.1	4e-89	Leishmania infantum	Histone	1e-39	histone H3	6e-52	Caenorhabditis elegans	H3	1e-55	Histone H3	5e-85	Leishmania infantum	XP_003392251.1	NR	XM_003392203.1	10014.8
	MET14d	XM_003392414.1	LINJ_21_1170	XM_003392414.1	-0.885679	1.86e-06	putative histone H2A	3e-89			XM_003392414.1	150.435	210.57	301.17	363.797	497.1	615.68		XM_003392414.1	XP_003392462.1	histone H2A (Leishmania infantum JPCM5) XP_003860633.1 histone H2A (Leishmania donovani) AAY88231.1 histone H2A protein (Leishmania donovani)	nr	NR	3e-89	100	XM_003392414.1	399	Leishmania infantum JPCM5 putative histone H2A partial mRNA	XP_003392462.1	132	putative histone H2A	XP_003392462.1	XP_003392462.1	3e-89	Leishmania infantum	Histone_H2A_C	7e-05	histone H2A, sperm-like	3e-32	Acropora digitifera	H2A	8e-49	Histone H2A.2	4e-77	Leishmania infantum	XP_003392462.1	NR	XM_003392414.1	153.27
[truncated: 60 more columns]

## Sheet: Metacyclogenesis
META1	PRO2d vs NEC4d	Name	locustag	GeneID	Fold Change (log2)	Adjusted p-value (q-value)	Best match against NR	E-value			GeneID	TPM PRO2d averages	TPM NEC4d averages	TPM LEP6d averages	TPM LEP8d averages	TMP MET12d averages	TPM MET14d averages		Gene ID	Best match against All Databases	Description	Molecular Class	Database of Best Match	E-value	Coverage	CDS	Sequence Size	Description TriTryp	Peptide Sequence ID	Sequence Size	Description NR	Peptide Sequence ID	Best match against NR	E-value	Species of Best Match against NR	Best match against PFAM	E-value	Best match against REFSEQ (INVERTEBRATE)	E-value	Species of Best Match against REFSEQ (INVERTEBRATE)	Best match against SMART	E-value	Best match against SWISS-PROT	E-value	Species of Best Match against SWISS-PROT	Best match against All Databases	Database of Best Match	GeneID	TPM PRO2d Replicate 2
	NEC4d	XM_001464721.1	LINJ_17_0990	XM_001464721.1	-0.813327	0.000580045	Leishmania infantum JPCM5 conserved hypothetical protein (META1), partial mRNA	1e-10			XM_001464721.1	1494.42	2997.95	2276.61	2603.81	2624.95	2870.41		XM_001464721.1	XP_001464758.1	dynein light chain (Leishmania infantum JPCM5) CAM66976.1 dynein light chain (Leishmania infantum JPCM5) SOX64138.1	cs	NR	1e-78	100	XM_001464721.1	339	Leishmania infantum JPCM5 conserved hypothetical protein (META1), partial mRNA	XP_001464758.1	112	conserved hypothetical protein	XP_001464758.1	XP_001464758.1	4e-75	Leptomonas pyrrhocoris	META	1e-10		NA		PAX	0.55	Transcription termination/antitermination protein NusG	2.8	Mycobacterium leprae (strain TN)	XP_001464758.1	NR	XM_001464721.1	1598.35
SHERP	NEC4d vs LEP6d	Name	locustag	GeneID	Fold Change (log2)	Adjusted p-value (q-value)	Best match against NR	E-value			GeneID	TPM PRO2d averages	TPM NEC4d averages	TPM LEP6d averages	TPM LEP8d averages	TMP MET12d averages	TPM MET14d averages		Gene ID	Best match against All Databases	Description	Molecular Class	Database of Best Match	E-value	Coverage	CDS	Sequence Size	Description TriTryp	Peptide Sequence ID	Sequence Size	Description NR	Peptide Sequence ID	Best match against NR	E-value	Species of Best Match against NR	Best match against PFAM	E-value	Best match against REFSEQ (INVERTEBRATE)	E-value	Species of Best Match against REFSEQ (INVERTEBRATE)	Best match against SMART	E-value	Best match against SWISS-PROT	E-value	Species of Best Match against SWISS-PROT	Best match against All Databases	Database of Best Match	GeneID	TPM PRO2d Replicate 2
	LEP6d	XM_003392466.1	LINJ_23_1230	XM_003392466.1	-1.48006	4.91e-05	small hydrophilic endoplasmic reticulum-associated protein (sherp)	9e-32			XM_003392466.1	123.19	343.827	1096.97	1321.82	1396.97	1417.08		XM_003392466.1	XP_003392515.1	40S ribosomal protein S29	ps	SWISSP	9e-16	101.7	XM_003392466.1	174	Leishmania infantum JPCM5 small hydrophilic endoplasmic reticulum-associated protein (sherp) (SHERP), partial mRNA	XP_003392515.1	57	small hydrophilic endoplasmic reticulum-associated protein (sherp)	XP_003392515.1	XP_003392514.1	9e-32	Taeniopygia guttata	Perilipin	0.007	C. briggsae CBR-LEA-1 protein	0.037	Spodoptera litura	COG6	2.2	Protein FAM210A	0.011	Gallus gallus	XP_003392515.1	NR	XM_003392466.1	145.61
		XM_003392467.1	LINJ_23_1230	XM_003392467.1	-1.48006	4.91e-05	small hydrophilic endoplasmic reticulum-associated protein (sherp)(Leishmania infantum JPCM5) XP_003392515.1 small hydrophilic endoplasmic	9e-32			XM_003392467.1	123.19	343.827	1096.97	1321.82	1396.97	1417.08		XM_003392467.1	XP_003392515.1	small hydrophilic endoplasmic reticulum-associated protein (sherp)(Leishmania infantum JPCM5) XP_003392515.1 small hydrophilic endoplasmic	pm	NR	9e-32	100	XM_003392467.1	174	Leishmania infantum JPCM5 small hydrophilic endoplasmic reticulum-associated protein (sherp) (SHERP), partial mRNA	XP_003392515.1	57	small hydrophilic endoplasmic reticulum-associated protein (sherp)	XP_003392515.1	XP_003392514.1	9e-32	Taeniopygia guttata	Perilipin	0.007	C. briggsae CBR-LEA-1 protein	0.037	Spodoptera litura	COG6	2.2	Protein FAM210A	0.011	Gallus gallus	XP_003392515.1	NR	XM_003392467.1	145.61
HARPa	PRO2d vs NEC4d	Name	locustag	GeneID	Fold Change (log2)	Adjusted p-value (q-value)	Best match against NR	E-value			GeneID	TPM PRO2d averages	TPM NEC4d averages	TPM LEP6d averages	TPM LEP8d averages	TMP MET12d averages	TPM MET14d averages		Gene ID	Best match against All Databases	Description	Molecular Class	Database of Best Match	E-value	Coverage	CDS	Sequence Size	Description TriTryp	Peptide Sequence ID	Sequence Size	Description NR	Peptide Sequence ID	Best match against NR	E-value	Species of Best Match against NR	Best match against PFAM	E-value	Best match against REFSEQ (INVERTEBRATE)	E-value	Species of Best Match against REFSEQ (INVERTEBRATE)	Best match against SMART	E-value	Best match against SWISS-PROT	E-value	Species of Best Match against SWISS-PROT	Best match against All Databases	Database of Best Match	GeneID	TPM PRO2d Replicate 2
	PRO2d	XM_001465760.1	LINJ_23_1240	XM_001465760.1	0.558194	0.00552453	hydrophilic acylated surface protein a	2e-111			XM_001465760.1	742.435	516.907	1024	1291.99	1409.95	1416.46		XM_001465760.1	XP_001465797.1	60S ribosomal protein L34 (Leishmania infantum JPCM5) XP_001469641.1 60S ribosomal protein L34 (Leishmania infantum JPCM5)	ps	NR	1e-116	100	XM_001465760.1	507	Leishmania infantum JPCM5 hydrophilic acylated surface protein a (HASPA2), partial mRNA	XP_001465797.1	168	hydrophilic acylated surface protein a	XP_001465797.1	XP_001465797.1	2e-111	Orycteropus afer afer	SpoVAD	2.2	MICOS complex subunit Mic60 isoform X1	7.4	Drosophila busckii	MutL_C	1.2	C4-dicarboxylate transport protein	1	Paraburkholderia phymatum (strain DSM 17167 / CIP 108236 / LMG 21445 / STM815)	XP_001465797.1	NR	XM_001465760.1	783.21
	NEC4d vs LEP6d	Name	locustag	GeneID	Fold Change (log2)	Adjusted p-value (q-value)	Best match against NR	E-value			GeneID	TPM PRO2d averages	TPM NEC4d averages	TPM LEP6d averages	TPM LEP8d averages	TMP MET12d averages	TPM MET14d averages		Gene ID	Best match against All Databases	Description	Molecular Class	Database of Best Match	E-value	Coverage	CDS	Sequence Size	Description TriTryp	Peptide Sequence ID	Sequence Size	Description NR	Peptide Sequence ID	Best match against NR	E-value	Species of Best Match against NR	Best match against PFAM	E-value	Best match against REFSEQ (INVERTEBRATE)	E-value	Species of Best Match against REFSEQ (INVERTEBRATE)	Best match against SMART	E-value	Best match against SWISS-PROT	E-value	Species of Best Match against SWISS-PROT	Best match against All Databases	Database of Best Match	GeneID	TPM PRO2d Replicate 2
	LEP6d	XM_001465760.1	LINJ_23_1240	XM_001465760.1	-0.931744	5.75e-09	hydrophilic acylated surface protein a	2e-111			XM_001465760.1	742.435	516.907	1024	1291.99	1409.95	1416.46		XM_001465760.1	XP_001465797.1	60S ribosomal protein L34 (Leishmania infantum JPCM5) XP_001469641.1 60S ribosomal protein L34 (Leishmania infantum JPCM5)	ps	NR	1e-116	100	XM_001465760.1	507	Leishmania infantum JPCM5 hydrophilic acylated surface protein a (HASPA2), partial mRNA	XP_001465797.1	168	hydrophilic acylated surface protein a	XP_001465797.1	XP_001465797.1	2e-111	Orycteropus afer afer	SpoVAD	2.2	MICOS complex subunit Mic60 isoform X1	7.4	Drosophila busckii	MutL_C	1.2	C4-dicarboxylate transport protein	1	Paraburkholderia phymatum (strain DSM 17167 / CIP 108236 / LMG 21445 / STM815)	XP_001465797.1	NR	XM_001465760.1	783.21
[truncated: 60 more columns]

## Sheet: LPG_Transferases
TRANSFERASES	PRO2d vs NEC4d	Name	locustag	GeneID	Fold Change (log2)	Adjusted p-value (q-value)	Best match against NR	E-value			GeneID	TPM PRO2d averages	TPM NEC4d averages	TPM LEP6d averages	TPM LEP8d averages	TMP MET12d averages	TPM MET14d averages		Gene ID	Best match against All Databases	Description	Molecular Class	Database of Best Match	E-value	Coverage	CDS	Sequence Size	Description TriTryp	Peptide Sequence ID	Sequence Size	Description NR	Peptide Sequence ID	Best match against NR	E-value	Species of Best Match against NR	Best match against PFAM	E-value	Best match against REFSEQ (INVERTEBRATE)	E-value	Species of Best Match against REFSEQ (INVERTEBRATE)	Best match against SMART	E-value	Best match against SWISS-PROT	E-value	Species of Best Match against SWISS-PROT	Best match against All Databases	Database of Best Match	GeneID	TPM PRO2d Replicate 2
	PRO2d	XM_001462727.1	LINJ_02_0190	XM_001462727.1	1.16409	2.31e-05	phosphoglycan beta 1,2 arabinosyltransferase	0			XM_001462727.1	50.545	22.1233	18.93	18.94	19.9267	17.8833		XM_001462727.1	XP_001462764.1	adaptor gamma-1 chain (Leishmania infantum JPCM5) XP_003864539.1 adaptor gamma-1 chain	uc	NR	0	100	XM_001462727.1	2499	Leishmania infantum JPCM5 phosphoglycan beta 1,2 arabinosyltransferase (SCA1), partial mRNA	XP_001462764.1	832	phosphoglycan beta 1,2 arabinosyltransferase	XP_001462764.1	XP_001462764.1	0	Leishmania infantum	O-FucT	0.52	hypothetical protein HELRODRAFT_170340	1.3	Mizuhopecten yessoensis	AlcB	0.21	GDP-fucose protein O-fucosyltransferase 1	0.5	Caenorhabditis elegans	XP_001462764.1	NR	XM_001462727.1	41.69
	NEC4d	XM_001464195.1	LINJ_14_0500	XM_001464195.1	-3.32551	0.000484327	glycosyltransferase family-like protein (Leishmania infantumJPCM5) XP_003859293.1 glycosyltransferase family-like protein (Leishmania donovani)	0			XM_001464195.1	6.165	94.3833	90.8567	91.4767	56.41	59.16		XM_001464195.1	XP_001464232.1	glycosyltransferase family-like protein (Leishmania infantumJPCM5) XP_003859293.1 glycosyltransferase family-like protein (Leishmania donovani)	met/carb	NR	0	100	XM_001464195.1	828	Leishmania infantum JPCM5 hypothetical protein, unknown function partial mRNA	XP_001464232.1	275	hypothetical protein, unknown function	XP_001464232.1	XP_001464232.1	0	Leishmania panamensis	Amastin	5e-06		NA		SPRY	0.52	UPF0324 membrane protein plu2856	5.4	Photorhabdus luminescens subsp. laumondii (strain DSM 15139 / CIP 105565 / TT01)	XP_001464232.1	NR	XM_001464195.1	12.33
	NEC4d vs LEP6d	Name	locustag	GeneID	Fold Change (log2)	Adjusted p-value (q-value)	Best match against NR	E-value			GeneID	TPM PRO2d averages	TPM NEC4d averages	TPM LEP6d averages	TPM LEP8d averages	TMP MET12d averages	TPM MET14d averages		Gene ID	Best match against All Databases	Description	Molecular Class	Database of Best Match	E-value	Coverage	CDS	Sequence Size	Description TriTryp	Peptide Sequence ID	Sequence Size	Description NR	Peptide Sequence ID	Best match against NR	E-value	Species of Best Match against NR	Best match against PFAM	E-value	Best match against REFSEQ (INVERTEBRATE)	E-value	Species of Best Match against REFSEQ (INVERTEBRATE)	Best match against SMART	E-value	Best match against SWISS-PROT	E-value	Species of Best Match against SWISS-PROT	Best match against All Databases	Database of Best Match	GeneID	TPM PRO2d Replicate 2
	LEP6d	XM_001467460.1	LINJ_31_1920	XM_001467460.1	-0.699462	0.0170102	mannosyltransferase-like protein	0			XM_001467460.1	22.715	13.9967	28.2067	26.4833	34.9067	33.4267		XM_001467460.1	XP_001467497.1	Unknown product	uk		NA	NA	XM_001467460.1	2574	Leishmania infantum JPCM5 mannosyltransferase-like protein partial mRNA	XP_001467497.1	857	mannosyltransferase-like protein	XP_001467497.1	SOX67888.1	0	Leishmania panamensis	Glycos_transf_1	1e-16	D-inositol 3-phosphate glycosyltransferase-like	4e-05	Acropora digitifera	CAP10	0.079	Sulfoquinovosyl transferase SQD2	0.0007	Arabidopsis thaliana	XP_001467497.1	NR	XM_001467460.1	29.78
	LEP6d vs MET14d	Name	locustag	GeneID	Fold Change (log2)	Adjusted p-value (q-value)	Best match against NR	E-value			GeneID	TPM PRO2d averages	TPM NEC4d averages	TPM LEP6d averages	TPM LEP8d averages	TMP MET12d averages	TPM MET14d averages		Gene ID	Best match against All Databases	Description	Molecular Class	Database of Best Match	E-value	Coverage	CDS	Sequence Size	Description TriTryp	Peptide Sequence ID	Sequence Size	Description NR	Peptide Sequence ID	Best match against NR	E-value	Species of Best Match against NR	Best match against PFAM	E-value	Best match against REFSEQ (INVERTEBRATE)	E-value	Species of Best Match against REFSEQ (INVERTEBRATE)	Best match against SMART	E-value	Best match against SWISS-PROT	E-value	Species of Best Match against SWISS-PROT	Best match against All Databases	Database of Best Match	GeneID	TPM PRO2d Replicate 2
	LEP6d	XM_001464195.1	LINJ_14_0500	XM_001464195.1	0.629943	0.00115408	glycosyltransferase family-like protein (Leishmania infantumJPCM5) XP_003859293.1 glycosyltransferase family-like protein (Leishmania donovani)	0			XM_001464195.1	6.165	94.3833	90.8567	91.4767	56.41	59.16		XM_001464195.1	XP_001464232.1	glycosyltransferase family-like protein (Leishmania infantumJPCM5) XP_003859293.1 glycosyltransferase family-like protein (Leishmania donovani)	met/carb	NR	0	100	XM_001464195.1	828	Leishmania infantum JPCM5 hypothetical protein, unknown function partial mRNA	XP_001464232.1	275	hypothetical protein, unknown function	XP_001464232.1	XP_001464232.1	0	Leishmania panamensis	Amastin	5e-06		NA		SPRY	0.52	UPF0324 membrane protein plu2856	5.4	Photorhabdus luminescens subsp. laumondii (strain DSM 15139 / CIP 105565 / TT01)	XP_001464232.1	NR	XM_001464195.1	12.33
	MET14d	XM_001462675.1	LINJ_02_0150	XM_001462675.1	-0.608678	0.00121167	Leishmania infantum JPCM5 phosphoglycan beta 1,3 galactosyltransferase (SCGR5), partial mRNA	0			XM_001462675.1	13.33	15.2267	25.0233	31.5233	35.8433	43.0267		XM_001462675.1	XP_001462712.1	Hsp70 protein	pm	PFAM	0	102.5	XM_001462675.1	2214	Leishmania infantum JPCM5 phosphoglycan beta 1,3 galactosyltransferase (SCGR5), partial mRNA	XP_001462712.1	737	phosphoglycan beta 1,3 galactosyltransferase	XP_001462712.1	SOX62096.1	0	Leishmania mexicana MHOM GT 2001 U1103	DsbD_2	1.1	beta-1,3-galactosyltransferase 5-like	5.8	Priapulus caudatus	PepX_C	0.19	Phospholipid:diacylglycerol acyltransferase 1	1.4	Arabidopsis thaliana	XP_001462712.1	NR	XM_001462675.1	9.35
		XM_001462730.1	LINJ_02_0170	XM_001462730.1	-0.755791	1.33e-07	Leishmania infantum JPCM5 phosphoglycan beta 1,3 galactosyltransferase (SCGR3), partial mRNA	0			XM_001462730.1	113.54	128.747	144.47	185.75	272.027	267.31		XM_001462730.1	XP_001462767.1	diphthamide synthesis protein	uc	PFAM	4e-33	145.3	XM_001462730.1	2319	Leishmania infantum JPCM5 phosphoglycan beta 1,3 galactosyltransferase (SCGR3), partial mRNA	XP_001462767.1	772	phosphoglycan beta 1,3 galactosyltransferase	XP_001462767.1	XP_001462767.1	0	Leishmania braziliensis MHOM BR 75 M2904	TraO	1.2	beta-1,3-galactosyltransferase 1-like	1.7	Drosophila takahashii	ETF	0.62	Phospholipid:diacylglycerol acyltransferase 1	1	Arabidopsis thaliana	XP_001462767.1	NR	XM_001462730.1	124.73
		XM_001468784.2	LINJ_35_0010	XM_001468784.2	-1.319	6.83e-06	Leishmania infantum JPCM5 phosphoglycan beta 1,3 galactosyltransferase 7 (SCG7), partial mRNA	0			XM_001468784.2	5.72	12.9933	5.11667	10.45	12.3133	13.7367		XM_001468784.2	XP_001468821.2	Unknown product	uk		NA	NA	XM_001468784.2	2442	Leishmania infantum JPCM5 phosphoglycan beta 1,3 galactosyltransferase 7 (SCG7), partial mRNA	XP_001468821.2	813	LOW QUALITY PROTEIN: phosphoglycan beta 1,3 galactosyltransferase 7	XP_001468821.2	XP_001468821.2	0	Leishmania mexicana MHOM GT 2001 U1103	Galactosyl_T	0.028	beta-1,3-galactosyltransferase 5-like isoform X1	0.031	Papilio polytes	AMOP	0.2	Beta-1,3-galactosyltransferase 4	0.22	Homo sapiens	XP_001468821.2	NR	XM_001468784.2	7.38
		XM_001469569.1	LINJ_36_0010	XM_001469569.1	-0.752313	0.0335242	Leishmania infantum JPCM5 phosphoglycan beta 1,3 galactosyltransferase 4 (SCG4), partial mRNA	0			XM_001469569.1	12.1	12.1733	7.11333	11.92	16.2567	14.97		XM_001469569.1	XP_001469606.1	hypothetical protein	uc	NR	0	100	XM_001469569.1	981	Leishmania infantum JPCM5 phosphoglycan beta 1,3 galactosyltransferase 4 (SCG4), partial mRNA	XP_001469606.1	326	phosphoglycan beta 1,3 galactosyltransferase 4	XP_001469606.1	XP_001469606.1	0	Leishmania major	RPE65	0.14	tryptophan--tRNA ligase, mitochondrial isoform X1	5.4	Apis florea	ELFV_dehydrog	4.9	Beta-1,3-galactosyl-O-glycosyl-glycoprotein	5	Homo sapiens	XP_001469606.1	NR	XM_001469569.1	17.58
[truncated: 60 more columns]

## Sheet: PPG 
	NEC4d vs LEP6d	Name	locustag	GeneID	Fold Change (log2)	Adjusted p-value (q-value)	Best match against NR	E-value			GeneID	TPM PRO2d averages	TPM NEC4d averages	TPM LEP6d averages	TPM LEP8d averages	TMP MET12d averages	TPM MET14d averages		Gene ID	Best match against All Databases	Description	Molecular Class	Database of Best Match	E-value	Coverage	CDS	Sequence Size	Description TriTryp	Peptide Sequence ID	Sequence Size	Description NR	Peptide Sequence ID	Best match against NR	E-value	Species of Best Match against NR	Best match against PFAM	E-value	Best match against REFSEQ (INVERTEBRATE)	E-value	Species of Best Match against REFSEQ (INVERTEBRATE)	Best match against SMART	E-value	Best match against SWISS-PROT	E-value	Species of Best Match against SWISS-PROT	Best match against All Databases	Database of Best Match	GeneID	TPM PRO2d Replicate 2
PPG	LEP6d	XM_001468833.1	LINJ_35_0520	XM_001468833.1	-0.995329	0.00253013	proteophosphoglycan ppg4, partial	NA			XM_001468833.1	3.94	4.41	10.1467	10.3533	9.19	8.5		XM_001468833.1	XP_001468870.1	Unknown product	uk		NA	NA	XM_001468833.1	8034	Leishmania infantum JPCM5 proteophosphoglycan ppg4 partial mRNA	XP_001468870.1	2677	proteophosphoglycan ppg4, partial			NA			NA	uncharacterized protein LOC110459516	4e-39	Biomphalaria glabrata		NA		NA		XP_001468870.1	REFSEQ-INVERTEBRATE	XM_001468833.1	4.45
[truncated: 60 more columns]
