# Supplementary material for: Distinct gene expression patterns in vector-residing Leishmania infantum identify parasite stage-enriched markers
Source: PLoS Negl Trop Dis. 2020 Mar 3;14(3):e0008014. doi: 10.1371/journal.pntd.0008014 (PMC7053709; doi:10.1371/journal.pntd.0008014)
Supplement: S7 Dataset — PRO2d: procyclics at day 2. NEC4d: nectomonds at day 4. LEP6d: leptomonads 6 at days. LEP8d: leptomonads at 8 days. MET12d: metacyclics at day 12. MET14d: metacyclics at day 14. (XLSX) [file pntd.0008014.s012.xlsx]

## Sheet: PRO2d
Name	locustag	GeneID	log2FoldChange PRO2dvsNEC4d	GeneID	log2FoldChange PRO2dvsLEP6d	GeneID	log2FoldChange PRO2dvsMET14d		Gene ID	Best match against All Databases	Description	Molecular Class	Database of Best Match	E-value	Coverage	CDS	Sequence Size	Description TriTryp	Peptide Sequence ID	Sequence Size	Description NR	Peptide Sequence ID	Best match against NR	E-value	Species of Best Match against NR	Best match against PFAM	E-value	Best match against REFSEQ (INVERTEBRATE)	E-value	Species of Best Match against REFSEQ (INVERTEBRATE)	Best match against SMART	E-value	Best match against SWISS-PROT	E-value	Species of Best Match against SWISS-PROT	Best match against All Databases	Database of Best Match	GeneID	TPM PRO2d Replicate 2	TPM PRO2d Replicate 3	TPM PRO2d Average	TPM PRO2d Average (log2)	TPM NEC4d Replicate 1	TPM NEC4d Replicate 2	TPM NEC4d Replicate 3	TPM NEC4d Average	TPM NEC4d Average (log2)	TPM LEP6d Replicate 1	TPM LEP6d Replicate 2
XM_001462578.1	LINJ_01_0010	XM_001462578.1	-1.14212	XM_001462578.1	-1.56709	XM_001462578.1	-1.0742		XM_001462578.1	XP_001462615.1	Quinone oxidoreductase	uc	SWISSP	2e-69	99.6	XM_001462578.1	1002	Leishmania infantum JPCM5 hypothetical protein, unknown function partial mRNA	XP_001462615.1	333	hypothetical protein, unknown function	XP_001462615.1	XP_001462615.1	0	Leishmania major strain Friedlin	PMT_4TMC	3.9	uncharacterized protein LOC106161887	0.01	Crassostrea virginica	CLECT	0.05	Dyslexia-associated protein KIAA0319-like protein	0.022	Pongo abelii	XP_001462615.1	NR	XM_001462578.1	39.8	42.08	40.94	5.35544	117.61	102.93	107.14	109.227	6.77118	139.22	158.36
XM_001462612.1	LINJ_01_0360	XM_001462612.1	0.859186	XM_001462612.1	0.77671	XM_001462612.1	1.05776		XM_001462612.1	XP_001462649.1	Unknown product	uk		NA	NA	XM_001462612.1	777	Leishmania infantum JPCM5 conserved hypothetical protein partial mRNA	XP_001462649.1	258	conserved hypothetical protein	XP_001462649.1	XP_001462649.1	0	Phytomonas sp. isolate Hart1	BASP1	0.002	SWI/SNF complex subunit SMARCC2-like	0.088	Eufriesea mexicana	WHEP-TRS	0.013	Collagen alpha-1(XXVII) chain	0.077	Homo sapiens	XP_001462649.1	NR	XM_001462612.1	124.87	133.75	129.31	7.01469	65.89	78.83	54.51	66.41	6.05333	77.88	67.85
XM_001462619.1	LINJ_01_0440	XM_001462619.1	0.64578	XM_001462619.1	1.07339	XM_001462619.1	1.39122		XM_001462619.1	XP_001462657.1	hypothetical protein	uc	NR	1e-140	100	XM_001462619.1	603	Leishmania infantum JPCM5 putative ribosomal protein S7 partial mRNA	XP_001462657.1	200	putative ribosomal protein S7	XP_001462657.1	XP_001462656.1	6e-143	Trypanosoma congolense IL3000	Ribosomal_S7e	5e-83	hypothetical protein LOTGIDRAFT_190901	2e-35	Pediculus humanus corporis	RPOL9	0.25	40S ribosomal protein S7	4e-38	Avicennia marina	XP_001462657.1	NR	XM_001462619.1	2130.98	2093.28	2112.13	11.0445	1399.45	1387.52	1414.56	1400.51	10.4517	1138.07	1097.8
XM_001462620.1	LINJ_01_0440	XM_001462620.1	0.64578	XM_001462620.1	1.07339	XM_001462620.1	1.39122		XM_001462620.1	XP_001462657.1	ribosomal protein S7 (Leishmania infantum JPCM5) XP_001462657.1 ribosomal protein S7 (Leishmania infantum JPCM5) XP_003857857.1	ps	NR	6e-143	100	XM_001462620.1	603	Leishmania infantum JPCM5 putative ribosomal protein S7 partial mRNA	XP_001462657.1	200	putative ribosomal protein S7	XP_001462657.1	XP_001462656.1	6e-143	Trypanosoma congolense IL3000	Ribosomal_S7e	5e-83	hypothetical protein LOTGIDRAFT_190901	2e-35	Pediculus humanus corporis	RPOL9	0.25	40S ribosomal protein S7	4e-38	Avicennia marina	XP_001462657.1	NR	XM_001462620.1	2130.98	2093.28	2112.13	11.0445	1399.45	1387.52	1414.56	1400.51	10.4517	1138.07	1097.8
XM_001462628.1	LINJ_01_0520	XM_001462628.1	-0.842847	XM_001462628.1	-1.79575	XM_001462628.1	-2.18869		XM_001462628.1	XP_001462665.1	Unknown product	uk		NA	NA	XM_001462628.1	2124	Leishmania infantum JPCM5 putative fatty acyl CoA synthetase 2 partial mRNA	XP_001462665.1	707	putative fatty acyl CoA synthetase 2	XP_001462665.1	XP_001462665.1	0	Trypanosoma cruzi	AMP-binding	2e-74	expressed hypothetical protein	2e-94	Tribolium castaneum	AlaDh_PNT_N	0.08	Long-chain-fatty-acid--CoA ligase 3	2e-92	Pongo abelii	XP_001462665.1	NR	XM_001462628.1	44.39	53.75	49.07	5.61677	99.81	104.78	92.8	99.13	6.63125	162.79	208.96
XM_001462635.1	LINJ_01_0590	XM_001462635.1	0.722827	XM_001462635.1	0.699252	XM_001462635.1	1.05158		XM_001462635.1	XP_001462672.1	electron transfer flavoprotein subunit alpha mitochondrial-like	pm	REFSEQ-INVERTEBRATE	3e-111	93.4	XM_001462635.1	981	Leishmania infantum JPCM5 putative tricarboxylate carrier partial mRNA	XP_001462672.1	326	putative tricarboxylate carrier	XP_001462672.1	XP_001462672.1	0	Strigomonas culicis	Mtc	2e-117	sideroflexin-5-like	8e-48	Mizuhopecten yessoensis	APC2	1.5	Sideroflexin	4e-54	Dictyostelium discoideum	XP_001462672.1	NR	XM_001462635.1	173.31	164.62	168.965	7.40058	90.37	117.46	91.97	99.9333	6.64289	114.52	111.72
XM_001462649.1	LINJ_01_0730	XM_001462649.1	-0.812192	XM_001462649.1	-0.902721	XM_001462649.1	-1.29485		XM_001462649.1	XP_001462686.1	chaperonin TCP20 (Leishmania infantum JPCM5) CBZ08502.1 chaperonin TCP20 (Leishmania infantum JPCM5) SOX63679.1	pm	NR	0	100	XM_001462649.1	1620	Leishmania infantum JPCM5 putative ubiquitin activating enzyme partial mRNA	XP_001462686.1	539	putative ubiquitin activating enzyme	XP_001462686.1	XP_001462686.1	0	Trypanosoma theileri	ThiF	3e-38	NEDD8-activating enzyme E1 catalytic subunit	1e-68	Apis mellifera	PBP5_C	0.44	NEDD8-activating enzyme E1 catalytic subunit	4e-64	Arabidopsis thaliana	XP_001462686.1	NR	XM_001462649.1	17.52	20.21	18.865	4.23764	32.21	45.11	52.69	43.3367	5.43752	45.92	43.24
XM_001462697.1	LINJ_02_0430	XM_001462697.1	0.594761	XM_001462697.1	0.866181	XM_001462697.1	1.38563		XM_001462697.1	XP_001462734.1	carboxy-terminal domain RNA polymerase II polypeptide A smallphosphatase 1-like	tm	REFSEQ-INVERTEBRATE	7e-49	87.2	XM_001462697.1	876	Leishmania infantum JPCM5 conserved hypothetical protein partial mRNA	XP_001462734.1	291	conserved hypothetical protein	XP_001462734.1	XP_001462734.1	0	Angomonas deanei	Porin_3	0.0006	fat-like cadherin-related tumor suppressor homolog isoform X2	2.7	Drosophila kikkawai	PRE_C2HC	0.11	Acyl-CoA synthetase family member 4	2	Homo sapiens	XP_001462734.1	NR	XM_001462697.1	410.5	379.68	395.09	8.62604	302.09	209.92	294.15	268.72	8.06996	220.68	248.55
XM_001462698.1	LINJ_02_0450	XM_001462698.1	0.819701	XM_001462698.1	1.73877	XM_001462698.1	1.303		XM_001462698.1	XP_001462735.1	Amastin surface glycoprotein	uc	PFAM	3e-75	101.2	XM_001462698.1	606	Leishmania infantum JPCM5 conserved hypothetical protein partial mRNA	XP_001462735.1	201	conserved hypothetical protein	XP_001462735.1	XP_001462735.1	6e-139	Trypanosoma brucei gambiense DAL972	SLX9	0.031	filaggrin isoform X2	3.7	Priapulus caudatus	HELICc	0.77	Formin-like protein 3	0.3	Oryza sativa subsp. japonica	XP_001462735.1	NR	XM_001462698.1	96.67	76.66	86.665	6.43738	64.27	40.35	15.82	40.1467	5.32721	31.47	24.3
XM_001462704.1	LINJ_02_0510	XM_001462704.1	-0.687886	XM_001462704.1	-0.928498	XM_001462704.1	-1.00022		XM_001462704.1	XP_001462741.1	tricarboxylate carrier (Leishmania infantum JPCM5) CAM65210.1 tricarboxylate carrier (Leishmania infantum JPCM5) SOX62052.1	tr	NR	0	100	XM_001462704.1	981	Leishmania infantum JPCM5 conserved hypothetical protein partial mRNA	XP_001462741.1	326	conserved hypothetical protein	XP_001462741.1	XP_001462741.1	0	Leptomonas seymouri	SAPS	0.58	uncharacterized protein KIAA1109-like isoform X3	2	Crassostrea virginica	BON	5.5	Glycerol-3-phosphate dehydrogenase	0.001	Deinococcus geothermalis (strain DSM 11300)	XP_001462741.1	NR	XM_001462704.1	44.18	43.12	43.65	5.44791	96.39	74.75	103.84	91.66	6.51822	94.74	96.87
XM_001462717.1	LINJ_02_0640	XM_001462717.1	0.670885	XM_001462717.1	1.09172	XM_001462717.1	1.24923		XM_001462717.1	XP_001462754.1	Unknown product	uk		NA	NA	XM_001462717.1	942	Leishmania infantum JPCM5 putative mitochondrial carrier protein partial mRNA	XP_001462754.1	313	putative mitochondrial carrier protein	XP_001462754.1	XP_001462754.1	0	Bodo saltans	Mito_carr	2e-11	mitochondrial ornithine transporter 1	2e-14	Polistes canadensis	SEC14	0.47	Uncharacterized mitochondrial carrier C1682.09c	3e-88	Schizosaccharomyces pombe (strain 972 / ATCC 24843)	XP_001462754.1	NR	XM_001462717.1	110.37	168.36	139.365	7.12272	65.22	104.88	74.6	81.5667	6.34991	78.53	66.62
XM_001462727.1	LINJ_02_0190	XM_001462727.1	1.16409	XM_001462727.1	1.4857	XM_001462727.1	1.68349		XM_001462727.1	XP_001462764.1	adaptor gamma-1 chain (Leishmania infantum JPCM5) XP_003864539.1 adaptor gamma-1 chain	uc	NR	0	100	XM_001462727.1	2499	Leishmania infantum JPCM5 phosphoglycan beta 1,2 arabinosyltransferase (SCA1), partial mRNA	XP_001462764.1	832	phosphoglycan beta 1,2 arabinosyltransferase	XP_001462764.1	XP_001462764.1	0	Leishmania infantum	O-FucT	0.52	hypothetical protein HELRODRAFT_170340	1.3	Mizuhopecten yessoensis	AlcB	0.21	GDP-fucose protein O-fucosyltransferase 1	0.5	Caenorhabditis elegans	XP_001462764.1	NR	XM_001462727.1	41.69	59.4	50.545	5.6595	18.84	25.05	22.48	22.1233	4.4675	16.15	18.87
XM_001462741.1	LINJ_26_2230	XM_001462741.1	0.72467	XM_001462741.1	1.08667	XM_001462741.1	1.27499		XM_001462741.1	XP_001470560.1	Anaphase-promoting complex subunit 11	uc	SWISSP	2e-27	97.6	XM_001462741.1	252	Leishmania infantum JPCM5 putative ribosomal protein L38 partial mRNA	XP_001470560.1	83	putative ribosomal protein L38	XP_001470560.1	XP_001462778.1	8e-53	Trypanosoma rangeli SC58	Ribosomal_L38e	3e-30	60S ribosomal protein L38	6e-24	Drosophila pseudoobscura pseudoobscura	EFG_IV	0.25	60S ribosomal protein L38	1e-24	Drosophila yakuba	XP_001470560.1	NR	XM_001462741.1	4232.67	3672.25	3952.46	11.9485	2453.37	2483.64	2443.15	2460.05	11.2645	2006.24	1942.84
XM_001462753.1	LINJ_03_0360	XM_001462753.1	-3.23631	XM_001462753.1	-2.9258	XM_001462753.1	-3.13542		XM_001462753.1	XP_001462790.1	serine peptidase Clan S-	pm/protease	NR	0	100	XM_001462753.1	1113	Leishmania infantum JPCM5 conserved hypothetical protein partial mRNA	XP_001462790.1	370	conserved hypothetical protein	XP_001462790.1	XP_001462790.1	0	Leptomonas seymouri	Grp1_Fun34_YaaH	3e-66	translation factor GUF1 homolog, chloroplastic-like	2e-56	Nicrophorus vespilloides	PSN	3.5	Succinate-acetate/proton symporter SatP	4e-53	Shigella flexneri	XP_001462790.1	NR	XM_001462753.1	18.87	0	9.435	3.23802	85.69	124.58	121.99	110.753	6.79121	92.54	106.32
XM_001462787.1	LINJ_03_0940	XM_001462787.1	0.970978	XM_001462787.1	1.51958	XM_001462787.1	1.74924		XM_001462787.1	XP_001462824.1	hypothetical protein	uc	NR	8e-71	100	XM_001462787.1	315	Leishmania infantum JPCM5 conserved hypothetical protein partial mRNA	XP_001462824.1	104	conserved hypothetical protein	XP_001462824.1	XP_001462824.1	6e-73	Phytomonas sp. isolate EM1	Nucleoside_tran	0.55	transcriptional regulator ATRX-like	2.7	Varroa destructor	DM11	0.2	Calcium homeostasis modulator protein 2	0.62	Rattus norvegicus	XP_001462824.1	NR	XM_001462787.1	1341.77	1530.04	1435.9	10.4877	747.88	748.64	745.44	747.32	9.54558	597.91	469.3
XM_001462804.1	LINJ_04_0040	XM_001462804.1	-1.18953	XM_001462804.1	-0.902359	XM_001462804.1	-0.716211		XM_001462804.1	XP_001462841.1	Poly A polymerase regulatory subunit - probable fragment	st	PFAM	4e-11	71.9	XM_001462804.1	1320	Leishmania infantum JPCM5 hypothetical protein partial mRNA	XP_001462841.1	439	hypothetical protein LINJ_04_0040	XP_001462841.1	XP_001462841.1	0	Leptomonas seymouri	RNF111_N	0.26		NA		VWC_out	0.5	Glutamate--tRNA ligase	0.099	Heliobacterium modesticaldum (strain ATCC 51547 / Ice1)	XP_001462841.1	NR	XM_001462804.1	31.65	25.28	28.465	4.83112	83.46	74.6	80.78	79.6133	6.31494	73.85	59.19
XM_001462809.1	LINJ_04_0090	XM_001462809.1	0.622996	XM_001462809.1	0.777165	XM_001462809.1	0.59437		XM_001462809.1	XP_001462846.1	Unknown product	uk		NA	NA	XM_001462809.1	477	Leishmania infantum JPCM5 conserved hypothetical protein partial mRNA	XP_001462846.1	158	conserved hypothetical protein	XP_001462846.1	XP_001462846.1	1e-108	Leptomonas pyrrhocoris	MscS_porin	0.32	tropomyosin	2.3	Caenorhabditis briggsae	BBC	0.012	Structural maintenance of chromosomes protein 6	0.16	Schizosaccharomyces pombe (strain 972 / ATCC 24843)	XP_001462846.1	NR	XM_001462809.1	198	180.8	189.4	7.56529	97.51	103.7	158.46	119.89	6.90557	118.79	122.64
XM_001462813.1	LINJ_04_0130	XM_001462813.1	0.668383	XM_001462813.1	1.07177	XM_001462813.1	1.01495		XM_001462813.1	XP_001462850.1	succinyl-CoA ligase (ADP/GDP-forming) subunit alphamitochondrial	met/energy	REFSEQ-INVERTEBRATE	2e-139	85.5	XM_001462813.1	903	Leishmania infantum JPCM5 putative exosome complex exonuclease RRP40 partial mRNA	XP_001462850.1	300	putative exosome complex exonuclease RRP40	XP_001462850.1	XP_001462850.1	0	Leptomonas pyrrhocoris	KH_6	1e-08	C. briggsae CBR-EXOS-3 protein	6e-16	Stylophora pistillata	S1	2.2	Putative exosome complex component rrp40	2e-15	Dictyostelium discoideum	XP_001462850.1	NR	XM_001462813.1	100.94	120.74	110.84	6.79233	92.79	49.93	58.75	67.1567	6.06946	60.7	45.11
XM_001462818.1	LINJ_04_0170	XM_001462818.1	-1.97506	XM_001462818.1	-2.8696	XM_001462818.1	-1.45658		XM_001462818.1	XP_001462855.1	hypothetical protein	uc	NR	0	100	XM_001462818.1	1515	Leishmania infantum JPCM5 surface antigen-like protein partial mRNA	XP_001462855.1	504	surface antigen-like protein	XP_001462855.1	XP_001462855.1	0	Leishmania donovani	VSP	0.0004	hypothetical protein HELRODRAFT_183747	8e-35	Crassostrea virginica	FU	0.2	Proprotein convertase subtilisin/kexin type 5	2e-09	Rattus norvegicus	XP_001462855.1	NR	XM_001462818.1	16.52	30.89	23.705	4.56712	104.13	124.3	94.32	107.583	6.74931	200.29	217.13
XM_001462819.1	LINJ_04_0180	XM_001462819.1	-1.87976	XM_001462819.1	-2.86264	XM_001462819.1	-1.3483		XM_001462819.1	XP_001462856.1	Unknown product	uk		NA	NA	XM_001462819.1	2130	Leishmania infantum JPCM5 surface antigen-like protein partial mRNA	XP_001462856.1	709	surface antigen-like protein	XP_001462856.1	XP_001462856.1	0	Leishmania panamensis	VSP	7e-06	hypothetical protein HELRODRAFT_183748	3e-28	Mizuhopecten yessoensis	FU	0.01	Major surface trophozoite antigen 11	5e-05	Giardia intestinalis	XP_001462856.1	NR	XM_001462819.1	29.19	27.14	28.165	4.81583	106.24	104.84	146.26	119.113	6.89619	219.59	266.58
XM_001462820.1	LINJ_04_0190	XM_001462820.1	-1.96832	XM_001462820.1	-2.45032	XM_001462820.1	-1.46319		XM_001462820.1	XP_001462857.1	Unknown product	uk		NA	NA	XM_001462820.1	549	Leishmania infantum JPCM5 surface antigen-like protein partial mRNA	XP_001462857.1	182	surface antigen-like protein	XP_001462857.1	XP_001462857.1	8e-122	Leptomonas pyrrhocoris	DUF4802	0.39	hypothetical protein HELRODRAFT_168627, partial	5e-06	Lingula anatina	FU	0.021	Cysteine-rich with EGF-like domain protein 1	0.14	Homo sapiens	XP_001462857.1	NR	XM_001462820.1	61.67	63.23	62.45	5.96463	238.92	312.22	317.06	289.4	8.17692	396.77	414.63
XM_001462822.1	LINJ_04_0210	XM_001462822.1	-0.767346	XM_001462822.1	-0.98031	XM_001462822.1	-0.560754		XM_001462822.1	XP_001462859.1	Unknown product	uk		NA	NA	XM_001462822.1	1065	Leishmania infantum JPCM5 hypothetical protein partial mRNA	XP_001462859.1	354	hypothetical protein LINJ_04_0210	XP_001462859.1	XP_001462859.1	0	Leptomonas pyrrhocoris	Toprim_4	0.044	hypothetical protein CRE_29662	0.38	Tribolium castaneum	Col_cuticle_N	0.52	Elongation factor P	8	Mycoplasma synoviae (strain 53)	XP_001462859.1	NR	XM_001462822.1	80.47	35.7	58.085	5.86009	113.39	132.51	110.78	118.893	6.89352	149.81	145.05
XM_001462823.1	LINJ_04_0220	XM_001462823.1	-0.790024	XM_001462823.1	-0.952803	XM_001462823.1	-0.764518		XM_001462823.1	XP_001462860.1	Unknown product	uk		NA	NA	XM_001462823.1	777	Leishmania infantum JPCM5 conserved hypothetical protein partial mRNA	XP_001462860.1	258	conserved hypothetical protein	XP_001462860.1	XP_001462860.1	0	Leptomonas pyrrhocoris	Glyco_hydro_3_C	0.037		NA		SERPIN	0.091	Ankyrin repeat and KH domain-containing protein CBG24701	7.7	Caenorhabditis briggsae	XP_001462860.1	NR	XM_001462823.1	71.36	41.15	56.255	5.81391	123.87	127.88	112.91	121.553	6.92545	121.6	151.31
XM_001462838.1	LINJ_04_0370	XM_001462838.1	-1.15534	XM_001462838.1	-1.48536	XM_001462838.1	-1.31859		XM_001462838.1	XP_001462875.1	viral iap-associated factor homolog - probable fragment	uc	REFSEQ-INVERTEBRATE	1e-21	56.9	XM_001462838.1	729	Leishmania infantum JPCM5 hypothetical protein partial mRNA	XP_001462875.1	242	hypothetical protein LINJ_04_0370	XP_001462875.1	XP_001462875.1	1e-179	Leptomonas seymouri	HS1_rep	0.13	cell adhesion molecule 2-like isoform X1	1.6	Crassostrea gigas	PWWP	3.4		NA		XP_001462875.1	NR	XM_001462838.1	14.44	22.21	18.325	4.19574	85.34	41.6	63.04	63.3267	5.98474	60.46	67.34
XM_001462851.1	LINJ_04_0500	XM_001462851.1	-0.671396	XM_001462851.1	-0.925602	XM_001462851.1	-1.01188		XM_001462851.1	XP_001462888.1	mitochondrial DNA polymerase I protein D (Leishmaniainfantum JPCM5) CAM66559.2 mitochondrial DNA polymerase I protein D (Leishmania	met/energy	NR	0	100	XM_001462851.1	4743	Leishmania infantum JPCM5 hypothetical protein partial mRNA	XP_001462888.1	1580	hypothetical protein LINJ_04_0500	XP_001462888.1	XP_001462888.1	0	Leptomonas pyrrhocoris	Draxin	0.1		NA		SHR3_chaperone	1.5		NA		XP_001462888.1	NR	XM_001462851.1	24.59	18.18	21.385	4.41853	36.89	43.59	35.23	38.57	5.26941	46.74	44.88
XM_001462858.1	LINJ_04_0570	XM_001462858.1	0.580141	XM_001462858.1	0.732625	XM_001462858.1	1.12142		XM_001462858.1	XP_001462895.1	exosome complex exonuclease RRP40 (Leishmania infantumJPCM5) CAM65036.1 exosome complex exonuclease RRP40 (Leishmania infantum	pe	NR	0	100	XM_001462858.1	903	Leishmania infantum JPCM5 SPDSYN partial mRNA	XP_001462895.1	300	SPDSYN	XP_001462895.1	XP_001462895.1	0	Leptomonas seymouri	Spermine_synth	5e-79	spermidine synthase-like	1e-88	Strongylocentrotus purpuratus	REC	0.068	Spermidine synthase 1	4e-87	Pisum sativum	XP_001462895.1	NR	XM_001462858.1	246.74	215.6	231.17	7.85281	150.23	146.85	182.77	159.95	7.32148	139.73	151.02
XM_001462860.1	LINJ_04_0590	XM_001462860.1	-0.716133	XM_001462860.1	-0.809192	XM_001462860.1	-1.15961		XM_001462860.1	XP_001462897.1	Tubulin binding cofactor C	uc	PFAM	5e-12	93.2	XM_001462860.1	9330	Leishmania infantum JPCM5 hypothetical protein partial mRNA	XP_001462897.1	3109	hypothetical protein LINJ_04_0590	XP_001462897.1	XP_001462897.1	0	Leptomonas pyrrhocoris	Ank	6e-05		NA		ANK	3e-05	Serine/threonine-protein phosphatase 6 regulatory ankyrin repeat subunit C	0.051	Danio rerio	XP_001462897.1	NR	XM_001462860.1	10.44	12.77	11.605	3.53667	27.11	18.27	20.99	22.1233	4.4675	24.33	20.36
XM_001462864.1	LINJ_04_0630	XM_001462864.1	0.551836	XM_001462864.1	0.795909	XM_001462864.1	1.05123		XM_001462864.1	XP_001462901.1	ribosomal protein S7 (Leishmania infantum JPCM5) XP_001462657.1 ribosomal protein S7 (Leishmania infantum JPCM5) XP_003857857.1	ps	NR	6e-143	100	XM_001462864.1	603	Leishmania infantum JPCM5 conserved hypothetical protein partial mRNA	XP_001462901.1	200	conserved hypothetical protein	XP_001462901.1	XP_001462901.1	8e-150	Trypanosoma grayi	HU-DNA_bdg	0.65	hemicentin-1-like	4.2	Folsomia candida	AIP3	0.42	Protein translocase subunit SecA	2.7	Campylobacter curvus (strain 525.92)	XP_001462901.1	NR	XM_001462864.1	705.26	946.71	825.985	9.68997	610.8	561.22	552.02	574.68	9.16662	555.06	507.17
XM_001462887.1	LINJ_04_0850	XM_001462887.1	0.583556	XM_001462887.1	0.734728	XM_001462887.1	1.05046		XM_001462887.1	XP_001462924.1	unnamed protein product (Leishmania donovani) XP_003888462.1 hypothetical protein	uc	NR	0	100	XM_001462887.1	1191	Leishmania infantum JPCM5 putative serine peptidase, Clan S-, family S54 partial mRNA	XP_001462924.1	396	putative serine peptidase, Clan S-, family S54	XP_001462924.1	XP_001462924.1	0	Leptomonas seymouri	Rhomboid	8e-05		NA		LamB	0.51	Rhomboid domain-containing protein 2	0.0004	Mus musculus	XP_001462924.1	NR	XM_001462887.1	100.99	97.59	99.29	6.63358	62.91	54.68	85.78	67.79	6.083	69.4	53.94
XM_001462892.1	LINJ_04_0900	XM_001462892.1	-0.595091	XM_001462892.1	-0.830922	XM_001462892.1	-0.844969		XM_001462892.1	XP_001462929.1	Unknown product	uk		NA	NA	XM_001462892.1	5619	Leishmania infantum JPCM5 hypothetical protein partial mRNA	XP_001462929.1	1872	hypothetical protein LINJ_04_0900	XP_001462929.1	XP_001462929.1	0	Angomonas deanei	PAT1	0.025		NA		BON	2.1		NA		XP_001462929.1	NR	XM_001462892.1	28.62	25.67	27.145	4.76261	41.03	50.38	47.66	46.3567	5.5347	54.23	56.54
XM_001462896.1	LINJ_04_0940	XM_001462896.1	0.543086	XM_001462896.1	0.908566	XM_001462896.1	0.975466		XM_001462896.1	XP_001462933.1	hypothetical protein	uc	NR	0	100	XM_001462896.1	1482	Leishmania infantum JPCM5 putative chaperone protein DNAj partial mRNA	XP_001462933.1	493	putative chaperone protein DNAj	XP_001462933.1	XP_001462933.1	0	Angomonas deanei	DnaJ_C	7e-50	dnaJ homolog subfamily A member 3, mitochondrial-like	1e-68	Amphimedon queenslandica	DnaJ	2e-21	Chaperone protein DnaJ	7e-78	Thiobacillus denitrificans (strain ATCC 25259)	XP_001462933.1	NR	XM_001462896.1	90.07	66.79	78.43	6.29333	41.82	57.28	59.91	53.0033	5.72801	47.96	39.75
XM_001462937.1	LINJ_05_0190	XM_001462937.1	0.598124	XM_001462937.1	0.565123	XM_001462937.1	0.709096		XM_001462937.1	XP_001462974.1	Unknown product	uk		NA	NA	XM_001462937.1	1086	Leishmania infantum JPCM5 conserved hypothetical protein partial mRNA	XP_001462974.1	361	conserved hypothetical protein	XP_001462974.1	XP_001462974.1	0	Trypanosoma theileri	Fip1	2e-19	pre-mRNA 3'-end-processing factor FIP1	3e-08	Polistes dominula	ZnF_C3H1	1e-10	Pre-mRNA 3'-end-processing factor FIP1	9e-09	Rattus norvegicus	XP_001462974.1	NR	XM_001462937.1	90.82	108.24	99.53	6.63706	71.56	59.46	58.14	63.0533	5.9785	87.18	53.47
XM_001462947.2	LINJ_05_0140	XM_001462947.2	0.679457	XM_001462947.2	0.880658	XM_001462947.2	0.978911		XM_001462947.2	XP_001462984.2	dipeptylcarboxypeptidase (Leishmania infantum JPCM5) CAM65302.2 dipeptylcarboxypeptidase	met/aa	NR	0	100	XM_001462947.2	2037	Leishmania infantum JPCM5 putative nucleolar RNA helicase II partial mRNA	XP_001462984.2	678	putative nucleolar RNA helicase II	XP_001462984.2	XP_001462984.2	0	Phytomonas sp. isolate EM1	DEAD	2e-45	nucleolar RNA helicase 2-like isoform X1	3e-142	Hydra vulgaris	DEXDc	7e-41	Nucleolar RNA helicase 2	3e-132	Rattus norvegicus	XP_001462984.2	NR	XM_001462947.2	62.42	68.48	65.45	6.03232	45.88	37.67	37.21	40.2533	5.33104	42.44	28.49
XM_001462976.2	LINJ_05_0510	XM_001462976.2	0.777051	XM_001462976.2	0.896114	XM_001462976.2	1.19785		XM_001462976.2	XP_001463014.1	monocarboxylate transporter-like protein (Leishmania infantumJPCM5) CAM65357.1 monocarboxylate transporter-like protein (Leishmania infantum JPCM5)	tr	NR	0	100	XM_001462976.2	1725	Leishmania infantum JPCM5 ATPase alpha subunit partial mRNA	XP_001463014.1	574	ATPase alpha subunit	XP_001463014.1	XP_001463014.1	0	Angomonas deanei	ATP-synt_ab	9e-104		NA		LPD_N	0.85	ATP synthase subunit alpha	1e-141	Magnetospirillum magneticum (strain AMB-1 / ATCC 700264)	XP_001463014.1	NR	XM_001462976.2	422.92	490.96	456.94	8.83586	294	278.3	263.62	278.64	8.12226	263.31	276.6
XM_001462977.1	LINJ_05_0510	XM_001462977.1	0.777051	XM_001462977.1	0.896114	XM_001462977.1	1.19785		XM_001462977.1	XP_001463014.1	ATP synthase subunit alpha	met/energy	SWISSP	1e-141	83	XM_001462977.1	1725	Leishmania infantum JPCM5 ATPase alpha subunit partial mRNA	XP_001463014.1	574	ATPase alpha subunit	XP_001463014.1	XP_001463014.1	0	Angomonas deanei	ATP-synt_ab	9e-104		NA		LPD_N	0.85	ATP synthase subunit alpha	1e-141	Magnetospirillum magneticum (strain AMB-1 / ATCC 700264)	XP_001463014.1	NR	XM_001462977.1	422.92	490.96	456.94	8.83586	294	278.3	263.62	278.64	8.12226	263.31	276.6
XM_001462997.1	LINJ_05_0710	XM_001462997.1	-0.519919	XM_001462997.1	-0.661984	XM_001462997.1	-0.633609		XM_001462997.1	XP_001463034.1	receptor-type adenylate cyclase b (Leishmania infantum JPCM5) CAM59704.1 receptor-type adenylate cyclase b	st	NR	0	100	XM_001462997.1	4203	Leishmania infantum JPCM5 putative CYC2-like cyclin partial mRNA	XP_001463034.1	1400	putative CYC2-like cyclin	XP_001463034.1	XP_001463034.1	0	Leishmania major	Cyclin	4e-14		NA		CRISPR_assoc	1.3	Cyclin-U4-1	4e-20	Arabidopsis thaliana	XP_001463034.1	NR	XM_001462997.1	39.27	42.82	41.045	5.35913	52.32	72.92	74.17	66.47	6.05463	72.62	75.16
XM_001463002.1	LINJ_05_0760	XM_001463002.1	-1.87081	XM_001463002.1	-2.22584	XM_001463002.1	-2.13353		XM_001463002.1	XP_001463039.1	Unknown product	uk		NA	NA	XM_001463002.1	4593	Leishmania infantum JPCM5 kinesin-like protein partial mRNA	XP_001463039.1	1530	kinesin-like protein	XP_001463039.1	XP_001463039.1	0	Phytomonas sp. isolate EM1	Kinesin	1e-70		NA		KISc	4e-68	Kinesin-related protein 5	1e-36	Dictyostelium discoideum	XP_001463039.1	NR	XM_001463002.1	20.2	20.29	20.245	4.33949	77.02	86.26	81.92	81.7333	6.35285	97.23	110.89
XM_001463003.2	LINJ_05_0770	XM_001463003.2	0.677897	XM_001463003.2	0.58109	XM_001463003.2	0.757231		XM_001463003.2	XP_001463040.2	stealth protein cr2 - probable fragment	uc	PFAM	3e-11	59.2	XM_001463003.2	4131	Leishmania infantum JPCM5 hypothetical protein, unknown function partial mRNA	XP_001463040.2	1376	hypothetical protein, unknown function	XP_001463040.2	XP_001463040.2	0	Leptomonas seymouri	Gag_p6	0.19		NA		LRRCT	0.15		NA		XP_001463040.2	NR	XM_001463003.2	31.98	31.86	31.92	4.99639	21.48	17.99	19.67	19.7133	4.3011	25.61	19.7
XM_001463009.1	LINJ_05_0830	XM_001463009.1	0.607578	XM_001463009.1	0.920342	XM_001463009.1	1.64524		XM_001463009.1	XP_001463046.1	60S ribosomal protein L5	ps	SWISSP	3e-111	101.3	XM_001463009.1	921	Leishmania infantum JPCM5 putative methylthioadenosine phosphorylase partial mRNA	XP_001463046.1	306	putative methylthioadenosine phosphorylase	XP_001463046.1	XP_001463046.1	0	Trypanosoma theileri	PNP_UDP_1	1e-45		NA		HTH_LACI	0.16	S-methyl-5'-thioadenosine phosphorylase	3e-84	Chloroflexus aurantiacus (strain ATCC 29366 / DSM 635 / J-10-fl)	XP_001463046.1	NR	XM_001463009.1	299.63	248.66	274.145	8.0988	202.98	155.01	207.36	188.45	7.55804	145.53	147.61
XM_001463016.1	LINJ_05_0900	XM_001463016.1	-2.36288	XM_001463016.1	-2.82318	XM_001463016.1	-1.96527		XM_001463016.1	XP_001463053.1	Uroporphyrinogen-III synthase HemD	met/int	PFAM	2e-32	113	XM_001463016.1	861	Leishmania infantum JPCM5 surface antigen-like protein partial mRNA	XP_001463053.1	286	surface antigen-like protein	XP_001463053.1	XP_001463053.1	0	Trypanosoma theileri	LRR_8	0.0004		NA		HTH_LUXR	1.3	Probable inactive receptor kinase At2g26730	6e-14	Arabidopsis thaliana	XP_001463053.1	NR	XM_001463016.1	79.03	31.9	55.465	5.79351	275.55	360.1	362.23	332.627	8.37776	467.29	500.31
XM_001463030.1	LINJ_05_1040	XM_001463030.1	0.890086	XM_001463030.1	0.99115	XM_001463030.1	1.36773		XM_001463030.1	XP_001463067.1	Unknown product	uk		NA	NA	XM_001463030.1	1074	Leishmania infantum JPCM5 stomatin-like protein partial mRNA	XP_001463067.1	357	stomatin-like protein	XP_001463067.1	XP_001463067.1	0	Phytomonas sp. isolate Hart1	Band_7	1e-30		NA		PHB	2e-40	Stomatin-like protein 2, mitochondrial	2e-82	Homo sapiens	XP_001463067.1	NR	XM_001463030.1	187	198.01	192.505	7.58875	117.75	92.72	112.41	107.627	6.74989	99.55	97.57
XM_001463031.1	LINJ_05_1050	XM_001463031.1	0.566181	XM_001463031.1	0.517151	XM_001463031.1	0.843552		XM_001463031.1	XP_001463068.1	Unknown product	uk		NA	NA	XM_001463031.1	1332	Leishmania infantum JPCM5 hypothetical protein, unknown function partial mRNA	XP_001463068.1	443	hypothetical protein, unknown function	XP_001463068.1	XP_001463068.1	0	Angomonas deanei	Activator_LAG-3	0.024		NA		Arfaptin	0.19	Uncharacterized protein C11orf65 homolog	0.37	Mus musculus	XP_001463068.1	NR	XM_001463031.1	84.38	80.64	82.51	6.3665	59.84	52.08	50.51	54.1433	5.75871	56.87	56.49
XM_001463045.1	LINJ_05_1190	XM_001463045.1	1.36835	XM_001463045.1	1.52634	XM_001463045.1	1.85738		XM_001463045.1	XP_001463082.1	Unknown product	uk		NA	NA	XM_001463045.1	408	Leishmania infantum JPCM5 putative prefoldin subunit partial mRNA	XP_001463082.1	135	putative prefoldin subunit	XP_001463082.1	XP_001463082.1	2e-89	Strigomonas culicis	Prefoldin_2	2e-12		NA		PCRF	0.81	Prefoldin subunit 6	2e-14	Mus musculus	XP_001463082.1	NR	XM_001463045.1	430.68	484.94	457.81	8.83861	181.8	157.09	214.86	184.583	7.52813	185.35	145.26
XM_001463076.1	LINJ_06_0310	XM_001463076.1	-1.02719	XM_001463076.1	-1.35429	XM_001463076.1	-0.989498		XM_001463076.1	XP_001463113.1	metallo-peptidase Clan MA(E)	pm/protease	NR	0	100	XM_001463076.1	2034	Leishmania infantum JPCM5 putative folate/biopterin transporter partial mRNA	XP_001463113.1	677	putative folate/biopterin transporter	XP_001463113.1	XP_001463113.1	0	Leptomonas pyrrhocoris	BT1	6e-136		NA		DnaG_DnaB_bind	0.007	Probable folate-biopterin transporter 2	5e-14	Arabidopsis thaliana	XP_001463113.1	NR	XM_001463076.1	35.07	31.66	33.365	5.06026	63.07	98.82	69.22	77.0367	6.26747	105.57	96.79
XM_001463084.1	LINJ_06_0390	XM_001463084.1	0.652793	XM_001463084.1	0.75242	XM_001463084.1	0.610651		XM_001463084.1	XP_001463121.1	Glutaminyl-peptide cyclotransferase - probable fragment	uc	SWISSP	2e-11	22	XM_001463084.1	2724	Leishmania infantum JPCM5 conserved hypothetical protein partial mRNA	XP_001463121.1	907	conserved hypothetical protein	XP_001463121.1	XP_001463121.1	0	Phytomonas sp. isolate EM1	DEAD	0.025		NA		DEXDc	0.013	ATP-dependent RNA helicase DBP2	0.0003	Ustilago maydis (strain 521 / FGSC 9021)	XP_001463121.1	NR	XM_001463084.1	53.76	80.1	66.93	6.06458	43.69	40.04	44.98	42.9033	5.42302	44.27	37.02
XM_001463098.1	LINJ_06_0540	XM_001463098.1	-1.11195	XM_001463098.1	-1.78543	XM_001463098.1	-2.08233		XM_001463098.1	XP_001463135.1	Unknown product	uk		NA	NA	XM_001463098.1	5646	Leishmania infantum JPCM5 conserved hypothetical protein partial mRNA	XP_001463135.1	1881	conserved hypothetical protein	XP_001463135.1	XP_001463135.1	0	Strigomonas culicis	LRR_4	0.068		NA		LRR_RI	0.088		NA		XP_001463135.1	NR	XM_001463098.1	15.82	15.82	15.82	3.98368	32.72	35.84	50.65	39.7367	5.3124	61.88	67.24
XM_001463124.1	LINJ_06_0810	XM_001463124.1	-0.890163	XM_001463124.1	-1.12041	XM_001463124.1	-1.18967		XM_001463124.1	XP_001463161.1	Serine/threonine-protein kinase tor - probable fragment	st	SWISSP	1e-111	45.6	XM_001463124.1	10023	Leishmania infantum JPCM5 hypothetical protein, unknown function partial mRNA	XP_001463161.1	3340	hypothetical protein, unknown function	XP_001463161.1	XP_001463161.1	0	Leishmania panamensis	Gag_spuma	0.012		NA		Semialdhyde_dh	5.5		NA		XP_001463161.1	NR	XM_001463124.1	9.71	7.8	8.755	3.13011	16.86	18.72	21.32	18.9667	4.24539	23.97	20.01
XM_001463126.1	LINJ_06_0830	XM_001463126.1	-0.551581	XM_001463126.1	-0.802131	XM_001463126.1	-1.09434		XM_001463126.1	XP_001463163.1	Unknown product	uk		NA	NA	XM_001463126.1	4788	Leishmania infantum JPCM5 conserved hypothetical protein partial mRNA	XP_001463163.1	1595	conserved hypothetical protein	XP_001463163.1	XP_001463163.1	0	Leptomonas seymouri	Atrophin-1	0.74		NA		Glyco_18	0.25		NA		XP_001463163.1	NR	XM_001463126.1	14.99	15.12	15.055	3.91217	26.57	27.47	23.44	25.8267	4.69079	31.56	30.9
XM_001463134.1	LINJ_06_0910	XM_001463134.1	-0.923969	XM_001463134.1	-1.46729	XM_001463134.1	-1.69693		XM_001463134.1	XP_001463171.1	Ring finger	prot	SMART	4e-07	105	XM_001463134.1	1251	Leishmania infantum JPCM5 putative acyl-coenzyme a dehydrogenase partial mRNA	XP_001463171.1	416	putative acyl-coenzyme a dehydrogenase	XP_001463171.1	XP_001463171.1	0	Leptomonas pyrrhocoris	Acyl-CoA_dh_1	3e-48	medium-chain specific acyl-CoA dehydrogenase, mitochondrial-like	2e-177	Nematostella vectensis	ACTIN	0.17	Medium-chain specific acyl-CoA dehydrogenase, mitochondrial	5e-172	Sus scrofa	XP_001463171.1	NR	XM_001463134.1	18.09	41.73	29.91	4.90256	68.72	72.07	60.91	67.2333	6.0711	92.62	106.2
XM_001463135.1	LINJ_06_0920	XM_001463135.1	-0.686846	XM_001463135.1	-0.718215	XM_001463135.1	-0.861899		XM_001463135.1	XP_001463172.1	protein-cysteine N-palmitoyltransferase HHAT - probable fragment	met/lipd	REFSEQ-INVERTEBRATE	1e-11	48.6	XM_001463135.1	2337	Leishmania infantum JPCM5 conserved hypothetical protein partial mRNA	XP_001463172.1	778	conserved hypothetical protein	XP_001463172.1	XP_001463172.1	0	Trypanosoma rangeli SC58	DUF5124	0.54		NA		DysFN	0.61		NA		XP_001463172.1	NR	XM_001463135.1	25	12.14	18.57	4.2149	48.99	27.4	42.51	39.6333	5.30864	39.11	39.81
XM_001463178.1	LINJ_07_0030	XM_001463178.1	1.20833	XM_001463178.1	1.31812	XM_001463178.1	1.62861		XM_001463178.1	XP_001463215.1	C-1-tetrahydrofolate synthase	uc	NR	0	100	XM_001463178.1	900	Leishmania infantum JPCM5 conserved hypothetical protein partial mRNA	XP_001463215.1	299	conserved hypothetical protein	XP_001463215.1	XP_001463215.1	0	Trypanosoma rangeli SC58	DOT1	5e-15	uncharacterized protein LOC106458173	4e-07	Zootermopsis nevadensis	rADc	0.081	Histone-lysine N-methyltransferase, H3 lysine-79 specific	1e-07	Saccharomyces cerevisiae (strain ATCC 204508 / S288c)	XP_001463215.1	NR	XM_001463178.1	495.38	580.04	537.71	9.07068	268.36	246.18	203.14	239.227	7.90223	213.85	234.3
XM_001463180.1	LINJ_07_0050	XM_001463180.1	0.951177	XM_001463180.1	1.12258	XM_001463180.1	1.71061		XM_001463180.1	XP_001463217.1	Unknown product	uk		NA	NA	XM_001463180.1	945	Leishmania infantum JPCM5 conserved hypothetical protein partial mRNA	XP_001463217.1	314	conserved hypothetical protein	XP_001463217.1	XP_001463217.1	0	Phytomonas sp. isolate Hart1	SurA_N_3	0.17	rap guanine nucleotide exchange factor 2-like	4.6	Drosophila eugracilis	AIP3	0.43		NA		XP_001463217.1	NR	XM_001463180.1	92.23	139.11	115.67	6.85387	56.6	69.67	37.16	54.4767	5.76757	55.42	59.55
XM_001463204.1	LINJ_07_0480	XM_001463204.1	-0.642462	XM_001463204.1	-0.850698	XM_001463204.1	-1.07096		XM_001463204.1	XP_001463241.1	mRNA cap methyltransferase-like protein (Leishmania infantumJPCM5) CBZ08653.1 mRNA cap methyltransferase-like protein (Leishmania infantum JPCM5)	tm	NR	0	100	XM_001463204.1	3138	Leishmania infantum JPCM5 conserved hypothetical protein partial mRNA	XP_001463241.1	1045	conserved hypothetical protein	XP_001463241.1	XP_001463241.1	0	Trypanosoma rangeli SC58	DUF1373	0.0007		NA		START	0.16	T-complex-associated testis-expressed protein 1	0.002	Mus musculus	XP_001463241.1	NR	XM_001463204.1	33.82	21.18	27.5	4.78136	52.53	48.96	51.46	50.9833	5.67195	58.02	56.44
XM_001463215.1	LINJ_07_0230	XM_001463215.1	-0.59705	XM_001463215.1	-0.83213	XM_001463215.1	-1.08759		XM_001463215.1	XP_001463252.1	Unknown product	uk		NA	NA	XM_001463215.1	1875	Leishmania infantum JPCM5 putative Golgi/lysosome glycoprotein partial mRNA	XP_001463252.1	624	putative Golgi/lysosome glycoprotein	XP_001463252.1	XP_001463252.1	0	Trypanosoma theileri	Rad9_Rad53_bind	0.079	fibronectin type III domain protein	5.4	Necator americanus	C4	2.3	Muscarinic acetylcholine receptor gar-2	4	Caenorhabditis elegans	XP_001463252.1	NR	XM_001463215.1	41.58	23.02	32.3	5.01346	63.89	60.1	53.72	59.2367	5.88842	63.18	73.88
XM_001463217.1	LINJ_07_0210	XM_001463217.1	0.567746	XM_001463217.1	0.815005	XM_001463217.1	1.08386		XM_001463217.1	XP_001463254.1	Unknown product	uk		NA	NA	XM_001463217.1	777	Leishmania infantum JPCM5 putative cytochrome c1, heme protein, mitochondrial precursor partial mRNA	XP_001463254.1	258	putative cytochrome c1, heme protein, mitochondrial precursor	XP_001463254.1	XP_001463254.1	0	Trypanosoma brucei gambiense DAL972	Cytochrom_C1	1e-111	cytochrome c1, heme protein, mitochondrial-like, partial	9e-59	Apis cerana	CRISPR_assoc	0.78	Cytochrome c1, heme protein	9e-65	Euglena gracilis	XP_001463254.1	NR	XM_001463217.1	437.06	380.66	408.86	8.67546	271.46	287.3	288.12	282.293	8.14105	260.97	268.3
XM_001463231.1	LINJ_07_0560	XM_001463231.1	0.513806	XM_001463231.1	0.823898	XM_001463231.1	1.11764		XM_001463231.1	XP_001463268.1	hypothetical protein	uc	NR	0	100	XM_001463231.1	1002	Leishmania infantum JPCM5 putative 60S ribosomal protein L7a partial mRNA	XP_001463268.1	333	putative 60S ribosomal protein L7a	XP_001463268.1	XP_001463268.1	0	Trypanosoma congolense IL3000	Ribosomal_L7Ae	8e-19	60S ribosomal protein L7a-like	1e-72	Mizuhopecten yessoensis	FeoA	1.2	60S ribosomal protein L7a	2e-67	Gallus gallus	XP_001463268.1	NR	XM_001463231.1	3948.78	4323.18	4135.98	12.014	3036.17	2980.93	3076.11	3031.07	11.5656	2414.29	2660.06
XM_001463237.1	LINJ_07_0650	XM_001463237.1	-0.699887	XM_001463237.1	-1.02169	XM_001463237.1	-1.26955		XM_001463237.1	XP_001463274.1	iq domain-containing protein h-like - probable fragment	uc	REFSEQ-INVERTEBRATE	9e-95	62.3	XM_001463237.1	2496	Leishmania infantum JPCM5 conserved hypothetical protein partial mRNA	XP_001463274.1	831	conserved hypothetical protein	XP_001463274.1	SOX62703.1	0	Leptomonas seymouri	Sel1	2e-06	protein sel-1 homolog 1-like, partial	5e-22	Stylophora pistillata	SEL1	7e-09	Protein sel-1 homolog 1	2e-21	Rattus norvegicus	XP_001463274.1	NR	XM_001463237.1	19.64	11.33	15.485	3.9528	29.02	31.35	38.59	32.9867	5.04381	39.12	35.43
XM_001463260.1	LINJ_07_0910	XM_001463260.1	-1.79006	XM_001463260.1	-1.6168	XM_001463260.1	-1.23457		XM_001463260.1	XP_001463297.1	Unknown product	uk		NA	NA	XM_001463260.1	1704	Leishmania infantum JPCM5 flavoprotein subunit-like protein partial mRNA	XP_001463297.1	567	flavoprotein subunit-like protein	XP_001463297.1	SOX62729.1	0	Strigomonas culicis	FAD_binding_2	4e-44	fumarate reductase-like	9e-123	Plutella xylostella	CPSase_L_D3	5.9	Fumarate reductase	8e-83	Schizosaccharomyces pombe (strain 972 / ATCC 24843)	XP_001463297.1	NR	XM_001463260.1	62.67	23.39	43.03	5.42727	160.12	173.76	181.84	171.907	7.42548	149.64	174.71
XM_001463264.2	LINJ_07_0990	XM_001463264.2	-0.92333	XM_001463264.2	-0.769759	XM_001463264.2	-0.671446		XM_001463264.2	XP_001463301.2	conserved hypothetical protein	uc	NR	0	100	XM_001463264.2	7023	Leishmania infantum JPCM5 conserved hypothetical protein partial mRNA	XP_001463301.2	2340	conserved hypothetical protein	XP_001463301.2	XP_001463301.2	0	Leishmania infantum JPCM5	IglC	8.9		NA		WNT1	0.56	Titin	1e-05	Mus musculus	XP_001463301.2	NR	XM_001463264.2	8.84	12.69	10.765	3.42828	20.34	24.43	25.94	23.57	4.55888	17.86	21.97
XM_001463296.1	LINJ_07_1340	XM_001463296.1	-1.59047	XM_001463296.1	-1.75596	XM_001463296.1	-1.57005		XM_001463296.1	XP_001463333.1	Pyridine nucleotide-disulphide oxidoreductase	met/int	PFAM	1e-68	114.9	XM_001463296.1	1476	Leishmania infantum JPCM5 putative amino acid transporter (AAT19), partial mRNA	XP_001463333.1	491	putative amino acid transporter	XP_001463333.1	XP_001463333.1	0	Trypanosoma theileri	Aa_trans	1e-40	putative sodium-coupled neutral amino acid transporter 10	6e-32	Anoplophora glabripennis	OSTEO	0.82	Sodium-coupled neutral amino acid transporter 1	1e-22	Rattus norvegicus	XP_001463333.1	NR	XM_001463296.1	189.55	188.82	189.185	7.56365	608.47	633.73	616.82	619.673	9.27536	699.51	711.21
XM_001463338.1	LINJ_08_0340	XM_001463338.1	1.06957	XM_001463338.1	1.14383	XM_001463338.1	1.66049		XM_001463338.1	XP_001463375.1	Unknown product	uk		NA	NA	XM_001463338.1	288	Leishmania infantum JPCM5 conserved hypothetical protein partial mRNA	XP_001463375.1	95	conserved hypothetical protein	XP_001463375.1	XP_001463375.1	1e-64	Trypanosoma equiperdum	zf-Tim10_DDP	0.0001	hypothetical protein LOTGIDRAFT_214257	0.26	Mizuhopecten yessoensis	LEM	0.13	Glycoprotein	0.042	Bovine ephemeral fever virus (strain BB7721)	XP_001463375.1	NR	XM_001463338.1	266.36	450.61	358.485	8.48577	115.43	160.43	201.54	159.133	7.31409	184.97	149.06
XM_001463343.1	LINJ_08_0400	XM_001463343.1	-0.657622	XM_001463343.1	-0.63764	XM_001463343.1	-0.960726		XM_001463343.1	XP_001463380.1	Unknown product	uk		NA	NA	XM_001463343.1	5661	Leishmania infantum JPCM5 conserved hypothetical protein partial mRNA	XP_001463380.1	1886	conserved hypothetical protein	XP_001463380.1	XP_001463380.1	0	Leptomonas pyrrhocoris	CEP63	0.011		NA		TOPEUc	0.85	Myosin-11	0.024	Gallus gallus	XP_001463380.1	NR	XM_001463343.1	17.88	18.81	18.345	4.19731	35.74	33.06	29.85	32.8833	5.03928	38.03	29.71
XM_001463352.1	LINJ_08_0510	XM_001463352.1	-1.08037	XM_001463352.1	-1.54529	XM_001463352.1	-1.27076		XM_001463352.1	XP_001463389.1	Unknown product	uk		NA	NA	XM_001463352.1	1089	Leishmania infantum JPCM5 hypothetical protein, unknown function partial mRNA	XP_001463389.1	362	hypothetical protein, unknown function	XP_001463389.1	XP_001463389.1	0	Leishmania panamensis	Auxin_inducible	0.44		NA		WHEP-TRS	8		NA		XP_001463389.1	NR	XM_001463352.1	12.07	24.37	18.22	4.18745	33.89	65.2	47.42	48.8367	5.60989	72.12	70.72
XM_001463368.1	LINJ_08_0670	XM_001463368.1	-0.853412	XM_001463368.1	-1.62836	XM_001463368.1	-2.16733		XM_001463368.1	XP_001463405.1	hypothetical protein LOTGIDRAFT_105990	uc	REFSEQ-INVERTEBRATE	2e-27	80.3	XM_001463368.1	4080	Leishmania infantum JPCM5 putative protein kinase partial mRNA	XP_001463405.1	1359	putative protein kinase	XP_001463405.1	XP_001463405.1	0	Leishmania infantum	Pkinase	1e-16	aurora kinase A-A	1e-10	Fopius arisanus	S_TKc	7e-20	Probable serine/threonine-protein kinase mkcF	2e-11	Dictyostelium discoideum	XP_001463405.1	NR	XM_001463368.1	11.04	12.74	11.89	3.57168	19.14	32.39	23.14	24.89	4.63749	43.08	42.74
XM_001463376.1	LINJ_08_0750	XM_001463376.1	0.623127	XM_001463376.1	0.586901	XM_001463376.1	0.817953		XM_001463376.1	XP_001463413.1	DDRGK domain	uc	PFAM	6e-18	111.1	XM_001463376.1	1029	Leishmania infantum JPCM5 putative tuzin partial mRNA	XP_001463413.1	342	putative tuzin	XP_001463413.1	XP_001463413.1	0	Leishmania braziliensis MHOM BR 75 M2904	Glyco_hydro_15	0.16	uncharacterized protein LOC106056966 isoform X4	0.92	Ceratitis capitata	LNS2	0.034	Endosialin	4.1	Mus musculus	XP_001463413.1	NR	XM_001463376.1	254.22	241.26	247.74	7.95268	150.23	166.85	179.8	165.627	7.37179	172.52	176.14
XM_001463380.1	LINJ_08_0800	XM_001463380.1	-1.10099	XM_001463380.1	-1.17052	XM_001463380.1	-1.38565		XM_001463380.1	XP_001463417.1	Unknown product	uk		NA	NA	XM_001463380.1	873	Leishmania infantum JPCM5 hypothetical protein, unknown function partial mRNA	XP_001463417.1	290	hypothetical protein, unknown function	XP_001463417.1	XP_001463417.1	0	Phytomonas sp. isolate EM1	DUF1517	0.003	uncharacterized protein LOC110057888	0.024	Harpegnathos saltator	CG-1	1.7	Polyribonucleotide nucleotidyltransferase	0.088	Caulobacter sp. (strain K31)	XP_001463417.1	NR	XM_001463380.1	108.87	76.24	92.555	6.53224	211.39	259.64	210.46	227.163	7.82759	213.22	263.83
XM_001463397.1	LINJ_08_1010	XM_001463397.1	0.567623	XM_001463397.1	0.840968	XM_001463397.1	1.34123		XM_001463397.1	XP_001463434.1	Ras-related GTP-binding protein C	st	SWISSP	2e-71	89.2	XM_001463397.1	1098	Leishmania infantum JPCM5 conserved hypothetical protein partial mRNA	XP_001463434.1	365	conserved hypothetical protein	XP_001463434.1	XP_001463434.1	0	Strigomonas culicis	Phostensin	0.1	IQ domain-containing protein D-like	6.7	Agrilus planipennis	Hr1	0.01	DNA-directed RNA polymerase subunit beta	1.8	Alcanivorax borkumensis (strain ATCC 700651 / DSM 11573 / NCIMB 13689 / SK2)	XP_001463434.1	NR	XM_001463397.1	651.82	634.57	643.195	9.32911	434.67	428.68	506.41	456.587	8.83474	349	394.26
XM_001463422.1	LINJ_09_0020	XM_001463422.1	0.818881	XM_001463422.1	0.740295	XM_001463422.1	0.825567		XM_001463422.1	XP_001463459.1	Organic solute transporter Ostalpha	tr	PFAM	7e-89	102.7	XM_001463422.1	1122	Leishmania infantum JPCM5 conserved hypothetical protein partial mRNA	XP_001463459.1	373	conserved hypothetical protein	XP_001463459.1	XP_001463459.1	0	Trypanosoma theileri	ANAPC4_WD40	0.015	WD repeat-containing protein 74	6e-38	Loa loa	WD40	0.26	WD repeat-containing protein 74	5e-26	Bos taurus	XP_001463459.1	NR	XM_001463422.1	142.99	138	140.495	7.13437	77.6	82.53	78.98	79.7033	6.31657	109.07	69.4
XM_001463424.1	LINJ_09_0040	XM_001463424.1	0.547118	XM_001463424.1	0.742584	XM_001463424.1	0.931156		XM_001463424.1	XP_001463461.1	metallo-peptidase Clan MG	pm/protease	NR	0	100	XM_001463424.1	1860	Leishmania infantum JPCM5 conserved hypothetical protein partial mRNA	XP_001463461.1	619	conserved hypothetical protein	XP_001463461.1	XP_001463461.1	0	Phytomonas sp. isolate EM1	HisKA_2	0.51	laminin subunit alpha	1	Nilaparvata lugens	HTH_XRE	0.61	Pre-mRNA-processing factor 39	0.51	Saccharomyces cerevisiae (strain ATCC 204508 / S288c)	XP_001463461.1	NR	XM_001463424.1	85.56	106.42	95.99	6.58481	66.42	69.19	58.58	64.73	6.01636	64.24	56.33
XM_001463428.1	LINJ_09_0080	XM_001463428.1	-0.793908	XM_001463428.1	-0.975486	XM_001463428.1	-1.25603		XM_001463428.1	XP_001463465.1	Peptidyl-tRNA hydrolase PTH2	ps	PFAM	8e-40	115.7	XM_001463428.1	396	Leishmania infantum JPCM5 putative RNA-binding protein 5 partial mRNA	XP_001463465.1	131	putative RNA-binding protein 5	XP_001463465.1	XP_001463465.1	5e-92	Phytomonas sp. isolate EM1	RRM_1	2e-20	CUGBP Elav-like family member 3-A isoform X1	1e-14	Drosophila virilis	RRM	1e-26	Sex-lethal homolog	1e-14	Megaselia scalaris	XP_001463465.1	NR	XM_001463428.1	642.41	469.28	555.845	9.11854	1012.37	1278.51	1037.56	1109.48	10.1157	1564.63	1099.11
XM_001463432.1	LINJ_09_0120	XM_001463432.1	0.820963	XM_001463432.1	0.509522	XM_001463432.1	0.963553		XM_001463432.1	XP_001463469.1	Unknown product	uk		NA	NA	XM_001463432.1	1749	Leishmania infantum JPCM5 calmodulin-like protein containing EF hand domain partial mRNA	XP_001463469.1	582	calmodulin-like protein containing EF hand domain	XP_001463469.1	XP_001463469.1	0	Strigomonas culicis	EF-hand_7	4e-13	myosin heavy chain, striated muscle-like	3.1	Amphimedon queenslandica	HTH_LACI	0.002	Myosin-7	0.39	Homo sapiens	XP_001463469.1	NR	XM_001463432.1	100.36	88.89	94.625	6.56415	49.78	59.13	51.63	53.5133	5.74183	73.02	68.64
XM_001463438.1	LINJ_09_0180	XM_001463438.1	-1.47002	XM_001463438.1	-2.34301	XM_001463438.1	-1.36424		XM_001463438.1	XP_001463475.1	Unknown product	uk		NA	NA	XM_001463438.1	405	Leishmania infantum JPCM5 putative ATG8/AUT7/APG8/PAZ2 (ATG8C.1), partial mRNA	XP_001463475.1	134	putative ATG8/AUT7/APG8/PAZ2	XP_001463475.1	XP_001463475.1	1e-90	Leishmania major strain Friedlin	Atg8	1e-05	gamma-aminobutyric acid receptor-associated protein-like 2	8e-08	Limulus polyphemus	Germane	0.78	Gamma-aminobutyric acid receptor-associated protein-like 2	6e-07	Rattus norvegicus	XP_001463475.1	NR	XM_001463438.1	131.03	195.99	163.51	7.35324	451.07	450.18	713.31	538.187	9.07196	993.63	1073.78
XM_001463439.1	LINJ_09_0190	XM_001463439.1	-7.14406	XM_001463439.1	-8.63352	XM_001463439.1	-7.67466		XM_001463439.1	XP_001463476.1	microtubule associated protein-like protein (Leishmania infantumJPCM5) CAM65839.1 microtubule associated protein-like protein (Leishmania infantum	cs	NR	1e-82	100	XM_001463439.1	375	Leishmania infantum JPCM5 microtubule associated protein-like protein partial mRNA	XP_001463476.1	124	microtubule associated protein-like protein	XP_001463476.1	XP_001463476.1	3e-83	Leishmania major strain Friedlin	Atg8	8e-06	gamma-aminobutyric acid receptor-associated protein-like 2	3e-08	Trichoplax adhaerens	Germane	0.55	Gamma-aminobutyric acid receptor-associated protein-like 2	3e-07	Rattus norvegicus	XP_001463476.1	NR	XM_001463439.1	0	0	0	#NUM!	633.23	224.5	373.7	410.477	8.68116	821.81	1808.42
XM_001463448.1	LINJ_09_0280	XM_001463448.1	-1.0462	XM_001463448.1	-1.79564	XM_001463448.1	-2.69188		XM_001463448.1	XP_001463485.1	Dynein regulatory complex subunit 7	cs	SWISSP	2e-86	107.1	XM_001463448.1	2760	Leishmania infantum JPCM5 conserved hypothetical protein partial mRNA	XP_001463485.1	919	conserved hypothetical protein	XP_001463485.1	XP_001463485.1	0	Leishmania mexicana MHOM GT 2001 U1103	DUF1191	0.076		NA		Cache_2	0.23		NA		XP_001463485.1	NR	XM_001463448.1	14.36	14.6	14.48	3.85599	32.18	36.25	40.35	36.26	5.18031	56.13	57.62
XM_001463450.1	LINJ_09_0300	XM_001463450.1	-0.807455	XM_001463450.1	-1.1958	XM_001463450.1	-1.31254		XM_001463450.1	XP_001463487.1	phosphoglycan beta 1	met/carb	NR	0	100	XM_001463450.1	2982	Leishmania infantum JPCM5 conserved hypothetical protein partial mRNA	XP_001463487.1	993	conserved hypothetical protein	XP_001463487.1	SOX62943.1	0	Leptomonas seymouri	Menin	0.027		NA		CHASE	0.075		NA		XP_001463487.1	NR	XM_001463450.1	28.53	27.03	27.78	4.79597	53.59	63.64	47.15	54.7933	5.77593	68.05	79.3
XM_001463465.1	LINJ_09_0520	XM_001463465.1	-0.706567	XM_001463465.1	-1.10642	XM_001463465.1	-1.25455		XM_001463465.1	XP_001463502.1	Unknown product	uk		NA	NA	XM_001463465.1	1959	Leishmania infantum JPCM5 putative serine/threonine protein phosphatase partial mRNA	XP_001463502.1	652	putative serine/threonine protein phosphatase	XP_001463502.1	XP_001463502.1	0	Strigomonas culicis	Metallophos	3e-10		NA		PP2Ac	7e-66	Serine/threonine-protein phosphatase BSL2	2e-42	Arabidopsis thaliana	XP_001463502.1	NR	XM_001463465.1	42.85	23.8	33.325	5.05853	54.4	77.3	63.74	65.1467	6.02562	86.06	94.92
XM_001463472.1	LINJ_09_0590	XM_001463472.1	-0.710139	XM_001463472.1	-1.02736	XM_001463472.1	-1.27947		XM_001463472.1	XP_001463509.1	Unknown product	uk		NA	NA	XM_001463472.1	3330	Leishmania infantum JPCM5 hypothetical protein, unknown function partial mRNA	XP_001463509.1	1109	hypothetical protein, unknown function	XP_001463509.1	XP_001463509.1	0	Leptomonas pyrrhocoris	pKID	0.12		NA		CDT1	4.6		NA		XP_001463509.1	NR	XM_001463472.1	24.53	15.72	20.125	4.33092	39.19	37.82	42.82	39.9433	5.31988	50.93	46.23
XM_001463495.1	LINJ_09_0750	XM_001463495.1	-0.979869	XM_001463495.1	-1.17958	XM_001463495.1	-0.998251		XM_001463495.1	XP_001463532.1	hypothetical protein	uc	NR	0	100	XM_001463495.1	1548	Leishmania infantum JPCM5 conserved hypothetical protein partial mRNA	XP_001463532.1	515	conserved hypothetical protein	XP_001463532.1	XP_001463532.1	0	Strigomonas culicis	UDPG_MGDP_dh_C	0.087		NA		UDPG_MGDP_dh_C	0.001	Serine/threonine-protein kinase ATG1	8.3	Debaryomyces hansenii (strain ATCC 36239 / CBS 767 / JCM 1990 / NBRC 0083 / IGC 2968)	XP_001463532.1	NR	XM_001463495.1	20.45	37.74	29.095	4.8627	64.05	65.87	76.77	68.8967	6.10636	74.56	82.26
XM_001463509.1	LINJ_09_0890	XM_001463509.1	0.549578	XM_001463509.1	0.635851	XM_001463509.1	0.948645		XM_001463509.1	XP_001463546.1	prostaglandin E synthase 2	uc	REFSEQ-INVERTEBRATE	2e-12	83.8	XM_001463509.1	1197	Leishmania infantum JPCM5 conserved hypothetical protein partial mRNA	XP_001463546.1	398	conserved hypothetical protein	XP_001463546.1	XP_001463546.1	0	Trypanosoma equiperdum	UPF0160	2e-172		NA		DnaG_DnaB_bind	0.41	UPF0160 protein C27H6.8	3e-99	Caenorhabditis elegans	XP_001463546.1	NR	XM_001463509.1	141.13	122.09	131.61	7.04013	72.18	97.02	97.15	88.7833	6.47222	95.62	87.34
XM_001463515.2	LINJ_09_0950	XM_001463515.2	-1.18251	XM_001463515.2	-1.43341	XM_001463515.2	-1.58397		XM_001463515.2	XP_001463552.2	Coatomer subunit gamma-2	uc	SWISSP	1e-171	102.1	XM_001463515.2	2601	Leishmania infantum JPCM5 polyubiquitin partial mRNA	XP_001463552.2	866	polyubiquitin	XP_001463552.2	XP_001463552.2	0	Aedes aegypti	Ribosomal_L40e	2e-30		NA		UBQ	1e-30	Polyubiquitin-A	0	Caenorhabditis elegans	XP_001463552.2	NR	XM_001463515.2	64.33	41.74	53.035	5.72887	132.48	131.46	148.45	137.463	7.1029	162.77	171.91
XM_001463522.1	LINJ_09_1020	XM_001463522.1	0.532537	XM_001463522.1	0.936006	XM_001463522.1	1.6998		XM_001463522.1	XP_001463559.1	histone-binding protein RBBP4	uc	REFSEQ-INVERTEBRATE	8e-10	40.7	XM_001463522.1	1362	Leishmania infantum JPCM5 elongation factor-1 gamma (EF1G), partial mRNA	XP_001463559.1	453	elongation factor-1 gamma	XP_001463559.1	XP_001463559.1	0	Leptomonas pyrrhocoris	EF1G	2e-54		NA		IL7	2.5	Elongation factor 1-gamma	0	Trypanosoma cruzi	XP_001463559.1	NR	XM_001463522.1	621.03	606.5	613.765	9.26154	440.68	476.79	381.99	433.153	8.75873	309.79	382.57
XM_001463551.1	LINJ_09_1310	XM_001463551.1	0.658307	XM_001463551.1	0.900004	XM_001463551.1	1.17809		XM_001463551.1	XP_001463588.1	ADP-ribosylation factor family	uc	PFAM	2e-67	104	XM_001463551.1	555	Leishmania infantum JPCM5 conserved hypothetical protein partial mRNA	XP_001463588.1	184	conserved hypothetical protein	XP_001463588.1	XP_001463588.1	2e-134	Trypanosoma rangeli SC58	CENP-N	0.3		NA		ETF	0.88	Dual specificity protein phosphatase 12	3e-15	Rattus norvegicus	XP_001463588.1	NR	XM_001463551.1	189.19	140.29	164.74	7.36405	87.85	98.2	112.08	99.3767	6.63484	66.24	101.62
XM_001463557.1	LINJ_09_1370	XM_001463557.1	-2.10342	XM_001463557.1	-2.77149	XM_001463557.1	-2.31419		XM_001463557.1	XP_001463594.1	family	uc	PFAM	1e-49	127.1	XM_001463557.1	765	Leishmania infantum JPCM5 hypothetical protein, unknown function partial mRNA	XP_001463594.1	254	hypothetical protein, unknown function	XP_001463594.1	XP_001463594.1	0	Leishmania infantum	Peptidase_C97	8e-24		NA		RAB	0.43	Desumoylating isopeptidase 2	1e-13	Xenopus laevis	XP_001463594.1	NR	XM_001463557.1	13.63	0	6.815	2.76871	40.27	60.68	43.63	48.1933	5.59076	73.77	82.63
XM_001463559.1	LINJ_09_1390	XM_001463559.1	-0.936141	XM_001463559.1	-0.988829	XM_001463559.1	-1.14493		XM_001463559.1	XP_001463596.1	Unknown product	uk		NA	NA	XM_001463559.1	1818	Leishmania infantum JPCM5 putative paraflagellar rod component partial mRNA	XP_001463596.1	605	putative paraflagellar rod component	XP_001463596.1	XP_001463596.1	0	Phytomonas sp. isolate Hart1	Flagellar_rod	6e-105		NA		UTG	0.14	69 kDa paraflagellar rod protein	4e-05	Trypanosoma brucei brucei	XP_001463596.1	NR	XM_001463559.1	53.29	49.57	51.43	5.68454	131.06	116.15	82.55	109.92	6.78031	112.71	120.56
XM_001463562.1	LINJ_09_1420	XM_001463562.1	2.05013	XM_001463562.1	1.63461	XM_001463562.1	0.982937		XM_001463562.1	XP_001463599.1	Unknown product	uk		NA	NA	XM_001463562.1	579	Leishmania infantum JPCM5 conserved hypothetical protein partial mRNA	XP_001463599.1	192	conserved hypothetical protein	XP_001463599.1	XP_001463599.1	7e-143	Angomonas deanei	Vps35	0.25		NA		MutH	0.62	Putative transposase y4bF	4.6	Sinorhizobium fredii (strain NBRC 101917 / NGR234)	XP_001463599.1	NR	XM_001463562.1	44.8	110.74	77.77	6.28114	3.78	25.14	16.76	15.2267	3.92853	15.69	24.63
XM_001463568.1	LINJ_09_1490	XM_001463568.1	0.622523	XM_001463568.1	0.945523	XM_001463568.1	0.968146		XM_001463568.1	XP_001463605.1	cytochrome b5-like protein (Leishmania infantum JPCM5) CAM65979.1 cytochrome b5-like protein (Leishmania infantum JPCM5) SOX63068.1	met/energy	NR	4e-99	100	XM_001463568.1	420	Leishmania infantum JPCM5 conserved hypothetical protein partial mRNA	XP_001463605.1	139	conserved hypothetical protein	XP_001463605.1	XP_001463605.1	3e-95	Trypanosoma cruzi cruzi	Poty_coat	0.093		NA		HMG	0.75	Chaperone protein ClpB	0.001	Vibrio cholerae serotype O1 (strain ATCC 39315 / El Tor Inaba N16961)	XP_001463605.1	NR	XM_001463568.1	275.48	374.49	324.985	8.34423	162.8	235.74	188.97	195.837	7.61351	223.05	146.25
XM_001463572.1	LINJ_09_1540	XM_001463572.1	0.961222	XM_001463572.1	0.976171	XM_001463572.1	0.991161		XM_001463572.1	XP_001463609.1	Protein phosphatase inhibitor	st	PFAM	1e-14	96.4	XM_001463572.1	453	Leishmania infantum JPCM5 conserved hypothetical protein partial mRNA	XP_001463609.1	150	conserved hypothetical protein	XP_001463609.1	XP_001463609.1	4e-108	Trypanosoma grayi	Rhodanese	5e-17		NA		RHOD	8e-20	Putative thiosulfate sulfurtransferase, mitochondrial	5e-14	Schizosaccharomyces pombe (strain 972 / ATCC 24843)	XP_001463609.1	NR	XM_001463572.1	309.81	347.14	328.475	8.35964	146.47	191.23	146.83	161.51	7.33548	168.13	184.21
XM_001463618.1	LINJ_34_2240	XM_001463618.1	0.595253	XM_001463618.1	1.07143	XM_001463618.1	1.73861		XM_001463618.1	XP_001468587.1	Unknown product	uk		NA	NA	XM_001463618.1	435	Leishmania infantum JPCM5 putative ribosomal protein l35a partial mRNA	XP_001468587.1	144	putative ribosomal protein l35a	XP_001468587.1	XP_001463655.1	2e-100	Phytomonas sp. isolate EM1	Ribosomal_L35Ae	4e-38		NA		RAN	0.92	60S ribosomal protein L35a	1e-30	Caenorhabditis elegans	XP_001468587.1	NR	XM_001463618.1	4523.62	3957.93	4240.77	12.0501	2550.81	2981.73	3015.35	2849.3	11.4764	2177.98	2002.08
XM_001463620.1	LINJ_10_0070	XM_001463620.1	-2.07254	XM_001463620.1	-2.62275	XM_001463620.1	-2.01767		XM_001463620.1	XP_001463657.1	Unknown product	uk		NA	NA	XM_001463620.1	1239	Leishmania infantum JPCM5 dehydrogenase-like protein partial mRNA	XP_001463657.1	412	dehydrogenase-like protein	XP_001463657.1	XP_001463657.1	0	Merops nubicus	adh_short	5e-29		NA		PKS_KR	0.0001	Retinol dehydrogenase 12	8e-34	Mus musculus	XP_001463657.1	NR	XM_001463620.1	73.13	57.24	65.185	6.02647	311.79	309.83	298.71	306.777	8.26104	424.9	502.9
XM_001463621.1	LINJ_10_0080	XM_001463621.1	0.726108	XM_001463621.1	0.805981	XM_001463621.1	0.665693		XM_001463621.1	XP_001463658.1	Unknown product	uk		NA	NA	XM_001463621.1	774	Leishmania infantum JPCM5 conserved hypothetical protein partial mRNA	XP_001463658.1	257	conserved hypothetical protein	XP_001463658.1	XP_001463658.1	0	Phytomonas sp. isolate EM1	SRP40_C	1e-15		NA		DM6	1.4	LisH domain-containing protein C1711.05	0.027	Schizosaccharomyces pombe (strain 972 / ATCC 24843)	XP_001463658.1	NR	XM_001463621.1	89.61	103.36	96.485	6.59223	55.6	56.32	46.94	52.9533	5.72665	53.53	54.85
XM_001463626.1	LINJ_10_0130	XM_001463626.1	-1.16761	XM_001463626.1	-1.2676	XM_001463626.1	-1.00648		XM_001463626.1	XP_001463663.1	pq-loop repeat-containing protein 1 isoform x1 - probable fragment	uc	REFSEQ-INVERTEBRATE	2e-17	55.7	XM_001463626.1	1110	Leishmania infantum JPCM5 conserved hypothetical protein partial mRNA	XP_001463663.1	369	conserved hypothetical protein	XP_001463663.1	XP_001463663.1	0	Phytomonas sp. isolate EM1	GREB1	0.001		NA		C345C	0.78	Formin-like protein CG32138	6.5	Drosophila melanogaster	XP_001463663.1	NR	XM_001463626.1	50.21	27.25	38.73	5.27538	97.75	103.26	121.19	107.4	6.74685	103.15	122.93
XM_001463629.1	LINJ_10_0160	XM_001463629.1	-0.89682	XM_001463629.1	-0.939937	XM_001463629.1	-0.843856		XM_001463629.1	XP_001463666.1	Unknown product	uk		NA	NA	XM_001463629.1	717	Leishmania infantum JPCM5 putative leucine-rich repeat protein partial mRNA	XP_001463666.1	238	putative leucine-rich repeat protein	XP_001463666.1	XP_001463666.1	4e-175	Trypanosoma grayi	LRR_8	1e-08		NA		LRR	0.0006	Plant intracellular Ras-group-related LRR protein 4	3e-10	Oryza sativa subsp. japonica	XP_001463666.1	NR	XM_001463629.1	68.75	45.32	57.035	5.83378	159.62	121.53	120.05	133.733	7.06322	117.36	151.16
XM_001463633.1	LINJ_10_0210	XM_001463633.1	0.668407	XM_001463633.1	0.852133	XM_001463633.1	1.25774		XM_001463633.1	XP_001463670.1	Unknown product	uk		NA	NA	XM_001463633.1	1422	Leishmania infantum JPCM5 putative nucleolar protein partial mRNA	XP_001463670.1	473	putative nucleolar protein	XP_001463670.1	XP_001463670.1	0	Trypanosoma grayi	Nop	3e-106		NA		NOSIC	5e-24	Nucleolar protein 56	2e-148	Schizosaccharomyces pombe (strain 972 / ATCC 24843)	XP_001463670.1	NR	XM_001463633.1	275.97	261.38	268.675	8.06972	186.95	173.62	168.46	176.343	7.46224	167.72	154.59
XM_001463650.1	LINJ_10_0380	XM_001463650.1	-2.92366	XM_001463650.1	-3.14002	XM_001463650.1	-2.38921		XM_001463650.1	XP_001463687.1	cholesterol acyltransferase	met/lipd	PFAM	1e-44	106	XM_001463650.1	2061	Leishmania infantum JPCM5 putative folate/biopterin transporter partial mRNA	XP_001463687.1	686	putative folate/biopterin transporter	XP_001463687.1	XP_001463687.1	0	Leishmania infantum	BT1	0		NA		HOX	0.22	Probable folate-biopterin transporter 2	1e-14	Arabidopsis thaliana	XP_001463687.1	NR	XM_001463650.1	9.54	10.41	9.975	3.31832	70.24	100.54	82.17	84.3167	6.39775	101.1	103.85
XM_001463660.2	LINJ_10_0530	XM_001463660.2	-1.42582	XM_001463660.2	-3.51493	XM_001463660.2	-4.89491		XM_001463660.2	XP_001463697.2	Unknown product	uk		NA	NA	XM_001463660.2	1797	Leishmania infantum JPCM5 GP63, leishmanolysin (GP63-4), partial mRNA	XP_001463697.2	598	GP63, leishmanolysin	XP_001463697.2	XP_001463697.2	0	Leishmania infantum JPCM5	Peptidase_M8	0	leishmanolysin-like peptidase	1e-28	Atta colombica	ZnMc	0.034	Leishmanolysin	0	Leishmania chagasi	XP_001463697.2	NR	XM_001463660.2	19.02	8.6	13.81	3.78764	33.1	53.27	64.26	50.21	5.6499	144.46	260.66
XM_001463663.1	LINJ_10_0510	XM_001463663.1	-0.772036	XM_001463663.1	-0.789744	XM_001463663.1	-1.10225		XM_001463663.1	XP_001463700.1	Unknown product	uk		NA	NA	XM_001463663.1	1926	Leishmania infantum JPCM5 GP63, leishmanolysin (GP63-3), partial mRNA	XP_001463700.1	641	GP63, leishmanolysin	XP_001463700.1	XP_001463700.1	0	Leishmania donovani donovani	Peptidase_M8	0	leishmanolysin-like peptidase	2e-31	Crassostrea gigas	ZnMc	0.038	Leishmanolysin	0	Leishmania tropica	XP_001463700.1	NR	XM_001463663.1	56.26	63.29	59.775	5.90147	106.28	102.62	151.99	120.297	6.91045	115.23	127.4
XM_001463664.2	LINJ_10_0520	XM_001463664.2	-1.27272	XM_001463664.2	-2.00645	XM_001463664.2	-2.89607		XM_001463664.2	XP_001463701.2	Unknown product	uk		NA	NA	XM_001463664.2	2292	Leishmania infantum JPCM5 GP63, leishmanolysin (GP63-3), partial mRNA	XP_001463701.2	763	GP63, leishmanolysin	XP_001463701.2	XP_001463701.2	0	Leishmania infantum	Peptidase_M8	0	leishmanolysin-like peptidase	1e-31	Neodiprion lecontei	ZnMc	0.17	Leishmanolysin	0	Leishmania chagasi	XP_001463701.2	NR	XM_001463664.2	109.13	69.74	89.435	6.48277	215.93	276.35	271.31	254.53	7.99169	318.47	546.85
XM_001463715.2	LINJ_10_1060	XM_001463715.2	-1.31833	XM_001463715.2	-1.63036	XM_001463715.2	-2.14278		XM_001463715.2	XP_001463752.2	Unknown product	uk		NA	NA	XM_001463715.2	1851	Leishmania infantum JPCM5 hypothetical protein, unknown function partial mRNA	XP_001463752.2	616	hypothetical protein, unknown function	XP_001463752.2	XP_001463752.2	0	Leptomonas pyrrhocoris	DUF2181	0.26	glutamate receptor-like isoform X2	0.38	Zootermopsis nevadensis	RRM_1	1.7	50S ribosomal protein L3	2.9	Methanosaeta harundinacea (strain 6Ac)	XP_001463752.2	NR	XM_001463715.2	6.75	13.62	10.185	3.34837	36.87	29.14	32.39	32.8	5.03562	36.16	42.17
XM_001463726.1	LINJ_10_1190	XM_001463726.1	-1.2527	XM_001463726.1	-1.10217	XM_001463726.1	-0.518102		XM_001463726.1	XP_001463763.1	mitochondrial RNA editing ligase 1 (Leishmania infantum JPCM5) XP_003857874.1 mitochondrial RNA editing ligase 1 (Leishmania donovani) CAM65212.1	met/energy	NR	0	100	XM_001463726.1	1275	Leishmania infantum JPCM5 conserved hypothetical protein partial mRNA	XP_001463763.1	424	conserved hypothetical protein	XP_001463763.1	XP_001463763.1	0	Phytomonas sp. isolate EM1	DUF4411	0.061	ankyrin repeat domain-containing protein 13D	1.6	Stomoxys calcitrans	ADEAMc	0.59	Uncharacterized mitochondrial carrier C19G12.05	1.9	Schizosaccharomyces pombe (strain 972 / ATCC 24843)	XP_001463763.1	NR	XM_001463726.1	58.19	61.29	59.74	5.90063	164.48	162	159.04	161.84	7.33842	151.15	164.6
XM_001463734.1	LINJ_10_1270	XM_001463734.1	1.17951	XM_001463734.1	1.43563	XM_001463734.1	2.32443		XM_001463734.1	XP_001463771.1	Unknown product	uk		NA	NA	XM_001463734.1	423	Leishmania infantum JPCM5 conserved hypothetical protein partial mRNA	XP_001463771.1	140	conserved hypothetical protein	XP_001463771.1	XP_001463771.1	1e-95	Trypanosoma cruzi	Nterm_IS4	0.5	putative fatty acyl-CoA reductase CG8306	6.8	Leptinotarsa decemlineata	DZF	0.023		NA		XP_001463771.1	NR	XM_001463734.1	136.36	56.17	96.265	6.58894	34.54	38.26	25.51	32.77	5.0343	20.89	40.88
XM_001463750.1	LINJ_10_1450	XM_001463750.1	-2.39898	XM_001463750.1	-2.03984	XM_001463750.1	-1.28275		XM_001463750.1	XP_001463787.1	Gamma-glutamyl phosphate reductase	uc	SWISSP	8e-47	78	XM_001463750.1	1980	Leishmania infantum JPCM5 putative pteridine transporter partial mRNA	XP_001463787.1	659	putative pteridine transporter	XP_001463787.1	XP_001463787.1	0	Leptomonas pyrrhocoris	BT1	3e-135	neuronal acetylcholine receptor subunit alpha-7-like	9.6	Tetranychus urticae	TOP1Ac	0.071	Probable folate-biopterin transporter 2	2e-17	Arabidopsis thaliana	XP_001463787.1	NR	XM_001463750.1	63.52	43.07	53.295	5.73593	262.06	325.99	347.43	311.827	8.2846	263.45	263.16
XM_001463788.1	LINJ_11_0220	XM_001463788.1	1.39684	XM_001463788.1	1.63656	XM_001463788.1	1.85314		XM_001463788.1	XP_001463825.1	histone H2B (Leishmania infantum JPCM5) XP_003858819.1 histone H2B (Leishmania donovani) AAY88232.1 histone H2B protein (Leishmania donovani)	nr	NR	5e-74	100	XM_001463788.1	336	Leishmania infantum JPCM5 putative pterin-4-alpha-carbinolamine dehydratase partial mRNA	XP_001463825.1	111	putative pterin-4-alpha-carbinolamine dehydratase	XP_001463825.1	XP_001463825.1	1e-77	Phytomonas sp. isolate EM1	Pterin_4a	5e-36	pterin-4-alpha-carbinolamine dehydratase 2-like	3e-19	Stomoxys calcitrans	FYRC	0.061	Putative pterin-4-alpha-carbinolamine dehydratase	6e-26	Rhodopseudomonas palustris (strain HaA2)	XP_001463825.1	NR	XM_001463788.1	384.64	301.05	342.845	8.42141	113.65	113.31	167.9	131.62	7.04023	96.8	139.34
XM_001463794.1	LINJ_11_0290	XM_001463794.1	0.86699	XM_001463794.1	0.687261	XM_001463794.1	1.01237		XM_001463794.1	XP_001463831.1	zinc transporter (Leishmania infantum JPCM5) XP_003392677.1 zinc transporter (Leishmania infantum JPCM5) CAM69426.1 zinc	tr	NR	0	100	XM_001463794.1	1392	Leishmania infantum JPCM5 hypothetical protein, unknown function partial mRNA	XP_001463831.1	463	hypothetical protein, unknown function	XP_001463831.1	XP_001463831.1	0	Leptomonas seymouri	CCDC158	0.043		NA		GPS	0.051	Cyclin-dependent kinase 16	4	Rattus norvegicus	XP_001463831.1	NR	XM_001463794.1	80.39	95.37	87.88	6.45746	46.15	45.11	54.14	48.4667	5.59892	58.4	53.82
XM_001463796.1	LINJ_11_0310	XM_001463796.1	-0.60299	XM_001463796.1	-0.687776	XM_001463796.1	-0.942107		XM_001463796.1	XP_001463833.1	intraflagellar transport protein 172 homolog	uc	REFSEQ-INVERTEBRATE	0	104.9	XM_001463796.1	5418	Leishmania infantum JPCM5 conserved hypothetical protein partial mRNA	XP_001463833.1	1805	conserved hypothetical protein	XP_001463833.1	XP_001463833.1	0	Trypanosoma rangeli SC58	ATG16	8e-06	HEAT repeat-containing protein 5B isoform X3	9.1	Dendroctonus ponderosae	B12-binding_2	0.16	Histone chaperone RTT106	0.7	Chaetomium globosum (strain ATCC 6205 / CBS 148.51 / DSM 1962 / NBRC 6347 / NRRL 1970)	XP_001463833.1	NR	XM_001463796.1	14.85	16.5	15.675	3.97039	26.98	27.87	28.82	27.89	4.80168	30.34	26.46
XM_001463816.1	LINJ_11_0520	XM_001463816.1	0.772876	XM_001463816.1	1.54442	XM_001463816.1	2.05019		XM_001463816.1	XP_001463853.1	Ring finger	prot	SMART	4e-08	110	XM_001463816.1	1653	Leishmania infantum JPCM5 nucleobase transporter (NT4), partial mRNA	XP_001463853.1	550	nucleobase transporter	XP_001463853.1	XP_001463853.1	0	Leptomonas pyrrhocoris	Nucleoside_tran	1e-17	equilibrative nucleoside transporter 4	8e-19	Drosophila hydei	CLb	0.43	Equilibrative nucleotide transporter 1	8e-11	Arabidopsis thaliana	XP_001463853.1	NR	XM_001463816.1	186.66	160.37	173.515	7.43892	132.82	87.53	86.47	102.273	6.67629	57.77	73.61
XM_001463859.1	LINJ_11_0960	XM_001463859.1	0.756132	XM_001463859.1	1.12081	XM_001463859.1	1.54196		XM_001463859.1	XP_001463896.1	60S ribosomal protein L24 (Leishmania infantum JPCM5) XP_003859066.1 60S ribosomal protein L24	ps	NR	3e-137	100	XM_001463859.1	573	Leishmania infantum JPCM5 40S ribosomal protein S5 partial mRNA	XP_001463896.1	190	40S ribosomal protein S5	XP_001463896.1	XP_001463896.1	5e-139	Trypanosoma rangeli SC58	Ribosomal_S7	2e-50	40S ribosomal protein S5	2e-93	Bactrocera latifrons	Glyco_10	0.053	40S ribosomal protein S5 (Fragment)	2e-94	Cicer arietinum	XP_001463896.1	NR	XM_001463859.1	5526.13	5655.8	5590.97	12.4489	3238.89	3452.16	3646.7	3445.92	11.7507	2948.83	2791.49
XM_001463866.1	LINJ_11_1030	XM_001463866.1	0.518116	XM_001463866.1	0.650524	XM_001463866.1	1.00827		XM_001463866.1	XP_001463903.1	Unknown product	uk		NA	NA	XM_001463866.1	807	Leishmania infantum JPCM5 conserved hypothetical protein partial mRNA	XP_001463903.1	268	conserved hypothetical protein	XP_001463903.1	XP_001463903.1	0	Trypanosoma cruzi	Transcrip_act	0.01	uncharacterized protein LOC111088274 isoform X1	8.6	Dinoponera quadriceps	H3	0.048	Aconitate hydratase B	6.7	Escherichia coli (strain K12)	XP_001463903.1	NR	XM_001463866.1	213.19	255.74	234.465	7.87323	151.19	190.93	130.29	157.47	7.29893	147.61	151.37
XM_001463873.1	LINJ_11_1130	XM_001463873.1	0.645919	XM_001463873.1	0.970489	XM_001463873.1	1.48202		XM_001463873.1	XP_001463912.1	Unknown product	uk		NA	NA	XM_001463873.1	444	Leishmania infantum JPCM5 putative 60S ribosomal protein L28 partial mRNA	XP_001463912.1	147	putative 60S ribosomal protein L28	XP_001463912.1	XP_001463910.1	5e-102	Trypanosoma cruzi	Ribosomal_L28e	3e-23	probable 60S ribosomal protein L28e	1e-11	Octopus bimaculoides	AlkA_N	0.86	60S ribosomal protein L28	4e-65	Trypanosoma cruzi	XP_001463912.1	NR	XM_001463873.1	2789.38	2571.78	2680.58	11.3883	1782.87	1765.94	1815.5	1788.1	10.8042	1414.97	1605.88
XM_001463875.1	LINJ_11_1130	XM_001463875.1	0.645919	XM_001463875.1	0.970489	XM_001463875.1	1.48202		XM_001463875.1	XP_001463912.1	60S ribosomal protein L28 (Leishmania infantum JPCM5) XP_001463912.1 60S ribosomal protein L28 (Leishmania infantum JPCM5)	ps	NR	5e-102	100	XM_001463875.1	444	Leishmania infantum JPCM5 putative 60S ribosomal protein L28 partial mRNA	XP_001463912.1	147	putative 60S ribosomal protein L28	XP_001463912.1	XP_001463910.1	5e-102	Trypanosoma cruzi	Ribosomal_L28e	3e-23	probable 60S ribosomal protein L28e	1e-11	Octopus bimaculoides	AlkA_N	0.86	60S ribosomal protein L28	4e-65	Trypanosoma cruzi	XP_001463912.1	NR	XM_001463875.1	2789.38	2571.78	2680.58	11.3883	1782.87	1765.94	1815.5	1788.1	10.8042	1414.97	1605.88
XM_001463880.1	LINJ_29_1920	XM_001463880.1	0.579322	XM_001463880.1	0.682588	XM_001463880.1	0.92769		XM_001463880.1	XP_001466707.1	histone H3 (Leishmania infantum JPCM5) XP_003392251.1 histone H3 (Leishmania infantum JPCM5) XP_003858928.1 histone H3 (Leishmania donovani)	nr	NR	4e-89	100	XM_001463880.1	393	Leishmania infantum JPCM5 putative 40S ribosomal protein S15A partial mRNA	XP_001466707.1	130	putative 40S ribosomal protein S15A	XP_001466707.1	XP_001463917.1	6e-93	Trypanosoma cruzi cruzi	Ribosomal_S8	2e-23	conserved hypothetical protein	1e-71	Neodiprion lecontei	SMR	0.19	40S ribosomal protein S15a	1e-71	Rattus norvegicus	XP_001466707.1	NR	XM_001463880.1	1887.48	1798.87	1843.17	10.848	1176.04	1190.1	1486.28	1284.14	10.3266	1318.76	1267.98
XM_001463883.1	LINJ_11_1210	XM_001463883.1	-0.950085	XM_001463883.1	-1.17662	XM_001463883.1	-1.51764		XM_001463883.1	XP_001463920.1	Unknown product	uk		NA	NA	XM_001463883.1	5331	Leishmania infantum JPCM5 ATP-binding cassette protein subfamily A, member 2 (putative ABCA2), partial mRNA	XP_001463920.1	1776	ATP-binding cassette protein subfamily A, member 2	XP_001463920.1	XP_001463920.1	0	Leptomonas pyrrhocoris	ABC2_membrane_3	3e-39	ATP-binding cassette sub-family A member 3-like	0	Biomphalaria glabrata	AAA	3e-06	ABC transporter A family member 1	0	Arabidopsis thaliana	XP_001463920.1	NR	XM_001463883.1	20.75	16.91	18.83	4.23496	37.58	45.86	38.39	40.61	5.34376	49.7	50.98
XM_001463885.1	LINJ_11_1230	XM_001463885.1	-0.92596	XM_001463885.1	-1.06528	XM_001463885.1	-1.1753		XM_001463885.1	XP_001463922.1	Unknown product	uk		NA	NA	XM_001463885.1	5418	Leishmania infantum JPCM5 ATP-binding cassette protein subfamily A, member 3 (putative ABCA3), partial mRNA	XP_001463922.1	1805	ATP-binding cassette protein subfamily A, member 3	XP_001463922.1	XP_001463922.1	0	Leishmania infantum	ABC2_membrane_3	4e-36	ATP-binding cassette sub-family A member 3-like	0	Bactrocera latifrons	AAA	2e-06	ABC transporter A family member 1	0	Arabidopsis thaliana	XP_001463922.1	NR	XM_001463885.1	14.24	8.97	11.605	3.53667	26.13	25.21	27.25	26.1967	4.71131	28.92	27.31
XM_001463892.1	LINJ_11_1310	XM_001463892.1	0.918266	XM_001463892.1	0.845573	XM_001463892.1	1.00197		XM_001463892.1	XP_001463929.1	Unknown product	uk		NA	NA	XM_001463892.1	1335	Leishmania infantum JPCM5 conserved hypothetical protein partial mRNA	XP_001463929.1	444	conserved hypothetical protein	XP_001463929.1	XP_001463929.1	0	Strigomonas culicis	BASP1	0.008		NA		SecA_DEAD	3.9	ATP-binding cassette sub-family A member 3	6.4	Homo sapiens	XP_001463929.1	NR	XM_001463892.1	64.93	66.57	65.75	6.03892	35.53	25.5	44.09	35.04	5.13093	44.94	29.02
XM_001463893.1	LINJ_11_1320	XM_001463893.1	-0.682359	XM_001463893.1	-0.683445	XM_001463893.1	-0.846227		XM_001463893.1	XP_001463930.1	Unknown product	uk		NA	NA	XM_001463893.1	5328	Leishmania infantum JPCM5 conserved hypothetical protein partial mRNA	XP_001463930.1	1775	conserved hypothetical protein	XP_001463930.1	XP_001463930.1	0	Trypanosoma grayi	PapD-like	7e-41	transforming acidic coiled-coil-containing protein 2 isoform X4	0.025	Zeugodacus cucurbitae	OmpH	0.099	Dynein heavy chain 5, axonemal	0.3	Mus musculus	XP_001463930.1	NR	XM_001463893.1	17.35	22.59	19.97	4.31976	41.67	34.73	32.73	36.3767	5.18494	34.63	34.06
XM_001463900.2	LINJ.12.0002	XM_001463900.2	0.718438	XM_001463900.2	0.75308	XM_001463900.2	0.832668		XM_001463900.2	XP_001463937.2	Unknown product	uk		NA	NA	XM_001463900.2	867	Leishmania infantum JPCM5 conserved hypothetical protein partial mRNA	XP_001463937.2	288	conserved hypothetical protein	XP_001463937.2	XP_001463937.2	0	Strigomonas culicis	PITH	4e-33	hypothetical protein HELRODRAFT_108687	8e-13	Nematostella vectensis	DALR_2	0.62	PITH domain-containing protein 1	4e-13	Xenopus laevis	XP_001463937.2	NR	XM_001463900.2	164.62	158.23	161.425	7.33472	132.03	64.66	109.5	102.063	6.67332	106.87	100.76
XM_001463906.2	LINJ.12.0011	XM_001463906.2	1.4992	XM_001463906.2	1.04323	XM_001463906.2	1.67832		XM_001463906.2	XP_001463943.2	NIF3	uc	PFAM	4e-76	107.1	XM_001463906.2	840	Leishmania infantum JPCM5 conserved hypothetical protein partial mRNA	XP_001463943.2	279	conserved hypothetical protein	XP_001463943.2	XP_001463943.2	0	Angomonas deanei	Herpes_BLLF1	0.036	GDP-Man:Man(3)GlcNAc(2)-PP-Dol alpha-1,2-mannosyltransferase	0.49	Papilio xuthus	MgtE_N	0.24	Protein transport protein sec31	2.2	Neurospora crassa (strain ATCC 24698 / 74-OR23-1A / CBS 708.71 / DSM 1257 / FGSC 987)	XP_001463943.2	NR	XM_001463906.2	142.36	145.43	143.895	7.16887	48.07	43.14	71.02	54.0767	5.75693	72.27	73.98
XM_001463994.2	LINJ_13_0040	XM_001463994.2	-0.622827	XM_001463994.2	-0.707805	XM_001463994.2	-0.747296		XM_001463994.2	XP_001464031.2	gamma carbonic anhydrase 2 mitochondrial-like	met/energy	REFSEQ-INVERTEBRATE	4e-17	83.5	XM_001463994.2	885	Leishmania infantum JPCM5 conserved hypothetical protein partial mRNA	XP_001464031.2	294	conserved hypothetical protein	XP_001464031.2	XP_003859216.1	0	Trypanosoma grayi	SOAR	0.0002	uncharacterized protein LOC100746387	0.66	Crassostrea gigas	Spc7	0.005	Coiled-coil domain-containing protein 40	2.3	Danio rerio	XP_001464031.2	NR	XM_001463994.2	76.54	75.04	75.79	6.24394	167.35	120.26	143.66	143.757	7.16749	157.1	165.97
XM_001463999.1	LINJ_13_0090	XM_001463999.1	-1.85741	XM_001463999.1	-1.53264	XM_001463999.1	-1.11706		XM_001463999.1	XP_001464036.1	Transport and Golgi organisation 2 - probable fragment	uc	PFAM	4e-14	29	XM_001463999.1	1512	Leishmania infantum JPCM5 metallo-peptidase, Clan MA(E), family 32 partial mRNA	XP_001464036.1	503	metallo-peptidase, Clan MA(E), family 32	XP_001464036.1	XP_001464036.1	0	Angomonas deanei	Peptidase_M32	6e-89	thermostable carboxypeptidase 1-like	3e-145	Drosophila bipectinata	MUTSd	0.87	Thermostable carboxypeptidase 1	1e-95	Thermus aquaticus	XP_001464036.1	NR	XM_001463999.1	121.69	89.54	105.615	6.72267	380.66	434.33	456.11	423.7	8.7269	313.68	384.54
XM_001464005.1	LINJ_13_0150	XM_001464005.1	0.965485	XM_001464005.1	1.33639	XM_001464005.1	1.16782		XM_001464005.1	XP_001464042.1	nucleolar protein (Leishmania infantum JPCM5) XP_003858860.1 nucleolar protein	tm	NR	0	100	XM_001464005.1	1422	Leishmania infantum JPCM5 conserved hypothetical protein partial mRNA	XP_001464042.1	473	conserved hypothetical protein	XP_001464042.1	XP_001464042.1	0	Trypanosoma equiperdum	STG	0.068	C. briggsae CBR-LPD-7 protein	1.2	Athalia rosae	Elp3	0.28	Pescadillo homolog	0.12	Caenorhabditis briggsae	XP_001464042.1	NR	XM_001464005.1	100.96	51.76	76.36	6.25475	37.13	37.01	45.05	39.73	5.31216	36.43	27.47
XM_001464006.1	LINJ_13_0160	XM_001464006.1	-0.834477	XM_001464006.1	-1.34629	XM_001464006.1	-1.72773		XM_001464006.1	XP_001464043.1	retinol dehydrogenase 11-like	uc	REFSEQ-INVERTEBRATE	4e-23	108	XM_001464006.1	1509	Leishmania infantum JPCM5 putative protein kinase A regulatory subunit partial mRNA	XP_001464043.1	502	putative protein kinase A regulatory subunit	XP_001464043.1	XP_001464043.1	0	Phytomonas sp. isolate EM1	cNMP_binding	1e-18	cAMP-dependent protein kinase type I regulatory subunit isoform X2	5e-49	Megachile rotundata	cNMP	4e-22	cAMP-dependent protein kinase type I regulatory subunit	3e-46	Drosophila melanogaster	XP_001464043.1	NR	XM_001464006.1	103.03	75.18	89.105	6.47743	175.21	175.1	201.93	184.08	7.52419	228.04	305.95
XM_001464020.1	LINJ_13_0290	XM_001464020.1	-0.509231	XM_001464020.1	-0.753094	XM_001464020.1	-0.631792		XM_001464020.1	XP_001464057.1	Unknown product	uk		NA	NA	XM_001464020.1	1797	Leishmania infantum JPCM5 putative flagellar radial spoke protein partial mRNA	XP_001464057.1	598	putative flagellar radial spoke protein	XP_001464057.1	XP_001464057.1	0	Trypanosoma brucei gambiense DAL972	Radial_spoke	4e-88	radial spoke head protein 4 homolog A-like	1e-31	Strongylocentrotus purpuratus	CRA	2.8	Radial spoke head protein 4 homolog A	1e-23	Mus musculus	XP_001464057.1	NR	XM_001464020.1	57.44	60.23	58.835	5.8786	110.07	98.46	75.99	94.84	6.56742	111.46	119.94
XM_001464022.1	LINJ_13_0270	XM_001464022.1	0.506464	XM_001464022.1	0.780871	XM_001464022.1	1.19725		XM_001464022.1	XP_001464059.1	Unknown product	uk		NA	NA	XM_001464022.1	366	Leishmania infantum JPCM5 conserved hypothetical protein partial mRNA	XP_001464059.1	121	conserved hypothetical protein	XP_001464059.1	XP_001464059.1	2e-82	Strigomonas culicis	Alba	1e-15	conserved hypothetical protein	2	Onthophagus taurus	INB	0.11	Uncharacterized protein At2g34160	6e-12	Arabidopsis thaliana	XP_001464059.1	NR	XM_001464022.1	4332.26	4566.66	4449.46	12.1194	3434.93	2807.82	3498.56	3247.1	11.6649	2761.4	2897.94
XM_001464029.1	LINJ_13_0350	XM_001464029.1	-0.679879	XM_001464029.1	-0.637424	XM_001464029.1	-0.695508		XM_001464029.1	XP_001464066.1	Unknown product	uk		NA	NA	XM_001464029.1	1494	Leishmania infantum JPCM5 conserved hypothetical protein partial mRNA	XP_001464066.1	497	conserved hypothetical protein	XP_001464066.1	XP_001464066.1	0	Strigomonas culicis	DUF3788	0.16	spectrin alpha chain-like	1.4	Drosophila elegans	C2	0.002	Succinyl-diaminopimelate desuccinylase	0.3	Nitrobacter hamburgensis (strain DSM 10229 / NCIMB 13809 / X14)	XP_001464066.1	NR	XM_001464029.1	246.58	296.68	271.63	8.0855	471.08	494.31	465.82	477.07	8.89806	455.87	499.26
XM_001464039.1	LINJ_36_4730	XM_001464039.1	0.520671	XM_001464039.1	0.910872	XM_001464039.1	1.25152		XM_001464039.1	XP_001469849.1	Unknown product	uk		NA	NA	XM_001464039.1	597	Leishmania infantum JPCM5 putative 60S ribosomal protein L18 partial mRNA	XP_001469849.1	198	putative 60S ribosomal protein L18	XP_001469849.1	XP_001464076.1	2e-140	Strigomonas culicis	Ribosomal_L18	7e-77	60S ribosomal protein L18-like	3e-57	Orbicella faveolata	PGRP	1.7	60S ribosomal protein L18	6e-143	Leishmania major	XP_001469849.1	NR	XM_001464039.1	2205.54	2288.65	2247.09	11.1338	1488.65	1821.34	1577.68	1629.22	10.67	1341.5	1338.18
XM_001464040.1	LINJ_13_0460	XM_001464040.1	0.655136	XM_001464040.1	1.20023	XM_001464040.1	1.56286		XM_001464040.1	XP_001464077.1	Multifunctional methyltransferase subunit TRM112-like protei	uc	SWISSP	1e-13	115	XM_001464040.1	426	Leishmania infantum JPCM5 putative 40S ribosomal protein S12 partial mRNA	XP_001464077.1	141	putative 40S ribosomal protein S12	XP_001464077.1	XP_001464077.1	7e-96	Trypanosoma theileri	Ribosomal_L7Ae	2e-21	40S ribosomal protein S12	9e-29	Plutella xylostella	HOX	0.24	40S ribosomal protein S12	2e-63	Trypanosoma brucei brucei	XP_001464077.1	NR	XM_001464040.1	4705.88	5550.24	5128.06	12.3242	3516.13	3098.45	3527.51	3380.7	11.7231	2540.7	2425.06
XM_001464060.1	LINJ_13_0670	XM_001464060.1	-0.727083	XM_001464060.1	-0.926815	XM_001464060.1	-0.969711		XM_001464060.1	XP_001464097.1	hypothetical protein	uc	NR	0	100	XM_001464060.1	2148	Leishmania infantum JPCM5 putative protein kinase partial mRNA	XP_001464097.1	715	putative protein kinase	XP_001464097.1	XP_001464097.1	0	Leptomonas pyrrhocoris	Pkinase	7e-33	uncharacterized protein Dana_GF18894	4e-26	Aplysia californica	S_TKc	3e-40	Cyclin-dependent kinase 5 homolog	8e-28	Dictyostelium discoideum	XP_001464097.1	NR	XM_001464060.1	60.43	64.73	62.58	5.96763	96.08	126.04	129.39	117.17	6.87246	131.36	147.2
XM_001464063.1	LINJ_13_0700	XM_001464063.1	-0.572448	XM_001464063.1	-0.830025	XM_001464063.1	-1.10142		XM_001464063.1	XP_001464100.1	Unknown product	uk		NA	NA	XM_001464063.1	7950	Leishmania infantum JPCM5 conserved hypothetical protein partial mRNA	XP_001464100.1	2649	conserved hypothetical protein	XP_001464100.1	XP_001464100.1	0	Trypanosoma cruzi	Herpes_BLLF1	2e-05		NA		IPT	0.068		NA		XP_001464100.1	NR	XM_001464063.1	11.16	9.87	10.515	3.39438	19.57	17.54	18.52	18.5433	4.21283	22.34	19.2
XM_001464067.1	LINJ_13_0740	XM_001464067.1	-0.861886	XM_001464067.1	-1.15847	XM_001464067.1	-1.70725		XM_001464067.1	XP_001464104.1	cilia- and flagella-associated protein 58-likecilia- and flagella-associated protein 58-like	uc	REFSEQ-INVERTEBRATE	8e-72	105.8	XM_001464067.1	3132	Leishmania infantum JPCM5 conserved hypothetical protein partial mRNA	XP_001464104.1	1043	conserved hypothetical protein	XP_001464104.1	XP_001464104.1	0	Ureaplasma parvum serovar 3 str. ATCC 700970	TALPID3	0.36	uncharacterized protein Dyak_GE17120	2e-10	Lucilia cuprina	PHB	0.47	Uncharacterized protein ORF50	0.044	Ictalurid herpesvirus 1 (strain Auburn)	XP_001464104.1	NR	XM_001464067.1	15.49	13.4	14.445	3.8525	33.18	31.18	32.12	32.16	5.0072	38.56	37.42
XM_001464094.1	LINJ_13_1020	XM_001464094.1	0.85739	XM_001464094.1	0.940505	XM_001464094.1	1.2065		XM_001464094.1	XP_001464131.1	Unknown product	uk		NA	NA	XM_001464094.1	270	Leishmania infantum JPCM5 putative DNA-directed RNA polymerase ii 8.2 Kd polypeptide partial mRNA	XP_001464131.1	89	putative DNA-directed RNA polymerase ii 8.2 Kd polypeptide	XP_001464131.1	XP_001464131.1	3e-59	Trypanosoma rangeli SC58	RNA_pol_N	2e-27	DNA-directed RNA polymerases I, II, and III subunit RPABC5-like	6e-21	Diuraphis noxia	BOP1NT	0.56	DNA-directed RNA polymerases I, II, and III subunit RPABC5	4e-21	Caenorhabditis elegans	XP_001464131.1	NR	XM_001464094.1	299.2	345.11	322.155	8.33161	58.94	164.54	278.63	167.37	7.3869	128.33	191.86
XM_001464113.1	LINJ_13_1210	XM_001464113.1	-1.6861	XM_001464113.1	-1.75477	XM_001464113.1	-1.42296		XM_001464113.1	XP_001464150.1	hypothetical protein	uc	NR	0	100	XM_001464113.1	1263	Leishmania infantum JPCM5 hypothetical protein, unknown function partial mRNA	XP_001464150.1	420	hypothetical protein, unknown function	XP_001464150.1	XP_001464150.1	0	Phytomonas sp. isolate EM1	DUF5075	2e-12	tyrosine-protein phosphatase 99A-like isoform X1	6.2	Habropoda laboriosa	AICARFT_IMPCHas	0.13	Polyphosphoinositide phosphatase	4.7	Saccharomyces cerevisiae (strain ATCC 204508 / S288c)	XP_001464150.1	NR	XM_001464113.1	17.9	14.75	16.325	4.02901	71.02	66.29	58.04	65.1167	6.02495	68.93	69.75
XM_001464134.1	LINJ_13_1570	XM_001464134.1	-2.2634	XM_001464134.1	-2.33772	XM_001464134.1	-2.86594		XM_001464134.1	XP_001464171.1	Unknown product	uk		NA	NA	XM_001464134.1	1302	Leishmania infantum JPCM5 putative phosphoprotein phosphatase partial mRNA	XP_001464171.1	433	putative phosphoprotein phosphatase	XP_001464171.1	XP_001464171.1	0	Leishmania braziliensis MHOM BR 75 M2904	Metallophos	3e-08	serine/threonine-protein phosphatase 4 catalytic subunit-like	2e-62	Drosophila melanogaster	PP2Ac	3e-77	Serine/threonine-protein phosphatase 4 catalytic subunit	3e-61	Drosophila melanogaster	XP_001464171.1	NR	XM_001464134.1	0	10.25	5.125	2.35755	32.54	43.99	33.06	36.53	5.19101	29.86	47.83
XM_001464165.1	LINJ_14_0190	XM_001464165.1	0.805074	XM_001464165.1	1.04904	XM_001464165.1	1.39773		XM_001464165.1	XP_001464202.1	Unknown product	uk		NA	NA	XM_001464165.1	600	Leishmania infantum JPCM5 conserved hypothetical protein partial mRNA	XP_001464202.1	199	conserved hypothetical protein	XP_001464202.1	XP_001464202.1	1e-146	Phytomonas sp. isolate EM1	Thioredoxin_8	0.002		NA		CHASE2	0.33	Procollagen-lysine,2-oxoglutarate 5-dioxygenase 3	0.33	Rattus norvegicus	XP_001464202.1	NR	XM_001464165.1	673	663.34	668.17	9.38407	368.79	430.17	373.9	390.953	8.61085	348.63	370.2
XM_001464178.1	LINJ_14_0320	XM_001464178.1	-0.519317	XM_001464178.1	-0.809684	XM_001464178.1	-0.632311		XM_001464178.1	XP_001464215.1	Sec23/Sec24 trunk domain	pe	PFAM	2e-36	117.4	XM_001464178.1	2412	Leishmania infantum JPCM5 putative amino acid permease (AAT21), partial mRNA	XP_001464215.1	803	putative amino acid permease	XP_001464215.1	XP_001464215.1	0	Angomonas deanei	AA_permease_2	1e-33		NA		Bet_v_1	0.32	Polyamine transporter PUT1	1e-53	Oryza sativa subsp. japonica	XP_001464215.1	NR	XM_001464178.1	52.19	45.51	48.85	5.61029	87.25	77	78.9	81.05	6.34074	93.98	102.39
XM_001464193.2	LINJ_14_0470	XM_001464193.2	-0.786372	XM_001464193.2	-1.23013	XM_001464193.2	-1.42027		XM_001464193.2	XP_001464230.2	acyl-CoA dehydrogenase	met/lipd	NR	0	100	XM_001464193.2	1560	Leishmania infantum JPCM5 cystathionine beta-lyase-like protein partial mRNA	XP_001464230.2	519	cystathionine beta-lyase-like protein	XP_001464230.2	XP_001464230.2	0	Crithidia acanthocephali	Cys_Met_Meta_PP	3e-146		NA		Amelin	0.031	Cystathionine beta-lyase, chloroplastic	6e-116	Arabidopsis thaliana	XP_001464230.2	NR	XM_001464193.2	38.53	21.05	29.79	4.89676	56.33	62.93	77.9	65.72	6.03826	77.04	95.76
XM_001464195.1	LINJ_14_0500	XM_001464195.1	-3.32551	XM_001464195.1	-3.23705	XM_001464195.1	-2.43203		XM_001464195.1	XP_001464232.1	glycosyltransferase family-like protein (Leishmania infantumJPCM5) XP_003859293.1 glycosyltransferase family-like protein (Leishmania donovani)	met/carb	NR	0	100	XM_001464195.1	828	Leishmania infantum JPCM5 hypothetical protein, unknown function partial mRNA	XP_001464232.1	275	hypothetical protein, unknown function	XP_001464232.1	XP_001464232.1	0	Leishmania panamensis	Amastin	5e-06		NA		SPRY	0.52	UPF0324 membrane protein plu2856	5.4	Photorhabdus luminescens subsp. laumondii (strain DSM 15139 / CIP 105565 / TT01)	XP_001464232.1	NR	XM_001464195.1	12.33	0	6.165	2.6241	102.92	88.19	92.04	94.3833	6.56046	98.47	83.6
XM_001464198.1	LINJ_14_0530	XM_001464198.1	0.734416	XM_001464198.1	1.20524	XM_001464198.1	1.27436		XM_001464198.1	XP_001464235.1	Unknown product	uk		NA	NA	XM_001464198.1	330	Leishmania infantum JPCM5 conserved hypothetical protein partial mRNA	XP_001464235.1	109	conserved hypothetical protein	XP_001464235.1	XP_001464235.1	6e-70	Trypanosoma cruzi cruzi	FemAB	0.011		NA		AIP3	0.62	Nascent polypeptide-associated complex protein	0.059	Methanopyrus kandleri (strain AV19 / DSM 6324 / JCM 9639 / NBRC 100938)	XP_001464235.1	NR	XM_001464198.1	183.78	293.51	238.645	7.89872	83.54	155.49	123.42	120.817	6.91668	99.61	93.95
XM_001464229.1	LINJ_14_0870	XM_001464229.1	-1.12352	XM_001464229.1	-1.20596	XM_001464229.1	-1.44945		XM_001464229.1	XP_001464266.1	Unknown product	uk		NA	NA	XM_001464229.1	3924	Leishmania infantum JPCM5 putative kinesin partial mRNA	XP_001464266.1	1307	putative kinesin	XP_001464266.1	XP_001464266.1	0	Rhagoletis zephyria	Kinesin	6e-104		NA		KISc	4e-105	Kinesin-like protein KIF14	1e-73	Mus musculus	XP_001464266.1	NR	XM_001464229.1	15.33	14.14	14.735	3.88118	40.31	35.82	36.13	37.42	5.22574	42.97	36.86
XM_001464240.2	LINJ_14_1000	XM_001464240.2	-0.95597	XM_001464240.2	-1.0836	XM_001464240.2	-0.960095		XM_001464240.2	XP_001464277.2	Unknown product	uk		NA	NA	XM_001464240.2	2637	Leishmania infantum JPCM5 conserved hypothetical protein partial mRNA	XP_001464277.2	878	conserved hypothetical protein	XP_001464277.2	XP_001464277.2	0	Leptomonas pyrrhocoris	DUF4692	0.019		NA		IPT	0.021		NA		XP_001464277.2	NR	XM_001464240.2	28.97	14.7	21.835	4.44857	47.25	52.35	52.61	50.7367	5.66496	50.06	56.14
XM_001464266.1	LINJ_14_1240	XM_001464266.1	-0.844752	XM_001464266.1	-0.787982	XM_001464266.1	-0.816165		XM_001464266.1	XP_001464303.1	Unknown product	uk		NA	NA	XM_001464266.1	1290	Leishmania infantum JPCM5 enolase (ENOL), partial mRNA	XP_001464303.1	429	enolase	XP_001464303.1	XP_001464303.1	0	Leishmania guyanensis	Enolase_C	5e-154	alpha-enolase-like	0	Rhagoletis zephyria	Elp3	0.031	Enolase	0	Mastigamoeba balamuthi	XP_001464303.1	NR	XM_001464266.1	412.11	449.41	430.76	8.75074	863.46	730.9	965.97	853.443	9.73715	785.84	919
XM_001464279.2	LINJ_14_1370	XM_001464279.2	-0.752573	XM_001464279.2	-1.36952	XM_001464279.2	-1.4855		XM_001464279.2	XP_001464316.1	hypothetical protein	uc	NR	0	100	XM_001464279.2	2406	Leishmania infantum JPCM5 conserved hypothetical protein partial mRNA	XP_001464316.1	801	conserved hypothetical protein	XP_001464316.1	XP_001464316.1	0	Trypanosoma cruzi Dm28c	DUF484	0.17		NA		TOPEUc	1.1		NA		XP_001464316.1	NR	XM_001464279.2	16.59	10.3	13.445	3.749	27.9	31.58	27.85	29.11	4.86344	40.27	46.87
XM_001464298.1	LINJ_14_1570	XM_001464298.1	0.546374	XM_001464298.1	1.03284	XM_001464298.1	0.824507		XM_001464298.1	XP_001464335.1	Unknown product	uk		NA	NA	XM_001464298.1	1455	Leishmania infantum JPCM5 conserved hypothetical protein partial mRNA	XP_001464335.1	484	conserved hypothetical protein	XP_001464335.1	XP_001464335.1	0	Phytomonas sp. isolate Hart1	HSL_N	0.31	wolframin isoform X2	2.7	Drosophila pseudoobscura pseudoobscura	HA2	0.72	Ribosome biogenesis protein BOP1 homolog	3.4	Caenorhabditis briggsae	XP_001464335.1	NR	XM_001464298.1	98.46	136.28	117.37	6.87492	86.63	84.23	63.04	77.9667	6.28479	57.65	59.69
XM_001464299.1	LINJ_14_1580	XM_001464299.1	0.640544	XM_001464299.1	0.953009	XM_001464299.1	0.745703		XM_001464299.1	XP_001464336.1	Protein of unknown function	uc	PFAM	8e-170	101.3	XM_001464299.1	936	Leishmania infantum JPCM5 putative glutathione-S-transferase/glutaredoxin partial mRNA	XP_001464336.1	311	putative glutathione-S-transferase/glutaredoxin	XP_001464336.1	XP_001464336.1	0	Angomonas deanei	Glutaredoxin	3e-06	prostaglandin E synthase 2 isoform X1	6e-28	Atta colombica	CorC_HlyC	0.01	Prostaglandin E synthase 2	1e-26	Danio rerio	XP_001464336.1	NR	XM_001464299.1	114.77	111.69	113.23	6.82311	76.3	80.3	43.84	66.8133	6.06206	61.53	61.47
XM_001464307.1	LINJ_15_0060	XM_001464307.1	-1.10388	XM_001464307.1	-0.882783	XM_001464307.1	-1.54538		XM_001464307.1	XP_001464344.1	Unknown product	uk		NA	NA	XM_001464307.1	3051	Leishmania infantum JPCM5 conserved hypothetical protein partial mRNA	XP_001464344.1	1016	conserved hypothetical protein	XP_001464344.1	XP_001464344.1	0	Phytomonas sp. isolate EM1	MIF4G	5e-21	eukaryotic translation initiation factor 4 gamma 3-like isoform X3	3e-21	Zootermopsis nevadensis	MIF4G	3e-21	Eukaryotic translation initiation factor isoform 4G-1	6e-17	Oryza sativa subsp. japonica	XP_001464344.1	NR	XM_001464307.1	5.97	12.62	9.295	3.21645	28.22	23.84	22.58	24.88	4.63691	16.46	25.06
XM_001464328.1	LINJ_15_0270	XM_001464328.1	0.569362	XM_001464328.1	0.641595	XM_001464328.1	1.39283		XM_001464328.1	XP_001464365.1	Vacuole membrane protein 1	uc	SWISSP	2e-46	75.8	XM_001464328.1	1761	Leishmania infantum JPCM5 putative lysyl-tRNA synthetase partial mRNA	XP_001464365.1	586	putative lysyl-tRNA synthetase	XP_001464365.1	XP_001464365.1	0	Phytomonas sp. isolate EM1	tRNA-synt_2	1e-110	lysine--tRNA ligase isoform X2	0	Drosophila serrata	Mad3_BUB1_I	1.1	Lysine--tRNA ligase	0	Mus musculus	XP_001464365.1	NR	XM_001464328.1	215.26	244.18	229.72	7.84373	188.19	160.02	121.15	156.453	7.28959	155.33	155.25
XM_001464333.1	LINJ_15_0320	XM_001464333.1	0.680396	XM_001464333.1	1.19469	XM_001464333.1	1.51108		XM_001464333.1	XP_001464370.1	Ubiquinone biosynthesis protein COQ4 homolog mitochondrial	met/energy	SWISSP	2e-141	100	XM_001464333.1	564	Leishmania infantum JPCM5 putative ribonucleoprotein p18, mitochondrial precursor partial mRNA	XP_001464370.1	187	putative ribonucleoprotein p18, mitochondrial precursor	XP_001464370.1	XP_001464370.1	2e-138	Leishmania braziliensis MHOM BR 75 M2904	PPR_2	0.076	uncharacterized protein LOC108725323	0.098	Brugia malayi	STYKc	0.56	Protein P18, mitochondrial	9e-126	Leishmania tarentolae	XP_001464370.1	NR	XM_001464333.1	744.72	990.48	867.6	9.76089	463.2	519.55	707.05	563.267	9.13767	330.95	455.59
XM_001464336.1	LINJ_15_0350	XM_001464336.1	-0.75598	XM_001464336.1	-1.04482	XM_001464336.1	-0.761149		XM_001464336.1	XP_001464373.1	Unknown product	uk		NA	NA	XM_001464336.1	441	Leishmania infantum JPCM5 putative ecotin (LiISP1), partial mRNA	XP_001464373.1	146	putative ecotin	XP_001464373.1	XP_001464373.1	5e-107	Strigomonas culicis	Ecotin	4e-54	ecotin-like protein 2	4e-18	Zeugodacus cucurbitae	PI3Ka	1.5	Ecotin-like protein 1	2e-109	Leishmania infantum	XP_001464373.1	NR	XM_001464336.1	101.06	105.96	103.51	6.69363	173.73	248.99	240.61	221.11	7.78862	270.19	257.06
XM_001464348.1	LINJ_15_0470	XM_001464348.1	0.745319	XM_001464348.1	1.10642	XM_001464348.1	0.857942		XM_001464348.1	XP_001464385.1	Unknown product	uk		NA	NA	XM_001464348.1	441	Leishmania infantum JPCM5 conserved hypothetical protein partial mRNA	XP_001464385.1	146	conserved hypothetical protein	XP_001464385.1	XP_001464385.1	3e-101	Phytomonas sp. isolate Hart1	MNHE	1.3	uncharacterized protein LOC109031396	1.5	Bemisia tabaci	BRK	4.3	Cell growth regulator with EF hand domain protein 1	8.2	Rattus norvegicus	XP_001464385.1	NR	XM_001464348.1	128.62	169.54	149.08	7.21994	92.29	50.52	112.29	85.0333	6.40996	75.99	57.84
XM_001464365.1	LINJ_15_0660	XM_001464365.1	-0.873077	XM_001464365.1	-1.31748	XM_001464365.1	-1.5378		XM_001464365.1	XP_001464402.1	Unknown product	uk		NA	NA	XM_001464365.1	2868	Leishmania infantum JPCM5 hypothetical protein, unknown function partial mRNA	XP_001464402.1	955	hypothetical protein, unknown function	XP_001464402.1	XP_001464402.1	0	Leptomonas pyrrhocoris	TolA_bind_tri	0.092		NA		HMG17	0.67		NA		XP_001464402.1	NR	XM_001464365.1	20.16	20.81	20.485	4.3565	48.29	46.27	36.14	43.5667	5.44515	55.93	61.99
XM_001464397.1	LINJ_33_0960	XM_001464397.1	0.564721	XM_001464397.1	0.986022	XM_001464397.1	1.33863		XM_001464397.1	XP_001468174.1	uncharacterized endoplasmic reticulum membrane protein YGL010W-like	pm	REFSEQ-INVERTEBRATE	2e-23	79.6	XM_001464397.1	660	Leishmania infantum JPCM5 putative 40S ribosomal protein S3 partial mRNA	XP_001468174.1	219	putative 40S ribosomal protein S3	XP_001468174.1	XP_001464434.1	6e-159	Trypanosoma grayi	Ribosomal_S3_C	1e-23	40S ribosomal protein S3-like	2e-93	Acanthaster planci	EFG_IV	0.17	40S ribosomal protein S3	3e-90	Sus scrofa	XP_001468174.1	NR	XM_001464397.1	1799.99	2198.65	1999.32	10.9653	1348.6	1247.09	1596.58	1397.42	10.4486	1101.73	1149.85
XM_001464401.1	LINJ_15_1050	XM_001464401.1	0.667192	XM_001464401.1	0.842399	XM_001464401.1	1.12292		XM_001464401.1	XP_001464438.1	Transport protein particle subunit bet3	uc	SWISSP	3e-44	95.6	XM_001464401.1	594	Leishmania infantum JPCM5 putative succinate dehydrogenase partial mRNA	XP_001464438.1	197	putative succinate dehydrogenase	XP_001464438.1	XP_001464438.1	1e-146	Phytomonas sp. isolate Hart1	Fer4_17	0.0004	succinate dehydrogenase	4e-34	Drosophila navojoa	KAZAL	2.2	Succinate dehydrogenase	5e-34	Drosophila melanogaster	XP_001464438.1	NR	XM_001464401.1	371.78	407.38	389.58	8.60578	216.04	221.48	329.98	255.833	7.99906	210.71	245.98
XM_001464407.1	LINJ_15_1120	XM_001464407.1	-0.821754	XM_001464407.1	-1.91068	XM_001464407.1	-2.68658		XM_001464407.1	XP_001464444.1	40S ribosomal protein S5 (Leishmania infantum JPCM5) 6AZ1_H Chain H	ps	NR	5e-139	100	XM_001464407.1	573	Leishmania infantum JPCM5 tryparedoxin peroxidase (TRYP), partial mRNA	XP_001464444.1	190	tryparedoxin peroxidase	XP_001464444.1	XP_001464444.1	4e-140	Leishmania donovani	AhpC-TSA	2e-48	Thioredoxin peroxidase 2	5e-88	Parasteatoda tepidariorum	START	0.19	Thioredoxin peroxidase	8e-106	Trypanosoma brucei rhodesiense	XP_001464444.1	NR	XM_001464407.1	126.43	157.4	141.915	7.14888	284.75	344.38	259.34	296.157	8.21022	541.28	814.18
XM_001464440.1	LINJ_15_1540	XM_001464440.1	-1.06977	XM_001464440.1	-1.24671	XM_001464440.1	-1.48289		XM_001464440.1	XP_001464477.1	Unknown product	uk		NA	NA	XM_001464440.1	2793	Leishmania infantum JPCM5 putative cAMP specific phosphodiesterase partial mRNA	XP_001464477.1	930	putative cAMP specific phosphodiesterase	XP_001464477.1	XP_001464477.1	0	Leishmania mexicana MHOM GT 2001 U1103	PDEase_I	1e-91	cGMP-specific 3',5'-cyclic phosphodiesterase-like	3e-104	Exaiptasia pallida	GAF	2e-22	Dual 3',5'-cyclic-AMP and -GMP phosphodiesterase 11A	4e-95	Rattus norvegicus	XP_001464477.1	NR	XM_001464440.1	48.41	32.53	40.47	5.33878	98.89	94.04	97.79	96.9067	6.59852	108.41	115.04
XM_001464441.1	LINJ_15_1550	XM_001464441.1	-1.056	XM_001464441.1	-1.50294	XM_001464441.1	-1.9994		XM_001464441.1	XP_001464478.1	Unknown product	uk		NA	NA	XM_001464441.1	2823	Leishmania infantum JPCM5 putative cAMP specific phosphodiesterase partial mRNA	XP_001464478.1	940	putative cAMP specific phosphodiesterase	XP_001464478.1	XP_001464478.1	0	Leishmania braziliensis MHOM BR 75 M2904	PDEase_I	6e-94	cGMP-specific 3',5'-cyclic phosphodiesterase-like	6e-104	Centruroides sculpturatus	GAF	1e-22	Dual 3',5'-cyclic-AMP and -GMP phosphodiesterase 11A	2e-96	Rattus norvegicus	XP_001464478.1	NR	XM_001464441.1	40.61	28.81	34.71	5.11728	77.57	80.78	93.59	83.98	6.39197	106.34	123.43
XM_001464442.1	LINJ_15_1560	XM_001464442.1	0.726615	XM_001464442.1	0.564355	XM_001464442.1	0.987622		XM_001464442.1	XP_001464479.1	Zinc finger C2HC domain-containing protein 1C - probable fragment	uc	SWISSP	2e-12	30.1	XM_001464442.1	2001	Leishmania infantum JPCM5 conserved hypothetical protein partial mRNA	XP_001464479.1	666	conserved hypothetical protein	XP_001464479.1	XP_001464479.1	0	Phytomonas sp. isolate EM1	Rib_recp_KP_reg	0.0001		NA		HMG	0.017		NA		XP_001464479.1	NR	XM_001464442.1	76.03	80.53	78.28	6.29057	50.43	43.88	47.41	47.24	5.56194	55.14	50.74
XM_001464462.1	LINJ_16_0100	XM_001464462.1	-1.09303	XM_001464462.1	-1.47938	XM_001464462.1	-1.41986		XM_001464462.1	XP_001464499.1	Unknown product	uk		NA	NA	XM_001464462.1	984	Leishmania infantum JPCM5 conserved hypothetical protein partial mRNA	XP_001464499.1	327	conserved hypothetical protein	XP_001464499.1	XP_001464499.1	0	Phytomonas sp. isolate EM1	Activator-TraM	0.37	staphylococcal nuclease domain-containing protein 1-like	2.7	Halyomorpha halys	ANX	2.5	Dapper 1-A	6.8	Xenopus laevis	XP_001464499.1	NR	XM_001464462.1	10.16	23.44	16.8	4.07039	44.03	62.52	38.43	48.3267	5.59475	61.21	79.36
XM_001464474.1	LINJ_16_0220	XM_001464474.1	0.999997	XM_001464474.1	1.40918	XM_001464474.1	1.65371		XM_001464474.1	XP_001464511.1	Small glutamine-rich tetratricopeptide repeat-containing proteinalpha - probable fragment	uc	SWISSP	6e-19	36.8	XM_001464474.1	1152	Leishmania infantum JPCM5 mitochondrial ornithine transporter 1-like protein partial mRNA	XP_001464511.1	383	mitochondrial ornithine transporter 1-like protein	XP_001464511.1	XP_001464511.1	0	Bodo saltans	Mito_carr	6e-20	carrier protein	4e-34	Drosophila virilis	HA2	1.3	Mitochondrial substrate carrier family protein S	1e-37	Dictyostelium discoideum	XP_001464511.1	NR	XM_001464474.1	82.15	104.56	93.355	6.54466	45.2	45.62	44.52	45.1133	5.49548	33.85	39.14
XM_001464477.1	LINJ_16_0250	XM_001464477.1	0.680454	XM_001464477.1	0.672548	XM_001464477.1	0.992667		XM_001464477.1	XP_001464514.1	isoprenylcysteine alpha-carbonyl methylesterase icmel - probable fragment	uc	SWISSP	1e-36	64.7	XM_001464477.1	2280	Leishmania infantum JPCM5 histone acetyltransferase-like protein partial mRNA	XP_001464514.1	759	histone acetyltransferase-like protein	XP_001464514.1	XP_001464514.1	0	Phytomonas sp. isolate Hart1	Radical_SAM_C	4e-20	probable elongator complex protein 3	4e-86	Mizuhopecten yessoensis	Elp3	5e-26	Uncharacterized protein MJ1136	4e-92	Methanocaldococcus jannaschii (strain ATCC 43067 / DSM 2661 / JAL-1 / JCM 10045 / NBRC 100440)	XP_001464514.1	NR	XM_001464477.1	89.15	79.46	84.305	6.39755	56.68	56.24	44.81	52.5767	5.71635	54.62	57.17
XM_001464505.1	LINJ_16_0550	XM_001464505.1	0.532264	XM_001464505.1	0.629545	XM_001464505.1	0.890855		XM_001464505.1	XP_001464542.1	Unknown product	uk		NA	NA	XM_001464505.1	984	Leishmania infantum JPCM5 putative aspartate carbamoyltransferase partial mRNA	XP_001464542.1	327	putative aspartate carbamoyltransferase	XP_001464542.1	XP_001464542.1	0	Strigomonas culicis	OTCace_N	2e-48	CAD protein-like, partial	1e-84	Stylophora pistillata	IDEAL	1.3	Protein URA2	5e-86	Saccharomyces cerevisiae (strain ATCC 204508 / S288c)	XP_001464542.1	NR	XM_001464505.1	138.84	132.8	135.82	7.08555	102.06	87.79	82.78	90.8767	6.50584	95.44	94.16
XM_001464527.1	LINJ_16_0760	XM_001464527.1	-0.77052	XM_001464527.1	-0.797439	XM_001464527.1	-0.683994		XM_001464527.1	XP_001464564.1	Unknown product	uk		NA	NA	XM_001464527.1	993	Leishmania infantum JPCM5 putative transaldolase partial mRNA	XP_001464564.1	330	putative transaldolase	XP_001464564.1	XP_001464564.1	0	Angomonas deanei	TAL_FSA	7e-93	transaldolase-like	2e-129	Microplitis demolitor	UreE_C	0.37	Transaldolase	7e-131	Vibrio cholerae serotype O1 (strain M66-2)	XP_001464564.1	NR	XM_001464527.1	130.7	143.02	136.86	7.09656	253.5	264.59	280.87	266.32	8.05702	246.41	322.93
XM_001464546.1	LINJ_16_0980	XM_001464546.1	-0.722933	XM_001464546.1	-0.708883	XM_001464546.1	-1.12594		XM_001464546.1	XP_001464583.1	Unknown product	uk		NA	NA	XM_001464546.1	2286	Leishmania infantum JPCM5 conserved hypothetical protein partial mRNA	XP_001464583.1	761	conserved hypothetical protein	XP_001464583.1	XP_001464583.1	0	Strigomonas culicis	MARCKS	0.25	phospholipid scramblase 1-like	2.4	Plutella xylostella	CaM_binding	0.6	DNA ligase	0.84	Streptococcus pneumoniae (strain Hungary19A-6)	XP_001464583.1	NR	XM_001464546.1	25.59	15.54	20.565	4.36212	44.58	40.21	42.34	42.3767	5.4052	44.57	38.87
XM_001464561.1	LINJ_16_1140	XM_001464561.1	-0.947136	XM_001464561.1	-1.21787	XM_001464561.1	-1.63975		XM_001464561.1	XP_001464598.1	Unknown product	uk		NA	NA	XM_001464561.1	1680	Leishmania infantum JPCM5 conserved hypothetical protein partial mRNA	XP_001464598.1	559	conserved hypothetical protein	XP_001464598.1	XP_001464598.1	0	Phytomonas sp. isolate Hart1	DUF4813	0.001		NA		BTAD	2	Fas-binding factor 1	2.1	Mus musculus	XP_001464598.1	NR	XM_001464561.1	14.97	23.75	19.36	4.27501	48.67	46.32	44.12	46.37	5.53512	48.17	65.79
XM_001464562.1	LINJ_16_1150	XM_001464562.1	0.827807	XM_001464562.1	0.805146	XM_001464562.1	1.14953		XM_001464562.1	XP_001464599.1	Unknown product	uk		NA	NA	XM_001464562.1	1113	Leishmania infantum JPCM5 conserved hypothetical protein partial mRNA	XP_001464599.1	370	conserved hypothetical protein	XP_001464599.1	XP_001464599.1	0	Leptomonas seymouri	Polyketide_cyc	3e-07	coenzyme Q-binding protein COQ10 homolog B, mitochondrial-like	9e-11	Parasteatoda tepidariorum	PWWP	0.51	Coenzyme Q-binding protein COQ10 homolog, mitochondrial	5e-08	Danio rerio	XP_001464599.1	NR	XM_001464562.1	70.67	64.53	67.6	6.07895	38.28	38.17	28.28	34.91	5.12557	35.18	43.26
XM_001464582.2	LINJ_16_1380	XM_001464582.2	0.836485	XM_001464582.2	0.64386	XM_001464582.2	1.12354		XM_001464582.2	XP_001464619.2	Snf7	pe	PFAM	2e-18	97.6	XM_001464582.2	663	Leishmania infantum JPCM5 putative cytochrome c partial mRNA	XP_001464619.2	220	putative cytochrome c	XP_001464619.2	XP_001464619.2	7e-159	Strigomonas culicis	Cytochrom_C	5e-14	cytochrome c-2-like	3e-42	Trichogramma pretiosum	alkPPc	0.67	Cytochrome c	6e-71	Crithidia fasciculata	XP_001464619.2	NR	XM_001464582.2	432.94	369.92	401.43	8.649	216.34	259.41	188.57	221.44	7.79077	226.91	304.52
XM_001464592.1	LINJ_16_1500	XM_001464592.1	0.830638	XM_001464592.1	1.05109	XM_001464592.1	1.43727		XM_001464592.1	XP_001464629.1	acyltransferase-like protein	uc	NR	0	100	XM_001464592.1	1071	Leishmania infantum JPCM5 conserved hypothetical protein partial mRNA	XP_001464629.1	356	conserved hypothetical protein	XP_001464629.1	XP_001464629.1	0	Phytomonas sp. isolate EM1	CCDC73	1e-05	uncharacterized protein Dere_GG21764, isoform B	2.2	Drosophila erecta	Spc7	0.023	Reticulocyte-binding protein 2 homolog a	0.035	Plasmodium falciparum (isolate 3D7)	XP_001464629.1	NR	XM_001464592.1	301.37	280.22	290.795	8.18386	158.11	157.03	204.04	173.06	7.43513	152.63	160.8
XM_001464599.1	LINJ_16_1570	XM_001464599.1	1.12798	XM_001464599.1	0.614653	XM_001464599.1	1.19441		XM_001464599.1	XP_001464636.1	inositol polyphosphate 5-phosphatase OCRL-1-like	uc	REFSEQ-INVERTEBRATE	4e-68	94.4	XM_001464599.1	2382	Leishmania infantum JPCM5 putative kinesin partial mRNA	XP_001464636.1	793	putative kinesin	XP_001464636.1	XP_001464636.1	0	Leishmania braziliensis MHOM BR 75 M2904	Kinesin	6e-94	kinesin-like protein KIF13A	1e-60	Necator americanus	KISc	6e-106	Membrane antigen containing repeating peptides (Fragment)	7e-103	Leishmania major	XP_001464636.1	NR	XM_001464599.1	359.8	349.51	354.655	8.47027	183.88	176.68	142.43	167.663	7.38942	229.21	279.34
XM_001464604.1	LINJ_16_1620	XM_001464604.1	0.950893	XM_001464604.1	0.73509	XM_001464604.1	0.672438		XM_001464604.1	XP_001464641.1	Unknown product	uk		NA	NA	XM_001464604.1	3453	Leishmania infantum JPCM5 conserved hypothetical protein partial mRNA	XP_001464641.1	1150	conserved hypothetical protein	XP_001464641.1	XP_001464641.1	0	Trypanosoma grayi	Msap1	0.25	uncharacterized protein LOC108978694	0.97	Culex quinquefasciatus	AICARFT_IMPCHas	0.14	4-hydroxy-tetrahydrodipicolinate reductase	2	Exiguobacterium sibiricum (strain DSM 17290 / JCM 13490 / 255-15)	XP_001464641.1	NR	XM_001464604.1	56.86	49.44	53.15	5.732	26.37	27.83	31.31	28.5033	4.83306	38.86	26.31
XM_001464619.1	LINJ_17_0010	XM_001464619.1	0.670798	XM_001464619.1	0.799235	XM_001464619.1	1.25448		XM_001464619.1	XP_001464656.1	Internalin-I - probable fragment	uc	SWISSP	5e-25	26.5	XM_001464619.1	2325	Leishmania infantum JPCM5 conserved hypothetical protein partial mRNA	XP_001464656.1	774	conserved hypothetical protein	XP_001464656.1	XP_001464656.1	0	Phytomonas sp. isolate EM1	Clathrin_lg_ch	0.002	eukaryotic translation initiation factor 3 subunit A-like, partial	0.009	Amphimedon queenslandica	OmpH	0.032	Eukaryotic translation initiation factor 3 subunit A	0.0009	Debaryomyces hansenii (strain ATCC 36239 / CBS 767 / JCM 1990 / NBRC 0083 / IGC 2968)	XP_001464656.1	NR	XM_001464619.1	111.14	137.35	124.245	6.95704	75.07	85.76	77.4	79.41	6.31125	76.21	77.05
XM_001464654.1	LINJ_17_0380	XM_001464654.1	0.567849	XM_001464654.1	0.706948	XM_001464654.1	0.587841		XM_001464654.1	XP_001464691.1	serine peptidase clan SB	pm/protease	NR	0	100	XM_001464654.1	5208	Leishmania infantum JPCM5 conserved hypothetical protein partial mRNA	XP_001464691.1	1735	conserved hypothetical protein	XP_001464691.1	XP_001464691.1	0	Trypanosoma vivax Y486	Sec15	0.61		NA		DSRM	0.015	Carbohydrate sulfotransferase 11	2.3	Danio rerio	XP_001464691.1	NR	XM_001464654.1	34.94	50.87	42.905	5.42307	34.19	23.18	32.51	29.96	4.90497	29.83	25.24
XM_001464685.1	LINJ_17_0630	XM_001464685.1	0.581259	XM_001464685.1	0.527679	XM_001464685.1	0.556166		XM_001464685.1	XP_001464722.1	Kinesin motor domain	uc	PFAM	4e-91	109.8	XM_001464685.1	3639	Leishmania infantum JPCM5 conserved hypothetical protein partial mRNA	XP_001464722.1	1212	conserved hypothetical protein	XP_001464722.1	XP_001464722.1	0	Phytomonas sp. isolate Hart1	DUF3584	3e-05		NA		OmpH	0.054		NA		XP_001464722.1	NR	XM_001464685.1	29.83	32.49	31.16	4.96162	18.61	21.15	20.98	20.2467	4.33961	20.56	20.86
XM_001464691.1	LINJ_17_0690	XM_001464691.1	-3.04714	XM_001464691.1	-3.2506	XM_001464691.1	-2.88691		XM_001464691.1	XP_001464728.1	map kinase 3 (Leishmania infantum JPCM5) XP_003858890.1 mitogen-activated protein kinase 3	st	NR	0	100	XM_001464691.1	1167	Leishmania infantum JPCM5 hypothetical protein, unknown function partial mRNA	XP_001464728.1	388	hypothetical protein, unknown function	XP_001464728.1	XP_001464728.1	0	Angomonas deanei	PAC2	2		NA		LY	0.002	3-hydroxyacyl-CoA dehydrogenase-like protein LAM1	7e-17	Cochliobolus heterostrophus (strain C4 / ATCC 48331 / race T)	XP_001464728.1	NR	XM_001464691.1	36.3	22.54	29.42	4.87873	262.36	291.74	277.9	277.333	8.11548	308.81	345.23
XM_001464711.1	LINJ_17_0890	XM_001464711.1	-0.679207	XM_001464711.1	-0.924315	XM_001464711.1	-1.09994		XM_001464711.1	XP_001464748.1	Stealth protein CR2	uc	PFAM	6e-20	119.4	XM_001464711.1	2823	Leishmania infantum JPCM5 putative OSM3-like kinesin partial mRNA	XP_001464748.1	940	putative OSM3-like kinesin	XP_001464748.1	XP_001464748.1	0	Trypanosoma theileri	Kinesin	2e-135		NA		KISc	3e-141	Kinesin-II 95 kDa subunit	4e-100	Strongylocentrotus purpuratus	XP_001464748.1	NR	XM_001464711.1	18.34	24.89	21.615	4.43396	39.53	46.2	32.97	39.5667	5.30621	51.9	44.91
XM_001464725.1	LINJ_17_1040	XM_001464725.1	-0.825015	XM_001464725.1	-0.879027	XM_001464725.1	-1.00075		XM_001464725.1	XP_001464762.1	Unknown product	uk		NA	NA	XM_001464725.1	4311	Leishmania infantum JPCM5 putative formin partial mRNA	XP_001464762.1	1436	putative formin	XP_001464762.1	XP_001464762.1	0	Leptomonas pyrrhocoris	FH2	3e-48		NA		FH2	8e-39	Inverted formin-2	5e-19	Homo sapiens	XP_001464762.1	NR	XM_001464725.1	16	12.03	14.015	3.8089	25.9	31.42	30.97	29.43	4.87922	29.83	30.9
XM_001464726.1	LINJ_17_1050	XM_001464726.1	-0.960384	XM_001464726.1	-0.785192	XM_001464726.1	-1.13181		XM_001464726.1	XP_001464763.1	Vacuolar protein sorting-associated protein 51 homolog - probable fragment	uc	SWISSP	1e-28	36	XM_001464726.1	3207	Leishmania infantum JPCM5 conserved hypothetical protein partial mRNA	XP_001464763.1	1068	conserved hypothetical protein	XP_001464763.1	XP_001464763.1	0	Trypanosoma vivax Y486	PCIF1_WW	1e-34		NA		PolyA	0.6	Phosphorylated CTD-interacting factor 1	1e-13	Mus musculus	XP_001464763.1	NR	XM_001464726.1	8.5	17.43	12.965	3.69655	29.03	32.28	27.21	29.5067	4.88297	27.2	26.93
XM_001464732.1	LINJ_17_1110	XM_001464732.1	1.05721	XM_001464732.1	0.626223	XM_001464732.1	1.01656		XM_001464732.1	XP_001464769.1	tatD related deoxyribonuclease (Leishmania infantumJPCM5) XP_003859100.1 tatD related deoxyribonuclease	met/nuc	NR	0	100	XM_001464732.1	1011	Leishmania infantum JPCM5 hydrolase, alpha/beta fold family-like protein partial mRNA	XP_001464769.1	336	hydrolase, alpha/beta fold family-like protein	XP_001464769.1	XP_001464769.1	0	Leptomonas seymouri	Abhydrolase_1	5e-21		NA		GAF	2.7	Aclacinomycin methylesterase RdmC	2e-24	Streptomyces purpurascens	XP_001464769.1	NR	XM_001464732.1	82.08	79.53	80.805	6.33637	54.33	32.24	22.93	36.5	5.18982	49.29	55.7
XM_001464741.1	LINJ_17_1200	XM_001464741.1	-0.696183	XM_001464741.1	-0.691833	XM_001464741.1	-0.998562		XM_001464741.1	XP_001464778.1	Unknown product	uk		NA	NA	XM_001464741.1	1623	Leishmania infantum JPCM5 3-oxo-5-alpha-steroid 4-dehydrogenase-like protein partial mRNA	XP_001464778.1	540	3-oxo-5-alpha-steroid 4-dehydrogenase-like protein	XP_001464778.1	XP_001464778.1	0	Crithidia sp. ATCC 30255	Steroid_dh	2e-17		NA		STI1	0.55	Steroid 5-alpha-reductase DET2	2e-09	Arabidopsis thaliana	XP_001464778.1	NR	XM_001464741.1	52.46	24.65	38.555	5.26885	97.59	65.63	67.85	77.0233	6.26722	79.16	80.86
XM_001464795.1	LINJ_18_0150	XM_001464795.1	0.730658	XM_001464795.1	0.737325	XM_001464795.1	1.07836		XM_001464795.1	XP_001464832.1	protein kinase (Leishmania infantum JPCM5) CAM66981.1 protein kinase (Leishmania infantum JPCM5) SOX64143.1 proteinkinase-	st	NR	0	100	XM_001464795.1	1410	Leishmania infantum JPCM5 putative serine/threonine protein phosphatase type 5 partial mRNA	XP_001464832.1	469	putative serine/threonine protein phosphatase type 5	XP_001464832.1	XP_001464832.1	0	Angomonas deanei	PPP5	9e-32	serine/threonine-protein phosphatase 5	0	Neodiprion lecontei	PP2Ac	9e-116	Serine/threonine-protein phosphatase 5	3e-178	Caenorhabditis elegans	XP_001464832.1	NR	XM_001464795.1	115.49	91.42	103.455	6.69286	66.91	54.26	71.17	64.1133	6.00255	58.97	65.74
XM_001464806.1	LINJ_18_0260	XM_001464806.1	1.23298	XM_001464806.1	1.33536	XM_001464806.1	1.76761		XM_001464806.1	XP_001464843.1	Unknown product	uk		NA	NA	XM_001464806.1	357	Leishmania infantum JPCM5 conserved hypothetical protein partial mRNA	XP_001464843.1	118	conserved hypothetical protein	XP_001464843.1	XP_001464843.1	2e-80	Trypanosoma cruzi cruzi	RecT	0.038	inner centromere protein A	2.9	Leptinotarsa decemlineata	CP12	0.044	Phosphoribosylformylglycinamidine synthase subunit PurL	4.5	Sulfolobus islandicus (strain Y.G.57.14 / Yellowstone #1)	XP_001464843.1	NR	XM_001464806.1	262.48	346	304.24	8.24907	103.41	122.74	152.77	126.307	6.98079	126.36	118.03
XM_001464827.1	LINJ_18_0480	XM_001464827.1	0.765123	XM_001464827.1	1.06181	XM_001464827.1	1.34536		XM_001464827.1	XP_001464864.1	fatty acid desaturase (Leishmania infantum JPCM5) CAM66157.1 fatty acid desaturase (Leishmania infantum JPCM5) SOX63075.1	met/lipd	NR	0	100	XM_001464827.1	1185	Leishmania infantum JPCM5 putative uracil-DNA-glycosylase partial mRNA	XP_001464864.1	394	putative uracil-DNA-glycosylase	XP_001464864.1	XP_001464864.1	0	Phytomonas sp. isolate EM1	UDG	6e-13	Uracil-DNA glycosylase	8e-82	Nematostella vectensis	UreE_C	4e-29	Uracil-DNA glycosylase	8e-83	Caenorhabditis elegans	XP_001464864.1	NR	XM_001464827.1	76.85	104.48	90.665	6.50247	48.66	59.3	40.74	49.5667	5.6313	42.89	47.04
XM_001464844.1	LINJ_18_0650	XM_001464844.1	-1.40248	XM_001464844.1	-1.8101	XM_001464844.1	-0.908114		XM_001464844.1	XP_001464881.1	Unknown product	uk		NA	NA	XM_001464844.1	816	Leishmania infantum JPCM5 putative serine/threonine kinase-like protein partial mRNA	XP_001464881.1	271	putative serine/threonine kinase-like protein	XP_001464881.1	XP_001464881.1	0	Trypanosoma cruzi cruzi	Pkinase	9e-104	5'-AMP-activated protein kinase catalytic subunit alpha-2-like	2e-76	Spodoptera litura	S_TKc	2e-112	CBL-interacting protein kinase 8	4e-93	Oryza sativa subsp. japonica	XP_001464881.1	NR	XM_001464844.1	37.88	38.83	38.355	5.26134	101.97	142.16	121.25	121.793	6.92829	179.21	144.99
XM_001464848.1	LINJ_18_0690	XM_001464848.1	-0.593617	XM_001464848.1	-0.627667	XM_001464848.1	-0.849619		XM_001464848.1	XP_001464885.1	hypothetical protein	uc	NR	0	100	XM_001464848.1	1413	Leishmania infantum JPCM5 putative citrate synthase partial mRNA	XP_001464885.1	470	putative citrate synthase	XP_001464885.1	XP_001464885.1	0	Leishmania braziliensis MHOM BR 75 M2904	Citrate_synt	3e-114	probable citrate synthase 2, mitochondrial	1e-179	Megachile rotundata	alkPPc	0.056	Probable citrate synthase, mitochondrial	0	Leishmania infantum	XP_001464885.1	NR	XM_001464848.1	54.41	46.91	50.66	5.66278	92.63	108.63	67.65	89.6367	6.48602	80.52	105.06
XM_001464859.1	LINJ_18_0810	XM_001464859.1	0.538408	XM_001464859.1	0.673967	XM_001464859.1	1.10059		XM_001464859.1	XP_001464896.1	Unknown product	uk		NA	NA	XM_001464859.1	1233	Leishmania infantum JPCM5 putative ethanolamine phosphotransferase partial mRNA	XP_001464896.1	410	putative ethanolamine phosphotransferase	XP_001464896.1	XP_001464896.1	0	Phytomonas sp. isolate Hart1	CDP-OH_P_transf	3e-06	uncharacterized protein Dere_GG21192, isoform C	2e-09	Drosophila persimilis	CHASE2	0.82	Ethanolaminephosphotransferase 1	5e-06	Pongo abelii	XP_001464896.1	NR	XM_001464859.1	152.31	118.13	135.22	7.07916	105.53	89.74	82.53	92.6	6.53294	86.89	87.71
XM_001464915.2	LINJ_18_1390	XM_001464915.2	0.801499	XM_001464915.2	0.671742	XM_001464915.2	0.8524		XM_001464915.2	XP_001464952.2	PSP1 C-terminal conserved region	uc	PFAM	1e-30	96.5	XM_001464915.2	2871	Leishmania infantum JPCM5 conserved hypothetical protein partial mRNA	XP_001464952.2	956	conserved hypothetical protein	XP_001464952.2	XP_001464952.2	0	Leptomonas pyrrhocoris	GGN	0.15		NA		FGF	0.11		NA		XP_001464952.2	NR	XM_001464915.2	40.29	48.91	44.6	5.47897	19.42	29.57	24.99	24.66	4.6241	25.33	30.22
XM_001464947.1	LINJ_19_0190	XM_001464947.1	0.56094	XM_001464947.1	0.835997	XM_001464947.1	1.29308		XM_001464947.1	XP_003392423.1	Unknown product	uk		NA	NA	XM_001464947.1	954	Leishmania infantum JPCM5 ADP,ATP carrier protein 1, mitochondrial precursor (ANC2), partial mRNA	XP_003392423.1	317	ADP,ATP carrier protein 1, mitochondrial precursor	XP_003392423.1	XP_001464984.1	0	Leishmania braziliensis MHOM BR 75 M2904	Mito_carr	1e-22	hypothetical protein LOTGIDRAFT_220681	4e-137	Crassostrea virginica	BCS1_N	0.05	ADP,ATP carrier protein	2e-136	Chlamydomonas reinhardtii	XP_003392423.1	NR	XM_001464947.1	564.9	586.82	575.86	9.16957	417.81	375.57	425.79	406.39	8.66672	357.95	313.25
XM_001464952.1	LINJ_19_0250	XM_001464952.1	-0.553252	XM_001464952.1	-0.574724	XM_001464952.1	-0.622985		XM_001464952.1	XP_001464989.1	protein-cysteine N-palmitoyltransferase HHAT - probable fragment	met/lipd	REFSEQ-INVERTEBRATE	3e-11	48.6	XM_001464952.1	2526	Leishmania infantum JPCM5 putative C-terminal motor kinesin partial mRNA	XP_001464989.1	841	putative C-terminal motor kinesin	XP_001464989.1	XP_001464989.1	0	Strigomonas culicis	Kinesin	5e-137	hypothetical protein LOTGIDRAFT_136951	4e-104	Crassostrea virginica	KISc	1e-128	Kinesin-like protein KIN-14E	3e-101	Oryza sativa subsp. japonica	XP_001464989.1	NR	XM_001464952.1	46.07	48.95	47.51	5.57016	81.68	82.39	73.04	79.0367	6.30445	84.32	82.48
XM_001464979.1	LINJ_19_0530	XM_001464979.1	-1.14744	XM_001464979.1	-0.95842	XM_001464979.1	-1.08064		XM_001464979.1	XP_001465016.1	ef-hand domain (C-terminal) containing protein	uc	REFSEQ-INVERTEBRATE	2e-51	78.3	XM_001464979.1	2229	Leishmania infantum JPCM5 conserved hypothetical protein partial mRNA	XP_001465016.1	742	conserved hypothetical protein	XP_001465016.1	XP_001465016.1	0	Phytomonas sp. isolate EM1	LRR_4	0.072	hypothetical protein Smp_137950.1	1e-20	Saccoglossus kowalevskii	LRR_RI	0.19	Leucine-rich repeat-containing protein 56	4e-17	Mus musculus	XP_001465016.1	NR	XM_001464979.1	5.53	7.98	6.755	2.75596	21.26	21.74	18.12	20.3733	4.34861	21.62	17.18
XM_001464993.2	LINJ_19_0690	XM_001464993.2	-0.687221	XM_001464993.2	-0.95672	XM_001464993.2	-1.20177		XM_001464993.2	XP_001465030.2	Unknown product	uk		NA	NA	XM_001464993.2	3300	Leishmania infantum JPCM5 putative kinesin partial mRNA	XP_001465030.2	1099	putative kinesin	XP_001465030.2	XP_001465030.2	0	Leishmania mexicana MHOM GT 2001 U1103	Kinesin	8e-111	kinesin-like protein Klp98A	8e-84	Crassostrea gigas	KISc	4e-108	Kinesin-like protein K39 (Fragment)	1e-75	Leishmania chagasi	XP_001465030.2	NR	XM_001464993.2	28.66	15.46	22.06	4.46336	39.4	44.84	44.83	43.0233	5.42705	44.2	54.03
XM_001464995.1	LINJ_19_0710	XM_001464995.1	-0.970779	XM_001464995.1	-0.931782	XM_001464995.1	-0.992799		XM_001464995.1	XP_001465032.1	ysine decarboxylase-like protein (Leishmania infantum JPCM5) XP_003859942.1 ysine decarboxylase-like protein (Leishmania donovani) CAM59775.1 ysine	met/aa	NR	0	100	XM_001464995.1	969	Leishmania infantum JPCM5 glycosomal malate dehydrogenase partial mRNA	XP_001465032.1	322	glycosomal malate dehydrogenase	XP_001465032.1	XP_001465032.1	0	Strigomonas culicis	Ldh_1_N	3e-36	malate dehydrogenase, mitochondrial isoform X1	1e-92	Drosophila erecta	rADc	0.25	Malate dehydrogenase	2e-90	Proteus mirabilis (strain HI4320)	XP_001465032.1	NR	XM_001464995.1	89.61	131.18	110.395	6.78653	240.33	224.72	282.83	249.293	7.9617	243.9	273.63
XM_001465007.2	LINJ_19_0820	XM_001465007.2	-2.29692	XM_001465007.2	-3.15443	XM_001465007.2	-1.87057		XM_001465007.2	XP_001465044.2	Unknown product	uk		NA	NA	XM_001465007.2	378	Leishmania infantum JPCM5 putative ATG8/AUT7/APG8/PAZ2 (ATG8B.1), partial mRNA	XP_001465044.2	125	putative ATG8/AUT7/APG8/PAZ2	XP_001465044.2	XP_001465044.2	3e-84	Leishmania major strain Friedlin	Atg8	1e-12	putative gaba(A) receptor-associated protein	7e-14	Lingula anatina	PB1	0.09	Autophagy-related protein 8f	4e-15	Arabidopsis thaliana	XP_001465044.2	NR	XM_001465007.2	3.99	145.36	74.675	6.22255	274.82	564.23	437.5	425.517	8.73307	827.32	735.96
XM_001465008.2	LINJ_19_0850	XM_001465008.2	-2.29656	XM_001465008.2	-2.98762	XM_001465008.2	-1.89157		XM_001465008.2	XP_001465045.2	Autophagy-related protein 8f	pe	SWISSP	4e-15	95	XM_001465008.2	378	Leishmania infantum JPCM5 putative ATG8/AUT7/APG8/PAZ2 (ATG8B.2), partial mRNA	XP_001465045.2	125	putative ATG8/AUT7/APG8/PAZ2	XP_001465045.2	XP_001465045.2	1e-84	Leishmania major strain Friedlin	Atg8	1e-12	putative gaba(A) receptor-associated protein	6e-14	Acanthaster planci	PB1	0.09	Autophagy-related protein 8f	1e-14	Arabidopsis thaliana	XP_001465045.2	NR	XM_001465008.2	125.44	145.59	135.515	7.08231	622.5	919.18	816.35	786.01	9.6184	1637.62	1162.16
XM_001465009.1	LINJ_19_0860	XM_001465009.1	-1.99614	XM_001465009.1	-2.91816	XM_001465009.1	-1.89227		XM_001465009.1	XP_001465046.1	Unknown product	uk		NA	NA	XM_001465009.1	483	Leishmania infantum JPCM5 putative ATG8/AUT7/APG8/PAZ2 (ATG8B.3), partial mRNA	XP_001465046.1	160	putative ATG8/AUT7/APG8/PAZ2	XP_001465046.1	XP_001465046.1	4e-109	Leishmania major strain Friedlin	Atg8	4e-12	putative gaba(A) receptor-associated protein	3e-13	Orbicella faveolata	PB1	0.13	Autophagy-related protein 8f	9e-16	Arabidopsis thaliana	XP_001465046.1	NR	XM_001465009.1	249.13	0	124.565	6.96075	669.08	559.6	720.53	649.737	9.34371	880.41	1644.72
XM_001465013.1	LINJ_19_0870	XM_001465013.1	-2.27888	XM_001465013.1	-2.40031	XM_001465013.1	-1.61185		XM_001465013.1	XP_001465050.1	Unknown product	uk		NA	NA	XM_001465013.1	2022	Leishmania infantum JPCM5 putative folate/biopterin transporter partial mRNA	XP_001465050.1	673	putative folate/biopterin transporter	XP_001465050.1	XP_001465050.1	0	Leishmania infantum	BT1	4e-156	mucin-17 isoform X5	0.065	Bemisia tabaci	NurA	0.73	Probable folate-biopterin transporter 6	2e-15	Arabidopsis thaliana	XP_001465050.1	NR	XM_001465013.1	12.27	21.24	16.755	4.06652	80.7	97.03	100.47	92.7333	6.53502	106.71	95.79
XM_001465021.1	LINJ_19_0970	XM_001465021.1	-1.05135	XM_001465021.1	-1.10782	XM_001465021.1	-0.949977		XM_001465021.1	XP_001465058.1	katanin (Leishmania infantum JPCM5) CAM69274.1 katanin	uc	NR	0	100	XM_001465021.1	1812	Leishmania infantum JPCM5 4-coumarate:coa ligase-like protein partial mRNA	XP_001465058.1	603	4-coumarate:coa ligase-like protein	XP_001465058.1	XP_001465058.1	0	Leishmania donovani	AMP-binding	3e-74	4-coumarate--CoA ligase 1-like isoform X2	1e-93	Drosophila simulans	KRAB	0.12	Probable 4-coumarate--CoA ligase 3	4e-75	Oryza sativa subsp. japonica	XP_001465058.1	NR	XM_001465021.1	32.27	10.95	21.61	4.43363	43.36	60.06	71.76	58.3933	5.86773	61.73	63.88
XM_001465027.1	LINJ_19_1030	XM_001465027.1	0.557646	XM_001465027.1	0.726709	XM_001465027.1	0.838421		XM_001465027.1	XP_001465064.1	condensin complex subunit 1-like	uc	REFSEQ-INVERTEBRATE	5e-54	90.3	XM_001465027.1	3771	Leishmania infantum JPCM5 conserved hypothetical protein partial mRNA	XP_001465064.1	1256	conserved hypothetical protein	XP_001465064.1	XP_001465064.1	0	Leishmania guyanensis	GOLGA2L5	0.26		NA		Amelin	0.87	PDZ domain-containing protein 8	0.042	Homo sapiens	XP_001465064.1	NR	XM_001465027.1	31.94	32.24	32.09	5.00405	24.54	20.39	18.82	21.25	4.40939	22.51	16.62
XM_001465031.1	LINJ_19_1080	XM_001465031.1	-0.654001	XM_001465031.1	-0.809205	XM_001465031.1	-1.04135		XM_001465031.1	XP_001465068.1	mucin-5AC-like - probable fragment	s/	REFSEQ-INVERTEBRATE	5e-16	53.6	XM_001465031.1	3930	Leishmania infantum JPCM5 conserved hypothetical protein partial mRNA	XP_001465068.1	1309	conserved hypothetical protein	XP_001465068.1	XP_001465068.1	0	Leptomonas pyrrhocoris	DUF4407	0.006		NA		PP2C_SIG	0.038		NA		XP_001465068.1	NR	XM_001465031.1	13.77	19.42	16.595	4.05268	34.82	28.85	28.73	30.8	4.94486	33.29	36.13
XM_001465052.1	LINJ_19_1290	XM_001465052.1	-0.982349	XM_001465052.1	-1.8237	XM_001465052.1	-1.94702		XM_001465052.1	XP_001465089.1	mitochondrial exoribonuclease DSS-1 (Leishmania infantumJPCM5) CAM65056.1 mitochondrial exoribonuclease DSS-1 (Leishmania infantum	met/energy	NR	0	100	XM_001465052.1	2565	Leishmania infantum JPCM5 hypothetical protein, unknown function partial mRNA	XP_001465089.1	854	hypothetical protein, unknown function	XP_001465089.1	XP_001465089.1	0	Botryobasidium botryosum FD-172 SS1	Pkinase	6e-05	serine/threonine-protein kinase BRSK2	3e-05	Diuraphis noxia	S_TKc	9e-08	Serine/threonine-protein kinase BRSK1	4e-05	Mus musculus	XP_001465089.1	NR	XM_001465052.1	4.77	11.01	7.89	2.98003	18.33	26.24	12.5	19.0233	4.2497	33.26	35.47
XM_001465067.1	LINJ_19_1370	XM_001465067.1	-0.699292	XM_001465067.1	-1.22762	XM_001465067.1	-1.39887		XM_001465067.1	XP_001465104.1	Unknown product	uk		NA	NA	XM_001465067.1	2205	Leishmania infantum JPCM5 conserved hypothetical protein partial mRNA	XP_001465104.1	734	conserved hypothetical protein	XP_001465104.1	XP_001465104.1	0	Angomonas deanei	MBOAT	3e-11	protein-cysteine N-palmitoyltransferase HHAT-like	2e-09	Acanthaster planci	EGF_CA	5.5	Glycerol uptake protein 1	2e-35	Saccharomyces cerevisiae (strain ATCC 204508 / S288c)	XP_001465104.1	NR	XM_001465067.1	41.98	46.81	44.395	5.47233	85.18	90.15	67.2	80.8433	6.33706	119.19	120.41
XM_001465070.1	LINJ_19_1390	XM_001465070.1	-1.84014	XM_001465070.1	-1.79334	XM_001465070.1	-1.29449		XM_001465070.1	XP_001465107.1	Unknown product	uk		NA	NA	XM_001465070.1	267	Leishmania infantum JPCM5 hypothetical protein, unknown function partial mRNA	XP_001465107.1	88	hypothetical protein, unknown function	XP_001465107.1	XP_001465107.1	2e-56	Sporothrix brasiliensis 5110	Renin_r	0.057	uncharacterized protein LOC109034384	0.26	Bactrocera oleae	DALR_1	1.4	Transmembrane protein 17	0.17	Rattus norvegicus	XP_001465107.1	NR	XM_001465070.1	122.19	23.49	72.84	6.18666	300.88	351.98	480.05	377.637	8.56086	430.5	377.52
XM_001465076.1	LINJ_19_1460	XM_001465076.1	-0.699381	XM_001465076.1	-0.719956	XM_001465076.1	-0.632346		XM_001465076.1	XP_001465113.1	Unknown product	uk		NA	NA	XM_001465076.1	1065	Leishmania infantum JPCM5 cysteine peptidase A (CPA) (CPA), partial mRNA	XP_001465113.1	354	cysteine peptidase A (CPA)	XP_001465113.1	XP_001465113.1	0	Leishmania mexicana	Peptidase_C1	1e-97	cathepsin F-like	2e-70	Helobdella robusta	Pept_C1	1e-74	Cysteine proteinase 1	0	Leishmania pifanoi	XP_001465113.1	NR	XM_001465076.1	194.97	167.77	181.37	7.50279	336.52	316.07	348.55	333.713	8.38247	341.33	378.86
XM_001465096.1	LINJ_19_1660	XM_001465096.1	-1.73257	XM_001465096.1	-2.28918	XM_001465096.1	-2.58555		XM_001465096.1	XP_001465133.1	Autophagy-related protein 8f	pe	SWISSP	1e-14	95	XM_001465096.1	378	Leishmania infantum JPCM5 putative ATG8/AUT7/APG8/PAZ2 (ATG8), partial mRNA	XP_001465133.1	125	putative ATG8/AUT7/APG8/PAZ2	XP_001465133.1	XP_001465133.1	6e-88	Malassezia pachydermatis	Atg8	5e-49	expressed hypothetical protein	6e-39	Nematostella vectensis	Elp3	0.46	Autophagy-related protein 8	2e-42	Phytophthora infestans	XP_001465133.1	NR	XM_001465096.1	22.93	13.22	18.075	4.17592	101.64	94.58	130.13	108.783	6.76531	144.02	150.38
XM_001465099.1	LINJ_20_0030	XM_001465099.1	1.00857	XM_001465099.1	1.23302	XM_001465099.1	1.74463		XM_001465099.1	XP_001465136.1	cytochrome-b5 reductase (Leishmania infantum JPCM5) XP_003859530.1 cytochrome-b5 reductase	met/energy	NR	0	100	XM_001465099.1	840	Leishmania infantum JPCM5 putative histone-lysine N-methyltransferase (DOT1), partial mRNA	XP_001465136.1	279	putative histone-lysine N-methyltransferase	XP_001465136.1	XP_001465136.1	0	Trypanosoma grayi	DOT1	1e-13	histone-lysine N-methyltransferase, H3 lysine-79 specific, partial	2e-05	Bactrocera oleae	rADc	0.012	Histone-lysine N-methyltransferase, H3 lysine-79 specific	2e-07	Saccharomyces cerevisiae (strain ATCC 204508 / S288c)	XP_001465136.1	NR	XM_001465099.1	362	389.39	375.695	8.55342	233.16	191.72	134.94	186.607	7.54386	153.27	188.5
XM_001465109.2	LINJ_20_0160	XM_001465109.2	-0.729754	XM_001465109.2	-0.864788	XM_001465109.2	-1.24639		XM_001465109.2	XP_001465146.2	Unknown product	uk		NA	NA	XM_001465109.2	3798	Leishmania infantum JPCM5 conserved hypothetical protein partial mRNA	XP_001465146.2	1265	conserved hypothetical protein	XP_001465146.2	XP_001465146.2	0	Leptomonas seymouri	PARM	0.0008		NA		Amelogenin	0.35		NA		XP_001465146.2	NR	XM_001465109.2	19.02	14.63	16.825	4.07253	35.6	34.25	29.76	33.2033	5.05326	37.64	34.79
XM_001465134.2	LINJ_20_1220	XM_001465134.2	-8.24725	XM_001465134.2	-9.40368	XM_001465134.2	-8.41142		XM_001465134.2	XP_001465171.2	Unknown product	uk		NA	NA	XM_001465134.2	2466	Leishmania infantum JPCM5 putative calpain-like cysteine peptidase partial mRNA	XP_001465171.2	821	putative calpain-like cysteine peptidase	XP_001465171.2	XP_001465171.2	0	Leptomonas pyrrhocoris	Peptidase_C2	2e-62	calpain-A isoform X3	8e-41	Nasonia vitripennis	CysPc	2e-58	Calpain-B	4e-37	Drosophila melanogaster	XP_001465171.2	NR	XM_001465134.2	0	0	0	#NUM!	67.42	86.04	72.48	75.3133	6.23483	145.49	137.78
XM_001465159.1	LINJ_20_0630	XM_001465159.1	0.692467	XM_001465159.1	0.913785	XM_001465159.1	0.880911		XM_001465159.1	XP_001465196.1	Leishmanolysin	pm/protease	PFAM	0	100	XM_001465159.1	1803	Leishmania infantum JPCM5 putative CTP synthase partial mRNA	XP_001465196.1	600	putative CTP synthase	XP_001465196.1	XP_001465196.1	0	Strigomonas culicis	CTP_synth_N	3e-161	CTP synthase 1-like	5e-167	Crassostrea virginica	CHB_HEX	0.13	CTP synthase	1e-169	Dictyostelium discoideum	XP_001465196.1	NR	XM_001465159.1	102.34	86.03	94.185	6.55743	73.8	53.14	49.97	58.97	5.88191	52.08	51.87
XM_001465177.1	LINJ_20_0820	XM_001465177.1	-0.878436	XM_001465177.1	-0.907283	XM_001465177.1	-1.01435		XM_001465177.1	XP_001465214.1	Uncharacterized conserved protein	uc	PFAM	2e-80	100.7	XM_001465177.1	2217	Leishmania infantum JPCM5 putative N-ethylmaleimide-sensitive factor partial mRNA	XP_001465214.1	738	putative N-ethylmaleimide-sensitive factor	XP_001465214.1	XP_001465214.1	0	Strigomonas culicis	AAA	1e-37	vesicle-fusing ATPase-like, partial	2e-170	Drosophila persimilis	AAA	2e-15	Vesicle-fusing ATPase	0	Arabidopsis thaliana	XP_001465214.1	NR	XM_001465177.1	18.09	36.91	27.5	4.78136	60.85	60.12	51.02	57.33	5.84122	62.24	60.59
XM_001465202.1	LINJ_20_1080	XM_001465202.1	-0.831405	XM_001465202.1	-1.12885	XM_001465202.1	-0.991553		XM_001465202.1	XP_001465239.1	synaptonemal complex protein 1 - probable fragment	uc	PFAM	4e-11	54	XM_001465202.1	4032	Leishmania infantum JPCM5 hypothetical protein, unknown function partial mRNA	XP_001465239.1	1343	hypothetical protein, unknown function	XP_001465239.1	XP_001465239.1	0	Leishmania guyanensis	Herpes_BLLF1	0.005		NA		LRR_RI	1.4		NA		XP_001465239.1	NR	XM_001465202.1	7.45	5.16	6.305	2.6565	14.09	13.17	19.52	15.5933	3.96286	14.61	18.11
XM_001465218.1	LINJ_20_1250	XM_001465218.1	-0.828414	XM_001465218.1	-0.867728	XM_001465218.1	-0.890813		XM_001465218.1	XP_001465255.1	Coatomer subunit beta	uc	SWISSP	0	100.5	XM_001465218.1	3000	Leishmania infantum JPCM5 putative calpain-like cysteine peptidase partial mRNA	XP_001465255.1	999	putative calpain-like cysteine peptidase	XP_001465255.1	XP_001465255.1	0	Trypanosoma grayi	Peptidase_C2	2e-28		NA		CysPc	5e-37	Calpain-B	3e-16	Drosophila melanogaster	XP_001465255.1	NR	XM_001465218.1	15.19	22.19	18.69	4.22419	31.72	46.54	35.36	37.8733	5.24311	44.98	39.31
XM_001465220.1	LINJ_20_1270	XM_001465220.1	-2.0793	XM_001465220.1	-1.77724	XM_001465220.1	-1.49043		XM_001465220.1	XP_001465257.1	Thioredoxin	detox/ox	PFAM	1e-35	103.8	XM_001465220.1	402	Leishmania infantum JPCM5 conserved hypothetical protein partial mRNA	XP_001465257.1	133	conserved hypothetical protein	XP_001465257.1	XP_001465257.1	6e-94	Trypanosoma grayi	DUF1935	8e-40		NA		Aamy	1.5	V-set and immunoglobulin domain-containing protein 2	0.21	Mus musculus	XP_001465257.1	NR	XM_001465220.1	20.95	24.17	22.56	4.4957	130.01	139.9	155.48	141.797	7.14768	118.75	100.76
XM_001465233.1	LINJ_20_1410	XM_001465233.1	1.25899	XM_001465233.1	0.570565	XM_001465233.1	1.03162		XM_001465233.1	XP_001465270.1	Unknown product	uk		NA	NA	XM_001465233.1	1767	Leishmania infantum JPCM5 putative pumillio protein 9 (PUF9A), partial mRNA	XP_001465270.1	588	putative pumillio protein 9	XP_001465270.1	XP_001465270.1	0	Leishmania guyanensis	PUF	0.012		NA		Pumilio	2e-05	Maternal protein pumilio	6e-20	Drosophila melanogaster	XP_001465270.1	NR	XM_001465233.1	64.64	39.4	52.02	5.70099	28	16.52	18.06	20.86	4.38267	29.98	38.56
XM_001465237.1	LINJ_20_1450	XM_001465237.1	-0.54203	XM_001465237.1	-0.615303	XM_001465237.1	-0.544079		XM_001465237.1	XP_001465274.1	Unknown product	uk		NA	NA	XM_001465237.1	1533	Leishmania infantum JPCM5 putative axoneme central apparatus protein partial mRNA	XP_001465274.1	510	putative axoneme central apparatus protein	XP_001465274.1	XP_001465274.1	0	Trypanosoma theileri	Arm	2e-05		NA		ARM	1e-06	Sperm-associated antigen 6	0	Mus musculus	XP_001465274.1	NR	XM_001465237.1	78.54	33.38	55.96	5.80632	90.39	98.24	110.07	99.5667	6.63759	108.28	112.41
XM_001465243.1	LINJ_20_1510	XM_001465243.1	-0.893021	XM_001465243.1	-1.39883	XM_001465243.1	-1.39773		XM_001465243.1	XP_001465280.1	Unknown product	uk		NA	NA	XM_001465243.1	729	Leishmania infantum JPCM5 hypothetical protein, unknown function partial mRNA	XP_001465280.1	242	hypothetical protein, unknown function	XP_001465280.1	XP_001465280.1	2e-178	Strigomonas culicis	PUMA	0.004		NA		STI	0.48	B3 domain-containing protein At2g35310	0.12	Arabidopsis thaliana	XP_001465280.1	NR	XM_001465243.1	24.07	44.42	34.245	5.09782	73.96	100.21	71.44	81.87	6.35526	107.65	126.27
XM_001465286.1	LINJ_21_0180	XM_001465286.1	0.973392	XM_001465286.1	0.970481	XM_001465286.1	1.32476		XM_001465286.1	XP_001465323.1	hypothetical protein	uc	NR	0	100	XM_001465286.1	2430	Leishmania infantum JPCM5 DNA topoisomerase 1A partial mRNA	XP_001465323.1	809	DNA topoisomerase 1A	XP_001465323.1	XP_001465323.1	0	Phytomonas sp. isolate Hart1	Topoisom_bac	3e-75		NA		TOP1Ac	1e-52	DNA topoisomerase 1	4e-48	Aquifex aeolicus (strain VF5)	XP_001465323.1	NR	XM_001465286.1	68.2	67.01	67.605	6.07906	34.33	38.2	29.77	34.1	5.0917	37.14	34.23
XM_001465315.1	LINJ_21_0470	XM_001465315.1	-0.938794	XM_001465315.1	-0.767345	XM_001465315.1	-0.53823		XM_001465315.1	XP_001465352.1	Unknown product	uk		NA	NA	XM_001465315.1	3744	Leishmania infantum JPCM5 putative PIWI-like protein 1 partial mRNA	XP_001465352.1	1247	putative PIWI-like protein 1	XP_001465352.1	XP_001465352.1	0	Trypanosoma cruzi	Piwi	0.51		NA		Piwi	4e-43	Putative glutamate--cysteine ligase 2	7.2	Roseiflexus castenholzii (strain DSM 13941 / HLO8)	XP_001465352.1	NR	XM_001465315.1	16.89	18.56	17.725	4.14771	34.23	44.24	37.93	38.8	5.27798	35.49	33.06
XM_001465345.1	LINJ_21_0770	XM_001465345.1	0.766193	XM_001465345.1	0.889464	XM_001465345.1	1.37362		XM_001465345.1	XP_001465382.1	pteridine transporter (Leishmania infantum JPCM5) CAM66156.1 pteridine transporter (Leishmania infantum JPCM5) SOX63076.1	tr	NR	0	100	XM_001465345.1	1980	Leishmania infantum JPCM5 ATP-binding cassette protein subfamily E, member 1 (putative ABCE1), partial mRNA	XP_001465382.1	659	ATP-binding cassette protein subfamily E, member 1	XP_001465382.1	XP_001465382.1	0	Strigomonas culicis	ABC_tran	2e-20	ATP-binding cassette sub-family E member 1	0	Harpegnathos saltator	AAA	1e-09	ABC transporter E family member 2	0	Arabidopsis thaliana	XP_001465382.1	NR	XM_001465345.1	163.19	148.41	155.8	7.28355	109.42	96.77	72.6	92.93	6.53807	99.51	74.91
XM_001465348.1	LINJ_21_0800	XM_001465348.1	0.76118	XM_001465348.1	1.1758	XM_001465348.1	1.3763		XM_001465348.1	XP_001465385.1	Ring finger	prot	SMART	4e-05	102	XM_001465348.1	318	Leishmania infantum JPCM5 putative 60S Ribosomal protein L36 partial mRNA	XP_001465385.1	105	putative 60S Ribosomal protein L36	XP_001465385.1	XP_001465385.1	4e-70	Leptomonas pyrrhocoris	Ribosomal_L36e	2e-33	predicted protein	3e-19	Aplysia californica	DALR_1	0.42	60S ribosomal protein L36-1	1e-23	Arabidopsis thaliana	XP_001465385.1	NR	XM_001465348.1	3137.42	2666.47	2901.95	11.5028	1765.38	1822.03	1756.16	1781.19	10.7986	1379.69	1412.38
XM_001465350.1	LINJ_21_0820	XM_001465350.1	0.85359	XM_001465350.1	1.21634	XM_001465350.1	1.76779		XM_001465350.1	XP_001465387.1	Unknown product	uk		NA	NA	XM_001465350.1	321	Leishmania infantum JPCM5 putative ATPase subunit 9 partial mRNA	XP_001465387.1	106	putative ATPase subunit 9	XP_001465387.1	XP_001465387.1	3e-66	Angomonas deanei	ATP-synt_C	0.0007	ATP synthase lipid-binding protein, mitochondrial	9e-22	Harpegnathos saltator	MCM	0.89	ATP synthase F(0) complex subunit C1, mitochondrial	1e-22	Mus musculus	XP_001465387.1	NR	XM_001465350.1	1269.4	1612.63	1441.02	10.4929	666.59	928.81	812.07	802.49	9.64834	639.55	656.04
XM_001465395.1	LINJ_21_1680	XM_001465395.1	-0.792914	XM_001465395.1	-0.904708	XM_001465395.1	-1.02178		XM_001465395.1	XP_001465432.1	Unknown product	uk		NA	NA	XM_001465395.1	666	Leishmania infantum JPCM5 conserved hypothetical protein partial mRNA	XP_001465432.1	221	conserved hypothetical protein	XP_001465432.1	XP_001465432.1	9e-163	Phytomonas sp. isolate Hart1	Cyt-b5	0.001	predicted protein	2e-64	Mizuhopecten yessoensis	DZF	0.1	Cytochrome b5 domain-containing protein 1	1e-64	Xenopus laevis	XP_001465432.1	NR	XM_001465395.1	53.73	61.98	57.855	5.85437	114.31	120.3	159.49	131.367	7.03746	144.86	152.23
XM_001465399.1	LINJ_21_1720	XM_001465399.1	1.08091	XM_001465399.1	0.66963	XM_001465399.1	1.10007		XM_001465399.1	XP_001465436.1	aminopeptidase-like protein (Leishmania infantum JPCM5) CBZ08781.1 aminopeptidase-like protein (Leishmania infantum JPCM5) SOX66093.1	met/aa	NR	0	100	XM_001465399.1	2655	Leishmania infantum JPCM5 conserved hypothetical protein partial mRNA	XP_001465436.1	884	conserved hypothetical protein	XP_001465436.1	XP_001465436.1	0	Leptomonas pyrrhocoris	VCX_VCY	0.002		NA		Amelogenin	0.11		NA		XP_001465436.1	NR	XM_001465399.1	222.07	171.2	196.635	7.61938	103.36	101.69	83.38	96.1433	6.58711	111.75	150.72
XM_001465407.1	LINJ_21_1900	XM_001465407.1	0.800772	XM_001465407.1	0.973142	XM_001465407.1	1.16483		XM_001465407.1	XP_001465444.1	Unknown product	uk		NA	NA	XM_001465407.1	1026	Leishmania infantum JPCM5 conserved hypothetical protein partial mRNA	XP_001465444.1	341	conserved hypothetical protein	XP_001465444.1	XP_001465444.1	0	Leptomonas seymouri	peroxidase	0.0004	putative ascorbate peroxidase	5e-07	Lingula anatina	DnaG_DnaB_bind	0.16	Putative heme-binding peroxidase	4e-12	Candida albicans (strain SC5314 / ATCC MYA-2876)	XP_001465444.1	NR	XM_001465407.1	116.23	134.06	125.145	6.96746	78.23	72.29	56.37	68.9633	6.10776	76.16	59.85
XM_001465411.1	LINJ_21_1830	XM_001465411.1	0.646552	XM_001465411.1	0.757791	XM_001465411.1	1.20129		XM_001465411.1	XP_001465448.1	carrier protein (Leishmania infantum JPCM5) CAM66122.2 carrier protein (Leishmania infantum JPCM5) SOX63201.1	tr	NR	0	100	XM_001465411.1	1188	Leishmania infantum JPCM5 conserved hypothetical protein partial mRNA	XP_001465448.1	395	conserved hypothetical protein	XP_001465448.1	XP_001465448.1	0	Trypanosoma theileri	DUF3410	1.3	lipase ZK262.3-like	7	Acropora digitifera	TOP1Ac	1.4	Tubulin monoglycylase TTLL3	0.51	Homo sapiens	XP_001465448.1	NR	XM_001465411.1	344.87	303.07	323.97	8.33972	234.54	207.5	205.5	215.847	7.75386	199.57	210.61
XM_001465425.1	LINJ_21_2020	XM_001465425.1	0.665619	XM_001465425.1	0.785855	XM_001465425.1	1.21377		XM_001465425.1	XP_001465462.1	Unknown product	uk		NA	NA	XM_001465425.1	894	Leishmania infantum JPCM5 putative mitochondrial structure specific endonuclease I (SSE-1) partial mRNA	XP_001465462.1	297	putative mitochondrial structure specific endonuclease I (SSE-1)	XP_001465462.1	XP_001465462.1	0	Trypanosoma cruzi cruzi	5_3_exonuc	6e-25	DNA polymerase I-like, partial	2e-21	Drosophila bipectinata	53EXOc	2e-42	DNA polymerase I	2e-20	Rhizobium leguminosarum	XP_001465462.1	NR	XM_001465425.1	105.9	143.96	124.93	6.96498	98.34	75.77	42.93	72.3467	6.17685	64.89	68.79
XM_001465429.1	LINJ_21_2060	XM_001465429.1	0.632333	XM_001465429.1	0.763331	XM_001465429.1	0.866624		XM_001465429.1	XP_001465466.1	Unknown product	uk		NA	NA	XM_001465429.1	756	Leishmania infantum JPCM5 conserved hypothetical protein partial mRNA	XP_001465466.1	251	conserved hypothetical protein	XP_001465466.1	XP_001465466.1	0	Angomonas deanei	MCU	9e-34	calcium uniporter protein, mitochondrial-like	4e-11	Drosophila kikkawai	IGc1	0.28	Calcium uniporter protein, mitochondrial	2e-09	Homo sapiens	XP_001465466.1	NR	XM_001465429.1	211.97	175.39	193.68	7.59753	122.54	130.32	116.67	123.177	6.94459	118.58	111.21
XM_001465431.1	LINJ_21_2080	XM_001465431.1	0.84351	XM_001465431.1	0.97447	XM_001465431.1	1.52361		XM_001465431.1	XP_001465468.1	Unknown product	uk		NA	NA	XM_001465431.1	474	Leishmania infantum JPCM5 putative cytochrome c oxidase subunit VI (COX6), partial mRNA	XP_001465468.1	157	putative cytochrome c oxidase subunit VI	XP_001465468.1	XP_001465468.1	1e-114	Strigomonas culicis	DUF3314	0.16	cytochrome c oxidase subunit 6B1-like	0.001	Eufriesea mexicana	ITAM	3.2	Cytochrome c oxidase subunit 6b-2	0.002	Arabidopsis thaliana	XP_001465468.1	NR	XM_001465431.1	1139.93	1410.81	1275.37	10.3167	826.09	696.16	668.31	730.187	9.51212	644.93	715.93
XM_001465432.1	LINJ_21_2090	XM_001465432.1	0.794155	XM_001465432.1	1.27773	XM_001465432.1	1.73816		XM_001465432.1	XP_001465469.1	Domain of unknown function	uc	PFAM	8e-40	108.1	XM_001465432.1	402	Leishmania infantum JPCM5 60S ribosomal protein L32 (RPL32), partial mRNA	XP_001465469.1	133	60S ribosomal protein L32	XP_001465469.1	XP_001465469.1	7e-93	Leishmania major strain Friedlin	Ribosomal_L32e	2e-49	60S ribosomal protein L32	3e-44	Zootermopsis nevadensis	Agro_virD5	0.36	60S ribosomal protein L32	3e-43	Drosophila acanthoptera	XP_001465469.1	NR	XM_001465432.1	4106.47	4506.95	4306.71	12.0724	2439.15	2654.07	2624.81	2572.68	11.3291	1935.24	1881.47
XM_001465437.1	LINJ_21_2140	XM_001465437.1	0.854327	XM_001465437.1	1.00438	XM_001465437.1	1.46014		XM_001465437.1	XP_001465474.1	Unknown product	uk		NA	NA	XM_001465437.1	912	Leishmania infantum JPCM5 putative ATP synthase F1 subunit gamma protein partial mRNA	XP_001465474.1	303	putative ATP synthase F1 subunit gamma protein	XP_001465474.1	XP_001465474.1	0	Angomonas deanei	ATP-synt	3e-43	ATP synthase subunit gamma, mitochondrial-like	2e-18	Lingula anatina	Ftsk_gamma	0.21	ATP synthase subunit gamma, mitochondrial	6e-18	Ipomoea batatas	XP_001465474.1	NR	XM_001465437.1	332.62	383.65	358.135	8.48436	187.83	206.14	216.18	203.383	7.66806	199.27	182.91
XM_001465438.1	LINJ_35_2000	XM_001465438.1	0.797211	XM_001465438.1	1.11329	XM_001465438.1	1.40387		XM_001465438.1	XP_001469018.1	Unknown product	uk		NA	NA	XM_001465438.1	750	Leishmania infantum JPCM5 putative 40S ribosomal protein S6 (RPS6), partial mRNA	XP_001469018.1	249	putative 40S ribosomal protein S6	XP_001469018.1	XP_001465475.1	3e-177	Trypanosoma grayi	Ribosomal_S6e	1e-51		NA		HDAC_interact	1.8	40S ribosomal protein S6	8e-179	Leishmania major	XP_001469018.1	NR	XM_001465438.1	1573.77	1536.27	1555.02	10.6027	855.76	1015.39	939.39	936.847	9.87167	685.59	808.11
XM_001465442.1	LINJ_36_2020	XM_001465442.1	0.800676	XM_001465442.1	1.16048	XM_001465442.1	1.45596		XM_001465442.1	XP_001469783.1	Unknown product	uk		NA	NA	XM_001465442.1	279	Leishmania infantum JPCM5 putative 60S ribosomal protein L37a partial mRNA	XP_001469783.1	92	60S ribosomal protein L37a	XP_001469783.1	XP_001567858.1	4e-61	Trypanosoma cruzi cruzi	Ribosomal_L37ae	7e-39	60S ribosomal protein L37a	6e-36	Limulus polyphemus	zf-C4_ClpX	0.091	60S ribosomal protein L37a	1e-39	Pseudotsuga menziesii	XP_001469783.1	NR	XM_001465442.1	2212.1	2779.48	2495.79	11.2853	1464.72	1425.05	1553.4	1481.06	10.5324	1092.99	1312.91
XM_001465467.1	LINJ_21_0090	XM_001465467.1	0.880376	XM_001465467.1	0.726256	XM_001465467.1	0.71023		XM_001465467.1	XP_001465504.1	hypotheticalprotein-conserved	uc	NR	0	86.6	XM_001465467.1	1482	Leishmania infantum JPCM5 conserved hypothetical protein partial mRNA	XP_001465504.1	493	conserved hypothetical protein	XP_001465504.1	XP_001465504.1	0	Strigomonas culicis	Spc7_N	0.65	GM16785	4.9	Copidosoma floridanum	EB_dh	0.77	DNA ligase	3	Burkholderia cenocepacia (strain ATCC BAA-245 / DSM 16553 / LMG 16656 / NCTC 13227 / J2315 / CF5610)	XP_001465504.1	NR	XM_001465467.1	64.34	143.47	103.905	6.69912	59.56	53.91	52.42	55.2967	5.78912	72.93	55.13
XM_001465473.1	LINJ_25_2560	XM_001465473.1	1.02431	XM_001465473.1	1.26856	XM_001465473.1	1.8556		XM_001465473.1	XP_003392606.1	histone H4 (Leishmania infantum JPCM5) XP_001465510.1 histone H4 (Leishmania infantum JPCM5) XP_001467645.1 histone H4 (Leishmania infantum JPCM5)	nr	NR	8e-64	100	XM_001465473.1	303	Leishmania infantum JPCM5 histone H4 partial mRNA	XP_003392606.1	100	histone H4	XP_003392606.1	XP_001464339.1	8e-64	Leishmania infantum	CENP-T_C	0.0001	GM13181	5e-34	Priapulus caudatus	H4	2e-31	Histone H4	3e-33	Chlamydomonas reinhardtii	XP_003392606.1	NR	XM_001465473.1	2791.3	2582.87	2687.09	11.3918	1454.94	1441.07	1184.87	1360.29	10.4097	1229.79	1116.76
XM_001465506.1	LINJ_22_0120	XM_001465506.1	-1.39906	XM_001465506.1	-1.93095	XM_001465506.1	-2.39988		XM_001465506.1	XP_001465543.1	Unknown product	uk		NA	NA	XM_001465506.1	777	Leishmania infantum JPCM5 putative phosphoinositide phosphatase partial mRNA	XP_001465543.1	258	putative phosphoinositide phosphatase	XP_001465543.1	XP_001465543.1	0	Comamonadaceae bacterium NML79-0751	Y_phosphatase3	5e-62	uncharacterized protein LOC105737056, partial	5e-22	Lottia gigantea	PTPc_motif	0.004	Putative tyrosine-protein phosphatase H16_A0669	2e-12	Cupriavidus necator (strain ATCC 17699 / H16 / DSM 428 / Stanier 337)	XP_001465543.1	NR	XM_001465506.1	53.52	51.44	52.48	5.7137	142.32	187.44	163.53	164.43	7.36133	211.78	302.61
XM_001465525.1	LINJ_22_0340	XM_001465525.1	0.543599	XM_001465525.1	0.885493	XM_001465525.1	1.26997		XM_001465525.1	XP_001465565.1	40S ribosomal protein S15 (Leishmania infantum JPCM5) XP_001465565.1 40S ribosomal protein S15 (Leishmania infantum JPCM5) 6AZ1_W	ps	NR	9e-107	100	XM_001465525.1	459	Leishmania infantum JPCM5 putative 40S ribosomal protein S15 partial mRNA	XP_001465565.1	152	putative 40S ribosomal protein S15	XP_001465565.1	XP_001465562.1	9e-107	Trypanosoma brucei gambiense DAL972	Ribosomal_S19	3e-33	40S ribosomal protein S15-like	3e-63	Dufourea novaeangliae	SAM_PNT	0.16	40S ribosomal protein S15	2e-68	Podospora anserina	XP_001465565.1	NR	XM_001465525.1	2755.76	2707.31	2731.53	11.4155	1867.44	2001.02	1954.31	1940.92	10.9225	1615.28	1638.87
XM_001465528.1	LINJ_22_0340	XM_001465528.1	0.543599	XM_001465528.1	0.885493	XM_001465528.1	1.26997		XM_001465528.1	XP_001465565.1	Unknown product	uk		NA	NA	XM_001465528.1	459	Leishmania infantum JPCM5 putative 40S ribosomal protein S15 partial mRNA	XP_001465565.1	152	putative 40S ribosomal protein S15	XP_001465565.1	XP_001465562.1	9e-107	Trypanosoma brucei gambiense DAL972	Ribosomal_S19	3e-33	40S ribosomal protein S15-like	3e-63	Dufourea novaeangliae	SAM_PNT	0.16	40S ribosomal protein S15	2e-68	Podospora anserina	XP_001465565.1	NR	XM_001465528.1	2755.76	2707.31	2731.53	11.4155	1867.44	2001.02	1954.31	1940.92	10.9225	1615.28	1638.87
XM_001465579.1	LINJ_22_0850	XM_001465579.1	-0.56767	XM_001465579.1	-0.933977	XM_001465579.1	-1.17048		XM_001465579.1	XP_001465616.1	Unknown product	uk		NA	NA	XM_001465579.1	3981	Leishmania infantum JPCM5 conserved hypothetical protein partial mRNA	XP_001465616.1	1326	conserved hypothetical protein	XP_001465616.1	XP_001465616.1	0	Phytomonas sp. isolate Hart1	Kelch_5	1e-06	rab9 effector protein with kelch motifs-like	2e-10	Amphimedon queenslandica	BTB	0.0002	Ras guanine nucleotide exchange factor F	8e-11	Dictyostelium discoideum	XP_001465616.1	NR	XM_001465579.1	26.43	21.77	24.1	4.59096	36.14	46.56	42.19	41.63	5.37955	53.43	60.61
XM_001465592.1	LINJ_22_0990	XM_001465592.1	-0.944003	XM_001465592.1	-1.13234	XM_001465592.1	-1.17482		XM_001465592.1	XP_001465629.1	protein kinase (Leishmania infantum JPCM5) CAM70112.1 protein kinase (Leishmania infantum JPCM5) SOX67505.1 proteinkinase-	st	NR	0	100	XM_001465592.1	2970	Leishmania infantum JPCM5 conserved hypothetical protein partial mRNA	XP_001465629.1	989	conserved hypothetical protein	XP_001465629.1	XP_001465629.1	0	Leptomonas seymouri	Pkinase	2e-26	MAP/microtubule affinity-regulating kinase 3-like isoform X2	8e-18	Saccoglossus kowalevskii	S_TKc	1e-32	Serine/threonine-protein kinase HSL1	2e-21	Candida albicans (strain SC5314 / ATCC MYA-2876)	XP_001465629.1	NR	XM_001465592.1	10.23	15.34	12.785	3.67638	29.63	30.15	29.48	29.7533	4.89498	39.19	29.53
XM_001465593.1	LINJ_22_1000	XM_001465593.1	0.653398	XM_001465593.1	0.638992	XM_001465593.1	0.924883		XM_001465593.1	XP_001465630.1	L-gulonolactone oxidase	uc	SWISSP	3e-65	108.6	XM_001465593.1	1488	Leishmania infantum JPCM5 hypothetical protein, unknown function partial mRNA	XP_001465630.1	495	hypothetical protein, unknown function	XP_001465630.1	XP_001465630.1	0	Trypanosoma brucei gambiense DAL972	Atrophin-1	0.0001		NA		HSA	1.9		NA		XP_001465630.1	NR	XM_001465593.1	70.46	64.03	67.245	6.07136	45.42	38.58	37.28	40.4267	5.33724	54.94	38.46
XM_001465602.1	LINJ_22_1150	XM_001465602.1	0.542007	XM_001465602.1	0.586285	XM_001465602.1	0.64641		XM_001465602.1	XP_001465639.1	Unknown product	uk		NA	NA	XM_001465602.1	1776	Leishmania infantum JPCM5 hypothetical protein, unknown function partial mRNA	XP_001465639.1	591	hypothetical protein, unknown function	XP_001465639.1	SOX65300.1	0	Angomonas deanei	Spc7	0.0001		NA		Spc7	3e-05	Flagellar attachment zone protein 1	1e-09	Trypanosoma brucei gambiense (strain MHOM/CI/86/DAL972)	XP_001465639.1	NR	XM_001465602.1	92.05	114.66	103.355	6.69146	60.18	74.57	75.37	70.04	6.13011	78.86	66.41
XM_001465615.1	LINJ_22_1410	XM_001465615.1	0.718049	XM_001465615.1	1.17833	XM_001465615.1	1.6201		XM_001465615.1	XP_001465656.1	syntaxin (Leishmania infantum JPCM5) XP_003860525.1 syntaxin	uc	NR	3e-165	100	XM_001465615.1	702	Leishmania infantum JPCM5 putative 40S ribosomal protein L14 partial mRNA	XP_001465656.1	233	putative 40S ribosomal protein L14	XP_001465656.1	XP_001465652.1	1e-168	Phytomonas sp. isolate Hart1	Ribosomal_L14e	2e-22	60S ribosomal protein L14	6e-15	Copidosoma floridanum	KOW	0.0003	Probable 60S ribosomal protein L14	3e-124	Leishmania donovani	XP_001465656.1	NR	XM_001465615.1	2388.24	2469.9	2429.07	11.2462	1490.26	1526.88	1572.57	1529.9	10.5792	1124.51	1302.76
XM_001465619.1	LINJ_22_1410	XM_001465619.1	0.718049	XM_001465619.1	1.17833	XM_001465619.1	1.6201		XM_001465619.1	XP_001465656.1	40S ribosomal protein L14 (Leishmania infantum JPCM5) XP_001465656.1 40S ribosomal protein L14 (Leishmania infantum JPCM5)	ps	NR	1e-168	100	XM_001465619.1	702	Leishmania infantum JPCM5 putative 40S ribosomal protein L14 partial mRNA	XP_001465656.1	233	putative 40S ribosomal protein L14	XP_001465656.1	XP_001465652.1	1e-168	Phytomonas sp. isolate Hart1	Ribosomal_L14e	2e-22	60S ribosomal protein L14	6e-15	Copidosoma floridanum	KOW	0.0003	Probable 60S ribosomal protein L14	3e-124	Leishmania donovani	XP_001465656.1	NR	XM_001465619.1	2388.24	2469.9	2429.07	11.2462	1490.26	1526.88	1572.57	1529.9	10.5792	1124.51	1302.76
XM_001465652.1	LINJ_23_0120	XM_001465652.1	-0.909681	XM_001465652.1	-1.19315	XM_001465652.1	-0.866296		XM_001465652.1	XP_001465689.1	Inactive deoxyhypusine synthase	uc	SWISSP	0	100	XM_001465652.1	1140	Leishmania infantum JPCM5 GDP-mannose pyrophosphorylase (GDPMP), partial mRNA	XP_001465689.1	379	GDP-mannose pyrophosphorylase	XP_001465689.1	XP_001465689.1	0	Leptomonas seymouri	NTP_transferase	5e-65	mannose-1-phosphate guanyltransferase beta-like	7e-135	Biomphalaria glabrata	SRP54	0.06	Mannose-1-phosphate guanyltransferase beta	8e-144	Dictyostelium discoideum	XP_001465689.1	NR	XM_001465652.1	68.79	52.9	60.845	5.92707	142.29	133.98	125.12	133.797	7.0639	159.82	164.92
XM_001465684.1	LINJ_23_0450	XM_001465684.1	-0.783758	XM_001465684.1	-0.86867	XM_001465684.1	-1.21047		XM_001465684.1	XP_001465721.1	Unknown product	uk		NA	NA	XM_001465684.1	4320	Leishmania infantum JPCM5 hypothetical protein, unknown function partial mRNA	XP_001465721.1	1439	hypothetical protein, unknown function	XP_001465721.1	XP_001465721.1	0	Leptomonas pyrrhocoris	Meiotic_rec114	0.01		NA		HMG17	0.31		NA		XP_001465721.1	NR	XM_001465684.1	20.82	20.81	20.815	4.37955	50.45	35.99	39.39	41.9433	5.39037	44.87	47.58
XM_001465705.1	LINJ_23_0670	XM_001465705.1	-0.515657	XM_001465705.1	-0.682294	XM_001465705.1	-1.05692		XM_001465705.1	XP_001465742.1	hypothetical protein	uc	NR	0	100	XM_001465705.1	10032	Leishmania infantum JPCM5 hypothetical protein partial mRNA	XP_001465742.1	3343	hypothetical protein LINJ_23_0670	XP_001465742.1	XP_001465742.1	0	Leptomonas seymouri	Kelch_3	8e-05		NA		Kelch	0.65		NA		XP_001465742.1	NR	XM_001465705.1	9.7	7.8	8.75	3.12928	11.99	17.9	13.09	14.3267	3.84063	19.09	14.55
XM_001465708.1	LINJ_23_0700	XM_001465708.1	0.574641	XM_001465708.1	1.15344	XM_001465708.1	2.07145		XM_001465708.1	XP_001465745.1	ras-related protein rab-5 (Leishmania infantum JPCM5) XP_003860127.1 ras-related protein rab-5	st	NR	3e-173	100	XM_001465708.1	711	Leishmania infantum JPCM5 hypothetical protein partial mRNA	XP_001465745.1	236	hypothetical protein LINJ_23_0700	XP_001465745.1	XP_001465745.1	4e-168	Strigomonas culicis	PAP2	0.002	dolichyldiphosphatase 1-like	0.002	Copidosoma floridanum	acidPPc	0.043	Lipid phosphate phosphatase epsilon 2, chloroplastic	8e-11	Arabidopsis thaliana	XP_001465745.1	NR	XM_001465708.1	456.43	452.07	454.25	8.82734	316.64	331.29	272.87	306.933	8.26178	224.95	194.35
XM_001465730.1	LINJ_23_0920	XM_001465730.1	-0.759415	XM_001465730.1	-1.01458	XM_001465730.1	-1.19713		XM_001465730.1	XP_001465767.1	Unknown product	uk		NA	NA	XM_001465730.1	2892	Leishmania infantum JPCM5 conserved hypothetical protein partial mRNA	XP_001465767.1	963	conserved hypothetical protein	XP_001465767.1	XP_001465767.1	0	Leptomonas pyrrhocoris	DUF1738	0.0007	death-associated protein kinase 1-like	1.4	Cephus cinctus	DISIN	0.08	Tafazzin homolog	1.3	Drosophila melanogaster	XP_001465767.1	NR	XM_001465730.1	23.15	15.78	19.465	4.28281	33.57	47.53	35.82	38.9733	5.28442	44.8	51.89
XM_001465731.1	LINJ_23_0930	XM_001465731.1	0.726603	XM_001465731.1	1.27036	XM_001465731.1	1.81563		XM_001465731.1	XP_001465768.1	hypothetical protein	uc	NR	0	100	XM_001465731.1	1047	Leishmania infantum JPCM5 putative mitochondrial RNA binding protein (RBP38), partial mRNA	XP_001465768.1	348	putative mitochondrial RNA binding protein	XP_001465768.1	XP_001465768.1	0	Leptomonas seymouri	RE_BstXI	1.9	carbonic anhydrase 7-like	2.7	Zootermopsis nevadensis	Glyco_32	0.092	ER membrane protein complex subunit 10	1.3	Mus musculus	XP_001465768.1	NR	XM_001465731.1	72.57	116.46	94.515	6.56247	59.67	44.62	55.09	53.1267	5.73136	43.5	33.11
XM_001465739.1	LINJ_23_1010	XM_001465739.1	0.783306	XM_001465739.1	0.733724	XM_001465739.1	0.978979		XM_001465739.1	XP_001465776.1	Unknown product	uk		NA	NA	XM_001465739.1	1260	Leishmania infantum JPCM5 hypothetical protein partial mRNA	XP_001465776.1	419	hypothetical protein LINJ_23_1010	XP_001465776.1	XP_001465776.1	0	Trypanosoma theileri	CBP_BcsO	0.46	calcineurin-binding protein cabin-1-like	0.1	Apis mellifera	Knot1	0.88	Uncharacterized protein C10orf88 homolog	1.3	Rattus norvegicus	XP_001465776.1	NR	XM_001465739.1	97.42	112.36	104.89	6.71273	63.63	69.48	38.05	57.0533	5.83424	54.98	69.49
XM_001465740.1	LINJ_23_1020	XM_001465740.1	-0.859591	XM_001465740.1	-0.884011	XM_001465740.1	-1.48152		XM_001465740.1	XP_001465777.1	Unknown product	uk		NA	NA	XM_001465740.1	1584	Leishmania infantum JPCM5 hypothetical protein, unknown function partial mRNA	XP_001465777.1	527	hypothetical protein, unknown function	XP_001465777.1	XP_001465777.1	0	Angomonas deanei	Shisa	0.23	uncharacterized protein LOC103575583	0.13	Mizuhopecten yessoensis	Cg6151-P	0.094	Phosphoglucosamine mutase	0.37	Macrococcus caseolyticus (strain JCSC5402)	XP_001465777.1	NR	XM_001465740.1	25.93	27.61	26.77	4.74255	56.58	62.68	59.21	59.49	5.89458	58.05	68.02
XM_001465748.1	LINJ_23_1120	XM_001465748.1	0.64035	XM_001465748.1	0.865282	XM_001465748.1	1.01017		XM_001465748.1	XP_001465785.1	Katanin p60 ATPase-containing subunit A-like 2	uc	SWISSP	1e-136	103.1	XM_001465748.1	1698	Leishmania infantum JPCM5 cytosolic leucyl aminopeptidase (LAP), partial mRNA	XP_001465785.1	565	cytosolic leucyl aminopeptidase	XP_001465785.1	XP_001465785.1	0	Leptomonas seymouri	Peptidase_M17	5e-146	uncharacterized protein LOC111598895	9e-68	Hyalella azteca	PCRF	1.4	Probable cytosol aminopeptidase	1e-79	Roseiflexus castenholzii (strain DSM 13941 / HLO8)	XP_001465785.1	NR	XM_001465748.1	66.61	55.49	61.05	5.93192	36.08	32.7	50.07	39.6167	5.30804	34.01	34.62
XM_001465751.1	LINJ_23_1150	XM_001465751.1	-0.885879	XM_001465751.1	-0.97618	XM_001465751.1	-1.14312		XM_001465751.1	XP_001465788.1	Ribosomal protein S8	ps	PFAM	7e-09	104.7	XM_001465751.1	921	Leishmania infantum JPCM5 hypothetical protein, unknown function partial mRNA	XP_001465788.1	306	hypothetical protein, unknown function	XP_001465788.1	XP_001465788.1	0	Angomonas deanei	CALCOCO1	0.64	polynucleotide 5'-hydroxyl-kinase NOL9	6.7	Orussus abietinus	BBOX	0.37	Protein translocase subunit SecA	1	Leptospira borgpetersenii serovar Hardjo-bovis (strain L550)	XP_001465788.1	NR	XM_001465751.1	54.81	50.58	52.695	5.71959	95.01	132.05	127.6	118.22	6.88533	119.78	151.45
XM_001465773.1	LINJ_23_1370	XM_001465773.1	0.733961	XM_001465773.1	0.707883	XM_001465773.1	0.702274		XM_001465773.1	XP_001465810.1	Unknown product	uk		NA	NA	XM_001465773.1	1881	Leishmania infantum JPCM5 conserved hypothetical protein partial mRNA	XP_001465810.1	626	conserved hypothetical protein	XP_001465810.1	XP_001465810.1	0	Strigomonas culicis	MAD	0.0005	myosin-2 heavy chain-like	1.3	Drosophila suzukii	Spc7	0.024	Protein GRIP	0.021	Arabidopsis thaliana	XP_001465810.1	NR	XM_001465773.1	81.22	72.65	76.935	6.26557	52.89	40.37	49.2	47.4867	5.56945	45.19	49.28
XM_001465782.1	LINJ_23_1460	XM_001465782.1	0.541962	XM_001465782.1	0.999355	XM_001465782.1	1.27912		XM_001465782.1	XP_001465819.1	Eukaryotic translation initiation factor 2A - probable fragment	ps	SWISSP	2e-42	72.5	XM_001465782.1	1656	Leishmania infantum JPCM5 putative T-complex protein 1, gamma subunit partial mRNA	XP_001465819.1	551	putative T-complex protein 1, gamma subunit	XP_001465819.1	XP_001465819.1	0	Strigomonas culicis	Cpn60_TCP1	0	T-complex protein 1 subunit gamma-like	0	Ooceraea biroi	COLFI	0.2	T-complex protein 1 subunit gamma	0	Oxytricha granulifera	XP_001465819.1	NR	XM_001465782.1	163.48	203.91	183.695	7.52117	124.7	119.47	147.7	130.623	7.02927	103.66	96.74
XM_001465788.1	LINJ_23_1520	XM_001465788.1	-1.80343	XM_001465788.1	-1.88327	XM_001465788.1	-1.25694		XM_001465788.1	XP_001465825.1	pyruvate dehydrogenase E1 component alpha subunit (Leishmaniainfantum JPCM5) XP_003860150.1 pyruvate dehydrogenase E1 component alpha	met/energy	NR	0	100	XM_001465788.1	1137	Leishmania infantum JPCM5 hypothetical protein, unknown function partial mRNA	XP_001465825.1	378	hypothetical protein, unknown function	XP_001465825.1	XP_001465825.1	0	Leptomonas seymouri	CobD_Cbib	0.069		NA		CHAD	1.1	Cortactin-binding protein 2	3.9	Plecturocebus moloch	XP_001465825.1	NR	XM_001465788.1	46	66.32	56.16	5.81147	185.18	293.6	165.65	214.81	7.74692	234.28	251.88
XM_001465790.1	LINJ_23_1540	XM_001465790.1	0.866548	XM_001465790.1	0.547745	XM_001465790.1	0.751201		XM_001465790.1	XP_001465827.1	Unknown product	uk		NA	NA	XM_001465790.1	3462	Leishmania infantum JPCM5 conserved hypothetical protein partial mRNA	XP_001465827.1	1153	conserved hypothetical protein	XP_001465827.1	XP_001465827.1	0	Leptomonas pyrrhocoris	DUF2805	0.005		NA		Amelogenin	0.72	Ribonuclease P protein component 4	0.05	Pyrococcus horikoshii (strain ATCC 700860 / DSM 12428 / JCM 9974 / NBRC 100139 / OT-3)	XP_001465827.1	NR	XM_001465790.1	31.41	17.11	24.26	4.60051	11.34	15.08	11.43	12.6167	3.65726	18.98	15.41
XM_001465810.1	LINJ_23_1740	XM_001465810.1	1.12012	XM_001465810.1	0.937179	XM_001465810.1	0.933112		XM_001465810.1	XP_001465847.1	DNA-directed RNA polymerases II (Leishmania infantumJPCM5) XP_003860091.1 DNA-directed RNA polymerases II	tm	NR	2e-176	100	XM_001465810.1	720	Leishmania infantum JPCM5 conserved hypothetical protein partial mRNA	XP_001465847.1	239	conserved hypothetical protein	XP_001465847.1	XP_001465847.1	2e-173	Trypanosoma cruzi cruzi	Ocular_alb	0.19	pre-miRNA 5'-monophosphate methyltransferase	0.1	Tribolium castaneum	WH1	1.7	Potassium-transporting ATPase potassium-binding subunit	1.6	Deinococcus radiodurans (strain ATCC 13939 / DSM 20539 / JCM 16871 / LMG 4051 / NBRC 15346 / NCIMB 9279 / R1 / VKM B-1422)	XP_001465847.1	NR	XM_001465810.1	78.18	78.9	78.54	6.29536	25.99	36.47	34.13	32.1967	5.00884	46.41	38.45
XM_001465811.1	LINJ_23_1750	XM_001465811.1	0.986286	XM_001465811.1	0.5804	XM_001465811.1	0.665394		XM_001465811.1	XP_001465848.1	Domain of unknown function	uc	PFAM	3e-17	91.8	XM_001465811.1	1974	Leishmania infantum JPCM5 conserved hypothetical protein partial mRNA	XP_001465848.1	657	conserved hypothetical protein	XP_001465848.1	XP_001465848.1	0	Trypanosoma cruzi	B9-C2	1e-21	Meckel syndrome type 1 protein	6e-05	Camponotus floridanus	RIIa	1.9	Meckel syndrome type 1 protein homolog	0.31	Rattus norvegicus	XP_001465848.1	NR	XM_001465811.1	31.48	29.05	30.265	4.91958	12.09	14.84	16.49	14.4733	3.85533	21.22	19.82
XM_001465845.1	LINJ_24_0520	XM_001465845.1	-1.55217	XM_001465845.1	-2.61529	XM_001465845.1	-1.483		XM_001465845.1	XP_001465882.1	hypothetical protein	uc	NR	0	100	XM_001465845.1	2334	Leishmania infantum JPCM5 conserved hypothetical protein partial mRNA	XP_001465882.1	777	conserved hypothetical protein	XP_001465882.1	XP_001465882.1	0	Trypanosoma congolense IL3000	Spectrin	0.003		NA		Spc7	0.035	Protein CASP	0.34	Arabidopsis thaliana	XP_001465882.1	NR	XM_001465845.1	2.64	4.56	3.6	1.848	8.57	21.74	13.81	14.7067	3.8784	31.09	31.34
XM_001465870.1	LINJ_24_0790	XM_001465870.1	0.710397	XM_001465870.1	0.848215	XM_001465870.1	1.04172		XM_001465870.1	XP_001465907.1	Unknown product	uk		NA	NA	XM_001465870.1	1722	Leishmania infantum JPCM5 putative malic enzyme partial mRNA	XP_001465907.1	573	putative malic enzyme	XP_001465907.1	XP_001465907.1	0	Leishmania donovani	Malic_M	3e-102	NADP-dependent malic enzyme	8e-143	Stylophora pistillata	Malic_M	1e-83	NADP-dependent malic enzyme	2e-174	Dictyostelium discoideum	XP_001465907.1	NR	XM_001465870.1	57.02	69.37	63.195	5.98174	28.92	36.02	51.79	38.91	5.28207	36.69	32.61
XM_001465910.1	LINJ_24_1210	XM_001465910.1	0.824857	XM_001465910.1	1.31834	XM_001465910.1	1.1586		XM_001465910.1	XP_001465947.1	Unknown product	uk		NA	NA	XM_001465910.1	747	Leishmania infantum JPCM5 conserved hypothetical protein partial mRNA	XP_001465947.1	248	conserved hypothetical protein	XP_001465947.1	XP_001465947.1	1e-175	Phytomonas sp. isolate EM1	SURF6	2e-10	ribosomal RNA-processing protein 14-C-like	4e-07	Trachymyrmex cornetzi	ADEAMc	0.2	Surfeit locus protein 6 homolog	0.03	Drosophila melanogaster	XP_001465947.1	NR	XM_001465910.1	84.14	118.62	101.38	6.66363	49.72	53.25	53.05	52.0067	5.70062	37.23	37.6
XM_001465916.1	LINJ_24_1270	XM_001465916.1	0.929442	XM_001465916.1	0.682047	XM_001465916.1	0.589259		XM_001465916.1	XP_001465953.1	Unknown product	uk		NA	NA	XM_001465916.1	1068	Leishmania infantum JPCM5 conserved hypothetical protein partial mRNA	XP_001465953.1	355	conserved hypothetical protein	XP_001465953.1	SOX65676.1	0	Leptomonas pyrrhocoris	VirK	0.3	sterile alpha motif domain-containing protein 9-like	0.57	Rhagoletis zephyria	EKR	1.2	Alkaline/neutral invertase CINV2	1.7	Arabidopsis thaliana	XP_001465953.1	NR	XM_001465916.1	92.55	67.61	80.08	6.32337	41.93	41.2	37.71	40.28	5.33199	54.82	50.71
XM_001465920.1	LINJ_24_1310	XM_001465920.1	-2.1522	XM_001465920.1	-1.8365	XM_001465920.1	-0.759764		XM_001465920.1	XP_001465957.1	Unknown product	uk		NA	NA	XM_001465920.1	891	Leishmania infantum JPCM5 amastin-like surface protein-like protein partial mRNA	XP_001465957.1	296	amastin-like surface protein-like protein	XP_001465957.1	XP_001465957.1	0	Leishmania mexicana MHOM GT 2001 U1103	Amastin	1e-43	hypothetical protein CRE_20826	2.8	Caenorhabditis remanei	PKS_AT	2.1	Polyprotein p69	7.7	Cryphonectria hypovirus 1 (strain Euro7)	XP_001465957.1	NR	XM_001465920.1	313.12	257.88	285.5	8.15735	1370.79	1450.01	1391.05	1403.95	10.4553	1062.36	1210.48
XM_001465923.1	LINJ_24_1340	XM_001465923.1	0.698718	XM_001465923.1	0.659636	XM_001465923.1	0.787656		XM_001465923.1	XP_001465960.1	PPPDE peptidase domain	pm/protease	PFAM	8e-24	80.1	XM_001465923.1	765	Leishmania infantum JPCM5 conserved hypothetical protein partial mRNA	XP_001465960.1	254	conserved hypothetical protein	XP_001465960.1	XP_001465960.1	0	Strigomonas culicis	DUF3584	0.45	uncharacterized protein LOC106167971	3.1	Drosophila elegans	RasGEF	0.16	Testis-expressed protein 47	0.63	Mus musculus	XP_001465960.1	NR	XM_001465923.1	204.45	319.66	262.055	8.03373	169.15	160.61	150.73	160.163	7.3234	194.86	170.82
XM_001465927.1	LINJ_24_1380	XM_001465927.1	0.50713	XM_001465927.1	0.690285	XM_001465927.1	0.609027		XM_001465927.1	XP_001465964.1	Unknown product	uk		NA	NA	XM_001465927.1	2676	Leishmania infantum JPCM5 putative translation initiation factor IF-2 partial mRNA	XP_001465964.1	891	putative translation initiation factor IF-2	XP_001465964.1	XP_001465964.1	0	Phytomonas sp. isolate EM1	GTP_EFTU	7e-25	translation initiation factor IF-2, mitochondrial-like isoform X1	3e-23	Drosophila rhopaloa	MgtE_N	0.91	Translation initiation factor IF-2	6e-22	Mycoplasma gallisepticum (strain R(low / passage 15 / clone 2))	XP_001465964.1	NR	XM_001465927.1	45.65	53.97	49.81	5.63836	34.39	32.27	37.86	34.84	5.12267	33.91	28.54
XM_001465942.1	LINJ_24_1570	XM_001465942.1	0.724996	XM_001465942.1	0.945637	XM_001465942.1	1.45296		XM_001465942.1	XP_001465980.1	Unknown product	uk		NA	NA	XM_001465942.1	513	Leishmania infantum JPCM5 putative IgE-dependent histamine-releasing factor partial mRNA	XP_001465980.1	170	putative IgE-dependent histamine-releasing factor	XP_001465980.1	XP_001465979.1	4e-121	Trypanosoma theileri	TCTP	6e-60	hypothetical protein HELRODRAFT_168939	5e-25	Musca domestica	ENTH	0.017	Translationally-controlled tumor protein homolog	2e-27	Lumbricus rubellus	XP_001465980.1	NR	XM_001465942.1	699.99	807.38	753.685	9.55782	431.36	482.27	500	471.21	8.88023	441.51	409.14
XM_001465943.1	LINJ_24_1570	XM_001465943.1	0.724996	XM_001465943.1	0.945637	XM_001465943.1	1.45296		XM_001465943.1	XP_001465980.1	Translationally controlled tumor protein	ps	PFAM	6e-60	103	XM_001465943.1	513	Leishmania infantum JPCM5 putative IgE-dependent histamine-releasing factor partial mRNA	XP_001465980.1	170	putative IgE-dependent histamine-releasing factor	XP_001465980.1	XP_001465979.1	4e-121	Trypanosoma theileri	TCTP	6e-60	hypothetical protein HELRODRAFT_168939	5e-25	Musca domestica	ENTH	0.017	Translationally-controlled tumor protein homolog	2e-27	Lumbricus rubellus	XP_001465980.1	NR	XM_001465943.1	699.99	807.38	753.685	9.55782	431.36	482.27	500	471.21	8.88023	441.51	409.14
XM_001465975.1	LINJ_24_2210	XM_001465975.1	-0.723427	XM_001465975.1	-1.14379	XM_001465975.1	-1.49677		XM_001465975.1	XP_001466012.1	structural maintenance of chromosomes protein 3-like	uc	REFSEQ-INVERTEBRATE	0	102	XM_001465975.1	3597	Leishmania infantum JPCM5 conserved hypothetical protein partial mRNA	XP_001466012.1	1198	conserved hypothetical protein	XP_001466012.1	XP_001466012.1	0	Trypanosoma grayi	FSIP2	0.009	uncharacterized protein LOC106151587	0.61	Lingula anatina	LRR_CC	0.18		NA		XP_001466012.1	NR	XM_001465975.1	16.77	19.34	18.055	4.17433	34.69	37.55	32.21	34.8167	5.12171	48.04	44.29
XM_001465984.1	LINJ_24_2300	XM_001465984.1	0.821788	XM_001465984.1	1.25071	XM_001465984.1	1.6292		XM_001465984.1	XP_001466021.1	Unknown product	uk		NA	NA	XM_001465984.1	495	Leishmania infantum JPCM5 putative 60S ribosomal protein L12 partial mRNA	XP_001466021.1	164	putative 60S ribosomal protein L12	XP_001466021.1	XP_001466021.1	5e-112	Trypanosoma grayi	Ribosomal_L11_N	7e-15	60S ribosomal protein L12-like	1e-70	Tribolium castaneum	RL11	2e-36	60S ribosomal protein L12	1e-67	Caenorhabditis elegans	XP_001466021.1	NR	XM_001465984.1	4366.95	4879.79	4623.37	12.1747	2597.92	2844.2	2748.67	2730.26	11.4148	2170.67	2143.77
XM_001465985.1	LINJ_24_2310	XM_001465985.1	0.504019	XM_001465985.1	0.626641	XM_001465985.1	1.05073		XM_001465985.1	XP_001466022.1	WD repeat-containing protein 92	uc	SWISSP	1e-116	107.2	XM_001465985.1	1194	Leishmania infantum JPCM5 conserved hypothetical protein partial mRNA	XP_001466022.1	397	conserved hypothetical protein	XP_001466022.1	XP_001466022.1	0	Phytomonas sp. isolate Hart1	DUF2587	0.21	caseinolytic peptidase B protein homolog	0.003	Trichogramma pretiosum	AAA	0.0002	ATP-dependent Clp protease ATP-binding subunit ClpL	0.001	Staphylococcus aureus (strain MRSA252)	XP_001466022.1	NR	XM_001465985.1	114.31	169.52	141.915	7.14888	125.46	84.46	85.54	98.4867	6.62186	105.06	93.29
XM_001465986.1	LINJ_24_2320	XM_001465986.1	-0.815184	XM_001465986.1	-0.991132	XM_001465986.1	-1.18391		XM_001465986.1	XP_001466023.1	calcineurin B subunit (Leishmania infantum JPCM5) XP_003860716.1 calcineurin B subunit	uc	NR	2e-123	100	XM_001465986.1	528	Leishmania infantum JPCM5 hypothetical predicted multi-pass transmembrane protein partial mRNA	XP_001466023.1	175	hypothetical predicted multi-pass transmembrane protein	XP_001466023.1	XP_001466023.1	2e-126	Angomonas deanei	DUF2070	0.082	equilibrative nucleoside transporter 3-like isoform X2	0.74	Centruroides sculpturatus	HLH	1.2	ATP synthase subunit beta 1	0.32	Mycoplasma pulmonis (strain UAB CTIP)	XP_001466023.1	NR	XM_001465986.1	468.55	440.67	454.61	8.82849	945.71	843.79	899.94	896.48	9.80813	1009.25	1047.59
XM_001465988.1	LINJ_24_2340	XM_001465988.1	-0.560778	XM_001465988.1	-0.500102	XM_001465988.1	-0.55104		XM_001465988.1	XP_001466025.1	plasma membrane-binding motif in junctophilins	st	SMART	8e-08	100	XM_001465988.1	1296	Leishmania infantum JPCM5 putative fatty-acid desaturase partial mRNA	XP_001466025.1	431	putative fatty-acid desaturase	XP_001466025.1	XP_001466025.1	0	Trypanosoma theileri	FA_desaturase	4e-13	acyl-CoA desaturase-like	2e-48	Megachile rotundata	CASc	0.27	Acyl-CoA desaturase	1e-103	Ajellomyces capsulatus	XP_001466025.1	NR	XM_001465988.1	228.61	220.69	224.65	7.81154	352.43	358.21	405.67	372.103	8.53956	361.6	357.2
XM_001466004.1	LINJ_25_0080	XM_001466004.1	0.515004	XM_001466004.1	0.73222	XM_001466004.1	1.03523		XM_001466004.1	XP_001466041.1	Unknown product	uk		NA	NA	XM_001466004.1	1635	Leishmania infantum JPCM5 putative poly(A)-binding protein 3 (PABP3), partial mRNA	XP_001466041.1	544	putative poly(A)-binding protein 3	XP_001466041.1	XP_001466041.1	0	Phytomonas sp. isolate Hart1	PABP	7e-23	polyadenylate-binding protein 1	4e-101	Cephus cinctus	RRM	3e-24	Polyadenylate-binding protein 2	4e-106	Arabidopsis thaliana	XP_001466041.1	NR	XM_001466004.1	109.86	104.48	107.17	6.74376	95.68	62.84	70.67	76.3967	6.25544	62.59	70.78
XM_001466009.1	LINJ_25_0130	XM_001466009.1	0.586776	XM_001466009.1	0.914451	XM_001466009.1	0.912352		XM_001466009.1	XP_001466046.1	box C/D snoRNA protein 1 - probable fragment	tm	REFSEQ-INVERTEBRATE	2e-27	44.7	XM_001466009.1	1905	Leishmania infantum JPCM5 putative elongation factor partial mRNA	XP_001466046.1	634	putative elongation factor	XP_001466046.1	XP_001466046.1	0	Angomonas deanei	GTP_EFTU	1e-54	GTP-binding protein TypA/BipA-like	7e-117	Spodoptera litura	LIF_OSM	2.3	GTP-binding protein TypA/BipA homolog	7e-126	Bacillus subtilis (strain 168)	XP_001466046.1	NR	XM_001466009.1	94.84	105.62	100.23	6.64717	84.07	59.73	55.68	66.4933	6.05514	61.12	52.9
XM_001466068.1	LINJ_25_0740	XM_001466068.1	0.599754	XM_001466068.1	0.961695	XM_001466068.1	1.48197		XM_001466068.1	XP_003392596.1	60S ribosomal protein L17 (Leishmania infantum JPCM5) XP_003861094.1 60S ribosomal protein L17	ps	NR	2e-121	100	XM_001466068.1	501	Leishmania infantum JPCM5 putative eukaryotic initiation factor 5a (EIF5A1), partial mRNA	XP_003392596.1	166	putative eukaryotic initiation factor 5a	XP_003392596.1	XP_001466105.1	2e-119	Strigomonas culicis	eIF-5a	2e-25	eukaryotic translation initiation factor 5A-1-like	7e-46	Folsomia candida	Ala_racemase_C	0.22	Eukaryotic translation initiation factor 5A	8e-122	Leishmania donovani	XP_003392596.1	NR	XM_001466068.1	2675.3	2939.49	2807.39	11.455	1869.06	2060.04	1857	1928.7	10.9134	1655.01	1513.21
XM_001466078.1	LINJ_25_0850	XM_001466078.1	0.858981	XM_001466078.1	1.14962	XM_001466078.1	1.31139		XM_001466078.1	XP_001466115.1	Unknown product	uk		NA	NA	XM_001466078.1	384	Leishmania infantum JPCM5 conserved hypothetical protein partial mRNA	XP_001466115.1	127	conserved hypothetical protein	XP_001466115.1	XP_001466115.1	2e-85	Bodo saltans	Prefoldin_2	0.0004	prefoldin subunit 4-like	4e-21	Galendromus occidentalis	HLH	0.72	Probable prefoldin subunit 4	1e-16	Arabidopsis thaliana	XP_001466115.1	NR	XM_001466078.1	526.44	607.22	566.83	9.14677	350.82	303.58	273.81	309.403	8.27334	274.52	246.81
XM_001466108.1	LINJ_25_1160	XM_001466108.1	0.658016	XM_001466108.1	1.48919	XM_001466108.1	1.71815		XM_001466108.1	XP_001466145.1	protein kinase (Leishmania infantum JPCM5) CAM67882.2 protein kinase (Leishmania infantum JPCM5) SOX65131.1 proteinkinase-	st	NR	0	100	XM_001466108.1	1500	Leishmania infantum JPCM5 aldehyde dehydrogenase, mitochondrial precursor (ALDH2), partial mRNA	XP_001466145.1	499	aldehyde dehydrogenase, mitochondrial precursor	XP_001466145.1	XP_001466145.1	0	Trypanosoma theileri	Aldedh	0	aldehyde dehydrogenase, mitochondrial-like	0	Biomphalaria glabrata	KIND	0.84	Aldehyde dehydrogenase, mitochondrial	0	Leishmania tarentolae	XP_001466145.1	NR	XM_001466108.1	321.7	280.74	301.22	8.23467	231.39	184.56	164.45	193.467	7.59594	111.52	119.92
XM_001466116.1	LINJ_34_0460	XM_001466116.1	0.681448	XM_001466116.1	1.06521	XM_001466116.1	1.53999		XM_001466116.1	XP_001468433.1	Unknown product	uk		NA	NA	XM_001466116.1	363	Leishmania infantum JPCM5 ribosomal protein S25 partial mRNA	XP_001468433.1	120	ribosomal protein S25	XP_001468433.1	XP_001466153.1	8e-80	Leptomonas pyrrhocoris	Ribosomal_S25	1e-36	40S ribosomal protein S25	8e-21	Lingula anatina	Ku78	1.1	40S ribosomal protein S25	3e-82	Leishmania infantum	XP_001468433.1	NR	XM_001466116.1	3801.55	2907.78	3354.66	11.712	2023.22	2249.29	2233.83	2168.78	11.0827	1690.9	1885.82
XM_001466145.1	LINJ_25_1510	XM_001466145.1	0.784772	XM_001466145.1	1.0651	XM_001466145.1	1.05697		XM_001466145.1	XP_001466182.1	Unknown product	uk		NA	NA	XM_001466145.1	1320	Leishmania infantum JPCM5 peptide chain release factor-like protein partial mRNA	XP_001466182.1	439	peptide chain release factor-like protein	XP_001466182.1	XP_001466182.1	0	Leishmania braziliensis MHOM BR 75 M2904	RF-1	2e-36	peptide chain release factor 1-like, mitochondrial	1e-49	Nasonia vitripennis	PCRF	3e-22	Peptide chain release factor 1	4e-57	Clostridium kluyveri (strain ATCC 8527 / DSM 555 / NCIMB 10680)	XP_001466182.1	NR	XM_001466145.1	112.01	70.21	91.11	6.50954	46.05	57.39	53.15	52.1967	5.70589	54.46	43.01
XM_001466147.1	LINJ_25_1530	XM_001466147.1	1.44858	XM_001466147.1	1.14325	XM_001466147.1	1.71778		XM_001466147.1	XP_001466184.1	hypothetical protein	uc	NR	0	100	XM_001466147.1	930	Leishmania infantum JPCM5 cyclin (CYCA), partial mRNA	XP_001466184.1	309	cyclin	XP_001466184.1	XP_001466184.1	0	Strigomonas culicis	Cyclin_N	5e-49	cyclin-A2-like	1e-43	Eufriesea mexicana	CYCLIN	5e-19	Cyclin-B1-2	3e-48	Arabidopsis thaliana	XP_001466184.1	NR	XM_001466147.1	97.56	108.36	102.96	6.68594	49.11	31.22	31.54	37.29	5.22072	40.96	47.39
XM_001466159.1	LINJ_25_1650	XM_001466159.1	0.756592	XM_001466159.1	0.708534	XM_001466159.1	0.617994		XM_001466159.1	XP_001466196.1	hypothetical protein	uc	NR	0	100	XM_001466159.1	3507	Leishmania infantum JPCM5 conserved hypothetical protein partial mRNA	XP_001466196.1	1168	conserved hypothetical protein	XP_001466196.1	XP_001466196.1	0	Trypanosoma cruzi Dm28c	BRCT	0.005		NA		BRCT	2e-06		NA		XP_001466196.1	NR	XM_001466159.1	26.69	24.82	25.755	4.68678	11.7	16.57	15.78	14.6833	3.87611	16.88	17.01
XM_001466162.1	LINJ_25_1680	XM_001466162.1	0.671573	XM_001466162.1	1.15245	XM_001466162.1	1.83715		XM_001466162.1	XP_001466199.1	hypothetical protein	uc	NR	2e-102	100	XM_001466162.1	438	Leishmania infantum JPCM5 conserved hypothetical protein partial mRNA	XP_001466199.1	145	conserved hypothetical protein	XP_001466199.1	XP_001466199.1	1e-104	Phytomonas sp. isolate EM1	Ins_allergen_rp	0.057	uncharacterized protein LOC105693513	3.1	Drosophila arizonae	DM8	0.7	FH1/FH2 domain-containing protein 1	3.3	Homo sapiens	XP_001466199.1	NR	XM_001466162.1	519.38	566.98	543.18	9.08529	383.67	316.95	323.89	341.503	8.41576	258.57	269.25
XM_001466165.1	LINJ_25_1710	XM_001466165.1	0.771263	XM_001466165.1	0.948281	XM_001466165.1	1.3892		XM_001466165.1	XP_001466202.1	40S ribosomal protein S25	ps	SWISSP	3e-82	100	XM_001466165.1	363	Leishmania infantum JPCM5 conserved hypothetical protein partial mRNA	XP_001466202.1	120	conserved hypothetical protein	XP_001466202.1	XP_001466202.1	3e-83	Strigomonas culicis	Caprin-1_C	0.064	uncharacterized protein LOC103572858	0.59	Crassostrea virginica	AIP3	1.2	Pikachurin	0.81	Bos taurus	XP_001466202.1	NR	XM_001466165.1	268.07	196.77	232.42	7.86059	144.02	129.23	85.1	119.45	6.90026	130.66	115.07
XM_001466198.1	LINJ_25_2040	XM_001466198.1	-1.27924	XM_001466198.1	-1.13287	XM_001466198.1	-1.12724		XM_001466198.1	XP_001466235.1	Unknown product	uk		NA	NA	XM_001466198.1	696	Leishmania infantum JPCM5 putative acylphosphatase partial mRNA	XP_001466235.1	231	putative acylphosphatase	XP_001466235.1	XP_001466235.1	1e-169	Leptomonas pyrrhocoris	Acylphosphatase	4e-30	acylphosphatase-1-like	1e-15	Wasmannia auropunctata	Bgal_small_N	1.4	Acylphosphatase	2e-24	Methylococcus capsulatus (strain ATCC 33009 / NCIMB 11132 / Bath)	XP_001466235.1	NR	XM_001466198.1	20.37	11.74	16.055	4.00495	48.14	66	66.67	60.27	5.91337	37.43	65
XM_001466213.1	LINJ_25_2190	XM_001466213.1	0.68005	XM_001466213.1	0.647737	XM_001466213.1	0.719829		XM_001466213.1	XP_001466250.1	glycerophosphoryl diester phosphodiesterasefamily - probable fragment	uc	PFAM	2e-21	70.4	XM_001466213.1	1005	Leishmania infantum JPCM5 conserved hypothetical protein partial mRNA	XP_001466250.1	334	conserved hypothetical protein	XP_001466250.1	XP_001466250.1	0	Phytomonas sp. isolate EM1	zf-C2H2_10	0.004	stress-induced-phosphoprotein 1-like	2e-09	Nilaparvata lugens	TPR	0.0007	RNA polymerase II-associated protein 3	9e-09	Xenopus tropicalis	XP_001466250.1	NR	XM_001466213.1	135.53	186.83	161.18	7.33253	113.3	87	103.89	101.397	6.66387	103.3	109.84
XM_001466216.1	LINJ_25_2230	XM_001466216.1	0.692329	XM_001466216.1	0.706162	XM_001466216.1	1.15888		XM_001466216.1	XP_003392599.1	Unknown product	uk		NA	NA	XM_001466216.1	900	Leishmania infantum JPCM5 putative succinyl-CoA synthetase alpha subunit partial mRNA	XP_003392599.1	299	putative succinyl-CoA synthetase alpha subunit	XP_003392599.1	XP_001466253.1	0	Strigomonas culicis	CoA_binding	5e-32	succinyl-CoA ligase	2e-139	Biomphalaria glabrata	CoA_binding	2e-31	Succinate--CoA ligase	4e-144	Blastocystis sp. subtype 1 (strain ATCC 50177 / NandII)	XP_003392599.1	NR	XM_001466216.1	181.57	281.72	231.645	7.85577	167.29	144.38	70.6	127.423	6.99349	105.51	176.98
XM_001466253.1	LINJ_27_0110	XM_001466253.1	1.0246	XM_001466253.1	1.16518	XM_001466253.1	1.9923		XM_001466253.1	XP_001466290.1	Unknown product	uk		NA	NA	XM_001466253.1	258	Leishmania infantum JPCM5 conserved hypothetical protein partial mRNA	XP_001466290.1	85	conserved hypothetical protein	XP_001466290.1	XP_001466290.1	6e-56	Trypanosoma cruzi cruzi	Dymeclin	0.008	hypothetical protein LOTGIDRAFT_119061, partial	0.5	Cimex lectularius	BOP1NT	1.1	U3 small nucleolar RNA-associated protein 25	3.3	Lachancea thermotolerans (strain ATCC 56472 / CBS 6340 / NRRL Y-8284)	XP_001466290.1	NR	XM_001466253.1	1195.32	1880.07	1537.69	10.5866	911.88	631.72	758.95	767.517	9.58405	779.01	623.32
XM_001466260.1	LINJ_27_0260	XM_001466260.1	0.595932	XM_001466260.1	0.532639	XM_001466260.1	0.724786		XM_001466260.1	XP_001466297.1	Suppressor-of-White-APricot splicing regulator	uc	SMART	6e-18	100	XM_001466260.1	1188	Leishmania infantum JPCM5 putative flap endonuclease-1 (FEN-1) partial mRNA	XP_001466297.1	395	putative flap endonuclease-1 (FEN-1)	XP_001466297.1	XP_001466297.1	0	Trypanosoma theileri	XPG_I	5e-43	predicted protein	8e-145	Onthophagus taurus	XPGN	3e-34	Flap endonuclease 1	0	Leishmania infantum	XP_001466297.1	NR	XM_001466260.1	164.22	148.38	156.3	7.28817	80.88	111.81	117.09	103.26	6.69014	102.3	113.92
XM_001466266.1	LINJ_27_0340	XM_001466266.1	-0.787861	XM_001466266.1	-0.644187	XM_001466266.1	-0.915955		XM_001466266.1	XP_001466303.1	hypotheticalprotein-conserved	uc	NR	0	96	XM_001466266.1	1926	Leishmania infantum JPCM5 conserved hypothetical protein partial mRNA	XP_001466303.1	641	conserved hypothetical protein	XP_001466303.1	XP_001466303.1	0	Phytomonas sp. isolate EM1	TSNAXIP1_N	2e-24	translin-associated factor X-interacting protein 1-like	0.003	Pseudomyrmex gracilis	MIT	0.42	Translin-associated factor X-interacting protein 1	0.019	Mus musculus	XP_001466303.1	NR	XM_001466266.1	32.32	35.42	33.87	5.08194	87.87	62.21	55.03	68.37	6.09529	66.35	57.66
XM_001466299.1	LINJ_27_0880	XM_001466299.1	0.814447	XM_001466299.1	1.11434	XM_001466299.1	0.824693		XM_001466299.1	XP_001466336.1	amastin (Leishmania infantum JPCM5) CBZ39917.1 amastin	uc	NR	2e-146	100	XM_001466299.1	621	Leishmania infantum JPCM5 conserved hypothetical protein partial mRNA	XP_001466336.1	206	conserved hypothetical protein	XP_001466336.1	XP_001466336.1	1e-152	Phytomonas sp. isolate EM1	CCDC158	0.007		NA		CSF2	0.015	3-hydroxydecanoyl-	0.28	Escherichia fergusonii (strain ATCC 35469 / DSM 13698 / CDC 0568-73)	XP_001466336.1	NR	XM_001466299.1	99.61	67.59	83.6	6.38543	27.7	57.54	30.69	38.6433	5.27215	44.88	34.84
XM_001466302.1	LINJ_27_0910	XM_001466302.1	1.00523	XM_001466302.1	0.759982	XM_001466302.1	1.0524		XM_001466302.1	XP_001466339.1	Unknown product	uk		NA	NA	XM_001466302.1	441	Leishmania infantum JPCM5 conserved hypothetical protein partial mRNA	XP_001466339.1	146	conserved hypothetical protein	XP_001466339.1	XP_001466339.1	4e-101	Trypanosoma congolense IL3000	YhfT	2		NA		VKc	0.34	Pyruvate carboxylase subunit A	1.5	Archaeoglobus fulgidus (strain ATCC 49558 / VC-16 / DSM 4304 / JCM 9628 / NBRC 100126)	XP_001466339.1	NR	XM_001466302.1	156.18	127.16	141.67	7.14639	65.15	54.13	80.2	66.4933	6.05514	53.48	91.58
XM_001466322.1	LINJ_27_1150	XM_001466322.1	1.09086	XM_001466322.1	1.14202	XM_001466322.1	1.57034		XM_001466322.1	XP_001466359.1	KH domain	uc	PFAM	7e-09	103	XM_001466322.1	1590	Leishmania infantum JPCM5 putative T-complex protein 1, beta subunit partial mRNA	XP_001466359.1	529	putative T-complex protein 1, beta subunit	XP_001466359.1	XP_001466359.1	0	Strigomonas culicis	Cpn60_TCP1	6e-172		NA		eIF6	2.3	T-complex protein 1 subunit beta	0	Dictyostelium discoideum	XP_001466359.1	NR	XM_001466322.1	240.37	233.71	237.04	7.88899	103.31	122.51	126.6	117.473	6.87619	116.24	112.21
XM_001466342.1	LINJ_27_1440	XM_001466342.1	0.630151	XM_001466342.1	0.757419	XM_001466342.1	0.651958		XM_001466342.1	XP_001466379.1	Protein of unknown function	uc	PFAM	7e-13	125.7	XM_001466342.1	1317	Leishmania infantum JPCM5 hypothetical protein, unknown function partial mRNA	XP_001466379.1	438	hypothetical protein, unknown function	XP_001466379.1	XP_001466379.1	0	Pseudoflavonifractor sp. 3BBH22	GNAT_acetyltran	6e-94		NA		DnaG_DnaB_bind	1	Uncharacterized N-acetyltransferase YdfB	5e-06	Bacillus subtilis (strain 168)	XP_001466379.1	NR	XM_001466342.1	61.03	61.94	61.485	5.94216	33.18	40.27	36.23	36.56	5.19219	39.64	25.19
XM_001466348.1	LINJ_27_1500	XM_001466348.1	-1.05608	XM_001466348.1	-0.814586	XM_001466348.1	-0.908908		XM_001466348.1	XP_001466385.1	Unknown product	uk		NA	NA	XM_001466348.1	1773	Leishmania infantum JPCM5 putative amino acid transporter (AAT24), partial mRNA	XP_001466385.1	590	putative amino acid transporter	XP_001466385.1	XP_001466385.1	0	Leishmania guyanensis	Aa_trans	2e-37		NA		PLEC	0.23	Probable sodium-coupled neutral amino acid transporter 6	1e-16	Danio rerio	XP_001466385.1	NR	XM_001466348.1	20.15	43.07	31.61	4.98231	68.8	69.88	89.18	75.9533	6.24704	57.65	71.02
XM_001466360.1	LINJ_27_1630	XM_001466360.1	-0.850055	XM_001466360.1	-1.15051	XM_001466360.1	-1.14912		XM_001466360.1	XP_001466397.1	hypothetical protein	uc	NR	0	100	XM_001466360.1	1020	Leishmania infantum JPCM5 conserved hypothetical protein partial mRNA	XP_001466397.1	339	conserved hypothetical protein	XP_001466397.1	XP_001466397.1	0	Paratrypanosoma confusum	DUF677	0.23	protein lava lamp-like isoform X3	0.054	Trachymyrmex zeteki	BAR	0.036	Lysine--tRNA ligase	0.48	Bacteroides vulgatus (strain ATCC 8482 / DSM 1447 / JCM 5826 / NBRC 14291 / NCTC 11154)	XP_001466397.1	NR	XM_001466360.1	113.76	74.98	94.37	6.56026	220.89	191.51	181.61	198.003	7.62938	239.98	267.15
XM_001466372.1	LINJ_27_1980	XM_001466372.1	0.712177	XM_001466372.1	0.979557	XM_001466372.1	0.615741		XM_001466372.1	XP_001466409.1	RNA polymerase II (Leishmania infantum JPCM5) CAM67892.1 RNA polymerase II	tm	NR	0	100	XM_001466372.1	1149	Leishmania infantum JPCM5 conserved hypothetical protein partial mRNA	XP_001466409.1	382	conserved hypothetical protein	XP_001466409.1	XP_001466409.1	0	Leishmania guyanensis	PUMA	0.16	chromodomain-helicase-DNA-binding protein Mi-2 homolog isoform X1	0.53	Amyelois transitella	Sema	0.19		NA		XP_001466409.1	NR	XM_001466372.1	68.19	58.99	63.59	5.99073	30.22	37.94	39.69	35.95	5.16792	37.43	30.31
XM_001466419.1	LINJ_27_2190	XM_001466419.1	0.927646	XM_001466419.1	0.875856	XM_001466419.1	1.05391		XM_001466419.1	XP_001466456.1	Unknown product	uk		NA	NA	XM_001466419.1	1980	Leishmania infantum JPCM5 conserved hypothetical protein partial mRNA	XP_001466456.1	659	conserved hypothetical protein	XP_001466456.1	XP_001466456.1	0	Phytomonas sp. isolate EM1	DUF3480	0.023		NA		Amelogenin	0.026	Protein kintoun	1.6	Rattus norvegicus	XP_001466456.1	NR	XM_001466419.1	48.64	47.06	47.85	5.58045	28.75	21.57	24.66	24.9933	4.64347	27.88	26.62
XM_001466425.1	LINJ_27_2250	XM_001466425.1	0.635552	XM_001466425.1	0.842475	XM_001466425.1	0.960637		XM_001466425.1	XP_001466462.1	Unknown product	uk		NA	NA	XM_001466425.1	945	Leishmania infantum JPCM5 protein phosphatase-like protein partial mRNA	XP_001466462.1	314	protein phosphatase-like protein	XP_001466462.1	XP_001466462.1	0	Angomonas deanei	PP2C	4e-85	probable protein phosphatase 2C T23F11.1 isoform X3	6e-76	Cimex lectularius	PP2Cc	6e-85	Protein phosphatase 2C homolog 3	1e-75	Schizosaccharomyces pombe (strain 972 / ATCC 24843)	XP_001466462.1	NR	XM_001466425.1	99.32	118.65	108.985	6.76799	71.27	66.88	61.94	66.6967	6.05954	73.9	55.21
XM_001466426.1	LINJ_27_2260	XM_001466426.1	0.510122	XM_001466426.1	0.849933	XM_001466426.1	1.37413		XM_001466426.1	XP_001466463.1	Unknown product	uk		NA	NA	XM_001466426.1	1179	Leishmania infantum JPCM5 putative GTP binding protein partial mRNA	XP_001466463.1	392	putative GTP binding protein	XP_001466463.1	XP_001466463.1	0	Phytomonas sp. isolate EM1	YchF-GTPase_C	3e-51	obg-like ATPase 1	6e-157	Orussus abietinus	AAA	0.002	Obg-like ATPase 1	1e-156	Arabidopsis thaliana	XP_001466463.1	NR	XM_001466426.1	295.36	382.07	338.715	8.40393	230.01	232.04	279.55	247.2	7.94953	201.27	200.82
XM_001466429.1	LINJ_27_2460	XM_001466429.1	-0.620699	XM_001466429.1	-0.893122	XM_001466429.1	-0.943862		XM_001466429.1	XP_001466466.1	dynein heavy chain (Leishmania infantum JPCM5) CAM66670.1 dynein heavy chain (Leishmania infantum JPCM5) SOX63803.1	cs	NR	0	100	XM_001466429.1	13017	Leishmania infantum JPCM5 dynein heavy chain, point mutation partial mRNA	XP_001466466.1	4338	dynein heavy chain, point mutation	XP_001466466.1	XP_001466466.1	0	Phytomonas sp. isolate Hart1	Dynein_heavy	0	dynein heavy chain 7, axonemal-like isoform X9	0	Crassostrea virginica	AAA	0.0002	Dynein heavy chain 7, axonemal	0	Homo sapiens	XP_001466466.1	NR	XM_001466429.1	15.59	16.93	16.26	4.02326	27.9	26.88	29.97	28.25	4.82018	33.08	32.31
XM_001466474.1	LINJ_29_0050	XM_001466474.1	0.584689	XM_001466474.1	0.677569	XM_001466474.1	0.684624		XM_001466474.1	XP_001466511.1	Unknown product	uk		NA	NA	XM_001466474.1	2019	Leishmania infantum JPCM5 conserved hypothetical protein partial mRNA	XP_001466511.1	672	conserved hypothetical protein	XP_001466511.1	XP_001466511.1	0	Trypanosoma congolense IL3000	PRORP	0.083	uncharacterized protein LOC106689264	8	Halyomorpha halys	Flu_M1_C	0.81	Transportin MOS14	0.14	Arabidopsis thaliana	XP_001466511.1	NR	XM_001466474.1	44.57	40.77	42.67	5.41515	23.61	31.99	22.81	26.1367	4.708	30.13	25.26
XM_001466510.1	LINJ_29_0260	XM_001466510.1	-1.24993	XM_001466510.1	-1.16669	XM_001466510.1	-0.868754		XM_001466510.1	XP_001466547.1	Unknown product	uk		NA	NA	XM_001466510.1	960	Leishmania infantum JPCM5 putative thymine-7-hydroxylase partial mRNA	XP_001466547.1	319	putative thymine-7-hydroxylase	XP_001466547.1	XP_001466547.1	0	Strigomonas culicis	DIOX_N	6e-40	probable 2-oxoglutarate-dependent dioxygenase At3g50210	2e-63	Folsomia candida	Brr6_like_C_C	1.7	Probable iron/ascorbate oxidoreductase DDB_G0283291	2e-56	Dictyostelium discoideum	XP_001466547.1	NR	XM_001466510.1	233.4	168.76	201.08	7.65163	549.66	537.75	504.85	530.753	9.0519	510.13	549.5
XM_001466513.1	LINJ_29_0290	XM_001466513.1	-1.13039	XM_001466513.1	-1.17677	XM_001466513.1	-0.874604		XM_001466513.1	XP_001466550.1	transporter (Leishmania infantum JPCM5) XP_003860254.1 transporter	tr	NR	0	100	XM_001466513.1	1476	Leishmania infantum JPCM5 D-lactate dehydrogenase-like protein partial mRNA	XP_001466550.1	491	D-lactate dehydrogenase-like protein	XP_001466550.1	XP_001466550.1	0	Leishmania donovani	FAD-oxidase_C	2e-47	probable D-lactate dehydrogenase, mitochondrial	3e-91	Trichoplax adhaerens	Aldolase_II	0.87	D-lactate dehydrogenase	5e-83	Arabidopsis thaliana	XP_001466550.1	NR	XM_001466513.1	71.08	52.17	61.625	5.94544	150.21	154.84	157.97	154.34	7.26997	161.02	175.54
XM_001466519.1	LINJ_29_0360	XM_001466519.1	-0.52596	XM_001466519.1	-0.55611	XM_001466519.1	-0.672675		XM_001466519.1	XP_001466556.1	zinc finger protein kinase-like (Leishmania infantum JPCM5) CAM69401.1 zinc finger protein kinase-like (Leishmania infantum JPCM5) SOX66816.1	st	NR	0	100	XM_001466519.1	3975	Leishmania infantum JPCM5 conserved hypothetical protein partial mRNA	XP_001466556.1	1324	conserved hypothetical protein	XP_001466556.1	XP_001466556.1	0	Trypanosoma theileri	PspA_IM30	0.015		NA		BAR	0.8		NA		XP_001466556.1	NR	XM_001466519.1	58.99	61.93	60.46	5.91791	96.98	99.21	91.77	95.9867	6.58476	104.95	98.26
XM_001466538.1	LINJ_29_0550	XM_001466538.1	0.583718	XM_001466538.1	0.684959	XM_001466538.1	0.713853		XM_001466538.1	XP_001466575.1	protein kinase A regulatory subunit (Leishmania infantumJPCM5) XP_003859228.1 protein kinase A regulatory subunit	st	NR	0	100	XM_001466538.1	1509	Leishmania infantum JPCM5 conserved hypothetical protein partial mRNA	XP_001466575.1	502	conserved hypothetical protein	XP_001466575.1	XP_001466575.1	0	Phytomonas sp. isolate EM1	RNase_T	5e-24	3'-5' exoribonuclease 1-like	9e-46	Aplysia californica	EXOIII	6e-23	3'-5' exoribonuclease 1	3e-42	Homo sapiens	XP_001466575.1	NR	XM_001466538.1	63.08	75.18	69.13	6.11124	29.82	47.9	56.91	44.8767	5.48789	45.09	40.82
XM_001466568.1	LINJ_29_0860	XM_001466568.1	-0.531166	XM_001466568.1	-0.612247	XM_001466568.1	-0.555498		XM_001466568.1	XP_001466605.1	hypothetical protein	uc	NR	0	100	XM_001466568.1	1023	Leishmania infantum JPCM5 CPC cysteine peptidase, Clan CA, family C1,Cathepsin B-like partial mRNA	XP_001466605.1	340	CPC cysteine peptidase, Clan CA, family C1,Cathepsin B-like	XP_001466605.1	XP_001466605.1	0	Leishmania guyanensis	Peptidase_C1	1e-77	hypothetical protein T265_02327	2e-92	Caenorhabditis elegans	Pept_C1	6e-56	Cathepsin B-like cysteine proteinase	4e-91	Schistosoma mansoni	XP_001466605.1	NR	XM_001466568.1	275.35	254.08	264.715	8.0483	392.45	436.45	455.33	428.077	8.74173	463.47	482.67
XM_001466571.1	LINJ_29_0890	XM_001466571.1	0.803681	XM_001466571.1	1.00217	XM_001466571.1	1.47558		XM_001466571.1	XP_001466608.1	lathosterol oxidase-like protein (Leishmania infantum JPCM5) CAM68258.1 lathosterol oxidase-like protein (Leishmania infantum JPCM5) SOX65504.1	met/lipd	NR	0	100	XM_001466571.1	909	Leishmania infantum JPCM5 putative high mobility group protein homolog tdp-1 partial mRNA	XP_001466608.1	302	putative high mobility group protein homolog tdp-1	XP_001466608.1	XP_001466608.1	0	Trypanosoma cruzi	HMG_box	5e-17	high mobility group protein B1-like	1e-26	Priapulus caudatus	HMG	3e-16	High mobility group protein homolog TDP-1	2e-64	Trypanosoma brucei rhodesiense	XP_001466608.1	NR	XM_001466571.1	270.82	261.02	265.92	8.05485	157.85	176.32	116.6	150.257	7.23129	127.29	159.6
XM_001466574.1	LINJ_29_0930	XM_001466574.1	-1.68302	XM_001466574.1	-1.63767	XM_001466574.1	-1.83049		XM_001466574.1	XP_001466611.1	Unknown product	uk		NA	NA	XM_001466574.1	507	Leishmania infantum JPCM5 conserved hypothetical protein partial mRNA	XP_001466611.1	168	conserved hypothetical protein	XP_001466611.1	XP_001466611.1	2e-122	Phytomonas sp. isolate EM1	Cyt-b5	2e-10	uncharacterized protein LOC111356469 isoform X1	1e-11	Aedes albopictus	BING4CT	0.08	Cytochrome b5 isoform E	2e-09	Arabidopsis thaliana	XP_001466611.1	NR	XM_001466574.1	53.23	70.16	61.695	5.94708	211.2	271.79	225.7	236.23	7.88405	228.29	220.74
XM_001466577.1	LINJ_29_0960	XM_001466577.1	0.802367	XM_001466577.1	0.863641	XM_001466577.1	0.890177		XM_001466577.1	XP_001466614.1	Unknown product	uk		NA	NA	XM_001466577.1	1050	Leishmania infantum JPCM5 conserved hypothetical protein partial mRNA	XP_001466614.1	349	conserved hypothetical protein	XP_001466614.1	XP_001466614.1	0	Leptomonas seymouri	PhyH	0.0009	hypothetical protein Phum_PHUM411800	0.16	Fopius arisanus	PHD	7e-05	Kanamycin B dioxygenase	1e-11	Streptomyces kanamyceticus	XP_001466614.1	NR	XM_001466577.1	113.22	119.71	116.465	6.86375	72.48	67.94	52.17	64.1967	6.00443	69.37	66.55
XM_001466584.1	LINJ_29_1030	XM_001466584.1	-0.604305	XM_001466584.1	-0.650948	XM_001466584.1	-0.751576		XM_001466584.1	XP_001466621.1	EF-hand domain-containing family member C2-like	uc	REFSEQ-INVERTEBRATE	1e-86	87.3	XM_001466584.1	2274	Leishmania infantum JPCM5 conserved hypothetical protein partial mRNA	XP_001466621.1	757	conserved hypothetical protein	XP_001466621.1	XP_001466621.1	0	Strigomonas culicis	FGE-sulfatase	3e-17	ergothioneine biosynthesis protein 1-like isoform X4	7e-106	Lingula anatina	Zpr1	1	Hercynine oxygenase	2e-12	Mycobacterium tuberculosis (strain ATCC 25618 / H37Rv)	XP_001466621.1	NR	XM_001466584.1	63.66	76.56	70.11	6.13155	136.08	126.63	87.51	116.74	6.86716	132.38	117.49
XM_001466606.1	LINJ_29_1260	XM_001466606.1	-0.855518	XM_001466606.1	-0.928545	XM_001466606.1	-0.985063		XM_001466606.1	XP_001466643.1	coenzyme Q-binding protein COQ10 homolog B mitochondrial-like	met/energy	REFSEQ-INVERTEBRATE	9e-11	91.7	XM_001466606.1	1113	Leishmania infantum JPCM5 conserved hypothetical protein partial mRNA	XP_001466643.1	370	conserved hypothetical protein	XP_001466643.1	XP_001466643.1	0	Phytomonas sp. isolate EM1	EF-hand_7	2e-07	calmodulin-beta-like	0.008	Aedes albopictus	EFh	0.0004	Calcium-binding protein 5	0.002	Mus musculus	XP_001466643.1	NR	XM_001466606.1	108.95	67.93	88.44	6.46663	160.1	195.47	203.09	186.22	7.54086	179.52	199.8
XM_001466611.1	LINJ_29_1310	XM_001466611.1	-0.765183	XM_001466611.1	-0.684456	XM_001466611.1	-0.804067		XM_001466611.1	XP_001466648.1	U3 small nucleolar RNA-associated protein 15 homolog	s/	SWISSP	5e-39	79.8	XM_001466611.1	1434	Leishmania infantum JPCM5 conserved hypothetical protein partial mRNA	XP_001466648.1	477	conserved hypothetical protein	XP_001466648.1	XP_001466648.1	0	Phytomonas sp. isolate Hart1	DUF572	5e-11	coiled-coil domain-containing protein 94-like	2e-05	Lottia gigantea	BAR	0.12	Coiled-coil domain-containing protein 94 homolog	0.0003	Dictyostelium discoideum	XP_001466648.1	NR	XM_001466611.1	33.35	23.08	28.215	4.81839	59.12	56.76	69.87	61.9167	5.95226	59.25	55.98
XM_001466632.1	LINJ_29_1510	XM_001466632.1	0.573825	XM_001466632.1	0.853676	XM_001466632.1	0.89321		XM_001466632.1	XP_001466669.1	ribosome biogenesis protein (Leishmania infantum JPCM5) XP_003860504.1 ribosome biogenesis protein	ps	NR	0	100	XM_001466632.1	951	Leishmania infantum JPCM5 putative RNA binding protein partial mRNA	XP_001466669.1	316	putative RNA binding protein	XP_001466669.1	XP_001466669.1	0	Leptomonas seymouri	zf-LYAR	2e-13	hypothetical protein LOAG_10623	4e-12	Diuraphis noxia	CysPc	0.016	UPF0743 protein C215.06c	2e-13	Schizosaccharomyces pombe (strain 972 / ATCC 24843)	XP_001466669.1	NR	XM_001466632.1	133.82	158.41	146.115	7.19096	89.48	95.44	107.6	97.5067	6.60743	81.99	85.6
XM_001466644.1	LINJ_29_1600	XM_001466644.1	1.77181	XM_001466644.1	1.77837	XM_001466644.1	2.2344		XM_001466644.1	XP_001466681.1	Unknown product	uk		NA	NA	XM_001466644.1	2019	Leishmania infantum JPCM5 conserved hypothetical protein partial mRNA	XP_001466681.1	672	conserved hypothetical protein	XP_001466681.1	XP_001466681.1	0	Leptomonas pyrrhocoris	DuoxA	0.014	hypothetical protein TRIADDRAFT_59935	1e-05	Aedes aegypti	Cation_ATPase_N	1.2	UPF0114 protein in repA1-repA2 intergenic region	2.6	Buchnera aphidicola subsp. Acyrthosiphon pisum (strain APS)	XP_001466681.1	NR	XM_001466644.1	210.54	109.9	160.22	7.32391	54.49	56.74	29.52	46.9167	5.55203	50.38	40.58
XM_001466664.1	LINJ_29_1850	XM_001466664.1	0.845279	XM_001466664.1	1.05255	XM_001466664.1	1.83452		XM_001466664.1	XP_001466701.1	RNA-binding protein (Leishmania infantum JPCM5) CAM68521.1 RNA-binding protein (Leishmania infantum JPCM5) SOX65844.1	tm	NR	5e-171	100	XM_001466664.1	723	Leishmania infantum JPCM5 putative histone H2A partial mRNA	XP_001466701.1	240	putative histone H2A	XP_001466701.1	XP_001466701.1	8e-172	Actinomyces georgiae F0490	PAT1	0.14	histone-lysine N-methyltransferase ash1 isoform X2	6.5	Rhagoletis zephyria	VRR_NUC	2.4	Pre-mRNA-splicing factor cwf2	7.7	Schizosaccharomyces pombe (strain 972 / ATCC 24843)	XP_001466701.1	NR	XM_001466664.1	3896.26	3886.18	3891.22	11.926	2024.21	2346.73	2329.97	2233.64	11.1252	1785.48	2291.83
XM_001466665.1	LINJ_29_1860	XM_001466665.1	0.742704	XM_001466665.1	1.00309	XM_001466665.1	1.53725		XM_001466665.1	XP_001466702.1	Unknown product	uk		NA	NA	XM_001466665.1	444	Leishmania infantum JPCM5 putative histone H2A partial mRNA	XP_001466702.1	147	putative histone H2A	XP_001466702.1	XP_003862603.1	6e-99	Massilia sp. Root351	Protocadherin	0.54	V-type proton ATPase catalytic subunit A-like	1.4	Aplysia californica	START	1.5	SWI/SNF-related matrix-associated actin-dependent regulator of chromatin	1.5	Mus musculus	XP_001466702.1	NR	XM_001466665.1	1673.31	2665.35	2169.33	11.083	1614.81	1267.52	862.21	1248.18	10.2856	1354.09	1016.3
XM_001466670.1	LINJ_29_1920	XM_001466670.1	0.620123	XM_001466670.1	0.843768	XM_001466670.1	1.16852		XM_001466670.1	XP_001466707.1	Meiotic cell cortex C-terminal pleckstrinhomology	uc	PFAM	2e-12	89.1	XM_001466670.1	393	Leishmania infantum JPCM5 putative 40S ribosomal protein S15A partial mRNA	XP_001466707.1	130	putative 40S ribosomal protein S15A	XP_001466707.1	XP_001463917.1	6e-93	Trypanosoma cruzi cruzi	Ribosomal_S8	2e-23	conserved hypothetical protein	1e-71	Neodiprion lecontei	SMR	0.19	40S ribosomal protein S15a	1e-71	Rattus norvegicus	XP_001466707.1	NR	XM_001466670.1	2031.6	2109.63	2070.61	11.0158	1299.92	1403.93	1538.25	1414.03	10.4656	1162.16	1303.11
XM_001466686.1	LINJ_29_2080	XM_001466686.1	-1.02514	XM_001466686.1	-1.24301	XM_001466686.1	-1.52649		XM_001466686.1	XP_001466723.1	casein kinase I-like protein (Leishmania infantum JPCM5) CAM69136.1 casein kinase I-like protein (Leishmania infantum JPCM5) SOX66546.1	st	NR	0	100	XM_001466686.1	1707	Leishmania infantum JPCM5 putative fumarate hydratase partial mRNA	XP_001466723.1	568	putative fumarate hydratase	XP_001466723.1	XP_001466723.1	0	Leishmania donovani	Fumerase_C	6e-129	uncharacterized protein LOC100369779	0	Aplysia californica	VKc	0.24	Fumarate hydratase class I, anaerobic	0	Escherichia coli (strain K12)	XP_001466723.1	NR	XM_001466686.1	51.51	72.15	61.83	5.95024	140.25	123.57	170.25	144.69	7.17682	158.38	182.1
XM_001466688.2	LINJ_29_2100	XM_001466688.2	-0.643591	XM_001466688.2	-0.611915	XM_001466688.2	-0.703882		XM_001466688.2	XP_001466725.2	Unknown product	uk		NA	NA	XM_001466688.2	5515	Leishmania infantum JPCM5 conserved hypothetical protein partial mRNA	XP_001466725.2	1838	conserved hypothetical protein, partial	XP_001466725.2	SOX67192.1	0	Leptomonas pyrrhocoris	APG6	6e-07	myosin heavy chain, striated muscle-like isoform X1	0.098	Lingula anatina	OmpH	0.001	Restin homolog	0.028	Drosophila melanogaster	XP_001466725.2	NR	XM_001466688.2	16.21	15.58	15.895	3.9905	28.09	30.34	27.83	28.7533	4.84566	28.3	28.72
XM_001466702.1	LINJ_29_2220	XM_001466702.1	-0.651924	XM_001466702.1	-0.850637	XM_001466702.1	-1.09011		XM_001466702.1	XP_001466739.1	Unknown product	uk		NA	NA	XM_001466702.1	1923	Leishmania infantum JPCM5 conserved hypothetical protein partial mRNA	XP_001466739.1	640	conserved hypothetical protein	XP_001466739.1	XP_001466739.1	0	Trypanosoma cruzi marinkellei	DUF4139	5e-59	protein F37C4.5-like	2e-22	Caenorhabditis remanei	RBD	0.14	Protein F37C4.5	9e-16	Caenorhabditis elegans	XP_001466739.1	NR	XM_001466702.1	24.28	35.48	29.88	4.90111	60.27	55.96	50.88	55.7033	5.79969	61	66.25
XM_001466704.1	LINJ_29_2240	XM_001466704.1	-0.651301	XM_001466704.1	-1.18628	XM_001466704.1	-1.15377		XM_001466704.1	XP_001466741.1	tubulin-tyrosine ligase-like protein (Leishmania infantum JPCM5) XP_003862095.1 tubulin-tyrosine ligase-like protein (Leishmania donovani) CAM69205.1	cs	NR	0	100	XM_001466704.1	1431	Leishmania infantum JPCM5 conserved hypothetical protein partial mRNA	XP_001466741.1	476	conserved hypothetical protein	XP_001466741.1	XP_001466741.1	0	Leptomonas pyrrhocoris	LRR_8	0.001	chaoptin-like	3e-05	Copidosoma floridanum	LRR_BAC	0.099	Polygalacturonase inhibitor	1e-10	Pyrus communis	XP_001466741.1	NR	XM_001466704.1	122.55	128.5	125.525	6.97183	206.73	211.81	254.83	224.457	7.81029	294.9	333.95
XM_001466707.1	LINJ_29_2270	XM_001466707.1	-0.613901	XM_001466707.1	-0.55953	XM_001466707.1	-0.564763		XM_001466707.1	XP_001466744.1	mRNA cleavage and polyadenylation factor CLP1P-loop	tm	PFAM	3e-23	89	XM_001466707.1	1338	Leishmania infantum JPCM5 putative rab-GDP dissociation inhibitor partial mRNA	XP_001466744.1	445	putative rab-GDP dissociation inhibitor	XP_001466744.1	XP_001466744.1	0	Trypanosoma theileri	GDI	0	rab GDP dissociation inhibitor alpha-like	1e-158	Papilio machaon	P-II	1	Rab GDP dissociation inhibitor alpha	4e-161	Rattus norvegicus	XP_001466744.1	NR	XM_001466707.1	40.78	58.11	49.445	5.62775	109.16	74.44	94.24	92.6133	6.53315	85.25	84.74
XM_001466713.1	LINJ_29_2330	XM_001466713.1	-1.82881	XM_001466713.1	-1.95962	XM_001466713.1	-1.63097		XM_001466713.1	XP_001466750.1	Unknown product	uk		NA	NA	XM_001466713.1	1098	Leishmania infantum JPCM5 hypothetical protein, unknown function partial mRNA	XP_001466750.1	365	hypothetical protein, unknown function	XP_001466750.1	XP_001466750.1	0	Bodo saltans	E_Pc_C	0.01		NA		Agro_virD5	0.94	Uromodulin-like 1	0.55	Homo sapiens	XP_001466750.1	NR	XM_001466713.1	50.83	37.94	44.385	5.472	151.96	187.91	208.83	182.9	7.51491	183.2	215.43
XM_001466715.1	LINJ_29_2350	XM_001466715.1	-0.604802	XM_001466715.1	-0.776011	XM_001466715.1	-0.69946		XM_001466715.1	XP_001466752.1	DNA topoisomerase III (Leishmania infantum JPCM5) CAM69411.1 DNA topoisomerase III (Leishmania infantum JPCM5) SOX66826.1	nr	NR	0	100	XM_001466715.1	2607	Leishmania infantum JPCM5 metallo-peptidase, Clan MA(E), Family M1 partial mRNA	XP_001466752.1	868	metallo-peptidase, Clan MA(E), Family M1	XP_001466752.1	XP_001466752.1	0	Strigomonas culicis	Peptidase_M1	1e-107	puromycin-sensitive aminopeptidase isoform X2	3e-103	Drosophila miranda	PKD	0.58	Aminopeptidase M1	8e-98	Arabidopsis thaliana	XP_001466752.1	NR	XM_001466715.1	46.91	37.88	42.395	5.40582	72.78	84.77	60.41	72.6533	6.18296	80.49	85.33
XM_001466720.1	LINJ_29_2730	XM_001466720.1	0.797474	XM_001466720.1	1.44828	XM_001466720.1	1.39169		XM_001466720.1	XP_001466757.1	Unknown product	uk		NA	NA	XM_001466720.1	369	Leishmania infantum JPCM5 conserved hypothetical protein partial mRNA	XP_001466757.1	122	conserved hypothetical protein	XP_001466757.1	XP_001466757.1	2e-85	Trypanosoma theileri	Vps16_N	2.5	tectonic-3	0.46	Mizuhopecten yessoensis	Col_cuticle_N	0.87	Mannan endo-1,6-alpha-mannosidase DFG5	4.2	Candida albicans (strain SC5314 / ATCC MYA-2876)	XP_001466757.1	NR	XM_001466720.1	463.58	315.34	389.46	8.60533	259.91	186.76	228.31	224.993	7.81374	167.52	155.91
XM_001466733.1	LINJ_29_2480	XM_001466733.1	0.955687	XM_001466733.1	1.53737	XM_001466733.1	1.78161		XM_001466733.1	XP_001466770.1	60S ribosomal protein L39 (Leishmania infantum JPCM5) XP_001466770.1 60S ribosomal protein L39 (Leishmania infantum JPCM5)	ps	NR	5e-28	100	XM_001466733.1	156	Leishmania infantum JPCM5 putative 60S ribosomal protein L39 partial mRNA	XP_001466770.1	51	putative 60S ribosomal protein L39	XP_001466770.1	XP_001464605.1	5e-28	Dendrobium catenatum	Ribosomal_L39	3e-11	60S ribosomal protein L39	4e-15	Ooceraea biroi	Alpha_kinase	0.81	60S ribosomal protein L39-3	9e-17	Oryza sativa subsp. japonica	XP_001466770.1	NR	XM_001466733.1	4004.33	3569.01	3786.67	11.8867	1721.02	1823.13	2145.23	1896.46	10.8891	1003.72	1511.97
XM_001466742.1	LINJ_29_2580	XM_001466742.1	0.569128	XM_001466742.1	0.932128	XM_001466742.1	1.32308		XM_001466742.1	XP_001466780.1	vesicle-associated membrane protein (vamp) (Leishmaniainfantum JPCM5) CAM69190.1 vesicle-associated membrane protein (vamp)	pe	NR	2e-161	100	XM_001466742.1	663	Leishmania infantum JPCM5 putative 60S ribosomal protein L13 partial mRNA	XP_001466780.1	220	putative 60S ribosomal protein L13	XP_001466780.1	XP_001466779.1	4e-160	Leptomonas pyrrhocoris	Ribosomal_L13e	3e-79	60S ribosomal protein L13	5e-57	Drosophila eugracilis	AlaDh_PNT_C	0.63	60S ribosomal protein L13	8e-54	Drosophila melanogaster	XP_001466780.1	NR	XM_001466742.1	2155.82	2405.56	2280.69	11.1553	1606.07	1623.57	1592.01	1607.22	10.6503	1238.98	1423.48
XM_001466743.1	LINJ_29_2580	XM_001466743.1	0.569128	XM_001466743.1	0.932128	XM_001466743.1	1.32308		XM_001466743.1	XP_001466780.1	60S ribosomal protein L13 (Leishmania infantum JPCM5) XP_001466780.1 60S ribosomal protein L13 (Leishmania infantum JPCM5)	ps	NR	4e-160	100	XM_001466743.1	663	Leishmania infantum JPCM5 putative 60S ribosomal protein L13 partial mRNA	XP_001466780.1	220	putative 60S ribosomal protein L13	XP_001466780.1	XP_001466779.1	4e-160	Leptomonas pyrrhocoris	Ribosomal_L13e	3e-79	60S ribosomal protein L13	5e-57	Drosophila eugracilis	AlaDh_PNT_C	0.63	60S ribosomal protein L13	8e-54	Drosophila melanogaster	XP_001466780.1	NR	XM_001466743.1	2155.82	2405.56	2280.69	11.1553	1606.07	1623.57	1592.01	1607.22	10.6503	1238.98	1423.48
XM_001466747.1	LINJ_29_2620	XM_001466747.1	-0.745247	XM_001466747.1	-0.699385	XM_001466747.1	-0.752261		XM_001466747.1	XP_001466784.1	JmjC domain-containing protein 4	uc	SWISSP	3e-18	85	XM_001466747.1	1461	Leishmania infantum JPCM5 ATP-dependent phosphofructokinase partial mRNA	XP_001466784.1	486	ATP-dependent phosphofructokinase	XP_001466784.1	XP_001466784.1	0	Angomonas deanei	PFK	2e-68	uncharacterized protein LOC111273377	3e-115	Pseudomyrmex gracilis	TOPRIM	0.013	ATP-dependent 6-phosphofructokinase	0	Leishmania donovani	XP_001466784.1	NR	XM_001466747.1	117.62	92.96	105.29	6.71822	202.09	201.06	195.87	199.673	7.6415	195.52	206.08
XM_001466764.1	LINJ_29_2970	XM_001466764.1	0.618534	XM_001466764.1	0.960838	XM_001466764.1	1.32858		XM_001466764.1	XP_001466801.1	Unknown product	uk		NA	NA	XM_001466764.1	486	Leishmania infantum JPCM5 40S ribosomal protein S19-like protein partial mRNA	XP_001466801.1	161	40S ribosomal protein S19-like protein	XP_001466801.1	XP_001466801.1	1e-116	Leishmania panamensis	Ribosomal_S19e	3e-59	40S ribosomal protein S19a-like	4e-32	Polistes dominula	HTH_DTXR	0.036	40S ribosomal protein S19-1	6e-30	Arabidopsis thaliana	XP_001466801.1	NR	XM_001466764.1	2001.6	2319.63	2160.61	11.0772	1399.03	1399.55	1591.69	1463.42	10.5151	1118.44	1295.22
XM_001466797.1	LINJ_30_0210	XM_001466797.1	0.668772	XM_001466797.1	0.725491	XM_001466797.1	0.955923		XM_001466797.1	XP_001466834.1	Unknown product	uk		NA	NA	XM_001466797.1	1125	Leishmania infantum JPCM5 putative ribosomal RNA adenine dimethylase family protein partial mRNA	XP_001466834.1	374	putative ribosomal RNA adenine dimethylase family protein	XP_001466834.1	XP_001466834.1	0	Phytomonas sp. isolate EM1	RrnaAD	8e-71	probable dimethyladenosine transferase	6e-107	Drosophila suzukii	rADc	2e-72	Probable dimethyladenosine transferase	6e-110	Bos taurus	XP_001466834.1	NR	XM_001466797.1	107.65	100.67	104.16	6.70266	48.14	66.28	81.28	65.2333	6.02754	69.52	61.05
XM_001466803.1	LINJ_30_0270	XM_001466803.1	-1.11559	XM_001466803.1	-1.00848	XM_001466803.1	-1.61671		XM_001466803.1	XP_001466840.1	Dihydrolipoyllysine-residue acetyltransferase component 1 ofpyruvate dehydrogenase complex - probable fragment	met/energy	SWISSP	4e-31	43.6	XM_001466803.1	1185	Leishmania infantum JPCM5 putative AUT2/APG4/ATG4 cysteine peptidase (ATG4.2), partial mRNA	XP_001466840.1	394	putative AUT2/APG4/ATG4 cysteine peptidase	XP_001466840.1	XP_001466840.1	0	Trypanosoma grayi	Peptidase_C54	8e-43	cysteine protease ATG4D-like isoform X3	1e-20	Crassostrea gigas	Tubulin	2	Probable cysteine protease ATG4	2e-25	Pichia angusta	XP_001466840.1	NR	XM_001466803.1	13.72	9.5	11.61	3.5373	32.44	43.13	31.15	35.5733	5.15272	27.75	34.08
XM_001466843.1	LINJ_30_0340	XM_001466843.1	-0.792327	XM_001466843.1	-0.744876	XM_001466843.1	-0.994304		XM_001466843.1	XP_001466880.1	hypothetical protein	uc	NR	0	100	XM_001466843.1	2397	Leishmania infantum JPCM5 putative KU80 protein partial mRNA	XP_001466880.1	798	putative KU80 protein	XP_001466880.1	XP_001466880.1	0	Trypanosoma cruzi	Ku	2e-31	X-ray repair cross-complementing protein 5	7e-25	Acanthaster planci	Ku78	1e-16	X-ray repair cross-complementing protein 5	4e-35	Dictyostelium discoideum	XP_001466880.1	NR	XM_001466843.1	15.37	10.34	12.855	3.68426	32.56	28.69	25.73	28.9933	4.85765	28.26	23.97
XM_001466858.1	LINJ_30_0490	XM_001466858.1	0.911001	XM_001466858.1	1.11516	XM_001466858.1	1.00171		XM_001466858.1	XP_001466895.1	protein of unknown function - probable fragment	uc	PFAM	2e-12	62.6	XM_001466858.1	1410	Leishmania infantum JPCM5 putative bystin partial mRNA	XP_001466895.1	469	putative bystin	XP_001466895.1	XP_001466895.1	0	Phytomonas sp. isolate Hart1	Bystin	2e-141	bystin	1e-94	Amyelois transitella	OSTEO	0.005	Bystin	1e-94	Monosiga brevicollis	XP_001466895.1	NR	XM_001466858.1	58.88	104.48	81.68	6.35191	25.43	52.48	45.47	41.1267	5.362	43.01	30.89
XM_001466877.1	LINJ_30_0710	XM_001466877.1	0.82559	XM_001466877.1	1.29871	XM_001466877.1	1.6013		XM_001466877.1	XP_001466916.1	Unknown product	uk		NA	NA	XM_001466877.1	201	Leishmania infantum JPCM5 putative 40S ribosomal protein S30 partial mRNA	XP_001466916.1	66	putative 40S ribosomal protein S30	XP_001466916.1	XP_001466914.1	2e-38	Trypanosoma grayi	Ribosomal_S30	2e-19	putative 40s ribosomal protein S30	2e-15	Nasonia vitripennis	WIF	0.99	40S ribosomal protein S30-B	2e-21	Schizosaccharomyces pombe (strain 972 / ATCC 24843)	XP_001466916.1	NR	XM_001466877.1	5410.31	3586.85	4498.58	12.1353	1986.21	2970.35	2610.69	2522.42	11.3006	1580.5	2415.81
XM_001466879.1	LINJ_30_0710	XM_001466879.1	0.82559	XM_001466879.1	1.29871	XM_001466879.1	1.6013		XM_001466879.1	XP_001466916.1	40S ribosomal protein S30 (Leishmania infantum JPCM5) XP_001466915.1 40S ribosomal protein S30 (Leishmania infantum JPCM5)	ps	NR	2e-38	100	XM_001466879.1	201	Leishmania infantum JPCM5 putative 40S ribosomal protein S30 partial mRNA	XP_001466916.1	66	putative 40S ribosomal protein S30	XP_001466916.1	XP_001466914.1	2e-38	Trypanosoma grayi	Ribosomal_S30	2e-19	putative 40s ribosomal protein S30	2e-15	Nasonia vitripennis	WIF	0.99	40S ribosomal protein S30-B	2e-21	Schizosaccharomyces pombe (strain 972 / ATCC 24843)	XP_001466916.1	NR	XM_001466879.1	5410.31	3586.85	4498.58	12.1353	1986.21	2970.35	2610.69	2522.42	11.3006	1580.5	2415.81
XM_001466880.1	LINJ_30_0720	XM_001466880.1	0.587629	XM_001466880.1	0.531302	XM_001466880.1	0.729395		XM_001466880.1	XP_001466917.1	40S ribosomal protein S19-like protein (Leishmania infantum JPCM5) CAM69850.1 40S ribosomal protein S19-like protein (Leishmania infantum JPCM5)	ps	NR	1e-116	100	XM_001466880.1	486	Leishmania infantum JPCM5 NUDC-like protein partial mRNA	XP_001466917.1	161	NUDC-like protein	XP_001466917.1	XP_001466917.1	2e-116	Strigomonas culicis	CS	3e-17	nuclear migration protein nudC-like isoform X2	9e-24	Ooceraea biroi	DPBB_1	0.041	Nuclear movement protein nudc	1e-27	Schizosaccharomyces pombe (strain 972 / ATCC 24843)	XP_001466917.1	NR	XM_001466880.1	257.44	287.65	272.545	8.09035	166.4	176.96	175.59	172.983	7.43449	224.28	173.05
XM_001466887.1	LINJ_30_0790	XM_001466887.1	0.632604	XM_001466887.1	0.930442	XM_001466887.1	0.633687		XM_001466887.1	XP_001466924.1	24-dihydroxyhept-2-ene-1	uc	NR	0	100	XM_001466887.1	840	Leishmania infantum JPCM5 conserved hypothetical protein partial mRNA	XP_001466924.1	279	conserved hypothetical protein	XP_001466924.1	XP_001466924.1	0	Trypanosoma cruzi cruzi	CCDC158	0.033	myosin-3	1.4	Pogonomyrmex barbatus	BRLZ	0.1	Tubulin glycylase 3B	0.69	Tetrahymena thermophila (strain SB210)	XP_001466924.1	NR	XM_001466887.1	142.36	84.45	113.405	6.82534	64.9	73.49	74.57	70.9867	6.14948	66.04	48.37
XM_001466892.1	LINJ_30_0840	XM_001466892.1	1.31812	XM_001466892.1	1.32681	XM_001466892.1	1.80328		XM_001466892.1	XP_001466929.1	phospholipase ABHD3-like	met/lipd	REFSEQ-INVERTEBRATE	4e-39	82.5	XM_001466892.1	1278	Leishmania infantum JPCM5 conserved hypothetical protein partial mRNA	XP_001466929.1	425	conserved hypothetical protein	XP_001466929.1	XP_001466929.1	0	Trypanosoma congolense IL3000	DMAP_binding	0.016	uncharacterized protein LOC106126397 isoform X2	1.5	Crassostrea virginica	CW	4.1	Elongation factor Tu	0.19	Saccharopolyspora erythraea (strain ATCC 11635 / DSM 40517 / JCM 4748 / NBRC 13426 / NCIMB 8594 / NRRL 2338)	XP_001466929.1	NR	XM_001466892.1	103.47	139.72	121.595	6.92594	46.23	50.55	50.67	49.15	5.61912	57.21	48.11
XM_001466930.1	LINJ_30_1230	XM_001466930.1	-1.67974	XM_001466930.1	-1.41343	XM_001466930.1	-1.14148		XM_001466930.1	XP_001466967.1	tyrosyl-tRNA synthetase (Leishmania infantum JPCM5) CAM66706.1 tyrosyl-tRNA synthetase (Leishmania infantum JPCM5) SOX63838.1	ps	NR	0	100	XM_001466930.1	2049	Leishmania infantum JPCM5 hypothetical protein, unknown function partial mRNA	XP_001466967.1	682	hypothetical protein, unknown function	XP_001466967.1	XP_001466967.1	0	Trypanosoma grayi	zf-DHHC	1e-44	palmitoyltransferase ZDHHC9 isoform X2	8e-23	Anoplophora glabripennis	TLC	0.005	Palmitoyltransferase erf2	3e-24	Neurospora crassa (strain ATCC 24698 / 74-OR23-1A / CBS 708.71 / DSM 1257 / FGSC 987)	XP_001466967.1	NR	XM_001466930.1	6.05	8.72	7.385	2.8846	31.29	34.47	22.45	29.4033	4.87791	25.49	24.08
XM_001466935.1	LINJ_30_1280	XM_001466935.1	0.814325	XM_001466935.1	0.621089	XM_001466935.1	0.972889		XM_001466935.1	XP_001466972.1	IQ and ubiquitin-like domain-containing protein - probable fragment	prot	SWISSP	3e-16	41.6	XM_001466935.1	2793	Leishmania infantum JPCM5 hypothetical protein, unknown function partial mRNA	XP_001466972.1	930	hypothetical protein, unknown function	XP_001466972.1	XP_001466972.1	0	Trypanosoma grayi	AAA_28	1e-17	TRPL translocation defect protein 14-like isoform X2	2e-42	Parasteatoda tepidariorum	AAA	0.29	TRPL translocation defect protein 14	2e-38	Drosophila melanogaster	XP_001466972.1	NR	XM_001466935.1	38.19	59.15	48.67	5.60496	31.6	27.86	20	26.4867	4.72719	35.43	33.77
XM_001466952.1	LINJ_30_1450	XM_001466952.1	0.984434	XM_001466952.1	0.975518	XM_001466952.1	1.21954		XM_001466952.1	XP_001466989.1	AP-1 complex subunit sigma-1	uc	SWISSP	1e-56	101.2	XM_001466952.1	498	Leishmania infantum JPCM5 hypothetical protein, unknown function partial mRNA	XP_001466989.1	165	hypothetical protein, unknown function	XP_001466989.1	XP_001466989.1	4e-118	Phytomonas sp. isolate Hart1	PLAC8	1e-16	hypothetical protein HELRODRAFT_177006	7e-05	Lingula anatina	DEXDc2	1.4	Protein PLANT CADMIUM RESISTANCE 7	0.001	Arabidopsis thaliana	XP_001466989.1	NR	XM_001466952.1	171.31	170.65	170.98	7.41768	55.22	76.47	129.16	86.95	6.44211	102.58	76.26
XM_001466993.1	LINJ_30_1840	XM_001466993.1	-1.27971	XM_001466993.1	-1.19054	XM_001466993.1	-1.64064		XM_001466993.1	XP_001467030.1	protein kinase-like protein (Leishmania infantum JPCM5) CAM70534.1 protein kinase-like protein (Leishmania infantum JPCM5) SOX67880.1	st	NR	0	100	XM_001466993.1	4125	Leishmania infantum JPCM5 putative phosphatidylinositol kinase partial mRNA	XP_001467030.1	1374	putative phosphatidylinositol kinase	XP_001467030.1	XP_001467030.1	0	Phytomonas sp. isolate Hart1	FYVE	6e-14	mucin-19 isoform X1	4e-08	Drosophila ananassae	FYVE	9e-14	Phosphatidylinositol 3-kinase, nodule isoform	5e-10	Glycine max	XP_001467030.1	NR	XM_001466993.1	6.55	3.36	4.955	2.30889	16.78	14.87	15.89	15.8467	3.98611	15.61	13.49
XM_001467001.1	LINJ_30_1920	XM_001467001.1	-0.887617	XM_001467001.1	-1.01678	XM_001467001.1	-0.915261		XM_001467001.1	XP_001467038.1	tRNA pseudouridine(38/39) synthase - probable fragment	ps	SWISSP	2e-69	66.7	XM_001467001.1	1500	Leishmania infantum JPCM5 succinyl-coa:3-ketoacid-coenzyme a transferase-like protein partial mRNA	XP_001467038.1	499	succinyl-coa:3-ketoacid-coenzyme a transferase-like protein	XP_001467038.1	XP_001467038.1	0	Leishmania panamensis	CoA_trans	5e-52	succinyl-CoA:3-ketoacid coenzyme A transferase 1, mitochondrial	2e-162	Papilio xuthus	CoA_trans	2e-57	Probable succinyl-CoA:3-ketoacid coenzyme A transferase, mitochondrial	5e-158	Dictyostelium discoideum	XP_001467038.1	NR	XM_001467001.1	41.41	58.15	49.78	5.63749	100	115.21	107.33	107.513	6.74837	109.66	130.73
XM_001467023.1	LINJ_30_2130	XM_001467023.1	0.554087	XM_001467023.1	0.775991	XM_001467023.1	0.945933		XM_001467023.1	XP_001467060.1	pre-mrna 3' end processing protein wdr33 - probable fragment	uc	REFSEQ-INVERTEBRATE	6e-68	53.2	XM_001467023.1	1440	Leishmania infantum JPCM5 conserved hypothetical protein partial mRNA	XP_001467060.1	479	conserved hypothetical protein	XP_001467060.1	XP_001467060.1	0	Phytomonas sp. isolate Hart1	RsfS	3e-17	uncharacterized protein LOC110986739	3e-06	Myzus persicae	BAG	0.42	Mitochondrial assembly of ribosomal large subunit protein 1	1e-06	Homo sapiens	XP_001467060.1	NR	XM_001467023.1	132.78	89.34	111.06	6.7952	74.54	85.19	59.89	73.2067	6.1939	77.29	63.08
XM_001467043.1	LINJ_30_2340	XM_001467043.1	-0.846164	XM_001467043.1	-1.78226	XM_001467043.1	-1.81943		XM_001467043.1	XP_001467080.1	Kanamycin B dioxygenase - probable fragment	uc	SWISSP	1e-11	43.1	XM_001467043.1	1050	Leishmania infantum JPCM5 hypothetical protein, unknown function partial mRNA	XP_001467080.1	349	hypothetical protein, unknown function	XP_001467080.1	XP_001467080.1	0	Strigomonas culicis	HAS-barrel	0.27	formin-J-like isoform X1	4.4	Crassostrea virginica	Elong-fact-P_C	0.7	Photosystem I assembly protein Ycf4	0.69	Bigelowiella natans	XP_001467080.1	NR	XM_001467043.1	59.75	54.41	57.08	5.83491	118.95	119.83	134.54	124.44	6.95931	200.41	276.65
XM_001467070.2	LINJ_30_2610	XM_001467070.2	-0.566714	XM_001467070.2	-0.937363	XM_001467070.2	-1.23348		XM_001467070.2	XP_001467107.2	Unknown product	uk		NA	NA	XM_001467070.2	2160	Leishmania infantum JPCM5 conserved hypothetical protein partial mRNA	XP_001467107.2	719	conserved hypothetical protein	XP_001467107.2	XP_001467107.2	0	Trypanosoma grayi	Capsid-VNN	0.069		NA		IDEAL	0.96		NA		XP_001467107.2	NR	XM_001467070.2	34.33	42.9	38.615	5.27109	62.55	70.79	66.18	66.5067	6.05543	82.82	92.3
XM_001467085.1	LINJ_30_2760	XM_001467085.1	1.36885	XM_001467085.1	1.60107	XM_001467085.1	2.45185		XM_001467085.1	XP_001467122.1	Unknown product	uk		NA	NA	XM_001467085.1	150	Leishmania infantum JPCM5 conserved hypothetical protein partial mRNA	XP_001467122.1	49	conserved hypothetical protein	XP_001467122.1	XP_001467122.1	6e-24	Leishmania panamensis	TMA7	0.029	translation machinery-associated protein 7 homolog	0.0001	Aethina tumida	CactinC_cactus	0.36	Translation machinery-associated protein 7	0.0003	Saccharomyces cerevisiae (strain ATCC 204508 / S288c)	XP_001467122.1	NR	XM_001467085.1	1120.09	1421.14	1270.62	10.3113	397.16	439.97	391.15	409.427	8.67746	205.89	528.88
XM_001467100.1	LINJ_30_2910	XM_001467100.1	0.573731	XM_001467100.1	0.570672	XM_001467100.1	0.728968		XM_001467100.1	XP_001467137.1	Unknown product	uk		NA	NA	XM_001467100.1	1374	Leishmania infantum JPCM5 conserved hypothetical protein partial mRNA	XP_001467137.1	457	conserved hypothetical protein	XP_001467137.1	XP_001467137.1	0	Strigomonas culicis	DUF4911	1.5	uncharacterized protein LOC107273145	2.2	Halyomorpha halys	CheW	0.029	pH-response transcription factor pacC/RIM101	0.13	Ashbya gossypii (strain ATCC 10895 / CBS 109.51 / FGSC 9923 / NRRL Y-1056)	XP_001467137.1	NR	XM_001467100.1	76.88	83.3	80.09	6.32355	48.19	47.59	65.09	53.6233	5.74479	60.67	45.63
XM_001467108.1	LINJ_30_3000	XM_001467108.1	-0.62763	XM_001467108.1	-0.607987	XM_001467108.1	-0.551116		XM_001467108.1	XP_001467146.1	SCAMP family	tr	PFAM	1e-43	106.4	XM_001467108.1	1086	Leishmania infantum JPCM5 glyceraldehyde 3-phosphate dehydrogenase,glycosomal partial mRNA	XP_001467146.1	361	glyceraldehyde 3-phosphate dehydrogenase,glycosomal	XP_001467146.1	XP_001467145.1	0	Zelonia costaricensis	Gp_dh_C	3e-83	glyceraldehyde-3-phosphate dehydrogenase 2-like isoform X1	2e-126	Drosophila busckii	Gp_dh_N	1e-70	Glyceraldehyde-3-phosphate dehydrogenase, glycosomal	0	Leishmania mexicana	XP_001467146.1	NR	XM_001467108.1	402.63	779.6	591.115	9.2073	999.35	998.76	1067.74	1021.95	9.99711	977.51	1155.6
XM_001467114.1	LINJ_30_3050	XM_001467114.1	0.817559	XM_001467114.1	0.98937	XM_001467114.1	0.833458		XM_001467114.1	XP_001467151.1	Serine-threonine kinase receptor-associated protein	st	SWISSP	3e-53	98.6	XM_001467114.1	966	Leishmania infantum JPCM5 conserved hypothetical protein partial mRNA	XP_001467151.1	321	conserved hypothetical protein	XP_001467151.1	XP_001467151.1	0	Trypanosoma rangeli SC58	SR-25	0.17	KRR1 small subunit processome component homolog	1e-92	Drosophila takahashii	KH	0.0007	KRR1 small subunit processome component	2e-92	Saccharomyces cerevisiae (strain Zymaflore VL3)	XP_001467151.1	NR	XM_001467114.1	100.3	83.78	92.04	6.52419	44.97	61.14	36.24	47.45	5.56834	41.33	44.16
XM_001467131.1	LINJ_30_3780	XM_001467131.1	0.6146	XM_001467131.1	1.09385	XM_001467131.1	1.27967		XM_001467131.1	XP_001467168.1	60S Ribosomal protein L36 (Leishmania infantum JPCM5) XP_003860597.1 60S Ribosomal protein L36	ps	NR	4e-70	100	XM_001467131.1	318	Leishmania infantum JPCM5 putative 60S acidic ribosomal protein P2 (LIP1), partial mRNA	XP_001467168.1	105	putative 60S acidic ribosomal protein P2	XP_001467168.1	XP_001467168.1	2e-62	Leishmania mexicana MHOM GT 2001 U1103	Ribosomal_60s	2e-05	hypothetical protein CRE_14151	3e-17	Diachasma alloeum	MYSc	0.75	60S acidic ribosomal protein P2	8e-65	Leishmania donovani	XP_001467168.1	NR	XM_001467131.1	2071.27	2512.73	2292	11.1624	1692.6	1508.52	1396.93	1532.68	10.5818	1151.33	1192.37
XM_001467132.1	LINJ_30_3790	XM_001467132.1	0.721212	XM_001467132.1	1.25551	XM_001467132.1	1.38991		XM_001467132.1	XP_001467169.1	60S acidic ribosomal protein P2	ps	SWISSP	8e-65	100	XM_001467132.1	318	Leishmania infantum JPCM5 putative 60S acidic ribosomal protein P2 (LIP2), partial mRNA	XP_001467169.1	105	putative 60S acidic ribosomal protein P2	XP_001467169.1	XP_001467169.1	5e-63	Leishmania major strain Friedlin	Ribosomal_60s	2e-05	60S acidic ribosomal protein P2-like isoform X2	5e-17	Diachasma alloeum	MYSc	0.75	60S acidic ribosomal protein P2	2e-64	Leishmania donovani	XP_001467169.1	NR	XM_001467132.1	1966.84	2820.22	2393.53	11.2249	1101.85	1610.75	1761.53	1491.38	10.5424	1166.55	1054.83
XM_001467134.1	LINJ_30_3230	XM_001467134.1	0.996937	XM_001467134.1	1.19305	XM_001467134.1	1.06697		XM_001467134.1	XP_001467171.1	Unknown product	uk		NA	NA	XM_001467134.1	1305	Leishmania infantum JPCM5 putative 3-hydroxy-3-methylglutaryl-CoA reductase (HMGR), partial mRNA	XP_001467171.1	434	putative 3-hydroxy-3-methylglutaryl-CoA reductase	XP_001467171.1	XP_001467171.1	0	Angomonas deanei	HMG-CoA_red	8e-176	3-hydroxy-3-methylglutaryl-coenzyme A reductase-like isoform X2	1e-147	Leptinotarsa decemlineata	PLAc	0.29	3-hydroxy-3-methylglutaryl-coenzyme A reductase 2	4e-157	Dictyostelium discoideum	XP_001467171.1	NR	XM_001467134.1	88.77	88.17	88.47	6.46712	55.38	31.96	51.67	46.3367	5.53408	37.02	36.22
XM_001467135.1	LINJ_28_0570	XM_001467135.1	0.558347	XM_001467135.1	0.867652	XM_001467135.1	1.30186		XM_001467135.1	XP_001470090.1	Unknown product	uk		NA	NA	XM_001467135.1	339	Leishmania infantum JPCM5 putative ribosomal protein S26 partial mRNA	XP_001470090.1	112	putative ribosomal protein S26	XP_001470090.1	XP_001470090.1	2e-75	Phytomonas sp. isolate Hart1	Ribosomal_S26e	4e-35	40S ribosomal protein S26	4e-30	Tribolium castaneum	FCD	0.8	40S ribosomal protein S26-3	7e-30	Arabidopsis thaliana	XP_001470090.1	NR	XM_001467135.1	2071.59	2362.06	2216.82	11.1143	1360.18	1619.42	1630.17	1536.59	10.5855	1350.13	1313.27
XM_001467140.1	LINJ_30_3290	XM_001467140.1	0.671419	XM_001467140.1	1.08766	XM_001467140.1	1.26118		XM_001467140.1	XP_001467177.1	Unknown product	uk		NA	NA	XM_001467140.1	1785	Leishmania infantum JPCM5 putative glutamyl-tRNA synthetase partial mRNA	XP_001467177.1	594	putative glutamyl-tRNA synthetase	XP_001467177.1	XP_001467177.1	0	Strigomonas culicis	tRNA-synt_1c	9e-125	bifunctional glutamate/proline--tRNA ligase-like	3e-157	Drosophila grimshawi	RNB	0.058	Glutamate--tRNA ligase, cytoplasmic	5e-170	Arabidopsis thaliana	XP_001467177.1	NR	XM_001467140.1	245.46	190.1	217.78	7.76673	137.81	130.16	163.79	143.92	7.16912	109.04	107.32
XM_001467178.1	LINJ_30_3610	XM_001467178.1	0.625044	XM_001467178.1	0.505844	XM_001467178.1	0.871894		XM_001467178.1	XP_001467215.1	Unknown product	uk		NA	NA	XM_001467178.1	1527	Leishmania infantum JPCM5 cytochrome p450-like protein partial mRNA	XP_001467215.1	508	cytochrome p450-like protein	XP_001467215.1	XP_001467215.1	0	Leptomonas seymouri	p450	3e-42	cytochrome P450 26A1-like	4e-36	Mizuhopecten yessoensis	TilS_C	0.19	Cytochrome P450 710A4	1e-110	Arabidopsis thaliana	XP_001467215.1	NR	XM_001467178.1	161.91	86.19	124.05	6.95478	89.55	75.01	88.8	84.4533	6.40008	94.12	94.38
XM_001467204.2	LINJ_30_3390	XM_001467204.2	0.708332	XM_001467204.2	1.00938	XM_001467204.2	1.43154		XM_001467204.2	XP_001467241.2	Unknown product	uk		NA	NA	XM_001467204.2	573	Leishmania infantum JPCM5 putative 60S ribosomal protein L9 partial mRNA	XP_001467241.2	190	putative 60S ribosomal protein L9	XP_001467241.2	XP_001467241.2	5e-137	Phytomonas sp. isolate Hart1	Ribosomal_L6	3e-11	60S ribosomal protein L9-like	4e-59	Apis cerana	PKS_ER	1.3	60S ribosomal protein L9	6e-63	Oryza sativa subsp. japonica	XP_001467241.2	NR	XM_001467204.2	3447.75	2989	3218.38	11.6521	2070.54	2024.56	2047.39	2047.5	10.9996	2016.54	1514.35
XM_001467233.1	LINJ_31_0090	XM_001467233.1	0.691935	XM_001467233.1	1.10251	XM_001467233.1	1.43177		XM_001467233.1	XP_001467270.1	acylphosphatase (Leishmania infantum JPCM5) CAM68674.1 acylphosphatase	uc	NR	1e-169	100	XM_001467233.1	696	Leishmania infantum JPCM5 conserved hypothetical protein partial mRNA	XP_001467270.1	231	conserved hypothetical protein	XP_001467270.1	XP_001467270.1	3e-169	Angomonas deanei	eIF3_subunit	0.004	conserved hypothetical protein	0.84	Trichinella spiralis	ZnF_C3H1	3e-05	Zinc finger CCCH domain-containing protein 15	0.013	Bos taurus	XP_001467270.1	NR	XM_001467233.1	616.05	540.27	578.16	9.17532	379.11	373.98	355.59	369.56	8.52966	294.8	285.81
XM_001467234.1	LINJ_31_0100	XM_001467234.1	-0.63902	XM_001467234.1	-0.778363	XM_001467234.1	-0.911642		XM_001467234.1	XP_001467271.1	Unknown product	uk		NA	NA	XM_001467234.1	1479	Leishmania infantum JPCM5 conserved hypothetical protein partial mRNA	XP_001467271.1	492	conserved hypothetical protein	XP_001467271.1	XP_001467271.1	0	Strigomonas culicis	SpoVT_C	0.53	Uncharacterized protein CELE_F32H2.12	4.8	Caenorhabditis elegans	TilS_C	1.3	Serine/threonine-protein kinase ULK4	0.047	Homo sapiens	XP_001467271.1	NR	XM_001467234.1	60.18	79.33	69.755	6.12422	133.36	140.14	84.44	119.313	6.89861	148.15	136.44
XM_001467244.1	LINJ_31_0210	XM_001467244.1	0.64761	XM_001467244.1	0.911206	XM_001467244.1	0.953478		XM_001467244.1	XP_001467281.1	hypothetical protein	uc	NR	0	100	XM_001467244.1	1458	Leishmania infantum JPCM5 WD repeat protein partial mRNA	XP_001467281.1	485	WD repeat protein	XP_001467281.1	XP_001467281.1	0	Leptomonas seymouri	NLE	6e-11	ribosome biogenesis protein WDR12-like	3e-37	Drosophila persimilis	WD40	7e-07	Ribosome biogenesis protein WDR12 homolog	1e-33	Drosophila persimilis	XP_001467281.1	NR	XM_001467244.1	98.24	105.76	102	6.67243	59.35	73.75	55.27	62.79	5.97246	58.86	48.1
XM_001467282.1	LINJ_31_0440	XM_001467282.1	-0.920795	XM_001467282.1	-0.855772	XM_001467282.1	-0.823498		XM_001467282.1	XP_001467319.1	protein dennd6b - probable fragment	uc	REFSEQ-INVERTEBRATE	2e-28	64.4	XM_001467282.1	2820	Leishmania infantum JPCM5 putative calpain-like cysteine peptidase partial mRNA	XP_001467319.1	939	putative calpain-like cysteine peptidase	XP_001467319.1	XP_001467319.1	0	Leptomonas pyrrhocoris	Peptidase_C2	2e-34	calpain-15-like	1e-24	Diachasma alloeum	CysPc	3e-41	Calpain-type cysteine protease DEK1	2e-20	Arabidopsis thaliana	XP_001467319.1	NR	XM_001467282.1	25.93	12.46	19.195	4.26266	42.77	52.61	32.06	42.48	5.40871	48.65	40.43
XM_001467284.1	LINJ_31_0610	XM_001467284.1	-0.990355	XM_001467284.1	-0.960874	XM_001467284.1	-0.559382		XM_001467284.1	XP_001467321.1	Unknown product	uk		NA	NA	XM_001467284.1	1626	Leishmania infantum JPCM5 putative amino acid transporter aATP11 partial mRNA	XP_001467321.1	541	putative amino acid transporter aATP11	XP_001467321.1	XP_001467321.1	0	Leptomonas seymouri	Aa_trans	3e-32	putative sodium-coupled neutral amino acid transporter 7	2e-22	Limulus polyphemus	Flu_M1_C	0.23	Vacuolar amino acid transporter 5	6e-24	Schizosaccharomyces pombe (strain 972 / ATCC 24843)	XP_001467321.1	NR	XM_001467284.1	135.72	102.87	119.295	6.89839	272.71	268.85	248.83	263.463	8.04146	260.77	267.19
XM_001467294.1	LINJ_31_0710	XM_001467294.1	-0.710625	XM_001467294.1	-0.730268	XM_001467294.1	-0.567067		XM_001467294.1	XP_001467331.1	Unknown product	uk		NA	NA	XM_001467294.1	849	Leishmania infantum JPCM5 conserved hypothetical protein partial mRNA	XP_001467331.1	282	conserved hypothetical protein	XP_001467331.1	XP_001467331.1	0	Angomonas deanei	C2	2e-32	multiple C2 and transmembrane domain-containing protein 1 isoform X3	3e-11	Priapulus caudatus	C2	8e-25	Synaptotagmin-5	2e-13	Arabidopsis thaliana	XP_001467331.1	NR	XM_001467294.1	212.89	148.26	180.575	7.49645	346.58	328.19	340.17	338.313	8.40222	345.8	353.35
XM_001467313.2	LINJ_31_0910	XM_001467313.2	-2.35996	XM_001467313.2	-2.45143	XM_001467313.2	-2.00229		XM_001467313.2	XP_001467350.1	amino acid permease 3 (Leishmania infantum JPCM5) CAM70441.1 amino acid permease 3 (Leishmania infantum JPCM5) SOX67768.1 aminoacidpermease3	tr	NR	0	100	XM_001467313.2	1443	Leishmania infantum JPCM5 amino acid permease 3 (AAP3), partial mRNA	XP_001467350.1	480	amino acid permease 3	XP_001467350.1	XP_001467350.1	0	Leishmania infantum	Aa_trans	1e-35	putative sodium-coupled neutral amino acid transporter 7	3e-20	Diachasma alloeum	CLb	1	Sodium-coupled neutral amino acid transporter 2	6e-21	Danio rerio	XP_001467350.1	NR	XM_001467313.2	43.25	53.48	48.365	5.59589	204.9	353.98	270.38	276.42	8.11072	262.58	320.95
XM_001467314.1	LinJ_31_3400	XM_001467314.1	-1.23947	XM_001467314.1	-1.38729	XM_001467314.1	-1.44067		XM_001467314.1	XP_001467351.1	heat shock 70-related protein 1	pm	NR	0	100	XM_001467314.1	1983	Leishmania infantum JPCM5 sodium stibogluconate resistance protein, putative partial mRNA	XP_001467351.1	660	sodium stibogluconate resistance protein, putative	XP_001467351.1	XP_001467351.1	0	Leishmania major strain Friedlin	Folliculin	1	general transcription factor 3C polypeptide 1	1.2	Ixodes scapularis	MANEC	0.98	Flagellar motor switch protein FliM	1	Agrobacterium fabrum (strain C58 / ATCC 33970)	XP_001467351.1	NR	XM_001467314.1	89.3	50.77	70.035	6.13	192.53	186.64	182.63	187.267	7.54895	241.76	206.08
XM_001467330.2	LINJ_31_0340	XM_001467330.2	-0.934091	XM_001467330.2	-0.947065	XM_001467330.2	-0.665916		XM_001467330.2	XP_001467367.2	choline dehydrogenase	uc	NR	0	100	XM_001467330.2	1608	Leishmania infantum JPCM5 conserved hypothetical protein partial mRNA	XP_001467367.2	535	conserved hypothetical protein	XP_001467367.2	XP_001467367.2	0	Leptomonas pyrrhocoris	Aa_trans	4e-29	putative sodium-coupled neutral amino acid transporter 7	3e-20	Trichogramma pretiosum	Col_cuticle_N	0.22	Probable sodium-coupled neutral amino acid transporter 6	9e-23	Danio rerio	XP_001467367.2	NR	XM_001467330.2	70.54	94.35	82.445	6.36536	180.25	189.97	168.92	179.713	7.48955	142.01	225.47
XM_001467332.1	LINJ_31_0370	XM_001467332.1	-2.62187	XM_001467332.1	-2.89808	XM_001467332.1	-2.64827		XM_001467332.1	XP_001467369.1	Unknown product	uk		NA	NA	XM_001467332.1	1536	Leishmania infantum JPCM5 putative amino acid transporter aATP11 (AAT1.3), partial mRNA	XP_001467369.1	511	putative amino acid transporter aATP11	XP_001467369.1	XP_001467369.1	0	Crithidia sp. ATCC 30255	Aa_trans	2e-39	putative sodium-coupled neutral amino acid transporter 7	1e-25	Dufourea novaeangliae	TOP4c	0.28	Probable sodium-coupled neutral amino acid transporter 6	2e-26	Danio rerio	XP_001467369.1	NR	XM_001467332.1	43.31	49.96	46.635	5.54334	262.05	350.79	334.92	315.92	8.30342	365.22	419.12
XM_001467336.1	LINJ_31_0410	XM_001467336.1	-1.3864	XM_001467336.1	-1.67232	XM_001467336.1	-1.19751		XM_001467336.1	XP_001467373.1	phosphoinositide-specific phospholipase C (Leishmaniainfantum JPCM5) CAM68093.1 phosphoinositide-specific phospholipase C	met/lipd	NR	0	100	XM_001467336.1	2355	Leishmania infantum JPCM5 putative calpain-like cysteine peptidase partial mRNA	XP_001467373.1	784	putative calpain-like cysteine peptidase	XP_001467373.1	XP_001467373.1	0	Leptomonas seymouri	Peptidase_C2	2e-42	calpain-D-like isoform X4	6e-42	Ooceraea biroi	CysPc	4e-46	Calpain-D	2e-34	Drosophila melanogaster	XP_001467373.1	NR	XM_001467336.1	73.1	58.72	65.91	6.04243	166.63	195.35	216.53	192.837	7.59124	217.95	247.46
XM_001467338.1	LINJ_31_0430	XM_001467338.1	-0.918454	XM_001467338.1	-0.911866	XM_001467338.1	-0.888733		XM_001467338.1	XP_001467375.1	Unknown product	uk		NA	NA	XM_001467338.1	2265	Leishmania infantum JPCM5 putative calpain-like cysteine peptidase partial mRNA	XP_001467375.1	754	putative calpain-like cysteine peptidase	XP_001467375.1	XP_001467375.1	0	Angomonas deanei	DUF1935	1e-20	calpain-15-like	7e-22	Exaiptasia pallida	CysPc	2e-20	Calpain-D	4e-12	Drosophila melanogaster	XP_001467375.1	NR	XM_001467338.1	69.37	65.89	67.63	6.07959	150.32	134.11	147.25	143.893	7.16886	155.44	140.35
XM_001467350.1	LINJ_31_0950	XM_001467350.1	-1.35976	XM_001467350.1	-1.41854	XM_001467350.1	-0.908558		XM_001467350.1	XP_001467387.1	splicing factor 3a (Leishmania infantum JPCM5) CAM70079.1 splicing factor 3a (Leishmania infantum JPCM5) SOX67470.1	tm	NR	0	100	XM_001467350.1	1866	Leishmania infantum JPCM5 putative sodium stibogluconate resistance protein partial mRNA	XP_001467387.1	621	putative sodium stibogluconate resistance protein	XP_001467387.1	XP_001467387.1	0	Leishmania major strain Friedlin	Folliculin	0.99	general transcription factor 3C polypeptide 1	1.1	Ixodes scapularis	MANEC	0.77	Flagellar motor switch protein FliM	1	Agrobacterium fabrum (strain C58 / ATCC 33970)	XP_001467387.1	NR	XM_001467350.1	85.46	66.28	75.87	6.24546	202.83	247.68	202.53	217.68	7.76607	197.69	254
XM_001467352.1	LINJ_31_0960	XM_001467352.1	-1.1386	XM_001467352.1	-1.14212	XM_001467352.1	-0.61952		XM_001467352.1	XP_001467389.1	BolA-like protein	uc	PFAM	9e-23	98.6	XM_001467352.1	240	Leishmania infantum JPCM5 conserved hypothetical protein partial mRNA	XP_001467389.1	79	conserved hypothetical protein	XP_001467389.1	XP_001467389.1	9e-49	Angomonas deanei	ResB	0.12	glutamate receptor 4-like	0.36	Drosophila eugracilis	VKc	0.073	Elongation factor P	0.41	Prochlorococcus marinus (strain MIT 9211)	XP_001467389.1	NR	XM_001467352.1	2451.93	1576.55	2014.24	10.976	4880.78	5320.69	4451.25	4884.24	12.2539	4934.16	5283.72
XM_001467369.1	LINJ_31_1130	XM_001467369.1	-1.02952	XM_001467369.1	-1.01844	XM_001467369.1	-0.701571		XM_001467369.1	XP_001467406.1	3'-5' exoribonuclease 1-like - probable fragment	met/nuc	REFSEQ-INVERTEBRATE	7e-42	52.2	XM_001467369.1	1218	Leishmania infantum JPCM5 putative N-acyl-L-amino acid amidohydrolase partial mRNA	XP_001467406.1	405	putative N-acyl-L-amino acid amidohydrolase	XP_001467406.1	XP_001467406.1	0	Crithidia acanthocephali	Peptidase_M20	1e-76	IAA-amino acid hydrolase ILR1-like 3	4e-75	Rhagoletis zephyria	SAR	1.5	Thermostable carboxypeptidase 2	6e-87	Sulfolobus solfataricus (strain ATCC 35092 / DSM 1617 / JCM 11322 / P2)	XP_001467406.1	NR	XM_001467369.1	73.18	42.25	57.715	5.85087	134.09	133.61	151.63	139.777	7.12698	150.89	146.42
XM_001467370.1	LINJ_31_1140	XM_001467370.1	-1.00041	XM_001467370.1	-0.895013	XM_001467370.1	-0.805433		XM_001467370.1	XP_001467407.1	Thermostable carboxypeptidase 2	met/aa	SWISSP	6e-87	97	XM_001467370.1	1218	Leishmania infantum JPCM5 putative N-acyl-L-amino acid amidohydrolase partial mRNA	XP_001467407.1	405	putative N-acyl-L-amino acid amidohydrolase	XP_001467407.1	XP_001467407.1	0	Leishmania panamensis	Peptidase_M20	2e-76	uncharacterized hydrolase YxeP-like, partial	1e-79	Rhagoletis zephyria	SEC63	0.7	Thermostable carboxypeptidase 2	4e-81	Sulfolobus solfataricus (strain ATCC 35092 / DSM 1617 / JCM 11322 / P2)	XP_001467407.1	NR	XM_001467370.1	107.84	89.78	98.81	6.62659	191.55	227.14	264.38	227.69	7.83093	213.65	232.53
XM_001467375.1	LINJ_31_1190	XM_001467375.1	-0.611404	XM_001467375.1	-0.699773	XM_001467375.1	-0.573109		XM_001467375.1	XP_001467412.1	ribosomal protein S26 (Leishmania infantum JPCM5) XP_001467172.1 ribosomal protein S26 (Leishmania infantum JPCM5) XP_003862156.1	ps	NR	2e-75	100	XM_001467375.1	339	Leishmania infantum JPCM5 hypothetical protein, unknown function partial mRNA	XP_001467412.1	112	hypothetical protein, unknown function	XP_001467412.1	XP_001467412.1	4e-75	Phytomonas sp. isolate EM1	Cyt-b5	6e-10	cytochrome b5-like	6e-10	Megachile rotundata	GLA	0.13	Cytochrome b5 isoform A	2e-09	Arabidopsis thaliana	XP_001467412.1	NR	XM_001467375.1	921.08	843.67	882.375	9.78525	1584.94	1511.05	1490.02	1528.67	10.5781	1838.35	1752.93
XM_001467389.1	LINJ_31_1330	XM_001467389.1	-0.751486	XM_001467389.1	-1.02769	XM_001467389.1	-1.48986		XM_001467389.1	XP_001467426.1	erythroid differentiation-related factor 1 - probable fragment	uc	REFSEQ-INVERTEBRATE	9e-13	33.2	XM_001467389.1	4590	Leishmania infantum JPCM5 conserved hypothetical protein partial mRNA	XP_001467426.1	1529	conserved hypothetical protein	XP_001467426.1	XP_001467426.1	0	Leptomonas seymouri	DUF3807	0.1		NA		G2F	0.3		NA		XP_001467426.1	NR	XM_001467389.1	18.91	21.06	19.985	4.32085	38.54	40.73	35.3	38.19	5.25512	49.14	42.42
XM_001467404.2	LINJ_31_1470	XM_001467404.2	-1.39855	XM_001467404.2	-2.02899	XM_001467404.2	-0.797134		XM_001467404.2	XP_001467441.2	3-ketoacyl-CoA thiolase-like protein (Leishmania infantumJPCM5) CAM70518.2 3-ketoacyl-CoA thiolase-like protein	met/lipd	NR	0	100	XM_001467404.2	1323	Leishmania infantum JPCM5 hypothetical protein, unknown function partial mRNA	XP_001467441.2	440	hypothetical protein, unknown function	XP_001467441.2	XP_001467441.2	0	Leishmania panamensis	LRR_8	0.0007	probable leucine-rich repeat receptor-like protein kinase At1g35710	1e-09	Zeugodacus cucurbitae	LRR_RI	0.043	Surface membrane glycoprotein GP46/M-2	5e-35	Leishmania amazonensis	XP_001467441.2	NR	XM_001467404.2	12.14	30.82	21.48	4.42492	58.85	66.78	82.7	69.4433	6.11776	101.2	84.53
XM_001467415.1	LINJ_31_1580	XM_001467415.1	0.668286	XM_001467415.1	0.874142	XM_001467415.1	0.99709		XM_001467415.1	XP_001467452.1	Unknown product	uk		NA	NA	XM_001467415.1	789	Leishmania infantum JPCM5 conserved hypothetical protein partial mRNA	XP_001467452.1	262	conserved hypothetical protein	XP_001467452.1	XP_001467452.1	0	Angomonas deanei	L51_S25_CI-B8	1e-12	hypothetical protein TRIADDRAFT_58627	2e-05	Stylophora pistillata	L51_S25_CI-B8	3e-21	Interferon alpha-D	1.2	Bos taurus	XP_001467452.1	NR	XM_001467415.1	162.03	171.74	166.885	7.38271	113.87	99.77	91.76	101.8	6.66959	84.52	82.71
XM_001467427.1	LINJ_31_1700	XM_001467427.1	-0.825529	XM_001467427.1	-1.12269	XM_001467427.1	-1.07636		XM_001467427.1	XP_001467464.1	hypothetical protein	uc	NR	0	100	XM_001467427.1	828	Leishmania infantum JPCM5 conserved hypothetical protein partial mRNA	XP_001467464.1	275	conserved hypothetical protein	XP_001467464.1	XP_001467464.1	0	Phytomonas sp. isolate Hart1	DUF1682	0.0006		NA		TFS2M	0.15	Keratin, type 1 cytoskeletal 11	2.9	Lampetra fluviatilis	XP_001467464.1	NR	XM_001467427.1	111.69	119.28	115.485	6.85156	232.24	246.98	227.52	235.58	7.88007	269.94	347.25
XM_001467440.1	LINJ_31_1880	XM_001467440.1	-0.877316	XM_001467440.1	-1.28287	XM_001467440.1	-1.1286		XM_001467440.1	XP_001467477.1	phosphoglycan beta 1	met/carb	NR	0	100	XM_001467440.1	4080	Leishmania infantum JPCM5 hypothetical protein, unknown function partial mRNA	XP_001467477.1	1359	hypothetical protein, unknown function	XP_001467477.1	XP_001467477.1	0	Leishmania braziliensis MHOM BR 75 M2904	Pkinase	4e-14	nuclear receptor-binding protein homolog isoform X3	3e-12	Helicoverpa armigera	S_TKc	2e-20	Receptor like protein kinase S.3	1e-10	Arabidopsis thaliana	XP_001467477.1	NR	XM_001467440.1	10.99	15.28	13.135	3.71534	23.41	26.88	38.34	29.5433	4.88476	40.39	39.54
XM_001467456.1	LINJ_31_2030	XM_001467456.1	-1.3202	XM_001467456.1	-1.289	XM_001467456.1	-1.24546		XM_001467456.1	XP_001467493.1	Sphingomyelinase phosphodiesterase D - probable fragment	met/lipd	SWISSP	1e-17	68	XM_001467456.1	3354	Leishmania infantum JPCM5 hypothetical protein, unknown function partial mRNA	XP_001467493.1	1117	hypothetical protein, unknown function	XP_001467493.1	XP_001467493.1	0	Leptomonas pyrrhocoris	CiPC	0.051		NA		RPOLD	0.015		NA		XP_001467493.1	NR	XM_001467456.1	9.92	6.24	8.08	3.01436	21.85	27.27	25.98	25.0333	4.64578	25.14	23.97
XM_001467465.1	LINJ_31_2100	XM_001467465.1	-1.50396	XM_001467465.1	-1.35082	XM_001467465.1	-1.11989		XM_001467465.1	XP_001467502.1	Unknown product	uk		NA	NA	XM_001467465.1	1476	Leishmania infantum JPCM5 conserved hypothetical protein partial mRNA	XP_001467502.1	491	conserved hypothetical protein	XP_001467502.1	XP_001467502.1	0	Leptomonas seymouri	CRAL_TRIO	4e-28	SEC14-like protein 1 isoform X2	4e-22	Mizuhopecten yessoensis	SEC14	1e-21	SEC14-like protein 5	7e-20	Xenopus tropicalis	XP_001467502.1	NR	XM_001467465.1	28	29.81	28.905	4.85325	95.47	98.99	95.91	96.79	6.59679	97.67	84
XM_001467469.1	LINJ_31_2140	XM_001467469.1	-1.29003	XM_001467469.1	-1.44232	XM_001467469.1	-1.86914		XM_001467469.1	XP_001467506.1	hypothetical protein	uc	NR	0	100	XM_001467469.1	1152	Leishmania infantum JPCM5 hypothetical protein, unknown function partial mRNA	XP_001467506.1	383	hypothetical protein, unknown function	XP_001467506.1	XP_001467506.1	0	Thalassospira sp. CSC1P2	DUF1104	0.011		NA		DnaG_DnaB_bind	0.036	UvrABC system protein C	1.4	Eubacterium eligens (strain ATCC 27750 / VPI C15-48)	XP_001467506.1	NR	XM_001467469.1	8.5	16.34	12.42	3.63459	35.16	48.96	37.1	40.4067	5.33652	46	45.58
XM_001467488.1	LINJ_31_2300	XM_001467488.1	-0.966518	XM_001467488.1	-1.2203	XM_001467488.1	-1.98297		XM_001467488.1	XP_001467525.1	Unknown product	uk		NA	NA	XM_001467488.1	1341	Leishmania infantum JPCM5 hypothetical protein, unknown function partial mRNA	XP_001467525.1	446	hypothetical protein, unknown function	XP_001467525.1	XP_001467525.1	0	Leptomonas pyrrhocoris	CATSPERG	0.2		NA		BRO1	1.9		NA		XP_001467525.1	NR	XM_001467488.1	59.82	30.36	45.09	5.49474	115.96	112.79	83.57	104.107	6.70192	123.9	136.01
XM_001467489.1	LINJ_31_2310	XM_001467489.1	-1.24251	XM_001467489.1	-1.79457	XM_001467489.1	-1.65691		XM_001467489.1	XP_001467526.1	Got1/Sft2-like family	pe	PFAM	7e-22	96.4	XM_001467489.1	459	Leishmania infantum JPCM5 hypothetical protein, unknown function partial mRNA	XP_001467526.1	152	hypothetical protein, unknown function	XP_001467526.1	XP_001467526.1	2e-108	Anolis carolinensis	7tm_1	0.018		NA		PB1	0.34	Interferon alpha/beta receptor 1	1.1	Homo sapiens	XP_001467526.1	NR	XM_001467489.1	60.85	100.27	80.56	6.33199	226.04	208.3	288.4	240.913	7.91237	340.9	339.02
XM_001467490.1	LINJ_31_2320	XM_001467490.1	0.702399	XM_001467490.1	0.974734	XM_001467490.1	1.24392		XM_001467490.1	XP_001467527.1	DNA-directed RNA polymerase II (Leishmania infantumJPCM5) CAM67132.1 DNA-directed RNA polymerase II (Leishmania infantum JPCM5)	tm	NR	0	100	XM_001467490.1	1029	Leishmania infantum JPCM5 putative 3,2-trans-enoyl-CoA isomerase, mitochondrial precursor partial mRNA	XP_001467527.1	342	putative 3,2-trans-enoyl-CoA isomerase, mitochondrial precursor	XP_001467527.1	XP_001467527.1	0	Leptomonas seymouri	ECH_1	6e-42		NA		HTH_ARAC	0.91	Enoyl-CoA delta isomerase 1, mitochondrial	1e-56	Mus musculus	XP_001467527.1	NR	XM_001467490.1	289.62	334.05	311.835	8.28464	180.66	200.98	210.7	197.447	7.62532	184.36	166.01
XM_001467541.1	LINJ_31_2610	XM_001467541.1	-0.660004	XM_001467541.1	-1.00779	XM_001467541.1	-1.01147		XM_001467541.1	XP_001467578.1	Myosin tail	uc	PFAM	1e-09	21.5	XM_001467541.1	2418	Leishmania infantum JPCM5 conserved hypothetical protein partial mRNA	XP_001467578.1	805	conserved hypothetical protein	XP_001467578.1	XP_001467578.1	0	Leishmania mexicana MHOM GT 2001 U1103	EGF_2	0.001	stabilin-2	1e-06	Crassostrea virginica	EGF_Lam	0.002	Stabilin-2	4e-06	Mus musculus	XP_001467578.1	NR	XM_001467541.1	25.31	21.53	23.42	4.54967	55.02	38.95	44.91	46.2933	5.53273	62.68	50.18
XM_001467543.1	LINJ_31_2630	XM_001467543.1	-0.716696	XM_001467543.1	-0.68835	XM_001467543.1	-1.00597		XM_001467543.1	XP_001467580.1	FK506-binding protein 15-like isoform X2 - probable fragment	uc	REFSEQ-INVERTEBRATE	6e-16	16.5	XM_001467543.1	2652	Leishmania infantum JPCM5 conserved hypothetical protein partial mRNA	XP_001467580.1	883	conserved hypothetical protein	XP_001467580.1	XP_001467580.1	0	Angomonas deanei	Herpes_BLLF1	1e-06		NA		LY	1	E3 ubiquitin-protein ligase HUWE1	7.5	Mus musculus	XP_001467580.1	NR	XM_001467543.1	24.19	26.57	25.38	4.66562	44.93	51.13	52.3	49.4533	5.628	48.7	44.52
XM_001467545.1	LINJ_31_2650	XM_001467545.1	1.45569	XM_001467545.1	1.76932	XM_001467545.1	2.26025		XM_001467545.1	XP_001467582.1	hypothetical protein	uc	NR	4e-43	100	XM_001467545.1	213	Leishmania infantum JPCM5 ubiquinol-cytochrome-c reductase-like protein partial mRNA	XP_001467582.1	70	ubiquinol-cytochrome-c reductase-like protein	XP_001467582.1	XP_001467582.1	5e-44	Trypanosoma equiperdum	UCR_hinge	2e-16	cytochrome b-c1 complex subunit 6, mitochondrial	0.012	Varroa destructor	CNX	0.91	Probable cytochrome b-c1 complex subunit 6	1e-07	Dictyostelium discoideum	XP_001467582.1	NR	XM_001467545.1	1832.42	2038.08	1935.25	10.9183	599.46	912.57	542.78	684.937	9.41983	541.33	675.25
XM_001467563.1	LINJ_31_2850	XM_001467563.1	0.801798	XM_001467563.1	0.818393	XM_001467563.1	1.26704		XM_001467563.1	XP_001467600.1	Unknown product	uk		NA	NA	XM_001467563.1	3876	Leishmania infantum JPCM5 kinetoplast-associated protein-like protein partial mRNA	XP_001467600.1	1291	kinetoplast-associated protein-like protein	XP_001467600.1	XP_001467600.1	0	Leptomonas pyrrhocoris	DUF4349	0.092		NA		Elp3	0.35		NA		XP_001467600.1	NR	XM_001467563.1	65.98	44.76	55.37	5.79103	36.24	37.2	21.01	31.4833	4.97652	32.58	33.26
XM_001467569.1	LINJ_31_2930	XM_001467569.1	0.673672	XM_001467569.1	0.68639	XM_001467569.1	0.566716		XM_001467569.1	XP_001467606.1	Unknown product	uk		NA	NA	XM_001467569.1	1875	Leishmania infantum JPCM5 conserved hypothetical protein partial mRNA	XP_001467606.1	624	conserved hypothetical protein	XP_001467606.1	XP_001467606.1	0	Angomonas deanei	HD_assoc	0.025		NA		Molybdop_Fe4S4	0.3		NA		XP_001467606.1	NR	XM_001467569.1	49.9	59.47	54.685	5.77307	40.3	28.75	31.94	33.6633	5.07311	33.12	30.83
XM_001467581.1	LINJ_31_3050	XM_001467581.1	-0.727767	XM_001467581.1	-1.0731	XM_001467581.1	-0.885598		XM_001467581.1	XP_001467618.1	Unknown product	uk		NA	NA	XM_001467581.1	1245	Leishmania infantum JPCM5 putative farnesyltransferase partial mRNA	XP_001467618.1	414	putative farnesyltransferase	XP_001467618.1	XP_001467618.1	0	Leptomonas seymouri	SQS_PSY	1e-50	squalene synthase-like	7e-99	Trichoplax adhaerens	BBC	1.1	Squalene synthase	8e-109	Nicotiana benthamiana	XP_001467618.1	NR	XM_001467581.1	90.93	98.88	94.905	6.56841	162.74	190.82	183.71	179.09	7.48454	218.08	223.53
XM_001467593.2	LINJ_31_3190	XM_001467593.2	-1.24364	XM_001467593.2	-1.11296	XM_001467593.2	-1.00219		XM_001467593.2	XP_001467632.2	mannosyltransferase (Leishmania infantum JPCM5) CAM70100.1 mannosyltransferase (Leishmania infantum JPCM5) SOX67493.1	met/carb	NR	0	100	XM_001467593.2	1299	Leishmania infantum JPCM5 iron/zinc transporter protein-like protein partial mRNA	XP_001467632.2	432	iron/zinc transporter protein-like protein	XP_001467632.2	XP_001467630.2	0	Leptomonas pyrrhocoris	Zip	4e-25	zinc transporter ZIP3-like	8e-10	Strongylocentrotus purpuratus	Amelogenin	0.85	Zinc transporter 4, chloroplastic	1e-24	Arabidopsis thaliana	XP_001467632.2	NR	XM_001467593.2	55.77	88.62	72.195	6.17383	170.64	189.84	210.97	190.483	7.57352	180.34	170.99
XM_001467595.2	LINJ_31_3190	XM_001467595.2	-1.24364	XM_001467595.2	-1.11296	XM_001467595.2	-1.00219		XM_001467595.2	XP_001467632.2	iron/zinc transporter protein-like protein (Leishmania infantumJPCM5) XP_001467632.2 iron/zinc transporter protein-like protein (Leishmania infantum	tr	NR	0	100	XM_001467595.2	1299	Leishmania infantum JPCM5 iron/zinc transporter protein-like protein partial mRNA	XP_001467632.2	432	iron/zinc transporter protein-like protein	XP_001467632.2	XP_001467630.2	0	Leptomonas pyrrhocoris	Zip	4e-25	zinc transporter ZIP3-like	8e-10	Strongylocentrotus purpuratus	Amelogenin	0.85	Zinc transporter 4, chloroplastic	1e-24	Arabidopsis thaliana	XP_001467632.2	NR	XM_001467595.2	55.77	88.62	72.195	6.17383	170.64	189.84	210.97	190.483	7.57352	180.34	170.99
XM_001467608.1	LINJ_25_2560	XM_001467608.1	0.886051	XM_001467608.1	1.76589	XM_001467608.1	2.25588		XM_001467608.1	XP_003392606.1	hypothetical protein	uc	NR	3e-67	100	XM_001467608.1	303	Leishmania infantum JPCM5 histone H4 partial mRNA	XP_003392606.1	100	histone H4	XP_003392606.1	XP_001464339.1	8e-64	Leishmania infantum	CENP-T_C	0.0001	GM13181	5e-34	Priapulus caudatus	H4	2e-31	Histone H4	3e-33	Chlamydomonas reinhardtii	XP_003392606.1	NR	XM_001467608.1	5352.86	3878.87	4615.86	12.1724	2543.53	1781.24	3062.93	2462.57	11.2659	1685.99	1312.12
XM_001467646.1	LINJ_32_0010	XM_001467646.1	0.646879	XM_001467646.1	0.835319	XM_001467646.1	0.766269		XM_001467646.1	XP_001467683.1	Cytochrome b5-like Heme/Steroid binding domain	met/energy	PFAM	1e-10	54	XM_001467646.1	405	Leishmania infantum JPCM5 conserved hypothetical protein partial mRNA	XP_001467683.1	134	conserved hypothetical protein	XP_001467683.1	XP_001467683.1	3e-95	Strigomonas culicis	DUF3439	1.6	uncharacterized protein LOC100891850	0.16	Rhagoletis zephyria	STYKc	0.5	RAS guanyl-releasing protein 2	1.7	Homo sapiens	XP_001467683.1	NR	XM_001467646.1	196.91	262.99	229.95	7.84518	122.49	150.62	117.62	130.243	7.02507	123.83	139.56
XM_001467670.1	LINJ_32_0250	XM_001467670.1	0.790009	XM_001467670.1	0.564582	XM_001467670.1	0.974142		XM_001467670.1	XP_001467707.1	pre-mRNA splicing factor (Leishmania infantum JPCM5) CAM68371.1 pre-mRNA splicing factor (Leishmania infantum JPCM5) SOX65661.1	tm	NR	0	100	XM_001467670.1	3261	Leishmania infantum JPCM5 conserved hypothetical protein partial mRNA	XP_001467707.1	1086	conserved hypothetical protein	XP_001467707.1	XP_001467707.1	0	Phytomonas sp. isolate EM1	DUF3584	0.01	60 kDa neurofilament protein-like	1.6	Aplysia californica	BRLZ	0.032		NA		XP_001467707.1	NR	XM_001467670.1	33.42	37.48	35.45	5.14771	18.65	21.15	19.45	19.75	4.30378	25.6	18.67
XM_001467690.1	LINJ_32_0450	XM_001467690.1	0.660921	XM_001467690.1	0.784022	XM_001467690.1	0.714552		XM_001467690.1	XP_001467727.1	mitochondrial carrier protein-like protein (Leishmania infantumJPCM5) XP_003862707.1 mitochondrial carrier protein-like protein (Leishmania donovani)	met/energy	NR	0	100	XM_001467690.1	876	Leishmania infantum JPCM5 conserved hypothetical protein partial mRNA	XP_001467727.1	291	conserved hypothetical protein	XP_001467727.1	XP_001467727.1	0	Angomonas deanei	DUF1279	1e-05	uncharacterized protein LOC107274244	2e-06	Trachymyrmex septentrionalis	WW	0.033	Pre-mRNA-processing protein 40B	0.002	Arabidopsis thaliana	XP_001467727.1	NR	XM_001467690.1	112.31	84.87	98.59	6.62337	50.35	60.85	67.62	59.6067	5.8974	43.9	60.95
XM_001467707.1	LINJ_32_0600	XM_001467707.1	0.725304	XM_001467707.1	0.98154	XM_001467707.1	0.763169		XM_001467707.1	XP_001467744.1	Unknown product	uk		NA	NA	XM_001467707.1	1755	Leishmania infantum JPCM5 putative ATP-dependent RNA helicase-like protein partial mRNA	XP_001467744.1	584	putative ATP-dependent RNA helicase-like protein	XP_001467744.1	XP_001467744.1	0	Angomonas deanei	DEAD	4e-39	predicted protein, partial	9e-114	Drosophila bipectinata	DEXDc	2e-37	Probable ATP-dependent RNA helicase ddx52	2e-112	Dictyostelium discoideum	XP_001467744.1	NR	XM_001467707.1	51.78	86.5	69.14	6.11145	40.1	37.87	45.21	41.06	5.35966	44.31	32.16
XM_001467716.1	LINJ_32_0510	XM_001467716.1	0.507287	XM_001467716.1	0.795458	XM_001467716.1	0.571321		XM_001467716.1	XP_001467753.1	hypothetical protein	uc	NR	0	100	XM_001467716.1	1152	Leishmania infantum JPCM5 conserved hypothetical protein partial mRNA	XP_001467753.1	383	conserved hypothetical protein	XP_001467753.1	XP_001467753.1	0	Trypanosoma grayi	Peptidase_S30	0.26	uncharacterized protein Dana_GF19143, isoform A	5	Athalia rosae	GIT	1.1	Carbamoyl-phosphate synthase arginine-specific large chain	1.4	Lactobacillus plantarum (strain ATCC BAA-793 / NCIMB 8826 / WCFS1)	XP_001467753.1	NR	XM_001467716.1	127.48	133.97	130.725	7.03039	98.77	91.25	79.14	89.72	6.48736	83.32	66.39
XM_001467732.1	LINJ_32_0890	XM_001467732.1	0.604404	XM_001467732.1	0.555567	XM_001467732.1	1.34713		XM_001467732.1	XP_001467769.1	amino acid transporter aATP11 (Leishmania infantum JPCM5) CAM70426.1 amino acid transporter aATP11 (Leishmania infantum JPCM5)	tr	NR	0	100	XM_001467732.1	1536	Leishmania infantum JPCM5 conserved hypothetical protein partial mRNA	XP_001467769.1	511	conserved hypothetical protein	XP_001467769.1	XP_001467769.1	0	Trypanosoma cruzi cruzi	Cytadhesin_P30	0.2	nucleobindin-2 isoform X2	0.96	Apis cerana	IL7	0.98	Protein piccolo	0.53	Mus musculus	XP_001467769.1	NR	XM_001467732.1	136.12	107.05	121.585	6.92582	74.35	91.55	61.22	75.7067	6.24235	72.67	104.6
XM_001467767.1	LINJ_32_1240	XM_001467767.1	-0.839494	XM_001467767.1	-0.751317	XM_001467767.1	-1.15844		XM_001467767.1	XP_001467804.1	tRNA-dihydrouridine(16/17) synthase (NAD(P)(+))-like	ps	REFSEQ-INVERTEBRATE	2e-62	96.5	XM_001467767.1	1983	Leishmania infantum JPCM5 conserved hypothetical protein partial mRNA	XP_001467804.1	660	conserved hypothetical protein	XP_001467804.1	XP_001467804.1	0	Trypanosoma grayi	Ank_2	2e-07	ankyrin-3	3e-07	Pseudomyrmex gracilis	ANK	0.0008	Protein phosphatase 1 regulatory inhibitor subunit 16B	3e-06	Bos taurus	XP_001467804.1	NR	XM_001467767.1	25.07	14.46	19.765	4.30488	52.77	40.61	41.03	44.8033	5.48553	46.07	42.46
XM_001467789.1	LINJ_32_1460	XM_001467789.1	-0.784542	XM_001467789.1	-1.32509	XM_001467789.1	-1.46601		XM_001467789.1	XP_001467826.1	protein kinase (Leishmania infantum JPCM5) CAM70055.2 protein kinase	st	NR	0	100	XM_001467789.1	5070	Leishmania infantum JPCM5 putative DEAD/DEAH box helicase-like protein partial mRNA	XP_001467826.1	1689	putative DEAD/DEAH box helicase-like protein	XP_001467826.1	XP_001467826.1	0	Phytomonas sp. isolate EM1	Sec63	2e-25	probable ATP-dependent DNA helicase HFM1	2e-100	Mizuhopecten yessoensis	Sec63	8e-37	Probable ATP-dependent DNA helicase HFM1	8e-94	Xenopus tropicalis	XP_001467826.1	NR	XM_001467789.1	7.07	5.43	6.25	2.64386	12.18	15.96	11.82	13.32	3.73552	21.29	17.61
XM_001467806.1	LINJ_32_1670	XM_001467806.1	-1.5208	XM_001467806.1	-1.91502	XM_001467806.1	-1.6335		XM_001467806.1	XP_001467843.1	vacuolar protein sorting-associated protein 18 homolog	pe	REFSEQ-INVERTEBRATE	7e-34	85.7	XM_001467806.1	3276	Leishmania infantum JPCM5 putative DNA repair and recombination protein,mitochondrial precursor partial mRNA	XP_001467843.1	1091	putative DNA repair and recombination protein,mitochondrial precursor	XP_001467843.1	XP_001467843.1	0	Strigomonas culicis	PIF1	2e-20	ATP-dependent DNA helicase PIF1-like isoform X2	3e-18	Cyphomyrmex costatus	AAA	2e-05	ATP-dependent DNA helicase PIF4	1e-57	Trypanosoma brucei brucei (strain 927/4 GUTat10.1)	XP_001467843.1	NR	XM_001467806.1	5.54	5.33	5.435	2.44228	16.38	23.23	19.36	19.6567	4.29695	22.93	28.6
XM_001467811.1	LINJ_32_1720	XM_001467811.1	0.659854	XM_001467811.1	0.634771	XM_001467811.1	0.909268		XM_001467811.1	XP_001467848.1	ribosomal P protein AGP2beta-1 (Leishmania infantumJPCM5) CAM70223.1 ribosomal P protein AGP2beta-1 (Leishmania infantum JPCM5)	ps	NR	9e-164	100	XM_001467811.1	669	Leishmania infantum JPCM5 putative chromosomal passenger protein (CPC2), partial mRNA	XP_001467848.1	222	putative chromosomal passenger protein	XP_001467848.1	XP_001467848.1	4e-162	Phytomonas sp. isolate EM1	TLV_coat	2.1	structural maintenance of chromosomes protein 4	7.9	Onthophagus taurus	IFabd	4.4	Transcription-repair-coupling factor	0.14	Staphylococcus saprophyticus subsp. saprophyticus (strain ATCC 15305 / DSM 20229)	XP_001467848.1	NR	XM_001467811.1	203.06	160.25	181.655	7.50506	126.31	100.75	116.63	114.563	6.84	142.42	117.75
XM_001467815.1	LINJ_32_1760	XM_001467815.1	-0.694799	XM_001467815.1	-0.915977	XM_001467815.1	-1.50595		XM_001467815.1	XP_001467852.1	calpain-like cysteine peptidase	pm/protease	NR	3e-96	100	XM_001467815.1	411	Leishmania infantum JPCM5 conserved hypothetical protein partial mRNA	XP_001467852.1	136	conserved hypothetical protein	XP_001467852.1	XP_001467852.1	5e-97	Angomonas deanei	DUF4071	0.18	uncharacterized protein LOC108753415	1.1	Onthophagus taurus	CPSase_L_D3	0.41	Glucose-6-phosphate 1-dehydrogenase 4, chloroplastic	1.4	Arabidopsis thaliana	XP_001467852.1	NR	XM_001467815.1	253.68	222.38	238.03	7.895	521.7	442.42	389.79	451.303	8.81795	522.26	578.5
XM_001467851.1	LINJ_32_2100	XM_001467851.1	0.783337	XM_001467851.1	1.43863	XM_001467851.1	1.73511		XM_001467851.1	XP_001467888.1	Unknown product	uk		NA	NA	XM_001467851.1	447	Leishmania infantum JPCM5 conserved hypothetical protein partial mRNA	XP_001467888.1	148	conserved hypothetical protein	XP_001467888.1	XP_001467888.1	8e-100	Trypanosoma cruzi Dm28c	DUF2561	0.43	NF-kappa-B-repressing factor	0.33	Microplitis demolitor	CarD_TRCF	6.4		NA		XP_001467888.1	NR	XM_001467851.1	81.15	218.39	149.77	7.2266	85.25	46.04	102.33	77.8733	6.28306	35.91	59.92
XM_001467922.1	LINJ_32_2850	XM_001467922.1	0.945905	XM_001467922.1	1.08428	XM_001467922.1	1.43792		XM_001467922.1	XP_001467961.1	ribosomal protein L27 (Leishmania infantum JPCM5) XP_001467961.1 ribosomal protein L27 (Leishmania infantum JPCM5) XP_003863696.1	ps	NR	1e-92	100	XM_001467922.1	405	Leishmania infantum JPCM5 putative ribosomal protein L27 partial mRNA	XP_001467961.1	134	putative ribosomal protein L27	XP_001467961.1	XP_001467959.1	1e-92	Phytomonas sp. isolate EM1	Ribosomal_L27e	7e-28	60S ribosomal protein L27-like	4e-42	Papilio machaon	KOW	8e-05	60S ribosomal protein L27	1e-42	Hippocampus comes	XP_001467961.1	NR	XM_001467922.1	2320.88	3925.17	3123.03	11.6087	1510.44	1787.92	1506.95	1601.77	10.6455	1375.94	1590.32
XM_001467944.1	LINJ_32_3060	XM_001467944.1	-0.537813	XM_001467944.1	-0.86769	XM_001467944.1	-0.962212		XM_001467944.1	XP_001467981.1	Hydantoinase B/oxoprolinase	uc	PFAM	0	110	XM_001467944.1	4026	Leishmania infantum JPCM5 putative cysteine peptidase, Clan CA, family C19 partial mRNA	XP_001467981.1	1341	putative cysteine peptidase, Clan CA, family C19	XP_001467981.1	XP_001467981.1	0	Phytomonas sp. isolate Hart1	UCH	2e-36	ubiquitin carboxyl-terminal hydrolase 15-like	6e-26	Centruroides sculpturatus	DUSP	2e-17	Ubiquitin carboxyl-terminal hydrolase 2	8e-27	Bos taurus	XP_001467981.1	NR	XM_001467944.1	23.88	19.8	21.84	4.4489	36.17	41.34	32.58	36.6967	5.19758	47.33	44.77
XM_001467947.1	LINJ_32_3090	XM_001467947.1	0.905044	XM_001467947.1	0.681617	XM_001467947.1	1.2514		XM_001467947.1	XP_001467984.1	Dual specificity phosphatase	st	PFAM	1e-10	37	XM_001467947.1	1815	Leishmania infantum JPCM5 conserved hypothetical protein partial mRNA	XP_001467984.1	604	conserved hypothetical protein	XP_001467984.1	XP_001467984.1	0	Phytomonas sp. isolate Hart1	WASH_WAHD	0.056	uncharacterized protein LOC107327037	2.2	Mizuhopecten yessoensis	Glyco_32	1.8	Pyridoxal 5'-phosphate synthase subunit PdxT	0.24	Thermococcus onnurineus (strain NA1)	XP_001467984.1	NR	XM_001467947.1	60.28	53.63	56.955	5.83175	39.69	29.77	16.54	28.6667	4.8413	31.13	35.84
XM_001467951.1	LINJ_32_3130	XM_001467951.1	0.996818	XM_001467951.1	1.51595	XM_001467951.1	1.46239		XM_001467951.1	XP_001467988.1	Unknown product	uk		NA	NA	XM_001467951.1	378	Leishmania infantum JPCM5 tubulin binding cofactor A-like protein partial mRNA	XP_001467988.1	125	tubulin binding cofactor A-like protein	XP_001467988.1	XP_001467988.1	4e-85	Trypanosoma grayi	TBCA	7e-17	tubulin-specific chaperone A-like	3e-06	Strongylocentrotus purpuratus	THUMP	0.066	Tubulin-folding cofactor A	4e-08	Arabidopsis thaliana	XP_001467988.1	NR	XM_001467951.1	298.1	780.25	539.175	9.07461	216.82	301.74	250.25	256.27	8.00152	245.88	150.38
XM_001467952.1	LINJ_32_3140	XM_001467952.1	0.593306	XM_001467952.1	0.769967	XM_001467952.1	1.09118		XM_001467952.1	XP_001467989.1	Frataxin mitochondrial	met/energy	SWISSP	4e-17	83.8	XM_001467952.1	570	Leishmania infantum JPCM5 ATP binding protein-like protein partial mRNA	XP_001467989.1	189	ATP binding protein-like protein	XP_001467989.1	XP_001467989.1	3e-138	Trypanosoma congolense IL3000	Phosducin	1e-05	thioredoxin domain-containing protein 9-like	4e-52	Drosophila ananassae	PCRF	0.73	Thioredoxin domain-containing protein 9	2e-50	Homo sapiens	XP_001467989.1	NR	XM_001467952.1	293.84	241.01	267.425	8.06299	173.65	192.36	136.82	167.61	7.38896	178.04	142.74
XM_001467970.1	LINJ_34_2730	XM_001467970.1	1.00344	XM_001467970.1	1.15828	XM_001467970.1	1.72385		XM_001467970.1	XP_001468635.1	ribosomal protein L3 (Leishmania infantum JPCM5) CAM71080.1 ribosomal protein L3	ps	NR	0	100	XM_001467970.1	1260	Leishmania infantum JPCM5 putative ribosomal protein L3 partial mRNA	XP_001468635.1	419	putative ribosomal protein L3	XP_001468635.1	XP_001468007.1	0	Angomonas deanei	Ribosomal_L3	9e-168	60S ribosomal protein L3-like	3e-167	Leptinotarsa decemlineata	G2F	1.6	60S ribosomal protein L3	5e-168	Mus musculus	XP_001468635.1	NR	XM_001467970.1	175.16	205.35	190.255	7.57179	114.11	82.45	91.53	96.03	6.58541	93.26	67.41
XM_001467996.1	LINJ_32_3600	XM_001467996.1	-0.850169	XM_001467996.1	-1.25433	XM_001467996.1	-1.73361		XM_001467996.1	XP_001468033.1	Unknown product	uk		NA	NA	XM_001467996.1	1815	Leishmania infantum JPCM5 conserved hypothetical protein partial mRNA	XP_001468033.1	604	conserved hypothetical protein	XP_001468033.1	XP_001468033.1	0	Trypanosoma cruzi	Abhydrolase_1	0.005	contactin-associated protein-like 2	0.53	Aedes aegypti	LIGANc	0.16	Methionine--tRNA ligase	0.14	Methanococcus maripaludis (strain S2 / LL)	XP_001468033.1	NR	XM_001467996.1	53.39	31.78	42.585	5.41227	76.33	108.91	79.69	88.31	6.4645	111.33	124.09
XM_001468013.1	LINJ_32_3770	XM_001468013.1	0.550937	XM_001468013.1	0.622262	XM_001468013.1	1.00181		XM_001468013.1	XP_001468050.1	Unknown product	uk		NA	NA	XM_001468013.1	444	Leishmania infantum JPCM5 conserved hypothetical protein partial mRNA	XP_001468050.1	147	conserved hypothetical protein	XP_001468050.1	XP_001468050.1	2e-105	Trypanosoma equiperdum	Hydantoinase_B	0.46		NA		Amb_all	0.31	Matrix protein VP40	1.3	Reston ebolavirus (strain Reston-89)	XP_001468050.1	NR	XM_001468013.1	491.44	556.34	523.89	9.03312	403.36	339.6	325.76	356.24	8.47671	351.3	345.37
XM_001468016.1	LINJ_32_3810	XM_001468016.1	-2.54766	XM_001468016.1	-2.73256	XM_001468016.1	-2.08466		XM_001468016.1	XP_001468053.1	Intraflagellar transport complex B protein46 C terminal	uc	PFAM	3e-106	100.9	XM_001468016.1	1089	Leishmania infantum JPCM5 3-hydroxyisobutyryl-coenzyme a hydrolase-like protein partial mRNA	XP_001468053.1	362	3-hydroxyisobutyryl-coenzyme a hydrolase-like protein	XP_001468053.1	XP_001468053.1	0	Leptomonas seymouri	ECH_2	8e-109	3-hydroxyisobutyryl-CoA hydrolase, mitochondrial	1e-56	Caenorhabditis briggsae	Cupin_1	0.16	3-hydroxyisobutyryl-CoA hydrolase, mitochondrial	1e-56	Xenopus laevis	XP_001468053.1	NR	XM_001468016.1	39.23	35.23	37.23	5.21839	227.32	280.94	253.51	253.923	7.98825	310.97	308.12
XM_001468037.1	LINJ_32_4020	XM_001468037.1	-0.901771	XM_001468037.1	-0.992025	XM_001468037.1	-0.918333		XM_001468037.1	XP_001468074.1	hypothetical protein	uc	NR	0	100	XM_001468037.1	3153	Leishmania infantum JPCM5 myosin XXI partial mRNA	XP_001468074.1	1050	myosin XXI	XP_001468074.1	XP_001468074.1	0	Strigomonas culicis	Myosin_head	0	predicted protein, partial	6e-131	Varroa destructor	MYSc	0	Myosin-2	2e-119	Lachancea kluyveri (strain ATCC 58438 / CBS 3082 / CCRC 21498 / NBRC 1685 / JCM 7257 / NCYC 543 / NRRL Y-12651)	XP_001468074.1	NR	XM_001468037.1	24.04	27.72	25.88	4.69377	51.14	54.01	64.63	56.5933	5.82256	57.14	62.21
XM_001468039.1	LINJ_32_4040	XM_001468039.1	-1.04415	XM_001468039.1	-1.25117	XM_001468039.1	-1.17861		XM_001468039.1	XP_001468076.1	Protein of unknown function	uc	PFAM	1e-14	83.5	XM_001468039.1	1167	Leishmania infantum JPCM5 putative AUT2/APG4/ATG4 cysteine peptidase (ATG4.1), partial mRNA	XP_001468076.1	388	putative AUT2/APG4/ATG4 cysteine peptidase	XP_001468076.1	XP_001468076.1	0	Phytomonas sp. isolate EM1	Peptidase_C54	8e-45	cysteine protease ATG4D	6e-23	Varroa jacobsoni	SMR	1.8	Probable cysteine protease atg4	3e-23	Schizosaccharomyces pombe (strain 972 / ATCC 24843)	XP_001468076.1	NR	XM_001468039.1	25.13	19.32	22.225	4.47411	57.75	65.81	51.19	58.25	5.86419	75.28	62.5
XM_001468043.1	LINJ_32_4080	XM_001468043.1	-0.570487	XM_001468043.1	-0.842119	XM_001468043.1	-1.36621		XM_001468043.1	XP_001468080.1	dynein heavy chain (Leishmania infantum JPCM5) CAM68818.1 dynein heavy chain (Leishmania infantum JPCM5) SOX66164.1	cs	NR	0	100	XM_001468043.1	12264	Leishmania infantum JPCM5 conserved hypothetical protein partial mRNA	XP_001468080.1	4087	conserved hypothetical protein	XP_001468080.1	XP_001468080.1	0	Phytomonas sp. isolate EM1	HECT	3e-45	E3 ubiquitin-protein ligase HECTD3-like isoform X1	6e-26	Octopus bimaculoides	HECTc	2e-36	E3 ubiquitin-protein ligase Itchy homolog	3e-17	Homo sapiens	XP_001468080.1	NR	XM_001468043.1	15.35	14.94	15.145	3.92077	23.96	27.04	24.71	25.2367	4.65745	31.75	27.9
XM_001468076.1	LINJ_33_0280	XM_001468076.1	0.612516	XM_001468076.1	0.588593	XM_001468076.1	0.933098		XM_001468076.1	XP_001468113.1	Unknown product	uk		NA	NA	XM_001468076.1	984	Leishmania infantum JPCM5 HNRNPA partial mRNA	XP_001468113.1	327	HNRNPA	XP_001468113.1	XP_001468113.1	0	Phytomonas sp. isolate Hart1	RRM_1	1e-08	seroreactive antigen BMN1-5	2e-08	Culex quinquefasciatus	RRM	2e-11		NA		XP_001468113.1	NR	XM_001468076.1	94.82	97.65	96.235	6.58849	62.04	61.19	53.22	58.8167	5.87815	54.98	74.62
XM_001468080.1	LINJ_33_0340	XM_001468080.1	1.34155	XM_001468080.1	1.49091	XM_001468080.1	1.9497		XM_001468080.1	XP_001468117.1	Unknown product	uk		NA	NA	XM_001468080.1	2007	Leishmania infantum JPCM5 ATP-binding cassette protein subfamily F, member 3 (putative ABCF2), partial mRNA	XP_001468117.1	668	ATP-binding cassette protein subfamily F, member 3	XP_001468117.1	XP_001468117.1	0	Phytomonas sp. isolate EM1	ABC_tran	1e-24	hypothetical protein LOTGIDRAFT_114038	5e-151	Limulus polyphemus	AAA	5e-09	ABC transporter F family member 4	1e-149	Arabidopsis thaliana	XP_001468117.1	NR	XM_001468080.1	346.44	410.29	378.365	8.56363	170	140.94	162.03	157.657	7.30064	133.62	144.16
XM_001468089.1	LINJ_33_0440	XM_001468089.1	-1.0806	XM_001468089.1	-1.20695	XM_001468089.1	-1.44042		XM_001468089.1	XP_001468126.1	transcription factor-like protein (Leishmania infantum JPCM5) CAM69547.1 transcription factor-like protein (Leishmania infantum JPCM5) SOX66972.1	tf	NR	0	100	XM_001468089.1	3141	Leishmania infantum JPCM5 conserved hypothetical protein partial mRNA	XP_001468126.1	1046	conserved hypothetical protein	XP_001468126.1	XP_001468126.1	0	Phytomonas sp. isolate EM1	EF-hand_11	1.3		NA		PSP	0.01	Propionyl-CoA carboxylase alpha chain, mitochondrial	2.7	Caenorhabditis briggsae	XP_001468126.1	NR	XM_001468089.1	5.79	4.45	5.12	2.35614	10.27	19.72	13.48	14.49	3.85699	17.74	16.37
XM_001468117.1	LINJ_33_0740	XM_001468117.1	0.6953	XM_001468117.1	1.06025	XM_001468117.1	1.2028		XM_001468117.1	XP_001468154.1	hypothetical protein	uc	NR	4e-107	100	XM_001468117.1	465	Leishmania infantum JPCM5 conserved hypothetical protein partial mRNA	XP_001468154.1	154	conserved hypothetical protein	XP_001468154.1	XP_001468154.1	2e-110	Phytomonas sp. isolate Hart1	DDHD	0.78	uncharacterized protein LOC105849703	0.61	Diuraphis noxia	CULLIN	1.4	Beta-1,4 N-acetylgalactosaminyltransferase 1	3.1	Rattus norvegicus	XP_001468154.1	NR	XM_001468117.1	153.73	334.92	244.325	7.93266	141.32	130.83	149.12	140.423	7.13364	120.36	104.55
XM_001468120.1	LINJ_33_0770	XM_001468120.1	0.630488	XM_001468120.1	1.02412	XM_001468120.1	1.4133		XM_001468120.1	XP_001468157.1	iron superoxide dismutase (Leishmania infantum JPCM5) XP_003863607.1 iron superoxide dismutase	detox/ox	NR	1e-143	100	XM_001468120.1	588	Leishmania infantum JPCM5 putative 60S ribosomal protein L6 partial mRNA	XP_001468157.1	195	putative 60S ribosomal protein L6	XP_001468157.1	XP_001464439.1	3e-137	Strigomonas culicis	Ribosomal_L6e	5e-37	60S ribosomal protein L6-like	3e-31	Limulus polyphemus	KOW	0.019	60S ribosomal protein L6	1e-34	Dictyostelium discoideum	XP_001468157.1	NR	XM_001468120.1	2006.95	2008.9	2007.92	10.9715	1524.33	1293.1	1218.21	1345.21	10.3936	1038.4	1129.4
XM_001468128.1	LINJ_33_0870	XM_001468128.1	-0.649513	XM_001468128.1	-0.931865	XM_001468128.1	-1.25237		XM_001468128.1	XP_001468165.1	GRAM domain	uc	PFAM	2e-09	95.2	XM_001468128.1	2193	Leishmania infantum JPCM5 putative 2,4-dienoyl-coa reductase fadh1 partial mRNA	XP_001468165.1	730	putative 2,4-dienoyl-coa reductase fadh1	XP_001468165.1	XP_001468165.1	0	Angomonas deanei	Oxidored_FMN	8e-77	uncharacterized protein LOC111687811	0	Spodoptera litura	Knot1	0.089	2,4-dienoyl-CoA reductase	0	Escherichia coli (strain K12)	XP_001468165.1	NR	XM_001468128.1	35.19	21.11	28.15	4.81506	52.4	49.76	62.67	54.9433	5.77987	61.66	66.95
XM_001468134.1	LINJ_33_0930	XM_001468134.1	0.812874	XM_001468134.1	1.00661	XM_001468134.1	1.33054		XM_001468134.1	XP_001468171.1	Unknown product	uk		NA	NA	XM_001468134.1	345	Leishmania infantum JPCM5 conserved hypothetical protein partial mRNA	XP_001468171.1	114	conserved hypothetical protein	XP_001468171.1	XP_001468171.1	2e-80	Trypanosoma grayi	DUF4043	1.7	phosphoglycerate mutase 2	1	Bactrocera latifrons	DnaG_DnaB_bind	0.24	Isoleucine--tRNA ligase	0.57	Mycoplasma hyopneumoniae (strain 7448)	XP_001468171.1	NR	XM_001468134.1	316.26	151.99	234.125	7.87114	116.81	124.23	126.55	122.53	6.93699	100.93	122.14
XM_001468136.1	LINJ_33_0950	XM_001468136.1	0.661404	XM_001468136.1	0.992427	XM_001468136.1	1.22254		XM_001468136.1	XP_001468173.1	Unknown product	uk		NA	NA	XM_001468136.1	354	Leishmania infantum JPCM5 conserved hypothetical protein partial mRNA	XP_001468173.1	117	conserved hypothetical protein	XP_001468173.1	XP_001468173.1	3e-81	Phytomonas sp. isolate EM1	RNase_T	0.17	THAP domain-containing protein 1-like	1	Drosophila sechellia	RuBisCO_small	0.008	Conserved oligomeric Golgi complex subunit 2	1.9	Homo sapiens	XP_001468173.1	NR	XM_001468136.1	557.12	511.16	534.14	9.06107	284.34	343.18	375.85	334.457	8.38568	259.9	279.01
XM_001468137.1	LINJ_33_0960	XM_001468137.1	0.627888	XM_001468137.1	0.841392	XM_001468137.1	1.16321		XM_001468137.1	XP_001468174.1	Phosphatidyl-N-methylethanolamine N-methyltransferase	uc	SWISSP	9e-45	89.8	XM_001468137.1	660	Leishmania infantum JPCM5 putative 40S ribosomal protein S3 partial mRNA	XP_001468174.1	219	putative 40S ribosomal protein S3	XP_001468174.1	XP_001464434.1	6e-159	Trypanosoma grayi	Ribosomal_S3_C	1e-23	40S ribosomal protein S3-like	2e-93	Acanthaster planci	EFG_IV	0.17	40S ribosomal protein S3	3e-90	Sus scrofa	XP_001468174.1	NR	XM_001468137.1	1965.28	1830.98	1898.13	10.8904	1236.15	1343.82	1240.01	1273.33	10.3144	1150.41	1143.89
XM_001468188.1	LINJ_33_1430	XM_001468188.1	1.39824	XM_001468188.1	1.84983	XM_001468188.1	2.13488		XM_001468188.1	XP_001468225.1	ATP synthase epsilon chain (Leishmania infantum JPCM5) XP_003863077.1 ATP synthase	met/energy	NR	8e-133	100	XM_001468188.1	546	Leishmania infantum JPCM5 conserved hypothetical protein partial mRNA	XP_001468225.1	181	conserved hypothetical protein	XP_001468225.1	XP_001468225.1	5e-134	Trypanosoma cruzi cruzi	DUF2018	0.42	60S ribosome subunit biogenesis protein NIP7 homolog	2e-65	Limulus polyphemus	PUA	9e-12	60S ribosome subunit biogenesis protein nip7	2e-68	Schizosaccharomyces pombe (strain 972 / ATCC 24843)	XP_001468225.1	NR	XM_001468188.1	158.72	318.39	238.555	7.89818	89.72	89.45	84.35	87.84	6.45681	69.77	60.34
XM_001468197.1	LINJ_33_1520	XM_001468197.1	-1.24596	XM_001468197.1	-1.74399	XM_001468197.1	-1.38807		XM_001468197.1	XP_001468234.1	GTPase-activating protein gyp1	st	SWISSP	4e-50	92.4	XM_001468197.1	1824	Leishmania infantum JPCM5 conserved hypothetical protein partial mRNA	XP_001468234.1	607	conserved hypothetical protein	XP_001468234.1	XP_001468234.1	0	Leptomonas pyrrhocoris	DUF2761	0.69		NA		COG6	5.8	Phosphoenolpyruvate carboxylase	1.8	Rhodopseudomonas palustris (strain BisA53)	XP_001468234.1	NR	XM_001468197.1	20.56	11.86	16.21	4.01881	47.58	60.56	29.91	46.0167	5.52408	68.23	59.92
XM_001468212.1	LINJ_33_1680	XM_001468212.1	-1.161	XM_001468212.1	-1.35834	XM_001468212.1	-1.3851		XM_001468212.1	XP_001468249.1	Unknown product	uk		NA	NA	XM_001468212.1	981	Leishmania infantum JPCM5 conserved hypothetical protein partial mRNA	XP_001468249.1	326	conserved hypothetical protein	XP_001468249.1	XP_001468249.1	0	Clohesyomyces aquaticus	tRNA-synt_2_TM	4.4	6-phosphofructo-2-kinase/fructose-2,6-bisphosphatase 2 isoform X3	0.97	Camponotus floridanus	Agro_virD5	0.79	D-alanine--D-alanine ligase	0.56	Bacteroides fragilis (strain YCH46)	XP_001468249.1	NR	XM_001468212.1	30.58	15.68	23.13	4.53169	58.24	72.08	77.14	69.1533	6.11173	70.79	77.85
XM_001468217.1	LINJ_33_1730	XM_001468217.1	1.09572	XM_001468217.1	1.37586	XM_001468217.1	1.74587		XM_001468217.1	XP_001468254.1	amastin (Leishmania infantum JPCM5) CAM69705.1 amastin	uc	NR	0	100	XM_001468217.1	777	Leishmania infantum JPCM5 putative cyclophilin 4 (CYP4), partial mRNA	XP_001468254.1	258	putative cyclophilin 4	XP_001468254.1	XP_001468254.1	0	Trypanosoma brucei gambiense DAL972	Pro_isomerase	7e-58	peptidyl-prolyl cis-trans isomerase 3, variant	4e-86	Loa loa	PAZ	2.5	Peptidyl-prolyl cis-trans isomerase A	5e-88	Dictyostelium discoideum	XP_001468254.1	NR	XM_001468217.1	450.44	699.59	575.015	9.16746	311	264.52	249.19	274.903	8.10278	251.4	235.54
XM_001468219.1	LINJ_33_1750	XM_001468219.1	0.953956	XM_001468219.1	1.05276	XM_001468219.1	1.27511		XM_001468219.1	XP_001468256.1	Unknown product	uk		NA	NA	XM_001468219.1	798	Leishmania infantum JPCM5 conserved hypothetical protein partial mRNA	XP_001468256.1	265	conserved hypothetical protein	XP_001468256.1	XP_001468256.1	0	Phytomonas sp. isolate EM1	DUF4989	0.091	uncharacterized protein LOC111351145 isoform X17	1.6	Spodoptera litura	PKS_ER	0.81	tRNA (cytidine(56)-2'-O)-methyltransferase	0.54	Hyperthermus butylicus (strain DSM 5456 / JCM 9403 / PLM1-5)	XP_001468256.1	NR	XM_001468219.1	129.63	159.48	144.555	7.17547	68.94	88.26	49.04	68.7467	6.10322	78.1	64.98
XM_001468220.1	LINJ_33_1760	XM_001468220.1	0.765331	XM_001468220.1	0.855728	XM_001468220.1	1.04201		XM_001468220.1	XP_001468257.1	vacuolar sorting-like protein (Leishmania infantum JPCM5) XP_003863527.1 vacuolar sorting-like protein (Leishmania donovani) CAM70858.1 vacuolar	pe	NR	2e-147	100	XM_001468220.1	615	Leishmania infantum JPCM5 conserved hypothetical protein partial mRNA	XP_001468257.1	204	conserved hypothetical protein	XP_001468257.1	XP_001468257.1	2e-149	Strigomonas culicis	PHD_4	1.5	uncharacterized protein LOC105362673	0.11	Ceratosolen solmsi marchali	KIND	0.12	Calcium-dependent serine proteinase	0.56	Mesocricetus auratus	XP_001468257.1	NR	XM_001468220.1	130.49	225.76	178.125	7.47675	84.12	114.16	88.03	95.4367	6.57647	89.04	125.51
XM_001468270.1	LINJ_33_2290	XM_001468270.1	-0.735461	XM_001468270.1	-0.718823	XM_001468270.1	-0.996722		XM_001468270.1	XP_001468307.1	amp deaminase 2-like - probable fragment	uc	REFSEQ-INVERTEBRATE	2e-154	62.3	XM_001468270.1	4422	Leishmania infantum JPCM5 conserved hypothetical protein partial mRNA	XP_001468307.1	1473	conserved hypothetical protein	XP_001468307.1	XP_001468307.1	0	Trypanosoma cruzi cruzi	TPR_MLP1_2	0.022	retrograde protein of 51 kDa-like isoform X3	0.2	Crassostrea gigas	BRLZ	0.12		NA		XP_001468307.1	NR	XM_001468270.1	18.29	20.32	19.305	4.2709	38.84	34.07	40.23	37.7133	5.237	40.27	32.35
XM_001468292.1	LINJ_33_2840	XM_001468292.1	0.733355	XM_001468292.1	0.681939	XM_001468292.1	0.756983		XM_001468292.1	XP_001468329.1	Cyclin	uc	PFAM	3e-18	94.5	XM_001468292.1	2646	Leishmania infantum JPCM5 putative minichromosome maintenance (MCM) complex subunit partial mRNA	XP_001468329.1	881	putative minichromosome maintenance (MCM) complex subunit	XP_001468329.1	XP_001468329.1	0	Angomonas deanei	MCM	4e-130	hypothetical protein LOTGIDRAFT_207383	5e-145	Rhagoletis zephyria	MCM	1e-165	DNA replication licensing factor MCM3 homolog 1	8e-156	Zea mays	XP_001468329.1	NR	XM_001468292.1	73.9	75.92	74.91	6.22709	44.36	48.08	43.35	45.2633	5.50027	44.57	49.68
XM_001468320.1	LINJ_33_3120	XM_001468320.1	-1.23978	XM_001468320.1	-1.6182	XM_001468320.1	-1.13337		XM_001468320.1	XP_001468357.1	protein kinase (Leishmania infantum JPCM5) CAM65348.1 protein kinase (Leishmania infantum JPCM5) SOX62414.1 proteinkinase-	st	NR	0	100	XM_001468320.1	2370	Leishmania infantum JPCM5 conserved hypothetical protein partial mRNA	XP_001468357.1	789	conserved hypothetical protein	XP_001468357.1	XP_001468357.1	0	Leptomonas pyrrhocoris	SOG2	0.004	spidroin-1-like	7e-09	Helobdella robusta	AKAP_110	0.005		NA		XP_001468357.1	NR	XM_001468320.1	14.26	16.45	15.355	3.94064	37.55	48.39	41.88	42.6067	5.41301	53.23	59.64
XM_001468332.2	LINJ_33_3240	XM_001468332.2	-1.04021	XM_001468332.2	-1.25792	XM_001468332.2	-1.22575		XM_001468332.2	XP_001468369.2	hypothetical protein	uc	NR	0	100	XM_001468332.2	6519	Leishmania infantum JPCM5 hypothetical protein, unknown function partial mRNA	XP_001468369.2	2172	hypothetical protein, unknown function	XP_001468369.2	XP_001468369.2	0	Leptomonas seymouri	CCDC158	0.002		NA		GuKc	0.76		NA		XP_001468369.2	NR	XM_001468332.2	8.2	2.1	5.15	2.36457	12.65	16.99	9.14	12.9267	3.69228	18.56	11.95
XM_001468338.1	LINJ_33_3300	XM_001468338.1	0.5967	XM_001468338.1	0.877896	XM_001468338.1	1.31081		XM_001468338.1	XP_001468375.1	Unknown product	uk		NA	NA	XM_001468338.1	456	Leishmania infantum JPCM5 putative 40S ribosomal protein S13 partial mRNA	XP_001468375.1	151	putative 40S ribosomal protein S13	XP_001468375.1	XP_001465002.1	4e-107	Trypanosoma congolense IL3000	Ribosomal_S13_N	3e-27	40S ribosomal protein S13-like	4e-74	Limulus polyphemus	INB	2	40S ribosomal protein S13	3e-75	Glycine max	XP_001468375.1	NR	XM_001468338.1	3093.91	3403.29	3248.6	11.6656	2264.9	2285.79	2040.57	2197.09	11.1014	1956.49	1969.17
XM_001468339.1	LINJ_33_3310	XM_001468339.1	0.592557	XM_001468339.1	0.948844	XM_001468339.1	0.806717		XM_001468339.1	XP_001468376.1	Unknown product	uk		NA	NA	XM_001468339.1	1470	Leishmania infantum JPCM5 conserved hypothetical protein partial mRNA	XP_001468376.1	489	conserved hypothetical protein	XP_001468376.1	XP_001468376.1	0	Trypanosoma grayi	DUF390	0.0005	myosin heavy chain, striated muscle	1.3	Drosophila miranda	OmpH	0.12	Probable ion channel POLLUX	0.72	Oryza sativa subsp. japonica	XP_001468376.1	NR	XM_001468339.1	71.4	67.38	69.39	6.11666	40.92	47.59	41.56	43.3567	5.43818	42.42	26.11
XM_001468346.1	LINJ_13_1410	XM_001468346.1	0.626013	XM_001468346.1	1.05253	XM_001468346.1	1.39535		XM_001468346.1	XP_003392355.1	ATP synthase F(0) complex subunit C1 mitochondrial - probable fragment	met/energy	SWISSP	6e-23	72	XM_001468346.1	321	Leishmania infantum JPCM5 putative 60S ribosomal protein L44 partial mRNA	XP_003392355.1	106	putative 60S ribosomal protein L44	XP_003392355.1	XP_001468383.1	1e-71	Trypanosoma theileri	Ribosomal_L44	3e-30	60S ribosomal protein L44	1e-38	Biomphalaria glabrata	BLUF	0.16	60S ribosomal protein L44	3e-67	Trypanosoma brucei brucei	XP_003392355.1	NR	XM_001468346.1	2692.37	3489.8	3091.09	11.5939	2137.22	1863.22	2272.49	2090.98	11.03	1631.74	1591.24
XM_001468347.1	LINJ_33_3390	XM_001468347.1	1.47015	XM_001468347.1	1.22929	XM_001468347.1	2.10062		XM_001468347.1	XP_001468384.1	kinetoplast-associated protein 3	uc	SWISSP	6e-45	82	XM_001468347.1	411	Leishmania infantum JPCM5 h1 histone-like protein partial mRNA	XP_001468384.1	136	h1 histone-like protein	XP_001468384.1	XP_001468384.1	4e-83	Leptomonas pyrrhocoris		NA		NA			NA	Kinetoplast-associated protein 1	0.8	Crithidia fasciculata	XP_001468384.1	NR	XM_001468347.1	487.06	573.5	530.28	9.05061	191.89	195.3	194.9	194.03	7.60014	236.26	232.47
XM_001468355.1	LINJ_34_0050	XM_001468355.1	-0.62727	XM_001468355.1	-0.727467	XM_001468355.1	-0.750222		XM_001468355.1	XP_001468392.1	glutamate-rich WD repeat-containing protein 1	uc	REFSEQ-INVERTEBRATE	2e-78	98.8	XM_001468355.1	1755	Leishmania infantum JPCM5 conserved hypothetical protein partial mRNA	XP_001468392.1	584	conserved hypothetical protein	XP_001468392.1	XP_001468392.1	0	Strigomonas culicis	CLPTM1	3e-111	cleft lip and palate transmembrane protein 1 homolog	2e-81	Crassostrea gigas	CTNS	0.059	CLPTM1-like membrane protein cnrB	3e-92	Dictyostelium discoideum	XP_001468392.1	NR	XM_001468355.1	60.71	67.96	64.335	6.00753	110.8	124.14	101.33	112.09	6.80851	123.08	123.34
XM_001468371.1	LINJ_34_0210	XM_001468371.1	-1.67125	XM_001468371.1	-2.10381	XM_001468371.1	-1.0617		XM_001468371.1	XP_001468408.1	hypothetical protein	uc	NR	0	100	XM_001468371.1	1476	Leishmania infantum JPCM5 conserved hypothetical protein partial mRNA	XP_001468408.1	491	conserved hypothetical protein	XP_001468408.1	XP_001468408.1	0	Strigomonas culicis	DUF1935	2e-37	long-chain-fatty-acid--CoA ligase bubblegum-like	0.009	Drosophila arizonae	DENN	1.1		NA		XP_001468408.1	NR	XM_001468371.1	103.39	62.11	82.75	6.37069	288.96	275.83	329.1	297.963	8.21899	364.93	464.09
XM_001468374.1	LINJ_34_0240	XM_001468374.1	0.745067	XM_001468374.1	0.834438	XM_001468374.1	1.23529		XM_001468374.1	XP_001468411.1	Ribosomal RNA large subunit methyltransferase E	ps	SWISSP	3e-13	110.5	XM_001468374.1	1008	Leishmania infantum JPCM5 hypothetical protein, unknown function partial mRNA	XP_001468411.1	335	hypothetical protein, unknown function	XP_001468411.1	XP_001468411.1	0	Leishmania infantum	EMP24_GP25L	2e-11	transmembrane protein Tmp21-like	0.0006	Aplysia californica	SynN	0.014	Transmembrane emp24 domain-containing protein 10	0.004	Pongo abelii	XP_001468411.1	NR	XM_001468374.1	289.91	368.59	329.25	8.36304	184.95	199.28	227.21	203.813	7.6711	186.72	199.34
XM_001468387.1	LINJ_34_0370	XM_001468387.1	0.50731	XM_001468387.1	0.6798	XM_001468387.1	1.11694		XM_001468387.1	XP_001468424.1	3'-nucleotidase/nuclease	met/nuc	NR	0	79.2	XM_001468387.1	1137	Leishmania infantum JPCM5 putative eukaryotic translation initiation factor 5 partial mRNA	XP_001468424.1	378	putative eukaryotic translation initiation factor 5	XP_001468424.1	XP_001468424.1	0	Phytomonas sp. isolate Hart1	eIF-5_eIF-2B	2e-41	eukaryotic translation initiation factor 5	3e-34	Opisthorchis viverrini	eIF2B_5	2e-32	Eukaryotic translation initiation factor 5	4e-33	Saccharomyces cerevisiae (strain ATCC 204508 / S288c)	XP_001468424.1	NR	XM_001468387.1	284.61	238.75	261.68	8.03166	197.08	186.33	185.73	189.713	7.56768	166.46	187.53
XM_001468391.1	LINJ_34_0410	XM_001468391.1	1.1923	XM_001468391.1	1.14255	XM_001468391.1	1.62675		XM_001468391.1	XP_001468428.1	hypothetical protein	uc	NR	0	100	XM_001468391.1	1719	Leishmania infantum JPCM5 hypothetical protein, unknown function partial mRNA	XP_001468428.1	572	hypothetical protein, unknown function	XP_001468428.1	XP_001468428.1	0	Trypanosoma theileri	Gal-3-0_sulfotr	0.2	hypothetical protein HELRODRAFT_188187	1.8	Helobdella robusta	DM14	0.84	tRNA-splicing ligase RtcB homolog	1.5	Xenopus tropicalis	XP_001468428.1	NR	XM_001468391.1	111.38	96.88	104.13	6.70224	49.63	52.36	31.88	44.6233	5.47973	57.06	46.62
XM_001468393.1	LINJ_34_0430	XM_001468393.1	-0.525037	XM_001468393.1	-0.734154	XM_001468393.1	-0.941627		XM_001468393.1	XP_001468430.1	Cyclin	uc	PFAM	1e-21	101.5	XM_001468393.1	1263	Leishmania infantum JPCM5 conserved hypothetical protein partial mRNA	XP_001468430.1	420	conserved hypothetical protein	XP_001468430.1	XP_001468430.1	0	Phytomonas sp. isolate EM1	DUF4140	0.021	dynein heavy chain 2, axonemal-like	0.0009	Rhagoletis zephyria	OmpH	0.16	Dynein-1-beta heavy chain, flagellar inner arm I1 complex	0.008	Chlamydomonas reinhardtii	XP_001468430.1	NR	XM_001468393.1	122.73	94.37	108.55	6.76222	173.76	159.69	225.45	186.3	7.54148	184.86	251.29
XM_001468398.2	LINJ_34_0480	XM_001468398.2	-1.98472	XM_001468398.2	-2.15206	XM_001468398.2	-1.41464		XM_001468398.2	XP_001468435.2	Unknown product	uk		NA	NA	XM_001468398.2	7215	Leishmania infantum JPCM5 hypothetical protein, unknown function partial mRNA	XP_001468435.2	2404	hypothetical protein, unknown function	XP_001468435.2	XP_001468435.2	0	Leishmania major strain Friedlin	ERM	0.002		NA		DWB	0.12	Colicin-E1	0.16	Escherichia coli	XP_001468435.2	NR	XM_001468398.2	4.93	4.26	4.595	2.20006	20.87	19.2	25.46	21.8433	4.44912	22.52	24.64
XM_001468403.1	LINJ_34_0530	XM_001468403.1	-0.825066	XM_001468403.1	-1.14992	XM_001468403.1	-1.59242		XM_001468403.1	XP_001468440.1	MoaC family	uc	PFAM	8e-23	101.4	XM_001468403.1	2706	Leishmania infantum JPCM5 phosphoglycan beta 1,2 arabinosyltransferase,(SCA like) (SCAL), partial mRNA	XP_001468440.1	901	phosphoglycan beta 1,2 arabinosyltransferase,(SCA like)	XP_001468440.1	XP_001468440.1	0	Leishmania infantum JPCM5	O-FucT	0.19	GDP-fucose protein O-fucosyltransferase 1	1.1	Octopus bimaculoides	B5	0.49	Probable plastid-lipid-associated protein 3, chloroplastic	0.68	Arabidopsis thaliana	XP_001468440.1	NR	XM_001468403.1	27.07	37.73	32.4	5.01792	55.99	71.33	70.9	66.0733	6.046	76.37	90.93
XM_001468430.1	LINJ_34_0960	XM_001468430.1	0.991932	XM_001468430.1	1.20031	XM_001468430.1	1.80735		XM_001468430.1	XP_001468467.1	Unknown product	uk		NA	NA	XM_001468430.1	504	Leishmania infantum JPCM5 conserved hypothetical protein partial mRNA	XP_001468467.1	167	conserved hypothetical protein	XP_001468467.1	XP_001468467.1	5e-120	Trypanosoma grayi	Calsequestrin	0.68	cytochrome c oxidase subunit 4 isoform 1, mitochondrial-like	1.7	Pieris rapae	Hr1	0.11	Ecdysone receptor	3.8	Drosophila melanogaster	XP_001468467.1	NR	XM_001468430.1	689.74	901.64	795.69	9.63606	421.2	397.36	428.21	415.59	8.69902	387.4	385.99
XM_001468476.1	LINJ_34_1420	XM_001468476.1	-0.621211	XM_001468476.1	-0.602766	XM_001468476.1	-0.915944		XM_001468476.1	XP_001468513.1	tetratricopeptide repeat protein 27 - probable fragment	uc	SWISSP	2e-59	62.5	XM_001468476.1	2865	Leishmania infantum JPCM5 conserved hypothetical protein partial mRNA	XP_001468513.1	954	conserved hypothetical protein	XP_001468513.1	XP_001468513.1	0	Trypanosoma grayi	DASH_Dam1	0.48		NA		COG6	2.5	ATP synthase subunit b, chloroplastic	0.25	Emiliania huxleyi	XP_001468513.1	NR	XM_001468476.1	46.75	25.74	36.245	5.17971	65.93	70.11	56.58	64.2067	6.00465	70.96	65.03
XM_001468480.1	LINJ_34_1460	XM_001468480.1	-1.0214	XM_001468480.1	-1.02019	XM_001468480.1	-1.3948		XM_001468480.1	XP_001468517.1	Unknown product	uk		NA	NA	XM_001468480.1	1731	Leishmania infantum JPCM5 conserved hypothetical protein partial mRNA	XP_001468517.1	576	conserved hypothetical protein	XP_001468517.1	XP_001468517.1	0	Trypanosoma theileri	Retinal	0.0005		NA		OmpH	0.001		NA		XP_001468517.1	NR	XM_001468480.1	16.31	14.63	15.47	3.9514	35.34	42.71	42.72	40.2567	5.33116	44.42	39.62
XM_001468488.1	LINJ_34_1540	XM_001468488.1	-0.639876	XM_001468488.1	-0.58292	XM_001468488.1	-1.08145		XM_001468488.1	XP_001468525.1	Unknown product	uk		NA	NA	XM_001468488.1	2988	Leishmania infantum JPCM5 conserved hypothetical protein partial mRNA	XP_001468525.1	995	conserved hypothetical protein	XP_001468525.1	XP_001468525.1	0	Phytomonas sp. isolate EM1	C2	0.2	C2 domain-containing protein 3-like	0.006	Crassostrea gigas	C2	0.9	Phytolongin Phyl1.2	1.2	Arabidopsis thaliana	XP_001468525.1	NR	XM_001468488.1	21.35	19.94	20.645	4.36772	39.06	40.34	36.4	38.6	5.27053	39.25	35.03
XM_001468494.2	LINJ_34_1600	XM_001468494.2	-1.13289	XM_001468494.2	-1.16523	XM_001468494.2	-1.78395		XM_001468494.2	XP_001468531.2	Unknown product	uk		NA	NA	XM_001468494.2	2412	Leishmania infantum JPCM5 conserved hypothetical protein partial mRNA	XP_001468531.2	803	conserved hypothetical protein	XP_001468531.2	XP_001468531.2	0	Angomonas deanei	DUF3808	3e-30	tetratricopeptide repeat protein 39C-like	5e-17	Megachile rotundata	CxxC_CXXC_SSSS	1.2	Tetratricopeptide repeat protein 39C	5e-12	Homo sapiens	XP_001468531.2	NR	XM_001468494.2	7.64	7.34	7.49	2.90497	17.3	25.5	22.22	21.6733	4.43785	26.13	19.14
XM_001468550.1	LINJ_34_2240	XM_001468550.1	0.556433	XM_001468550.1	1.03697	XM_001468550.1	1.43863		XM_001468550.1	XP_001468587.1	Unknown product	uk		NA	NA	XM_001468550.1	435	Leishmania infantum JPCM5 putative ribosomal protein l35a partial mRNA	XP_001468587.1	144	putative ribosomal protein l35a	XP_001468587.1	XP_001463655.1	2e-100	Phytomonas sp. isolate EM1	Ribosomal_L35Ae	4e-38		NA		RAN	0.92	60S ribosomal protein L35a	1e-30	Caenorhabditis elegans	XP_001468587.1	NR	XM_001468550.1	1666.07	2933.01	2299.54	11.1671	1367.14	1748.46	1620.01	1578.54	10.6244	1178.53	1368.12
XM_001468554.1	LINJ_34_2280	XM_001468554.1	-0.598648	XM_001468554.1	-0.574926	XM_001468554.1	-0.75466		XM_001468554.1	XP_001468591.1	Unknown product	uk		NA	NA	XM_001468554.1	3225	Leishmania infantum JPCM5 conserved hypothetical protein partial mRNA	XP_001468591.1	1074	conserved hypothetical protein	XP_001468591.1	XP_001468591.1	0	Strigomonas culicis	DUF3584	1e-13		NA		TOPEUc	0.016	Coiled-coil domain-containing protein 146	3e-20	Rattus norvegicus	XP_001468591.1	NR	XM_001468554.1	35.69	32.5	34.095	5.09149	72.7	50.91	56.57	60.06	5.90833	63.58	55.84
XM_001468571.1	LINJ_34_2460	XM_001468571.1	-0.837606	XM_001468571.1	-1.17537	XM_001468571.1	-1.76404		XM_001468571.1	XP_001468608.1	Protein of unknown function	uc	PFAM	2e-48	77.4	XM_001468571.1	4476	Leishmania infantum JPCM5 phospholipid-transporting ATPase-like protein partial mRNA	XP_001468608.1	1491	phospholipid-transporting ATPase-like protein	XP_001468608.1	XP_001468608.1	0	Angomonas deanei	PhoLip_ATPase_C	1e-56		NA		AIP3	0.066	Phospholipid-transporting ATPase 2	1e-48	Arabidopsis thaliana	XP_001468608.1	NR	XM_001468571.1	12.71	10.03	11.37	3.50716	28.87	21.29	24.54	24.9	4.63807	33.01	30.54
XM_001468574.1	LINJ_34_2490	XM_001468574.1	-0.684846	XM_001468574.1	-0.958085	XM_001468574.1	-1.29331		XM_001468574.1	XP_001468611.1	Unknown product	uk		NA	NA	XM_001468574.1	2721	Leishmania infantum JPCM5 conserved hypothetical protein partial mRNA	XP_001468611.1	906	conserved hypothetical protein	XP_001468611.1	XP_001468611.1	0	Strigomonas culicis	Vps52	7e-09		NA		CLa	0.14	Vacuolar protein sorting-associated protein 52 A	8e-14	Arabidopsis thaliana	XP_001468611.1	NR	XM_001468574.1	29.16	7.76	18.46	4.20633	32.47	40.96	37.2	36.8767	5.20464	50.5	41.38
XM_001468580.1	LINJ_34_2550	XM_001468580.1	0.737523	XM_001468580.1	0.971634	XM_001468580.1	1.16971		XM_001468580.1	XP_001468617.1	Unknown product	uk		NA	NA	XM_001468580.1	2022	Leishmania infantum JPCM5 conserved hypothetical protein partial mRNA	XP_001468617.1	673	conserved hypothetical protein	XP_001468617.1	XP_001468617.1	0	Trypanosoma theileri	MFS_1	2e-07		NA		SRA	0.18	Probable peptide/nitrate transporter At3g43790	0.34	Arabidopsis thaliana	XP_001468617.1	NR	XM_001468580.1	88.99	106.19	97.59	6.60866	60.75	55.45	62.96	59.72	5.90014	46.54	54.74
XM_001468581.1	LINJ_34_2560	XM_001468581.1	-0.817889	XM_001468581.1	-0.618829	XM_001468581.1	-0.536791		XM_001468581.1	XP_001468618.1	ABC transporter-like protein (Leishmania infantum JPCM5) CAM70968.1 ABC transporter-like protein (Leishmania infantum JPCM5) SOX68255.1	tr	NR	0	100	XM_001468581.1	2214	Leishmania infantum JPCM5 putative GPI transamidase (GPI16), partial mRNA	XP_001468618.1	737	putative GPI transamidase	XP_001468618.1	XP_001468618.1	0	Leptomonas pyrrhocoris	SBF_like	1.3		NA		PSP	1.1	DNA-directed RNA polymerase subunit beta''	1.2	Spinacia oleracea	XP_001468618.1	NR	XM_001468581.1	33.44	36.97	35.205	5.13771	72.46	78.27	59.61	70.1133	6.13162	69.16	62.14
XM_001468587.1	LINJ_34_2620	XM_001468587.1	0.679907	XM_001468587.1	0.941247	XM_001468587.1	1.32981		XM_001468587.1	XP_001468624.1	Unknown product	uk		NA	NA	XM_001468587.1	540	Leishmania infantum JPCM5 putative 40S ribosomal protein S19 protein partial mRNA	XP_001468624.1	179	putative 40S ribosomal protein S19 protein	XP_001468624.1	XP_001468624.1	6e-131	Leishmania mexicana MHOM GT 2001 U1103	Ribosomal_S19e	8e-60		NA		HTH_DTXR	0.039	40S ribosomal protein S19-1	1e-29	Arabidopsis thaliana	XP_001468624.1	NR	XM_001468587.1	2409.57	2285.28	2347.43	11.1969	1438.57	1625.44	1505.79	1523.27	10.573	1255.1	1383.88
XM_001468600.1	LINJ_34_2750	XM_001468600.1	0.824386	XM_001468600.1	1.55893	XM_001468600.1	1.54905		XM_001468600.1	XP_001468637.1	acyl-CoA binding protein (Leishmania infantum JPCM5) XP_003864402.1 acyl-CoA binding protein	met/lipd	NR	1e-58	100	XM_001468600.1	270	Leishmania infantum JPCM5 conserved hypothetical protein partial mRNA	XP_001468637.1	89	conserved hypothetical protein	XP_001468637.1	XP_001468637.1	2e-59	Phytomonas sp. isolate Hart1	CEP170_C	0.22	gastrin-releasing peptide receptor-like	2.5	Linepithema humile	alkPPc	0.083	Mitochondrial aspartate-glutamate transporter AGC1	6.9	Ashbya gossypii (strain ATCC 10895 / CBS 109.51 / FGSC 9923 / NRRL Y-1056)	XP_001468637.1	NR	XM_001468600.1	598.41	368.12	483.265	8.91667	200.39	305.57	243.8	249.92	7.96532	183.33	146.51
XM_001468632.1	LINJ_34_3110	XM_001468632.1	-1.45815	XM_001468632.1	-1.51221	XM_001468632.1	-0.961357		XM_001468632.1	XP_001468669.1	phosphatidylinositol-4-phosphate-5-kinase-likep ro tein (Leishmaniainfantum JPCM5) XP_003864592.1 unnamed protein product (Leishmania donovani)	st	NR	0	100	XM_001468632.1	1641	Leishmania infantum JPCM5 cytochrome p450-like protein partial mRNA	XP_001468669.1	546	cytochrome p450-like protein	XP_001468669.1	XP_001468669.1	0	Leptomonas pyrrhocoris	p450	9e-58	uncharacterized protein Dpse_GA17961	1e-33	Monomorium pharaonis	RHO	1.2	Cytochrome P450 4e3	6e-31	Drosophila melanogaster	XP_001468669.1	NR	XM_001468632.1	9.6	13.29	11.445	3.51665	36.3	40.72	45.25	40.7567	5.34896	39.99	37.94
XM_001468688.1	LINJ_34_3680	XM_001468688.1	-0.748637	XM_001468688.1	-0.755706	XM_001468688.1	-1.18053		XM_001468688.1	XP_001468725.1	mitochondrial (Leishmania infantum JPCM5) CAM66028.1 mitochondrial (Leishmania infantum JPCM5) SOX63088.1 DEAD/DEAHboxhelicase-	met/energy	NR	0	100	XM_001468688.1	2343	Leishmania infantum JPCM5 conserved hypothetical protein partial mRNA	XP_001468725.1	780	conserved hypothetical protein	XP_001468725.1	XP_001468725.1	0	Leptomonas pyrrhocoris	DnaJ	4e-23	dnaJ homolog subfamily C member 7-like isoform X2	3e-12	Nematostella vectensis	DnaJ	3e-20	Chaperone protein DnaJ	2e-12	Mycoplasma pneumoniae (strain ATCC 29342 / M129)	XP_001468725.1	NR	XM_001468688.1	34.12	28.76	31.44	4.97453	64.37	69.08	48.12	60.5233	5.91942	71.57	53.94
XM_001468693.1	LINJ_34_3730	XM_001468693.1	-1.18921	XM_001468693.1	-1.20605	XM_001468693.1	-1.55276		XM_001468693.1	XP_001468730.1	Unknown product	uk		NA	NA	XM_001468693.1	1596	Leishmania infantum JPCM5 conserved hypothetical protein partial mRNA	XP_001468730.1	531	conserved hypothetical protein	XP_001468730.1	XP_001468730.1	0	Trypanosoma brucei gambiense DAL972	NIF	3e-33	CTD nuclear envelope phosphatase 1B-like isoform X1	1e-10	Varroa jacobsoni	CPDc	4e-14	CTD small phosphatase-like protein	1e-11	Gallus gallus	XP_001468730.1	NR	XM_001468693.1	19.78	13.69	16.735	4.0648	51.44	41.96	57	50.1333	5.6477	47.28	49.48
XM_001468704.1	LINJ_34_3840	XM_001468704.1	0.53069	XM_001468704.1	0.982522	XM_001468704.1	1.40054		XM_001468704.1	XP_001468741.1	Unknown product	uk		NA	NA	XM_001468704.1	315	Leishmania infantum JPCM5 conserved hypothetical protein partial mRNA	XP_001468741.1	104	conserved hypothetical protein	XP_001468741.1	XP_001468741.1	8e-71	Phytomonas sp. isolate Hart1	NESP55	0.083	S-antigen protein-like	3.6	Dendroctonus ponderosae	Agro_virD5	0.17	Genome polyprotein	0.48	Human rhinovirus 3	XP_001468741.1	NR	XM_001468704.1	1052.07	967.27	1009.67	9.97967	711.84	640.84	785.38	712.687	9.47712	593.24	474.63
XM_001468732.1	LINJ_34_4120	XM_001468732.1	0.770241	XM_001468732.1	1.08787	XM_001468732.1	1.52531		XM_001468732.1	XP_001468769.1	D-tyrosyl-tRNA(Tyr) deacylase 2	ps	SWISSP	2e-129	100	XM_001468732.1	636	Leishmania infantum JPCM5 putative nucleolar protein family a partial mRNA	XP_001468769.1	211	putative nucleolar protein family a	XP_001468769.1	XP_001468769.1	1e-131	Leptomonas seymouri	Gar1	2e-26	H/ACA ribonucleoprotein complex subunit 1-like	6e-20	Eufriesea mexicana		NA	H/ACA ribonucleoprotein complex subunit 1	7e-25	Scheffersomyces stipitis (strain ATCC 58785 / CBS 6054 / NBRC 10063 / NRRL Y-11545)	XP_001468769.1	NR	XM_001468732.1	250.27	282.11	266.19	8.05631	174.79	151.93	129.11	151.943	7.24739	127.21	124.34
XM_001468741.1	LINJ_34_4200	XM_001468741.1	0.767508	XM_001468741.1	0.924978	XM_001468741.1	0.669069		XM_001468741.1	XP_001468778.1	hypothetical protein	uc	NR	1e-81	100	XM_001468741.1	360	Leishmania infantum JPCM5 conserved hypothetical protein partial mRNA	XP_001468778.1	119	conserved hypothetical protein	XP_001468778.1	XP_001468778.1	6e-80	Strigomonas culicis	FAM176	0.007	ATP-binding cassette sub-family G member 5	1.1	Crassostrea gigas	Brr6_like_C_C	0.91	Golgi apparatus membrane protein TVP18	9.5	Debaryomyces hansenii (strain ATCC 36239 / CBS 767 / JCM 1990 / NBRC 0083 / IGC 2968)	XP_001468778.1	NR	XM_001468741.1	246.8	370.07	308.435	8.26882	123.97	179.34	215.47	172.927	7.43402	158.78	168.33
XM_001468785.1	LINJ_25_2560	XM_001468785.1	1.01756	XM_001468785.1	1.24407	XM_001468785.1	1.74938		XM_001468785.1	XP_003392606.1	histone H4 (Leishmania infantum JPCM5) XP_001465510.1 histone H4 (Leishmania infantum JPCM5) XP_001467645.1 histone H4 (Leishmania infantum JPCM5)	nr	NR	8e-64	100	XM_001468785.1	303	Leishmania infantum JPCM5 histone H4, putative, pseudogene partial mRNA	XP_003392606.1	100	histone H4	XP_003392606.1	XP_001464339.1	8e-64	Leishmania infantum	CENP-T_C	0.0001	GM13181	5e-34	Priapulus caudatus	H4	2e-31	Histone H4	3e-33	Chlamydomonas reinhardtii	XP_003392606.1	NR	XM_001468785.1	3823.51	4659.01	4241.26	12.0503	2684.56	1907.01	1852.09	2147.89	11.0687	2064.95	1902.85
XM_001468793.1	LINJ_35_0100	XM_001468793.1	0.764044	XM_001468793.1	0.949513	XM_001468793.1	1.36056		XM_001468793.1	XP_001468830.1	50S ribosomal protein L13-like protein (Leishmania infantum JPCM5) CAM71792.1 50S ribosomal protein L13-like protein (Leishmania infantum JPCM5)	ps	NR	2e-150	100	XM_001468793.1	609	Leishmania infantum JPCM5 conserved hypothetical protein partial mRNA	XP_001468830.1	202	conserved hypothetical protein	XP_001468830.1	XP_001468830.1	4e-150	Trypanosoma cruzi	UCR_14kD	0.096	cytochrome b-c1 complex subunit 7-like	0.0003	Myzus persicae	SET	3.2	Cytochrome b-c1 complex subunit 7	3e-05	Fasciola hepatica	XP_001468830.1	NR	XM_001468793.1	660.51	775.7	718.105	9.48805	443.56	384.45	503.26	443.757	8.79362	362.4	396.94
XM_001468797.1	LINJ_35_0140	XM_001468797.1	0.627	XM_001468797.1	0.843346	XM_001468797.1	1.07911		XM_001468797.1	XP_001468834.1	Unknown product	uk		NA	NA	XM_001468797.1	360	Leishmania infantum JPCM5 conserved hypothetical protein partial mRNA	XP_001468834.1	119	conserved hypothetical protein	XP_001468834.1	XP_001468834.1	4e-85	Angomonas deanei	SH3-RhoG_link	0.037	CPSF A subunit region family protein	0.94	Saccoglossus kowalevskii	HALZ	1.8	Valine--tRNA ligase	2.6	Nitrosococcus oceani (strain ATCC 19707 / BCRC 17464 / NCIMB 11848 / C-107)	XP_001468834.1	NR	XM_001468797.1	691.04	697.43	694.235	9.43928	510.47	421.7	409.39	447.187	8.80473	483.91	390.6
XM_001468801.1	LINJ_35_0180	XM_001468801.1	0.658676	XM_001468801.1	0.555737	XM_001468801.1	0.736996		XM_001468801.1	XP_001468838.1	Unknown product	uk		NA	NA	XM_001468801.1	2589	Leishmania infantum JPCM5 conserved hypothetical protein partial mRNA	XP_001468838.1	862	conserved hypothetical protein	XP_001468838.1	XP_001468838.1	0	Phytomonas sp. isolate EM1	CCDC158	8e-08	putative leucine-rich repeat-containing protein DDB_G0290503	0.001	Bombus impatiens	TOPEUc	0.002	Sporulation-specific protein 15	0.016	Schizosaccharomyces pombe (strain 972 / ATCC 24843)	XP_001468838.1	NR	XM_001468801.1	76.79	91.3	84.045	6.39309	55.85	53.37	51.57	53.5967	5.74407	65.87	56.2
XM_001468815.1	LINJ_35_0320	XM_001468815.1	-0.679848	XM_001468815.1	-0.789471	XM_001468815.1	-1.04043		XM_001468815.1	XP_001468852.1	conserved hypothetical protein (Leishmania infantum JPCM5) CAM70116.1 conserved hypothetical protein (Leishmania infantum JPCM5) SOX67509.1	prot	NR	0	100	XM_001468815.1	1581	Leishmania infantum JPCM5 putative serine palmitoyltransferase partial mRNA	XP_001468852.1	526	putative serine palmitoyltransferase	XP_001468852.1	XP_001468852.1	0	Strigomonas culicis	Aminotran_1_2	8e-40	serine palmitoyltransferase 2 isoform X1	8e-158	Solenopsis invicta	Alpha_TIF	0.22	Serine palmitoyltransferase 2	1e-153	Dictyostelium discoideum	XP_001468852.1	NR	XM_001468815.1	31.98	27.67	29.825	4.89845	66.15	51.82	64.57	60.8467	5.92711	58.17	62.92
XM_001468823.1	LINJ_35_0410	XM_001468823.1	0.743077	XM_001468823.1	1.22567	XM_001468823.1	1.50798		XM_001468823.1	XP_001468860.1	40S ribosomal protein S3a-1	ps	SWISSP	0	100	XM_001468823.1	795	Leishmania infantum JPCM5 putative 40S ribosomal protein S3A partial mRNA	XP_001468860.1	264	putative 40S ribosomal protein S3A			NA		Ribosomal_S3Ae	5e-73	40S ribosomal protein S3a	4e-72	Aplysia californica	CorC_HlyC	1.1	40S ribosomal protein S3a	0	Leishmania major	XP_001468860.1	SWISSP	XM_001468823.1	3233.79	3865.2	3549.49	11.7934	2386.64	2213.28	1982.49	2194.14	11.0994	1732.89	1659.21
XM_001468827.1	LINJ_35_0450	XM_001468827.1	-1.56573	XM_001468827.1	-1.74701	XM_001468827.1	-0.989993		XM_001468827.1	XP_001468864.1	Proteinofuncharacterisedfunction(DUF3184)-	uc	NR	0	94.2	XM_001468827.1	2754	Leishmania infantum JPCM5 conserved hypothetical protein partial mRNA	XP_001468864.1	917	conserved hypothetical protein			NA		HAP2-GCS1	4e-22	predicted protein	3e-42	Limulus polyphemus	BID_1	0.033	Hapless 2	1e-66	Tetrahymena thermophila	XP_001468864.1	SWISSP	XM_001468827.1	34.33	29.38	31.855	4.99345	94.89	114.39	110.21	106.497	6.73466	133.66	120.45
XM_001468843.1	LINJ_35_0650	XM_001468843.1	0.763867	XM_001468843.1	1.14726	XM_001468843.1	1.67066		XM_001468843.1	XP_001468880.1	Radial spokehead-like protein	uc	PFAM	9e-141	118.6	XM_001468843.1	2109	Leishmania infantum JPCM5 beta-fructofuranosidase-like protein partial mRNA	XP_001468880.1	702	beta-fructofuranosidase-like protein	XP_001468880.1	SOX69368.1	0	Leishmania donovani	Glyco_hydro_32N	4e-66		NA		Glyco_32	4e-99	Beta-fructofuranosidase, insoluble isoenzyme CWINV1	1e-51	Arabidopsis thaliana	XP_001468880.1	NR	XM_001468843.1	164.31	157.38	160.845	7.32953	89.7	104.84	98.63	97.7233	6.61063	78.66	81.84
XM_001468862.1	LINJ_35_0850	XM_001468862.1	-0.502025	XM_001468862.1	-0.845882	XM_001468862.1	-1.0658		XM_001468862.1	XP_001468899.1	Unknown product	uk		NA	NA	XM_001468862.1	3585	Leishmania infantum JPCM5 NADH-dependent fumarate reductase-like protein partial mRNA	XP_001468899.1	1194	NADH-dependent fumarate reductase-like protein	XP_001468899.1	XP_001468899.1	0	Trypanosoma theileri	FAD_binding_2	2e-54		NA		HTH_CRP	1.5	Fumarate reductase	1e-82	Schizosaccharomyces pombe (strain 972 / ATCC 24843)	XP_001468899.1	NR	XM_001468862.1	32.82	29.12	30.97	4.9528	45.75	55.2	49.22	50.0567	5.64549	68.06	61.51
XM_001468866.1	LINJ_35_0890	XM_001468866.1	1.17229	XM_001468866.1	1.28307	XM_001468866.1	0.789743		XM_001468866.1	XP_001468903.1	Ring finger	prot	SMART	9e-08	100	XM_001468866.1	2772	Leishmania infantum JPCM5 conserved hypothetical protein partial mRNA	XP_001468903.1	923	conserved hypothetical protein	XP_001468903.1	SOX69391.1	0	Phytomonas sp. isolate EM1	Telomere_reg-2	0.1		NA		DM6	0.93	Transcription factor bHLH125	1.1	Arabidopsis thaliana	XP_001468903.1	NR	XM_001468866.1	52.79	50.74	51.765	5.69391	24.05	21.17	25.92	23.7133	4.56763	23.25	21.93
XM_001468878.2	LINJ_35_1010	XM_001468878.2	-0.685394	XM_001468878.2	-0.616317	XM_001468878.2	-0.657316		XM_001468878.2	XP_001468915.1	Unknown product	uk		NA	NA	XM_001468878.2	2511	Leishmania infantum JPCM5 conserved hypothetical protein partial mRNA	XP_001468915.1	836	conserved hypothetical protein	XP_001468915.1	XP_001468915.1	0	Phytomonas sp. isolate EM1	Activator_LAG-3	0.055		NA		CBD_II	0.28		NA		XP_001468915.1	NR	XM_001468878.2	39.04	33.77	36.405	5.18606	72.82	64.7	67.1	68.2067	6.09184	68.4	66.36
XM_001468894.1	LINJ_35_1190	XM_001468894.1	-0.847239	XM_001468894.1	-0.946905	XM_001468894.1	-0.92113		XM_001468894.1	XP_001468931.1	Kringle domain	uc	SMART	9e-14	92.7	XM_001468894.1	3444	Leishmania infantum JPCM5 putative NADH-dependent fumarate reductase partial mRNA	XP_001468931.1	1147	putative NADH-dependent fumarate reductase	XP_001468931.1	XP_001468931.1	0	Trypanosoma cruzi cruzi	FAD_binding_2	7e-68		NA		AlaDh_PNT_C	0.0006	Fumarate reductase 2	3e-82	Saccharomyces cerevisiae (strain ATCC 204508 / S288c)	XP_001468931.1	NR	XM_001468894.1	28.95	39.46	34.205	5.09614	64.28	76.84	65.09	68.7367	6.10301	76.05	81
XM_001468899.1	LINJ_35_1240	XM_001468899.1	0.630903	XM_001468899.1	1.16251	XM_001468899.1	1.58786		XM_001468899.1	XP_001468936.1	Unknown product	uk		NA	NA	XM_001468899.1	765	Leishmania infantum JPCM5 putative short chain dehydrogenase partial mRNA	XP_001468936.1	254	putative short chain dehydrogenase	XP_001468936.1	XP_001468936.1	0	Trypanosoma cruzi	adh_short	5e-45		NA		PKS_KR	0.0002	Carbonyl reductase	3e-29	Mus musculus	XP_001468936.1	NR	XM_001468899.1	499.76	539.76	519.76	9.0217	322.19	333.72	384.75	346.887	8.43832	222.7	275.7
XM_001468900.1	LINJ_35_1250	XM_001468900.1	0.619624	XM_001468900.1	0.821455	XM_001468900.1	0.913692		XM_001468900.1	XP_001468937.1	tetratricopeptide repeat protein tpr partial	uc	REFSEQ-INVERTEBRATE	6e-42	90	XM_001468900.1	2544	Leishmania infantum JPCM5 conserved hypothetical protein partial mRNA	XP_001468937.1	847	conserved hypothetical protein	XP_001468937.1	XP_001468937.1	0	Strigomonas culicis	CALCOCO1	0.0001		NA		SEP	0.15		NA		XP_001468937.1	NR	XM_001468900.1	108.31	88.83	98.57	6.62308	57.6	80.83	51.48	63.3033	5.98421	58.99	63.14
XM_001468913.1	LINJ_35_1390	XM_001468913.1	0.817271	XM_001468913.1	1.01839	XM_001468913.1	1.40734		XM_001468913.1	XP_001468950.1	Trichohyalin-plectin-homology domain	extmat	PFAM	4e-33	96.8	XM_001468913.1	1473	Leishmania infantum JPCM5 metallo-peptidase, Clan ME, Family M16 partial mRNA	XP_001468950.1	490	metallo-peptidase, Clan ME, Family M16	XP_001468950.1	XP_001468950.1	0	Trypanosoma cruzi cruzi	Peptidase_M16	3e-28		NA		RAP	0.38	Probable mitochondrial-processing peptidase subunit beta, mitochondrial	6e-72	Arabidopsis thaliana	XP_001468950.1	NR	XM_001468913.1	295.76	408.37	352.065	8.4597	177.33	218.78	228.05	208.053	7.70081	181.22	196.7
XM_001468932.1	LINJ_35_1480	XM_001468932.1	-1.02274	XM_001468932.1	-1.26436	XM_001468932.1	-1.44318		XM_001468932.1	XP_001468969.1	ABC transporter F family member 4	tr	SWISSP	1e-149	87	XM_001468932.1	2007	Leishmania infantum JPCM5 putative choline/ethanolamine kinase partial mRNA	XP_001468969.1	668	putative choline/ethanolamine kinase	XP_001468969.1	XP_001468969.1	0	Strigomonas culicis	Choline_kinase	1e-24		NA		G_alpha	0.72	Probable ethanolamine kinase	3e-11	Arabidopsis thaliana	XP_001468969.1	NR	XM_001468932.1	23.2	30.33	26.765	4.74228	63.98	63.18	64.81	63.99	5.99977	62.07	84.12
XM_001468933.1	LINJ_35_1500	XM_001468933.1	-0.742711	XM_001468933.1	-1.36458	XM_001468933.1	-1.5332		XM_001468933.1	XP_001468970.1	Domain of unknown function	uc	PFAM	3e-11	84.4	XM_001468933.1	1155	Leishmania infantum JPCM5 conserved hypothetical protein partial mRNA	XP_001468970.1	384	conserved hypothetical protein	XP_001468970.1	XP_001468970.1	0	Leishmania major strain Friedlin	VanY	2.9		NA		Glyco_25	0.52	Nucleoporin SEH1	0.38	Osmerus mordax	XP_001468970.1	NR	XM_001468933.1	48.02	35.84	41.93	5.38991	80.13	95.42	83.85	86.4667	6.43407	111.63	147.21
XM_001468937.2	LINJ_35_1540	XM_001468937.2	0.657738	XM_001468937.2	0.694153	XM_001468937.2	1.10245		XM_001468937.2	XP_001468974.2	ribosome biogenesis protein TSR3 homolog isoform X1 - probable fragment	ps	REFSEQ-INVERTEBRATE	2e-62	72.5	XM_001468937.2	894	Leishmania infantum JPCM5 putative reiske iron-sulfur protein precursor partial mRNA	XP_001468974.2	297	putative reiske iron-sulfur protein precursor	XP_001468974.2	XP_001468974.2	0	Trypanosoma cruzi cruzi	Rieske	2e-09		NA		PlsC	0.042	Ubiquinol-cytochrome c reductase iron-sulfur subunit	3e-43	Rickettsia felis (strain ATCC VR-1525 / URRWXCal2)	XP_001468974.2	NR	XM_001468937.2	461.42	431.88	446.65	8.803	303.97	307.52	254.25	288.58	8.17283	311.69	293.67
XM_001468950.1	LINJ_35_1670	XM_001468950.1	0.657173	XM_001468950.1	1.08789	XM_001468950.1	1.50625		XM_001468950.1	XP_001468987.1	AP-2 complex subunit sigma	uc	SWISSP	2e-56	97.8	XM_001468950.1	432	Leishmania infantum JPCM5 putative 60S ribosomal protein L26 partial mRNA	XP_001468987.1	143	putative 60S ribosomal protein L26	XP_001468987.1	XP_001466005.1	1e-99	Trypanosoma theileri	Ribosomal_L26	8e-63		NA		KOW	0.0002	60S ribosomal protein L26-2	4e-54	Arabidopsis thaliana	XP_001468987.1	NR	XM_001468950.1	2631.54	2636.42	2633.98	11.363	1499.76	1868.03	1802.19	1723.33	10.751	1330.12	1381.24
XM_001468971.1	LINJ_35_1900	XM_001468971.1	0.870153	XM_001468971.1	1.35859	XM_001468971.1	1.53776		XM_001468971.1	XP_001469008.1	hypothetical protein	uc	NR	1e-69	100	XM_001468971.1	318	Leishmania infantum JPCM5 putative 60S Ribosomal protein L36 partial mRNA	XP_001469008.1	105	putative 60S Ribosomal protein L36	XP_001469008.1	XP_001469008.1	8e-70	Leptomonas seymouri	Ribosomal_L36e	2e-33		NA		DALR_1	0.54	60S ribosomal protein L36-1	2e-23	Arabidopsis thaliana	XP_001469008.1	NR	XM_001468971.1	4038.11	3185.92	3612.01	11.8186	1987.16	2075.58	2162.43	2075.06	11.0189	1398.09	1680.15
XM_001468975.1	LINJ_35_1940	XM_001468975.1	0.829656	XM_001468975.1	1.33814	XM_001468975.1	1.54696		XM_001468975.1	XP_001469012.1	RNA binding protein (Leishmania infantum JPCM5) XP_003863497.1 RNA binding protein	uc	NR	5e-166	100	XM_001468975.1	708	Leishmania infantum JPCM5 conserved hypothetical protein partial mRNA	XP_001469012.1	235	conserved hypothetical protein	XP_001469012.1	XP_001469012.1	6e-177	Strigomonas culicis	ATP11	5e-17		NA		PXA	0.02	ATP synthase mitochondrial F1 complex assembly factor 1	0.0001	Mus musculus	XP_001469012.1	NR	XM_001468975.1	89.76	120.79	105.275	6.71802	47.15	64.64	43.54	51.7767	5.69423	53.47	34.88
XM_001468981.1	LINJ_35_2000	XM_001468981.1	0.5962	XM_001468981.1	0.844404	XM_001468981.1	1.11803		XM_001468981.1	XP_001469018.1	Unknown product	uk		NA	NA	XM_001468981.1	750	Leishmania infantum JPCM5 putative 40S ribosomal protein S6 partial mRNA	XP_001469018.1	249	putative 40S ribosomal protein S6	XP_001469018.1	XP_001465475.1	3e-177	Trypanosoma grayi	Ribosomal_S6e	1e-51		NA		HDAC_interact	1.8	40S ribosomal protein S6	8e-179	Leishmania major	XP_001469018.1	NR	XM_001468981.1	2622.47	2155.48	2388.97	11.2222	1558.07	1767.68	1623.42	1649.72	10.688	1463.67	1560.2
XM_001468985.1	LINJ_35_2040	XM_001468985.1	0.552609	XM_001468985.1	0.915725	XM_001468985.1	1.2706		XM_001468985.1	XP_001469022.1	Unknown product	uk		NA	NA	XM_001468985.1	402	Leishmania infantum JPCM5 60S ribosomal protein L32 partial mRNA	XP_001469022.1	133	60S ribosomal protein L32	XP_001469022.1	XP_001469022.1	7e-93	Leptomonas pyrrhocoris	Ribosomal_L32e	1e-48		NA		Agro_virD5	0.5	60S ribosomal protein L32	9e-43	Spodoptera frugiperda	XP_001469022.1	NR	XM_001468985.1	4096	4905.68	4500.84	12.136	2915.83	3275.42	3329.03	3173.43	11.6318	2686.23	2559.31
XM_001469022.1	LINJ_35_2770	XM_001469022.1	-1.18738	XM_001469022.1	-1.33551	XM_001469022.1	-1.39408		XM_001469022.1	XP_001469059.1	Unknown product	uk		NA	NA	XM_001469022.1	2313	Leishmania infantum JPCM5 hypothetical protein partial mRNA	XP_001469059.1	770	hypothetical protein LINJ_35_2770	XP_001469059.1	XP_001469059.1	0	Bodo saltans	SAP130_C	0.001		NA		SET	0.001	Histone-lysine N-methyltransferase SMYD3	0.0003	Mus musculus	XP_001469059.1	NR	XM_001469022.1	31.93	18.41	25.17	4.65363	51.1	75.25	76.66	67.67	6.08044	68.47	80.73
XM_001469032.2	LINJ_35_2450	XM_001469032.2	-0.603775	XM_001469032.2	-0.642821	XM_001469032.2	-0.887216		XM_001469032.2	XP_001469069.2	Unknown product	uk		NA	NA	XM_001469032.2	5379	Leishmania infantum JPCM5 conserved hypothetical protein partial mRNA	XP_001469069.2	1792	conserved hypothetical protein	XP_001469069.2	XP_001469069.2	0	Trypanosoma theileri	PQQ_2	0.01		NA		WD40	0.0003	Transcription initiation factor TFIID subunit 5	3e-05	Saccharomyces cerevisiae (strain ATCC 204508 / S288c)	XP_001469069.2	NR	XM_001469032.2	23.83	18.54	21.185	4.40497	37.34	35.92	39.19	37.4833	5.22818	39.73	34.79
XM_001469052.1	LINJ_35_2860	XM_001469052.1	-1.48616	XM_001469052.1	-1.36845	XM_001469052.1	-1.39059		XM_001469052.1	XP_001469089.1	Unknown product	uk		NA	NA	XM_001469052.1	2118	Leishmania infantum JPCM5 conserved hypothetical protein partial mRNA	XP_001469089.1	705	conserved hypothetical protein	XP_001469089.1	XP_001469089.1	0	Leptomonas pyrrhocoris	MFS_1	4e-21		NA		PSN	1.6	Probable peptide/nitrate transporter At3g43790	1e-21	Arabidopsis thaliana	XP_001469089.1	NR	XM_001469052.1	21.91	18.53	20.22	4.33771	77.68	70.56	44.63	64.29	6.00652	67.56	59.77
XM_001469056.1	LINJ_35_2910	XM_001469056.1	1.09563	XM_001469056.1	1.31732	XM_001469056.1	1.44545		XM_001469056.1	XP_001469093.1	40S ribosomal protein S13 (Leishmania infantum JPCM5) XP_001468375.1 40S ribosomal protein S13 (Leishmania infantum JPCM5)	ps	NR	4e-107	100	XM_001469056.1	456	Leishmania infantum JPCM5 conserved hypothetical protein partial mRNA	XP_001469093.1	151	conserved hypothetical protein	XP_001469093.1	XP_001469093.1	5e-102	Strigomonas culicis	DUF2586	0.041		NA		PLEC	0.43	Chromatin assembly factor 1 subunit rlf2	0.35	Schizosaccharomyces pombe (strain 972 / ATCC 24843)	XP_001469093.1	NR	XM_001469056.1	219.3	111.29	165.295	7.3689	62.21	89.58	53.61	68.4667	6.09733	72.56	72.1
XM_001469060.1	LINJ_35_2950	XM_001469060.1	-0.718164	XM_001469060.1	-0.554701	XM_001469060.1	-0.988742		XM_001469060.1	XP_001469097.1	Unknown product	uk		NA	NA	XM_001469060.1	2184	Leishmania infantum JPCM5 conserved hypothetical protein partial mRNA	XP_001469097.1	727	conserved hypothetical protein	XP_001469097.1	XP_001469097.1	0	Leptomonas pyrrhocoris	IFRD	0.21		NA		PTBI	0.23	Chitinase-like protein C25A8.4	0.21	Caenorhabditis elegans	XP_001469097.1	NR	XM_001469060.1	29.69	21.2	25.445	4.66931	46.79	54.98	49.37	50.38	5.65478	47.21	39.8
XM_001469085.1	LINJ_35_3170	XM_001469085.1	-0.993982	XM_001469085.1	-0.898017	XM_001469085.1	-1.28632		XM_001469085.1	XP_001469122.1	DDB1- and CUL4-associated factor 1 - probable fragment	uc	SWISSP	7e-26	27.1	XM_001469085.1	4905	Leishmania infantum JPCM5 conserved hypothetical protein partial mRNA	XP_001469122.1	1634	conserved hypothetical protein	XP_001469122.1	XP_001469122.1	0	Angomonas deanei	CBP_CCPA	0.1		NA		TSPN	0.051	Meiotic recombination protein rec14	0.036	Schizosaccharomyces pombe (strain 972 / ATCC 24843)	XP_001469122.1	NR	XM_001469085.1	14.62	11.94	13.28	3.73118	32.04	31.58	28.18	30.6	4.93546	30.6	32.6
XM_001469101.1	LINJ_35_3330	XM_001469101.1	0.556571	XM_001469101.1	1.0524	XM_001469101.1	1.37983		XM_001469101.1	XP_003392817.1	Hsp70 protein	pm	PFAM	0	102.5	XM_001469101.1	552	Leishmania infantum JPCM5 putative 60S ribosomal subunit protein L31 partial mRNA	XP_003392817.1	229	putative 60S ribosomal subunit protein L31	XP_003392817.1	XP_003392817.1	2e-167	Trypanosoma theileri	Ribosomal_L31e	9e-29	60S ribosomal protein L31	3e-25	Centruroides sculpturatus	MgtE_N	0.7	60S ribosomal protein L31	2e-24	Cyanophora paradoxa	XP_003392817.1	NR	XM_001469101.1	3259.95	4275.27	3767.61	11.8794	2812.48	2299.74	2883.77	2665.33	11.3801	2086.63	1906.31
XM_001469118.1	LINJ_35_3510	XM_001469118.1	1.00981	XM_001469118.1	1.1154	XM_001469118.1	1.29072		XM_001469118.1	XP_001469155.1	NADH dehydrogenase (ubiquinone) 1 alpha subcomplex subunit 9mitochondrial	met/energy	SWISSP	4e-23	85.5	XM_001469118.1	1110	Leishmania infantum JPCM5 conserved hypothetical protein partial mRNA	XP_001469155.1	369	conserved hypothetical protein	XP_001469155.1	XP_001469155.1	0	Strigomonas culicis	peroxidase	0.0001	AGAP005471-PA	3.5	Parasteatoda tepidariorum	HTH_MERR	0.89	Cytochrome c peroxidase, mitochondrial	4e-08	Neosartorya fumigata (strain ATCC MYA-4609 / Af293 / CBS 101355 / FGSC A1100)	XP_001469155.1	NR	XM_001469118.1	79.75	102.2	90.975	6.5074	48.87	37.13	48.99	44.9967	5.49175	47.96	34.61
XM_001469126.1	LINJ_35_3600	XM_001469126.1	-0.734441	XM_001469126.1	-0.744548	XM_001469126.1	-0.873563		XM_001469126.1	XP_001469163.1	Unknown product	uk		NA	NA	XM_001469126.1	2253	Leishmania infantum JPCM5 conserved hypothetical protein partial mRNA	XP_001469163.1	750	conserved hypothetical protein	XP_001469163.1	XP_001469163.1	0	Strigomonas culicis	DUF3584	2e-06	uncharacterized protein LOC110065673	0.13	Orbicella faveolata	SPEC	0.013	Myosin phosphatase Rho-interacting protein	0.85	Homo sapiens	XP_001469163.1	NR	XM_001469126.1	36.93	29.98	33.455	5.06415	45.27	77.91	71.65	64.9433	6.02111	69.15	65.07
XM_001469147.1	LINJ_35_3830	XM_001469147.1	0.681349	XM_001469147.1	1.00771	XM_001469147.1	1.40055		XM_001469147.1	XP_001469186.1	Unknown product	uk		NA	NA	XM_001469147.1	438	Leishmania infantum JPCM5 putative 60S ribosomal protein L27A/L29 partial mRNA	XP_001469186.1	145	putative 60S ribosomal protein L27A/L29	XP_001469186.1	XP_001469184.1	2e-103	Trypanosoma vivax Y486	Ribosomal_L27A	5e-22	60S ribosomal protein L27a	2e-49	Harpegnathos saltator	AdoHcyase	0.92	60S ribosomal protein L27a	2e-85	Trypanosoma brucei brucei	XP_001469186.1	NR	XM_001469147.1	2944.68	3480.79	3212.74	11.6496	1911.77	2188.53	2155.15	2085.15	11.0259	1621.11	1866.51
XM_001469149.1	LINJ_35_3830	XM_001469149.1	0.54818	XM_001469149.1	1.06373	XM_001469149.1	1.44743		XM_001469149.1	XP_001469186.1	60S ribosomal protein L27A/L29 (Leishmania infantumJPCM5) XP_001469186.1 60S ribosomal protein L27A/L29 (Leishmania infantum JPCM5)	ps	NR	2e-103	100	XM_001469149.1	438	Leishmania infantum JPCM5 putative 60S ribosomal protein L27A/L29 partial mRNA	XP_001469186.1	145	putative 60S ribosomal protein L27A/L29	XP_001469186.1	XP_001469184.1	2e-103	Trypanosoma vivax Y486	Ribosomal_L27A	5e-22	60S ribosomal protein L27a	2e-49	Harpegnathos saltator	AdoHcyase	0.92	60S ribosomal protein L27a	2e-85	Trypanosoma brucei brucei	XP_001469186.1	NR	XM_001469149.1	3297.16	3130.36	3213.76	11.65	2056.44	2350.75	2371.15	2259.45	11.1418	1598.2	1705.05
XM_001469150.1	LINJ_35_3840	XM_001469150.1	0.608347	XM_001469150.1	1.04719	XM_001469150.1	1.45247		XM_001469150.1	XP_001469187.1	transmembrane protein 42-like	uc	REFSEQ-INVERTEBRATE	3e-10	85.2	XM_001469150.1	420	Leishmania infantum JPCM5 putative 60S ribosomal protein L23 partial mRNA	XP_001469187.1	139	putative 60S ribosomal protein L23	XP_001469187.1	XP_001469187.1	2e-96	Trypanosoma vivax Y486	Ribosomal_L14	5e-56	60S ribosomal protein L23-like	8e-69	Trachymyrmex septentrionalis	PAC	0.011	60S ribosomal protein L23	1e-79	Trypanosoma cruzi	XP_001469187.1	NR	XM_001469150.1	6070.45	7160.71	6615.58	12.6917	4436.28	4486.82	4621.16	4514.75	12.1404	3523.59	3551.31
XM_001469160.1	LINJ_35_3940	XM_001469160.1	0.829263	XM_001469160.1	1.32843	XM_001469160.1	1.59078		XM_001469160.1	XP_001469197.1	Unknown product	uk		NA	NA	XM_001469160.1	1026	Leishmania infantum JPCM5 conserved hypothetical protein partial mRNA	XP_001469197.1	341	conserved hypothetical protein	XP_001469197.1	XP_001469197.1	0	Phytomonas sp. isolate Hart1	XOO_2897-deam	0.58		NA		CY	1.7	Peptidase E	0.29	Citrobacter koseri (strain ATCC BAA-895 / CDC 4225-83 / SGSC4696)	XP_001469197.1	NR	XM_001469160.1	177.58	126.62	152.1	7.24888	93.49	95.12	62.01	83.54	6.3844	77.15	61.54
XM_001469214.1	LINJ_35_4490	XM_001469214.1	-1.83601	XM_001469214.1	-2.21929	XM_001469214.1	-1.15189		XM_001469214.1	XP_001469251.1	uncharacterized protein loc111344726 partial - probable fragment	uc	REFSEQ-INVERTEBRATE	3e-91	53	XM_001469214.1	954	Leishmania infantum JPCM5 putative mitochondrial phosphate transporter partial mRNA	XP_001469251.1	317	putative mitochondrial phosphate transporter	XP_001469251.1	XP_001469251.1	0	Angomonas deanei	Mito_carr	2e-16	AGAP003586-PA	2e-97	Pseudomyrmex gracilis	STI	0.018	Mitochondrial phosphate carrier protein 3, mitochondrial	4e-97	Arabidopsis thaliana	XP_001469251.1	NR	XM_001469214.1	36.2	11.17	23.685	4.5659	112.09	95.07	118.99	108.717	6.76443	109.41	139.45
XM_001469265.1	LINJ_35_5120	XM_001469265.1	-0.823728	XM_001469265.1	-0.733715	XM_001469265.1	-0.525752		XM_001469265.1	XP_001469302.1	Unknown product	uk		NA	NA	XM_001469265.1	1899	Leishmania infantum JPCM5 putative biopterin transporter (BT1), partial mRNA	XP_001469302.1	632	putative biopterin transporter	XP_001469302.1	XP_001469302.1	0	Leishmania mexicana	BT1	5e-157	solute carrier family 52, riboflavin transporter, member 3-B-like	0.22	Drosophila simulans	LON	3	Probable folate-biopterin transporter 6	6e-12	Arabidopsis thaliana	XP_001469302.1	NR	XM_001469265.1	41.02	37.85	39.435	5.3014	69.81	92.8	78.78	80.4633	6.33026	85.45	67.14
XM_001469266.1	LINJ_35_5130	XM_001469266.1	-1.64544	XM_001469266.1	-1.71245	XM_001469266.1	-1.80987		XM_001469266.1	XP_001469303.1	hypothetical protein	uc	NR	0	100	XM_001469266.1	921	Leishmania infantum JPCM5 conserved hypothetical protein partial mRNA	XP_001469303.1	306	conserved hypothetical protein	XP_001469303.1	XP_001469303.1	0	Leptomonas pyrrhocoris	AAA_28	0.0002	ATPase WRNIP1-like	0.36	Atta colombica	AAA	0.0002	2-phosphoglycerate kinase	2e-13	Pyrococcus horikoshii (strain ATCC 700860 / DSM 12428 / JCM 9974 / NBRC 100139 / OT-3)	XP_001469303.1	NR	XM_001469266.1	36.54	21.07	28.805	4.84825	101.49	132.05	92.51	108.683	6.76399	125.38	132.28
XM_001469284.1	LINJ_35_5310	XM_001469284.1	-0.824532	XM_001469284.1	-0.745651	XM_001469284.1	-0.687825		XM_001469284.1	XP_001469321.1	Unknown product	uk		NA	NA	XM_001469284.1	1041	Leishmania infantum JPCM5 conserved hypothetical protein partial mRNA	XP_001469321.1	346	conserved hypothetical protein	XP_001469321.1	XP_001469321.1	0	Phytomonas sp. isolate Hart1	Ank_2	1e-07	ankyrin repeat domain-containing protein 54	1e-06	Stomoxys calcitrans	ANK	3e-05	Potassium channel AKT1	2e-06	Oryza sativa subsp. japonica	XP_001469321.1	NR	XM_001469284.1	114.33	98.9	106.615	6.73627	262.75	193.36	199.63	218.58	7.77202	189.73	237.71
XM_001469300.1	LINJ_35_5050	XM_001469300.1	-1.36347	XM_001469300.1	-1.29401	XM_001469300.1	-1.48584		XM_001469300.1	XP_001469337.1	Unknown product	uk		NA	NA	XM_001469300.1	780	Leishmania infantum JPCM5 conserved hypothetical protein partial mRNA	XP_001469337.1	259	conserved hypothetical protein	XP_001469337.1	XP_001469337.1	0	Trypanosoma grayi	MRP-S26	0.78	AGAP011314-PA, partial	3.9	Acromyrmex echinatior	H2A	0.21	2-isopropylmalate synthase	0.82	Paraburkholderia phytofirmans (strain DSM 17436 / LMG 22146 / PsJN)	XP_001469337.1	NR	XM_001469300.1	22.2	5.12	13.66	3.77189	52.47	54.06	58.14	54.89	5.77847	47.6	49.69
XM_001469306.1	LINJ_36_6550	XM_001469306.1	-0.761008	XM_001469306.1	-1.0306	XM_001469306.1	-0.944749		XM_001469306.1	XP_001469343.1	Unknown product	uk		NA	NA	XM_001469306.1	1704	Leishmania infantum JPCM5 glucose transporter, lmgt2 partial mRNA	XP_001469343.1	567	glucose transporter, lmgt2	XP_001469343.1	XP_001469343.1	0	Leishmania mexicana	Sugar_tr	1e-77	expressed hypothetical protein	5e-13	Wasmannia auropunctata	GDNF	0.05	Probable transport protein	0	Leishmania enriettii	XP_001469343.1	NR	XM_001469306.1	1961.78	2172.06	2066.92	11.0133	3702.48	3800.6	3859.17	3787.42	11.887	4521.43	5189.44
XM_001469321.1	LINJ_36_6610	XM_001469321.1	0.684849	XM_001469321.1	0.663212	XM_001469321.1	0.741657		XM_001469321.1	XP_001469358.1	hypothetical protein	uc	NR	4e-144	100	XM_001469321.1	585	Leishmania infantum JPCM5 conserved hypothetical protein partial mRNA	XP_001469358.1	194	conserved hypothetical protein	XP_001469358.1	XP_001469358.1	3e-138	Phytomonas sp. isolate Hart1	Pox_MCEL	0.002	vacuolar protein sorting-associated protein 13C isoform X2	6	Nicrophorus vespilloides	C8	7.2	Translocation protein SEC63 homolog	3.2	Mus musculus	XP_001469358.1	NR	XM_001469321.1	170.57	138.44	154.505	7.27151	67.2	114.14	77.21	86.1833	6.42934	96.77	97.22
XM_001469337.1	LINJ_36_6770	XM_001469337.1	1.05355	XM_001469337.1	1.72206	XM_001469337.1	2.22872		XM_001469337.1	XP_001469374.1	Unknown product	uk		NA	NA	XM_001469337.1	2004	Leishmania infantum JPCM5 putative histidine secretory acid phosphatase partial mRNA	XP_001469374.1	667	putative histidine secretory acid phosphatase	XP_001469374.1	XP_001469374.1	0	Leishmania panamensis	His_Phos_2	1e-15	probable endo-1,3(4)-beta-glucanase AO090023000083	2e-17	Acanthaster planci	PGAM	0.35		NA		XP_001469374.1	NR	XM_001469337.1	73.73	53.2	63.465	5.98789	21.29	28.98	32.98	27.75	4.79442	23.38	15.93
XM_001469346.2	LINJ_36_6860	XM_001469346.2	-1.94898	XM_001469346.2	-1.8351	XM_001469346.2	-2.44846		XM_001469346.2	XP_001469383.2	Unknown product	uk		NA	NA	XM_001469346.2	780	Leishmania infantum JPCM5 putative protein-l-isoaspartate o-methyltransferase partial mRNA	XP_001469383.2	259	putative protein-l-isoaspartate o-methyltransferase	XP_001469383.2	XP_001469383.2	0	Trypanosoma cruzi	PCMT	4e-51	protein-L-isoaspartate(D-aspartate) O-methyltransferase-like	4e-47	Bactrocera dorsalis	LNS2	0.13	Protein-L-isoaspartate O-methyltransferase 1	7e-46	Arabidopsis thaliana	XP_001469383.2	NR	XM_001469346.2	0	15.36	7.68	2.94111	44.6	43.59	50.38	46.19	5.52951	46.24	45.03
XM_001469348.1	LINJ_36_7070	XM_001469348.1	0.620503	XM_001469348.1	0.834253	XM_001469348.1	1.24881		XM_001469348.1	XP_001469385.1	hypothetical protein	uc	NR	0	100	XM_001469348.1	777	Leishmania infantum JPCM5 conserved hypothetical protein partial mRNA	XP_001469385.1	258	conserved hypothetical protein	XP_001469385.1	XP_001469385.1	0	Trypanosoma cruzi	OSCP	2e-09	ATP synthase subunit O, mitochondrial	0.001	Ceratina calcarata	Glyco_32	0.15	ATP synthase subunit delta	0.12	Gemmatimonas aurantiaca (strain T-27 / DSM 14586 / JCM 11422 / NBRC 100505)	XP_001469385.1	NR	XM_001469348.1	414.76	390.95	402.855	8.65412	282.01	269.78	256.98	269.59	8.07462	226.81	256.6
XM_001469368.1	LINJ_36_7300	XM_001469368.1	-0.634035	XM_001469368.1	-0.571771	XM_001469368.1	-0.720111		XM_001469368.1	XP_001469405.1	DnaJ molecular chaperone homology domain	pm	SMART	1e-05	106.6	XM_001469368.1	1107	Leishmania infantum JPCM5 conserved hypothetical protein partial mRNA	XP_001469405.1	368	conserved hypothetical protein	XP_001469405.1	XP_001469405.1	0	Strigomonas culicis	Atg14	0.002		NA		CDC37_N	0.087		NA		XP_001469405.1	NR	XM_001469368.1	65.18	44.42	54.8	5.7761	110.3	109.39	87.94	102.543	6.68009	103.47	107.77
XM_001469372.1	LINJ_36_7340	XM_001469372.1	0.517363	XM_001469372.1	0.785486	XM_001469372.1	1.10796		XM_001469372.1	XP_001469409.1	AGAP013461-PA	uc	REFSEQ-INVERTEBRATE	5e-09	34.2	XM_001469372.1	840	Leishmania infantum JPCM5 putative acetyltransferase partial mRNA	XP_001469409.1	279	putative acetyltransferase	XP_001469409.1	XP_001469409.1	0	Leishmania guyanensis	MOZ_SAS	5e-60	Histone acetyltransferase Tip60 homolog	1e-42	Helobdella robusta	ZnF_C2H2	1.1	Histone acetyltransferase Tip60 homolog	1e-43	Caenorhabditis elegans	XP_001469409.1	NR	XM_001469372.1	170.83	211.11	190.97	7.5772	151.43	134.2	99.43	128.353	7.00398	119.62	119.5
XM_001469373.1	LINJ_36_7350	XM_001469373.1	0.984738	XM_001469373.1	0.821807	XM_001469373.1	1.28847		XM_001469373.1	XP_001469410.1	Unknown product	uk		NA	NA	XM_001469373.1	375	Leishmania infantum JPCM5 cytochrome c oxidase subunit I partial mRNA	XP_001469410.1	124	cytochrome c oxidase subunit I	XP_001469410.1	XP_001469410.1	2e-87	Angomonas deanei	SPOR	0.19	outer dense fiber protein 3B	8.2	Microplitis demolitor	PP2Ac	0.079	Tyrosine-protein kinase transforming protein Fps	0.74	Fujinami sarcoma virus	XP_001469410.1	NR	XM_001469373.1	591.73	789.58	690.655	9.43182	322.26	337.25	415.31	358.273	8.48492	391	395.67
XM_001469374.1	LINJ_36_7360	XM_001469374.1	1.16262	XM_001469374.1	1.31093	XM_001469374.1	1.41837		XM_001469374.1	XP_001469411.1	methyltransferase (Leishmania infantum JPCM5) XP_003865097.1 tRNA (guanine-N(7)-)-methyltransferase	ps	NR	0	100	XM_001469374.1	726	Leishmania infantum JPCM5 conserved hypothetical protein partial mRNA	XP_001469411.1	241	conserved hypothetical protein	XP_001469411.1	XP_001469411.1	0	Strigomonas culicis	PSP1	1e-36	uncharacterized protein PB7E8.02-like	3e-16	Limulus polyphemus	Citrate_ly_lig	0.08	Uncharacterized protein PB7E8.02	5e-21	Schizosaccharomyces pombe (strain 972 / ATCC 24843)	XP_001469411.1	NR	XM_001469374.1	377.33	357.11	367.22	8.5205	225.85	140.62	143.6	170.023	7.40959	133.39	172.59
XM_001469383.1	LINJ_36_2580	XM_001469383.1	-0.838506	XM_001469383.1	-1.24404	XM_001469383.1	-1.49713		XM_001469383.1	XP_001469420.1	protein phosphatase 2C-like protein (Leishmania infantum JPCM5) CAM71682.2 protein phosphatase 2C-like protein (Leishmania infantum JPCM5) SOX69093.1	st	NR	0	100	XM_001469383.1	1356	Leishmania infantum JPCM5 conserved hypothetical protein partial mRNA	XP_001469420.1	451	conserved hypothetical protein	XP_001469420.1	XP_001469420.1	0	Trypanosoma grayi	CCDC71L	0.28	hypothetical protein CRE_06536	2.8	Caenorhabditis remanei	AP2Ec	1.1	Histamine H1 receptor	2.2	Rattus norvegicus	XP_001469420.1	NR	XM_001469383.1	16.55	27.27	21.91	4.45352	47.5	52	49.53	49.6767	5.6345	57.94	66.97
XM_001469428.1	LINJ_36_1460	XM_001469428.1	-0.899717	XM_001469428.1	-0.782373	XM_001469428.1	-0.782121		XM_001469428.1	XP_001469465.1	PHD-like zinc-binding domain	uc	PFAM	1e-16	100	XM_001469428.1	1353	Leishmania infantum JPCM5 conserved hypothetical protein partial mRNA	XP_001469465.1	450	conserved hypothetical protein	XP_001469465.1	XP_001469465.1	0	Angomonas deanei	ARL2_Bind_BART	2e-37	cilia- and flagella-associated protein 36-like isoform X2	5e-22	Neodiprion lecontei	UIM	0.099	Cilia- and flagella-associated protein 36	1e-19	Xenopus tropicalis	XP_001469465.1	NR	XM_001469428.1	35.54	32.8	34.17	5.09466	75.62	91.22	53.79	73.5433	6.20052	82.03	65.48
XM_001469430.1	LINJ_36_1430	XM_001469430.1	-0.666413	XM_001469430.1	-0.724944	XM_001469430.1	-0.659295		XM_001469430.1	XP_001469467.1	Unknown product	uk		NA	NA	XM_001469430.1	1818	Leishmania infantum JPCM5 conserved hypothetical protein partial mRNA	XP_001469467.1	605	conserved hypothetical protein	XP_001469467.1	XP_001469467.1	0	Leptomonas pyrrhocoris	Trypsin_2	2e-05	uncharacterized protein LOC101845117	0.011	Crassostrea gigas	ARM	0.84	Uncharacterized protein y4fB	0.22	Sinorhizobium fredii (strain NBRC 101917 / NGR234)	XP_001469467.1	NR	XM_001469430.1	42.98	27.76	35.37	5.14445	71.12	63.48	72.04	68.88	6.10601	71.63	70.95
XM_001469440.1	LINJ_36_1320	XM_001469440.1	-0.793989	XM_001469440.1	-0.825822	XM_001469440.1	-0.772345		XM_001469440.1	XP_001469477.1	carboxypeptidase-	met/aa	NR	0	81.5	XM_001469440.1	1116	Leishmania infantum JPCM5 fructose-1,6-bisphosphate aldolase (ALD), partial mRNA	XP_001469477.1	371	fructose-1,6-bisphosphate aldolase	XP_001469477.1	XP_001469477.1	0	Leptomonas seymouri	Glycolytic	0	fructose-bisphosphate aldolase	2e-114	Galendromus occidentalis	CPSase_sm_chain	0.26	Fructose-bisphosphate aldolase, glycosomal	0	Trypanosoma brucei brucei	XP_001469477.1	NR	XM_001469440.1	845.49	856.7	851.095	9.73318	1583.97	1637.48	1589.06	1603.5	10.647	1661.18	1864.68
XM_001469444.1	LINJ_36_1280	XM_001469444.1	-1.19589	XM_001469444.1	-1.19387	XM_001469444.1	-1.43362		XM_001469444.1	XP_001469481.1	sterol C-24 reductase (Leishmania infantum JPCM5) XP_003863897.1 sterol C-24 reductase	met/lipd	NR	0	100	XM_001469444.1	1491	Leishmania infantum JPCM5 conserved hypothetical protein partial mRNA	XP_001469481.1	496	conserved hypothetical protein	XP_001469481.1	XP_001469481.1	0	Leptomonas pyrrhocoris	FliJ	0.23		NA		VPS10	1.4	Histone-lysine N-methyltransferase 2C	2.4	Mus musculus	XP_001469481.1	NR	XM_001469444.1	51.13	36.86	43.995	5.45927	110.79	125.52	111.59	115.967	6.85757	106.39	127.04
XM_001469504.1	LINJ_36_0680	XM_001469504.1	0.83826	XM_001469504.1	0.996633	XM_001469504.1	1.55234		XM_001469504.1	XP_001469541.1	CH-like domain in sperm protein	uc	PFAM	4e-45	101.1	XM_001469504.1	798	Leishmania infantum JPCM5 conserved hypothetical protein partial mRNA	XP_001469541.1	265	conserved hypothetical protein	XP_001469541.1	XP_001469541.1	0	Strigomonas culicis	ATP-synt_Eps	0.0002		NA		PP2Ac	0.3	ATP synthase subunit epsilon, mitochondrial	1.1	Homo sapiens	XP_001469541.1	NR	XM_001469504.1	155.55	274.11	214.83	7.74705	107.24	122.2	124.48	117.973	6.88232	104.58	99.74
XM_001469510.1	LINJ_36_0620	XM_001469510.1	0.905772	XM_001469510.1	1.31529	XM_001469510.1	1.32812		XM_001469510.1	XP_001469547.1	Unknown product	uk		NA	NA	XM_001469510.1	2241	Leishmania infantum JPCM5 putative Mitochondrial elongation factor G (MEFG), partial mRNA	XP_001469547.1	746	putative Mitochondrial elongation factor G	XP_001469547.1	XP_001469547.1	0	Angomonas deanei	GTP_EFTU	1e-69	elongation factor G, mitochondrial-like	0	Papilio machaon	EFG_IV	4e-22	Elongation factor G, mitochondrial	0	Sclerotinia sclerotiorum (strain ATCC 18683 / 1980 / Ss-1)	XP_001469547.1	NR	XM_001469510.1	66.03	92.03	79.03	6.30433	39.83	43.23	44.44	42.5	5.40939	40.88	25.98
XM_001469512.1	LINJ_36_0600	XM_001469512.1	0.793149	XM_001469512.1	0.68156	XM_001469512.1	1.30265		XM_001469512.1	XP_001469549.1	monoglyceride lipase (Leishmania infantum JPCM5) CAM70466.1 monoglyceride lipase (Leishmania infantum JPCM5) SOX67801.1	met/lipd	NR	0	100	XM_001469512.1	936	Leishmania infantum JPCM5 cdc2-related kinase (CRK3), partial mRNA	XP_001469549.1	311	cdc2-related kinase	XP_001469549.1	XP_001469549.1	0	Trypanosomatidae sp. TS-2013	Pkinase	7e-99	cyclin-dependent kinase 2-like	5e-125	Orussus abietinus	S_TKc	1e-111	Cell division control protein 2 homolog 3	0	Trypanosoma brucei brucei	XP_001469549.1	NR	XM_001469512.1	125.53	148.92	137.225	7.1004	103.85	76.07	43.84	74.5867	6.22085	85.7	100.35
XM_001469525.1	LINJ_36_0470	XM_001469525.1	0.751167	XM_001469525.1	0.639445	XM_001469525.1	0.525644		XM_001469525.1	XP_001469562.1	Src homology 3	uc	SMART	2e-18	89.2	XM_001469525.1	1449	Leishmania infantum JPCM5 conserved hypothetical protein partial mRNA	XP_001469562.1	482	conserved hypothetical protein	XP_001469562.1	XP_001469562.1	0	Trypanosoma grayi	DUF4373	0.26	protein TBRG4-like	0.13	Onthophagus taurus	OMPdecase	0.51	Probable quinone oxidoreductase	0.71	Saccharomyces cerevisiae (strain ATCC 204508 / S288c)	XP_001469562.1	NR	XM_001469525.1	46.16	60.84	53.5	5.74147	25.98	33.67	26.86	28.8367	4.84983	35.69	28.06
XM_001469562.1	LINJ_36_0080	XM_001469562.1	0.751447	XM_001469562.1	0.939597	XM_001469562.1	1.31617		XM_001469562.1	XP_001469599.1	Unknown product	uk		NA	NA	XM_001469562.1	768	Leishmania infantum JPCM5 stress-inducible protein STI1 homolog partial mRNA	XP_001469599.1	255	stress-inducible protein STI1 homolog	XP_001469599.1	XP_001469599.1	0	Leishmania donovani	TPR_2	2e-06	hypothetical protein T265_14764	4e-29	Pediculus humanus corporis	TPR	3e-06	RNA polymerase II-associated protein 3	3e-28	Mus musculus	XP_001469599.1	NR	XM_001469562.1	492.91	511.16	502.035	8.97164	283.27	312.63	339.53	311.81	8.28452	268.77	289.44
XM_001469565.1	LINJ_36_0050	XM_001469565.1	0.587745	XM_001469565.1	0.593151	XM_001469565.1	0.549365		XM_001469565.1	XP_001469602.1	Unknown product	uk		NA	NA	XM_001469565.1	1662	Leishmania infantum JPCM5 putative PUF1 (PUF1), partial mRNA	XP_001469602.1	553	putative PUF1	XP_001469602.1	XP_001469602.1	0	Strigomonas culicis	PUF	0.0001	hypothetical protein TRIADDRAFT_28798	4e-23	Drosophila obscura	Pumilio	3e-07	Pumilio domain-containing protein C6G9.14	6e-46	Schizosaccharomyces pombe (strain 972 / ATCC 24843)	XP_001469602.1	NR	XM_001469565.1	132.55	98.28	115.415	6.85069	82.81	73.63	79.35	78.5967	6.2964	80.05	83.12
XM_001469568.1	LINJ_25_2560	XM_001469568.1	1.00852	XM_001469568.1	1.33348	XM_001469568.1	1.77945		XM_001469568.1	XP_003392606.1	histone H4 (Leishmania infantum JPCM5) XP_003864717.1 histone H4 (Leishmania donovani) CAM72039.1 histone H4 (Leishmania infantum JPCM5) CBZ38037.1	nr	NR	1e-63	100	XM_001469568.1	303	Leishmania infantum JPCM5 histone H4 partial mRNA	XP_003392606.1	100	histone H4	XP_003392606.1	XP_001464339.1	8e-64	Leishmania infantum	CENP-T_C	0.0001	GM13181	5e-34	Priapulus caudatus	H4	2e-31	Histone H4	3e-33	Chlamydomonas reinhardtii	XP_003392606.1	NR	XM_001469568.1	5245.26	4714.61	4979.94	12.2819	2714.71	2436.74	2567.7	2573.05	11.3293	2438.48	2057.02
XM_001469601.1	LINJ_36_3960	XM_001469601.1	0.606621	XM_001469601.1	0.914623	XM_001469601.1	1.27038		XM_001469601.1	XP_001469638.1	ubiquitin related modifier (urm1)-like protein (Leishmania infantumJPCM5) CAM71718.1 ubiquitin related modifier (urm1)-like protein (Leishmania	prot	NR	8e-67	100	XM_001469601.1	312	Leishmania infantum JPCM5 putative basic transcription factor 3a partial mRNA	XP_001469638.1	103	putative basic transcription factor 3a	XP_001469638.1	XP_001469638.1	1e-69	Trypanosoma cruzi cruzi	NAC	1e-13	predicted protein	2e-20	Amphimedon queenslandica	HX	0.073	Transcription factor BTF3 homolog 4	1e-19	Xenopus tropicalis	XP_001469638.1	NR	XM_001469601.1	2943.22	2894.51	2918.86	11.5112	1913.26	2074.89	1974.49	1987.55	10.9568	1618.3	1785.25
XM_001469613.1	LINJ_36_3840	XM_001469613.1	0.962014	XM_001469613.1	0.861615	XM_001469613.1	0.754032		XM_001469613.1	XP_001469650.1	Unknown product	uk		NA	NA	XM_001469613.1	669	Leishmania infantum JPCM5 nudix hydrolase-like protein partial mRNA	XP_001469650.1	222	nudix hydrolase-like protein	XP_001469650.1	XP_001469650.1	4e-163	Phytomonas sp. isolate Hart1	NUDIX	7e-11	C. briggsae CBR-NDX-2 protein	1e-31	Lingula anatina	REC	0.15	Putative nudix hydrolase 2	6e-30	Caenorhabditis elegans	XP_001469650.1	NR	XM_001469613.1	96.18	92.45	94.315	6.55942	53.68	35.68	46.65	45.3367	5.50261	44.2	49.53
XM_001469614.1	LINJ_36_3830	XM_001469614.1	0.683855	XM_001469614.1	0.762623	XM_001469614.1	1.13209		XM_001469614.1	XP_001469651.1	Unknown product	uk		NA	NA	XM_001469614.1	1758	Leishmania infantum JPCM5 conserved hypothetical protein partial mRNA	XP_001469651.1	585	conserved hypothetical protein	XP_001469651.1	XP_001469651.1	0	Angomonas deanei	DUF1619	5e-55	tectonic-1 isoform X2	3e-12	Zootermopsis nevadensis	PAS	1.7	Tectonic-3	3e-12	Mus musculus	XP_001469651.1	NR	XM_001469614.1	155.06	121.29	138.175	7.11035	91.63	89.61	80.91	87.3833	6.44929	99.38	78.23
XM_001469616.1	LINJ_36_3810	XM_001469616.1	0.592554	XM_001469616.1	0.517831	XM_001469616.1	0.561207		XM_001469616.1	XP_001469653.1	serine/threonine-protein phosphatase 2A activator-like	st	REFSEQ-INVERTEBRATE	1e-59	98.8	XM_001469616.1	1182	Leishmania infantum JPCM5 conserved hypothetical protein partial mRNA	XP_001469653.1	393	conserved hypothetical protein	XP_001469653.1	XP_001469653.1	0	Angomonas deanei	Sen15	0.004	POC1 centriolar protein homolog	1e-08	Varroa jacobsoni	WD40	9e-05	Probable serine/threonine-protein kinase PkwA	2e-08	Thermomonospora curvata	XP_001469653.1	NR	XM_001469616.1	104.6	136.52	120.56	6.91361	68.32	82.17	86.51	79	6.30378	95.29	76.54
XM_001469619.1	LINJ_36_3780	XM_001469619.1	-1.03501	XM_001469619.1	-0.655656	XM_001469619.1	-0.760241		XM_001469619.1	XP_001469656.1	basic transcription factor 3a (Leishmania infantum JPCM5) XP_003865510.1 basic transcription factor 3a	tf	NR	1e-69	100	XM_001469619.1	312	Leishmania infantum JPCM5 conserved hypothetical protein partial mRNA	XP_001469656.1	103	conserved hypothetical protein	XP_001469656.1	XP_001469656.1	4e-71	Phytomonas sp. isolate EM1	EF-hand_7	2e-14	EF-hand calcium-binding domain-containing protein 7	2e-06	Drosophila yakuba	PI3Ka	0.004	Parvalbumin alpha	7e-05	Triakis semifasciata	XP_001469656.1	NR	XM_001469619.1	960.42	857.63	909.025	9.82818	2398.45	1849.75	2055.64	2101.28	11.0371	1566.1	1896.32
XM_001469626.1	LINJ_36_3700	XM_001469626.1	0.594737	XM_001469626.1	1.00679	XM_001469626.1	1.12282		XM_001469626.1	XP_001469663.1	fructose-16-bisphosphate aldolase (Leishmania infantum JPCM5) XP_003865248.1 fructose-1	uc	NR	0	100	XM_001469626.1	1116	Leishmania infantum JPCM5 conserved hypothetical protein partial mRNA	XP_001469663.1	371	conserved hypothetical protein	XP_001469663.1	XP_001469663.1	0	Trypanosoma equiperdum	TPR_1	0.044	peptidyl-prolyl cis-trans isomerase D-like	9e-09	Mizuhopecten yessoensis	TPR	0.2	Small glutamine-rich tetratricopeptide repeat-containing protein 2	1e-09	Ustilago maydis (strain 521 / FGSC 9021)	XP_001469663.1	NR	XM_001469626.1	123.3	125.29	124.295	6.95762	69.4	87.64	84.58	80.54	6.33163	57.56	68.8
XM_001469639.1	LINJ_36_3560	XM_001469639.1	0.770972	XM_001469639.1	1.49463	XM_001469639.1	2.11063		XM_001469639.1	XP_001469676.1	ubiquinol-cytochrome-c reductase-like protein (Leishmania infantumJPCM5) XP_003863352.1 ubiquinol-cytochrome-c reductase-like protein (Leishmania	met/energy	NR	5e-44	100	XM_001469639.1	213	Leishmania infantum JPCM5 putative ribosomal protein L29 partial mRNA	XP_001469676.1	70	putative ribosomal protein L29	XP_001469676.1	XP_001469676.1	2e-41	Trypanosoma brucei gambiense DAL972	Ribosomal_L29e	1e-05	60S ribosomal protein L29	5e-10	Drosophila persimilis	BOP1NT	0.099	60S ribosomal protein L29	9e-09	Drosophila melanogaster	XP_001469676.1	NR	XM_001469639.1	4286.52	3245.02	3765.77	11.8787	1740.05	2107.09	2341.94	2063.03	11.0105	941.94	1626.91
XM_001469640.1	LINJ_36_3550	XM_001469640.1	0.795862	XM_001469640.1	1.41957	XM_001469640.1	1.8841		XM_001469640.1	XP_001469677.1	ribosomal protein L29 (Leishmania infantum JPCM5) CAM72787.1 ribosomal protein L29 (Leishmania infantum JPCM5) SOX70214.1	ps	NR	2e-41	100	XM_001469640.1	213	Leishmania infantum JPCM5 putative ribosomal protein L29 partial mRNA	XP_001469677.1	70	putative ribosomal protein L29	XP_001469677.1	XP_001469677.1	2e-41	Trypanosoma cruzi cruzi	Ribosomal_L29e	1e-05	60S ribosomal protein L29	4e-11	Cephus cinctus	Cir_N	0.15	60S ribosomal protein L29	3e-10	Drosophila melanogaster	XP_001469677.1	NR	XM_001469640.1	5071.92	3057.94	4064.93	11.989	2243.44	2378.64	2428.82	2350.3	11.1986	1484.05	1720.71
XM_001469649.1	LINJ_36_3450	XM_001469649.1	1.13904	XM_001469649.1	1.4232	XM_001469649.1	1.55288		XM_001469649.1	XP_001469686.1	golgi SNARE protein-like protein (Leishmania infantum JPCM5) XP_003865536.1 golgi SNARE protein-like protein (Leishmania donovani) CAM72722.1 golgi	pe	NR	0	100	XM_001469649.1	831	Leishmania infantum JPCM5 conserved hypothetical protein partial mRNA	XP_001469686.1	276	conserved hypothetical protein	XP_001469686.1	XP_001469686.1	0	Angomonas deanei	Macro	0.021	phytanoyl-CoA dioxygenase domain-containing protein 1 homolog	3.2	Lingula anatina	A1pp	0.0004	Macro domain-containing protein CT2219	0.33	Chlorobium tepidum (strain ATCC 49652 / DSM 12025 / NBRC 103806 / TLS)	XP_001469686.1	NR	XM_001469649.1	119.46	80.77	100.115	6.64551	58.42	43.69	25.17	42.4267	5.4069	41.64	38.9
XM_001469656.1	LINJ_36_3020	XM_001469656.1	0.662701	XM_001469656.1	0.892157	XM_001469656.1	1.20493		XM_001469656.1	XP_001469694.1	Protein phosphatase inhibitor 2	st	PFAM	2e-25	104	XM_001469656.1	414	Leishmania infantum JPCM5 40S ribosomal protein S24e (S24E-1), partial mRNA	XP_001469694.1	137	40S ribosomal protein S24e	XP_001469694.1	XP_001469693.1	1e-94	Trypanosoma rangeli SC58	Ribosomal_S24e	7e-08	40S ribosomal protein S24-like isoform X1	5e-35	Exaiptasia pallida	GatB_Yqey	0.83	40S ribosomal protein S24-2	2e-31	Arabidopsis thaliana	XP_001469694.1	NR	XM_001469656.1	2947.39	3272.19	3109.79	11.6026	1988.08	2094.57	2086.6	2056.42	11.0059	1707.49	1905.47
XM_001469657.1	LINJ_36_3020	XM_001469657.1	0.662701	XM_001469657.1	0.892157	XM_001469657.1	1.20493		XM_001469657.1	XP_001469694.1	40S ribosomal protein S24e (Leishmania infantum JPCM5) XP_001469694.1 40S ribosomal protein S24e (Leishmania infantum JPCM5) XP_001686865.1 40S	ps	NR	1e-94	100	XM_001469657.1	414	Leishmania infantum JPCM5 40S ribosomal protein S24e (S24E-2), partial mRNA	XP_001469694.1	137	40S ribosomal protein S24e	XP_001469694.1	XP_001469693.1	1e-94	Trypanosoma rangeli SC58	Ribosomal_S24e	7e-08	40S ribosomal protein S24-like isoform X1	5e-35	Exaiptasia pallida	GatB_Yqey	0.83	40S ribosomal protein S24-2	2e-31	Arabidopsis thaliana	XP_001469694.1	NR	XM_001469657.1	2947.39	3272.19	3109.79	11.6026	1988.08	2094.57	2086.6	2056.42	11.0059	1707.49	1905.47
XM_001469658.1	LINJ_36_3030	XM_001469658.1	-0.507808	XM_001469658.1	-0.612587	XM_001469658.1	-0.851985		XM_001469658.1	XP_001469695.1	Unknown product	uk		NA	NA	XM_001469658.1	5154	Leishmania infantum JPCM5 conserved hypothetical protein partial mRNA	XP_001469695.1	1717	conserved hypothetical protein	XP_001469695.1	XP_001469695.1	0	Angomonas deanei	ASH	0.17	cilia- and flagella-associated protein 65-like isoform X2	9e-114	Biomphalaria glabrata	GDNF	0.22	Cilia- and flagella-associated protein 65	2e-89	Mus musculus	XP_001469695.1	NR	XM_001469658.1	31.26	26.04	28.65	4.84046	47.22	48.9	41.95	46.0233	5.52429	51.79	45.16
XM_001469659.1	LINJ_36_3040	XM_001469659.1	-1.00527	XM_001469659.1	-1.14137	XM_001469659.1	-1.52778		XM_001469659.1	XP_001469696.1	sec1 family domain-containing protein 1	uc	REFSEQ-INVERTEBRATE	3e-91	109.9	XM_001469659.1	2052	Leishmania infantum JPCM5 ATP-binding cassette protein subfamily G, member 6 (putative ABCG6), partial mRNA	XP_001469696.1	683	ATP-binding cassette protein subfamily G, member 6	XP_001469696.1	XP_001469696.1	0	Leptomonas pyrrhocoris	ABC2_membrane	1e-32	ATP-binding cassette sub-family G member 2-like	3e-110	Acanthaster planci	AAA	3e-05	ATP-binding cassette sub-family G member 2	1e-96	Sus scrofa	XP_001469696.1	NR	XM_001469659.1	7.55	13.94	10.745	3.42559	38.38	23.73	22.42	28.1767	4.81643	28.69	27.74
XM_001469680.1	LINJ_36_3250	XM_001469680.1	0.521558	XM_001469680.1	0.610368	XM_001469680.1	0.875799		XM_001469680.1	XP_001469717.1	Unknown product	uk		NA	NA	XM_001469680.1	651	Leishmania infantum JPCM5 putative ATP synthase partial mRNA	XP_001469717.1	216	putative ATP synthase	XP_001469717.1	XP_001469717.1	5e-158	Phytomonas sp. isolate EM1	vATP-synt_E	4e-25	hypothetical protein HELRODRAFT_169350	6e-34	Polistes canadensis	FMN_bind	0.87	V-type proton ATPase subunit E	3e-34	Mesembryanthemum crystallinum	XP_001469717.1	NR	XM_001469680.1	276.3	210.34	243.32	7.92671	215.54	149.77	130.26	165.19	7.36798	167.6	173.95
XM_001469684.1	LINJ_36_3290	XM_001469684.1	1.93873	XM_001469684.1	1.31543	XM_001469684.1	1.69407		XM_001469684.1	XP_001469721.1	eukaryotic translation initiation factor 6 (eIF-6) (Leishmaniainfantum JPCM5) XP_003865212.1 Eukaryotic translation initiation factor 6	ps	NR	0	100	XM_001469684.1	750	Leishmania infantum JPCM5 conserved hypothetical protein partial mRNA	XP_001469721.1	249	conserved hypothetical protein	XP_001469721.1	XP_001469721.1	0	Phytomonas sp. isolate EM1	SLD3	0.67		NA		ENDO3c	2.5	ATP-dependent DNA helicase P143	0.72	Orgyia pseudotsugata multicapsid polyhedrosis virus	XP_001469721.1	NR	XM_001469684.1	97.7	85.85	91.775	6.52003	21.99	25.58	20.31	22.6267	4.49995	29.93	40.68
XM_001469746.1	LINJ_36_2020	XM_001469746.1	0.582127	XM_001469746.1	1.04426	XM_001469746.1	1.43725		XM_001469746.1	XP_001469783.1	Unknown product	uk		NA	NA	XM_001469746.1	279	Leishmania infantum JPCM5 60S ribosomal protein L37a partial mRNA	XP_001469783.1	92	60S ribosomal protein L37a	XP_001469783.1	XP_001567858.1	4e-61	Trypanosoma cruzi cruzi	Ribosomal_L37ae	7e-39	60S ribosomal protein L37a	6e-36	Limulus polyphemus	zf-C4_ClpX	0.091	60S ribosomal protein L37a	1e-39	Pseudotsuga menziesii	XP_001469783.1	NR	XM_001469746.1	2804.47	3310.18	3057.32	11.5781	1699.74	2124.81	2481.79	2102.11	11.0376	1416.68	1693.58
XM_001469787.1	LINJ_36_2440	XM_001469787.1	0.61518	XM_001469787.1	0.631367	XM_001469787.1	0.649722		XM_001469787.1	XP_001469824.1	ubiquitin fusion degradation protein (Leishmania infantumJPCM5) XP_003865789.1 ubiquitin fusion degradation protein	prot	NR	0	100	XM_001469787.1	978	Leishmania infantum JPCM5 conserved hypothetical protein partial mRNA	XP_001469824.1	325	conserved hypothetical protein	XP_001469824.1	XP_001469824.1	0	Trypanosoma cruzi	Ribosomal_S18	0.001	hypothetical protein CRE_26464	3	Caenorhabditis remanei	CAMSAP_CKK	1.9	30S ribosomal protein S18	0.082	Magnetococcus marinus (strain ATCC BAA-1437 / JCM 17883 / MC-1)	XP_001469824.1	NR	XM_001469787.1	153.46	110.13	131.795	7.04215	100.76	75.01	80.38	85.3833	6.41588	103.43	63.81
XM_001469791.1	LINJ_36_2480	XM_001469791.1	-0.892287	XM_001469791.1	-0.76907	XM_001469791.1	-0.781117		XM_001469791.1	XP_001469828.1	dtw domain-containing protein 1 - probable fragment	uc	SWISSP	1e-33	73.6	XM_001469791.1	996	Leishmania infantum JPCM5 glyceraldehyde 3-phosphate dehydrogenase,cytosolic partial mRNA	XP_001469828.1	331	glyceraldehyde 3-phosphate dehydrogenase,cytosolic	XP_001469828.1	XP_001469828.1	0	Trypanosoma cruzi cruzi	Gp_dh_C	7e-90	glyceraldehyde-3-phosphate dehydrogenase, cytosolic-like	0	Bactrocera dorsalis	Gp_dh_N	1e-86	Glyceraldehyde-3-phosphate dehydrogenase, cytosolic	0	Leishmania mexicana	XP_001469828.1	NR	XM_001469791.1	140.27	96.3	118.285	6.88612	250.65	230.88	288.66	256.73	8.00411	216.91	269.25
XM_001469803.1	LINJ_36_4640	XM_001469803.1	0.645998	XM_001469803.1	1.02647	XM_001469803.1	1.38992		XM_001469803.1	XP_001469840.1	Unknown product	uk		NA	NA	XM_001469803.1	417	Leishmania infantum JPCM5 putative 60S ribosomal protein L22 partial mRNA	XP_001469840.1	138	putative 60S ribosomal protein L22	XP_001469840.1	XP_001469840.1	1e-96	Trypanosoma equiperdum	Ribosomal_L22e	4e-43	60S ribosomal protein L22-like	1e-26	Fopius arisanus	TEA	0.044	60S ribosomal protein L22 1	5e-25	Dictyostelium discoideum	XP_001469840.1	NR	XM_001469803.1	2321.81	2296.81	2309.31	11.1732	1478.93	1746.29	1314.04	1513.09	10.5633	1217.78	1190.64
XM_001469807.1	LINJ_36_4680	XM_001469807.1	0.722159	XM_001469807.1	1.12214	XM_001469807.1	1.61363		XM_001469807.1	XP_001469844.1	membrane protein	uc	PFAM	8e-20	90.3	XM_001469807.1	483	Leishmania infantum JPCM5 conserved hypothetical protein partial mRNA	XP_001469844.1	160	conserved hypothetical protein	XP_001469844.1	XP_001469844.1	6e-115	Angomonas deanei	SPOR	0.19	uncharacterized protein LOC102805134	8.1	Stylophora pistillata	MYSc	0.74	Histidinol-phosphate aminotransferase 2	0.77	Pseudomonas fluorescens (strain ATCC BAA-477 / NRRL B-23932 / Pf-5)	XP_001469844.1	NR	XM_001469807.1	429.94	327.49	378.715	8.56497	239.7	219.86	240.79	233.45	7.86697	181.42	177.33
XM_001469812.1	LINJ_36_4730	XM_001469812.1	0.636101	XM_001469812.1	0.668571	XM_001469812.1	1.10816		XM_001469812.1	XP_001469849.1	Unknown product	uk		NA	NA	XM_001469812.1	597	Leishmania infantum JPCM5 putative 60S ribosomal protein L18 (RPL18), partial mRNA	XP_001469849.1	198	putative 60S ribosomal protein L18	XP_001469849.1	XP_001464076.1	2e-140	Strigomonas culicis	Ribosomal_L18	7e-77	60S ribosomal protein L18-like	3e-57	Orbicella faveolata	PGRP	1.7	60S ribosomal protein L18	6e-143	Leishmania major	XP_001469849.1	NR	XM_001469812.1	1814.96	2022.03	1918.49	10.9058	1272.99	1271.85	1341.09	1295.31	10.3391	1316.23	1379.51
XM_001469820.1	LINJ_36_4820	XM_001469820.1	1.07159	XM_001469820.1	0.819014	XM_001469820.1	0.751033		XM_001469820.1	XP_001469857.1	Serine/threonine protein phosphatase 2A regulatory subunit B''bet	st	SWISSP	4e-81	95.7	XM_001469820.1	1995	Leishmania infantum JPCM5 conserved hypothetical protein partial mRNA	XP_001469857.1	664	conserved hypothetical protein	XP_001469857.1	SOX70340.1	0	Leishmania guyanensis	zf-HC5HC2H_2	5e-08	protein Jade-3-like isoform X2	0.0001	Eufriesea mexicana	C1	0.044	E3 ubiquitin-protein ligase Jade-2	5e-06	Mus musculus	XP_001469857.1	NR	XM_001469820.1	31.13	39.5	35.315	5.14221	14.72	12.23	24.46	17.1367	4.09901	20.03	17.69
XM_001469824.1	LINJ_36_4870	XM_001469824.1	-1.04923	XM_001469824.1	-1.0299	XM_001469824.1	-1.42963		XM_001469824.1	XP_001469861.1	Protein of unknown function	uc	PFAM	5e-55	107.8	XM_001469824.1	1758	Leishmania infantum JPCM5 conserved hypothetical protein partial mRNA	XP_001469861.1	585	conserved hypothetical protein	XP_001469861.1	XP_001469861.1	0	Phytomonas sp. isolate EM1	Abhydrolase_2	2e-08	uncharacterized protein LOC111362556	0.043	Ceratitis capitata	Agro_virD5	1	Feruloyl esterase B	2e-12	Piromyces equi	XP_001469861.1	NR	XM_001469824.1	55.25	34.95	45.1	5.49506	111.65	105.71	110.48	109.28	6.77189	111.39	124.67
XM_001469833.1	LINJ_36_4960	XM_001469833.1	-0.539421	XM_001469833.1	-0.680092	XM_001469833.1	-0.90552		XM_001469833.1	XP_001469870.1	WASH complex subunit 7	uc	PFAM	5e-167	102.9	XM_001469833.1	4434	Leishmania infantum JPCM5 conserved hypothetical protein partial mRNA	XP_001469870.1	1477	conserved hypothetical protein	XP_001469870.1	XP_001469870.1	0	Phytomonas sp. isolate EM1	ARGLU	2e-06	TBC1 domain family member 31-like	3e-27	Limulus polyphemus	BRLZ	0.013	TBC1 domain family member 31	2e-23	Mus musculus	XP_001469870.1	NR	XM_001469833.1	32.43	24.16	28.295	4.82248	40.73	52.29	47.19	46.7367	5.54648	53.2	52.35
XM_001469838.1	LINJ_36_5010	XM_001469838.1	-0.720229	XM_001469838.1	-0.846174	XM_001469838.1	-0.777306		XM_001469838.1	XP_001469875.1	ubiquitin-like protein (Leishmania infantum JPCM5) CAM72659.1 ubiquitin-like protein (Leishmania infantum JPCM5) SOX69907.1	prot	NR	0	100	XM_001469838.1	954	Leishmania infantum JPCM5 conserved hypothetical protein partial mRNA	XP_001469875.1	317	conserved hypothetical protein	XP_001469875.1	XP_001469875.1	0	Trypanosoma theileri	DUF1749	1e-07	uncharacterized protein LOC105314416	7e-07	Stylophora pistillata	small_GTPase	0.34	UPF0613 protein PB24D3.06c	9e-06	Schizosaccharomyces pombe (strain 972 / ATCC 24843)	XP_001469875.1	NR	XM_001469838.1	122.81	121.41	122.11	6.93204	250.9	235.68	202.17	229.583	7.84287	238.64	283.49
XM_001469856.1	LINJ_36_5350	XM_001469856.1	0.527309	XM_001469856.1	0.886377	XM_001469856.1	1.17276		XM_001469856.1	XP_001469903.1	exosome complex exonuclease rrp41 (Leishmania infantumJPCM5) CAM72821.1 exosome complex exonuclease rrp41 (Leishmania infantum	pe	NR	0	100	XM_001469856.1	741	Leishmania infantum JPCM5 putative 40S ribosomal protein SA partial mRNA	XP_001469903.1	246	putative 40S ribosomal protein SA	XP_001469903.1	XP_001469893.1	0	Trypanosoma cruzi	Ribosomal_S2	1e-21	40S ribosomal protein SA-like	2e-94	Hydra vulgaris	CAP10	0.12	40S ribosomal protein SA	0	Leishmania infantum	XP_001469903.1	NR	XM_001469856.1	1581.2	1714.92	1648.06	10.6866	1163.15	1230.14	1188.83	1194.04	10.2216	1015.84	995.89
XM_001469860.1	LINJ_36_5280	XM_001469860.1	1.04131	XM_001469860.1	0.729076	XM_001469860.1	0.8634		XM_001469860.1	XP_001469897.1	Protein of unknown function	uc	PFAM	1e-51	100	XM_001469860.1	804	Leishmania infantum JPCM5 conserved hypothetical protein partial mRNA	XP_001469897.1	267	conserved hypothetical protein	XP_001469897.1	XP_001469897.1	0	Phytomonas sp. isolate Hart1	TALPID3	0.47	uncharacterized protein LOC108561883	1.1	Acropora digitifera	Col_cuticle_N	0.58	2-oxoisovalerate dehydrogenase subunit alpha, mitochondrial	1.7	Caenorhabditis elegans	XP_001469897.1	NR	XM_001469860.1	98.5	98.8	98.65	6.62425	43.03	50.47	41.13	44.8767	5.48789	66.91	56.92
XM_001469866.1	LINJ_36_5350	XM_001469866.1	0.527309	XM_001469866.1	0.886377	XM_001469866.1	1.17276		XM_001469866.1	XP_001469903.1	40S ribosomal protein SA 6AZ1_B Chain B	ps	NR	0	100	XM_001469866.1	741	Leishmania infantum JPCM5 putative 40S ribosomal protein SA partial mRNA	XP_001469903.1	246	putative 40S ribosomal protein SA	XP_001469903.1	XP_001469893.1	0	Trypanosoma cruzi	Ribosomal_S2	1e-21	40S ribosomal protein SA-like	2e-94	Hydra vulgaris	CAP10	0.12	40S ribosomal protein SA	0	Leishmania infantum	XP_001469903.1	NR	XM_001469866.1	1581.2	1714.92	1648.06	10.6866	1163.15	1230.14	1188.83	1194.04	10.2216	1015.84	995.89
XM_001469869.1	LINJ_36_5380	XM_001469869.1	0.955267	XM_001469869.1	0.665397	XM_001469869.1	1.03124		XM_001469869.1	XP_001469906.1	peroxisome targeting signal 1 receptor (Leishmania infantumJPCM5) CAM72049.1 peroxisome targeting signal 1 receptor (Leishmania	pe	NR	0	100	XM_001469869.1	1878	Leishmania infantum JPCM5 conserved hypothetical protein partial mRNA	XP_001469906.1	625	conserved hypothetical protein	XP_001469906.1	XP_001469906.1	0	Phytomonas sp. isolate EM1	Kinesin	4e-20	chromosome-associated kinesin KIF4-like	3e-17	Aedes aegypti	KISc	7e-22	Chromosome-associated kinesin KIF4	1e-17	Xenopus laevis	XP_001469906.1	NR	XM_001469869.1	96.3	74.69	85.495	6.41777	43.17	48.26	42.04	44.49	5.47541	55.44	58.65
XM_001469892.1	LINJ_36_5700	XM_001469892.1	-0.902222	XM_001469892.1	-0.993393	XM_001469892.1	-0.973008		XM_001469892.1	XP_001469929.1	R3H-associated N-terminal domain	uc	PFAM	4e-12	124.2	XM_001469892.1	1569	Leishmania infantum JPCM5 conserved hypothetical protein partial mRNA	XP_001469929.1	522	conserved hypothetical protein	XP_001469929.1	XP_001469929.1	0	Strigomonas culicis	DAO	1e-30	L-2-hydroxyglutarate dehydrogenase, mitochondrial-like	6e-76	Folsomia candida	CLH	1.7	L-2-hydroxyglutarate dehydrogenase, mitochondrial	2e-75	Dictyostelium discoideum	XP_001469929.1	NR	XM_001469892.1	24.18	25.57	24.875	4.63662	48.83	63.33	58.06	56.74	5.82629	61.74	57.8
XM_001469928.1	LINJ_36_6090	XM_001469928.1	0.713066	XM_001469928.1	0.668813	XM_001469928.1	0.856289		XM_001469928.1	XP_001469965.1	serine/threonine-protein phosphatase Pgam5 mitochondrialisoform X1	st	REFSEQ-INVERTEBRATE	1e-31	85.8	XM_001469928.1	1044	Leishmania infantum JPCM5 conserved hypothetical protein partial mRNA	XP_001469965.1	347	conserved hypothetical protein	XP_001469965.1	XP_001469965.1	0	Trypanosoma equiperdum	SARG	0.002	protein polybromo-1-like isoform X7	0.19	Mizuhopecten yessoensis	HMG	0.0003	Class E basic helix-loop-helix protein 40	0.23	Homo sapiens	XP_001469965.1	NR	XM_001469928.1	85.47	76.67	81.07	6.3411	44.9	57.2	30.4	44.1667	5.46489	56.25	52.59
XM_001469944.2	LINJ_36_6250	XM_001469944.2	0.556524	XM_001469944.2	0.582448	XM_001469944.2	0.607399		XM_001469944.2	XP_001469981.2	Phosphorylated CTD interacting factor 1WW domain	uc	PFAM	1e-30	129	XM_001469944.2	1974	Leishmania infantum JPCM5 conserved hypothetical protein partial mRNA	XP_001469981.2	657	conserved hypothetical protein	XP_001469981.2	XP_001469981.2	0	Trypanosoma grayi	SpoV	0.0002		NA		IlGF	6.1	Uncharacterized protein C4G9.04c	4.7	Schizosaccharomyces pombe (strain 972 / ATCC 24843)	XP_001469981.2	NR	XM_001469944.2	59.82	88.97	74.395	6.21713	38.14	56.27	52.22	48.8767	5.61107	56.43	49.55
XM_001469945.1	LINJ_36_6260	XM_001469945.1	-0.928528	XM_001469945.1	-0.95962	XM_001469945.1	-1.48666		XM_001469945.1	XP_001469982.1	wd repeat-containing protein 27-like - probable fragment	uc	REFSEQ-INVERTEBRATE	5e-23	59.8	XM_001469945.1	2556	Leishmania infantum JPCM5 l6202.3-like protein partial mRNA	XP_001469982.1	851	l6202.3-like protein	XP_001469982.1	XP_001469982.1	0	Phytomonas sp. isolate Hart1	CALCOCO1	0.01	GRIP and coiled-coil domain-containing protein 2	0.16	Aedes albopictus	PTPc_motif	1		NA		XP_001469982.1	NR	XM_001469945.1	13.17	26.24	19.705	4.30049	43.87	44.21	43.91	43.9967	5.45932	42.92	40
XM_001469952.1	LINJ_36_6340	XM_001469952.1	-1.21512	XM_001469952.1	-1.25706	XM_001469952.1	-1.51272		XM_001469952.1	XP_001469989.1	Succinate--CoA ligase (ADP-forming) subunit beta mitochondria	met/energy	SWISSP	2e-137	94.5	XM_001469952.1	1242	Leishmania infantum JPCM5 putative rab-like GTPase activating protein partial mRNA	XP_001469989.1	413	putative rab-like GTPase activating protein	XP_001469989.1	XP_001469989.1	0	Strigomonas culicis	RabGAP-TBC	4e-69	TBC1 domain family member 10A-like isoform X3	1e-45	Orbicella faveolata	TBC	6e-63	TBC1 domain family member 10B	1e-41	Homo sapiens	XP_001469989.1	NR	XM_001469952.1	15.63	51.08	33.355	5.05983	93.9	98.23	68.22	86.7833	6.43935	93.37	90.65
XM_001469982.1	LINJ_36_4440	XM_001469982.1	-0.637822	XM_001469982.1	-0.519953	XM_001469982.1	-0.549491		XM_001469982.1	XP_001470019.1	protein kinase (Leishmania infantum JPCM5) CAM66178.1 protein kinase (Leishmania infantum JPCM5) SOX63243.1 proteinkinase-	st	NR	0	100	XM_001469982.1	3372	Leishmania infantum JPCM5 conserved hypothetical protein partial mRNA	XP_001470019.1	1123	conserved hypothetical protein	XP_001470019.1	XP_001470019.1	0	Phytomonas sp. isolate EM1	LRR_6	0.002	protein NLRC5-like	4e-35	Stylophora pistillata	LRR_RI	1e-05	NLR family CARD domain-containing protein 3	2e-20	Homo sapiens	XP_001470019.1	NR	XM_001469982.1	77.11	57.91	67.51	6.07703	145.18	103.19	108.02	118.797	6.89235	108.23	117.45
XM_001470004.1	LINJ_28_0060	XM_001470004.1	0.822943	XM_001470004.1	0.624624	XM_001470004.1	0.628486		XM_001470004.1	XP_001470041.1	Unknown product	uk		NA	NA	XM_001470004.1	1458	Leishmania infantum JPCM5 conserved hypothetical protein partial mRNA	XP_001470041.1	485	conserved hypothetical protein	XP_001470041.1	XP_001470041.1	0	Strigomonas culicis	DUF2390	0.13	uncharacterized protein LOC108970165	0.69	Bactrocera dorsalis	TR_THY	0.87	Phosphoglycerate kinase	0.22	Dinoroseobacter shibae (strain DSM 16493 / NCIMB 14021 / DFL 12)	XP_001470041.1	NR	XM_001470004.1	54.58	57.91	56.245	5.81365	25.8	29.16	36.21	30.39	4.92552	48.15	25.96
XM_001470014.1	LINJ_28_0160	XM_001470014.1	0.759217	XM_001470014.1	0.708322	XM_001470014.1	1.03751		XM_001470014.1	XP_001470051.1	DJ-1/PfpI family	pm/protease	PFAM	7e-41	100.6	XM_001470014.1	591	Leishmania infantum JPCM5 putative RNA binding protein partial mRNA	XP_001470051.1	196	putative RNA binding protein	XP_001470051.1	XP_001470051.1	1e-143	Trypanosoma grayi	RRM_1	0.008	hypothetical protein MS3_11113	0.033	Myzus persicae	RRM	2e-05	RNA-binding protein CP29B, chloroplastic	0.009	Arabidopsis thaliana	XP_001470051.1	NR	XM_001470014.1	155.9	201.4	178.65	7.48099	121.61	93.08	87.11	100.6	6.65249	114.63	97.06
XM_001470081.1	LINJ_28_0870	XM_001470081.1	1.02127	XM_001470081.1	0.968349	XM_001470081.1	1.47051		XM_001470081.1	XP_001470118.1	Zinc knuckle	uc	PFAM	4e-09	125.6	XM_001470081.1	450	Leishmania infantum JPCM5 putative RNA polymerase B subunit RPB8 partial mRNA	XP_001470118.1	149	putative RNA polymerase B subunit RPB8	XP_001470118.1	XP_001470118.1	9e-104	Trypanosoma rangeli SC58	RNA_pol_Rpb8	1e-54	hypothetical protein TRIADDRAFT_56007	1e-20	Drosophila elegans	RPOL8c	5e-27	DNA-directed RNA polymerases I, II, and III subunit rpabc3	4e-19	Dictyostelium discoideum	XP_001470118.1	NR	XM_001470081.1	196.53	185.47	191	7.57743	52.79	119.31	77.99	83.3633	6.38134	101.26	73.43
XM_001470095.1	LINJ_28_1020	XM_001470095.1	0.51932	XM_001470095.1	0.63289	XM_001470095.1	0.944439		XM_001470095.1	XP_001470132.1	17-beta-hydroxysteroid dehydrogenase 13-like	met/lipd	REFSEQ-INVERTEBRATE	2e-11	81.5	XM_001470095.1	1236	Leishmania infantum JPCM5 conserved hypothetical protein partial mRNA	XP_001470132.1	411	conserved hypothetical protein	XP_001470132.1	XP_001470132.1	0	Strigomonas culicis	SSP160	0.04	importin subunit alpha-1-like	9.7	Aplysia californica	Prim-Pol	0.027	Protein RecA	4.4	Azotobacter vinelandii	XP_001470132.1	NR	XM_001470095.1	102.14	141.97	122.055	6.93139	75.84	84.35	93.74	84.6433	6.40332	81.84	74.2
XM_001470098.1	LINJ_28_1050	XM_001470098.1	0.575594	XM_001470098.1	0.901139	XM_001470098.1	1.32182		XM_001470098.1	XP_001470135.1	ribosomal protein l35a (Leishmania infantum JPCM5) XP_001468587.1 ribosomal protein l35a (Leishmania infantum JPCM5) XP_001681335.1	ps	NR	2e-100	100	XM_001470098.1	435	Leishmania infantum JPCM5 40S ribosomal protein S14 partial mRNA	XP_001470135.1	144	40S ribosomal protein S14	XP_001470135.1	XP_001470135.1	7e-101	Trypanosoma vivax Y486	Ribosomal_S11	9e-42	40S ribosomal protein S14-A-like, partial	3e-79	Mizuhopecten yessoensis	Cupin_1	0.34	40S ribosomal protein S14	2e-74	Trypanosoma brucei brucei	XP_001470135.1	NR	XM_001470098.1	3308.98	4252.82	3780.9	11.8845	2492.45	2449.57	2942.52	2628.18	11.3598	2083.97	2215.96
XM_001470122.1	LINJ_28_1290	XM_001470122.1	-1.37205	XM_001470122.1	-1.57363	XM_001470122.1	-2.09668		XM_001470122.1	XP_001470159.1	U3 small nucleolar ribonucleoprotein protein IMP3	tm	SWISSP	2e-47	97.2	XM_001470122.1	681	Leishmania infantum JPCM5 conserved hypothetical protein partial mRNA	XP_001470159.1	226	conserved hypothetical protein	XP_001470159.1	XP_001470159.1	3e-166	Angomonas deanei	PAP1	2.9		NA		FHA	1.1	Serine/threonine-protein kinase MRCK alpha	0.19	Homo sapiens	XP_001470159.1	NR	XM_001470122.1	36.6	18.09	27.345	4.77321	61.8	115.01	104.99	93.9333	6.55357	113.73	116.12
XM_001470132.1	LINJ_28_1390	XM_001470132.1	-0.952629	XM_001470132.1	-0.65874	XM_001470132.1	-0.71045		XM_001470132.1	XP_001470169.1	U3 small nucleolar RNA-associated protein 18 homolog - probable fragment	tm	REFSEQ-INVERTEBRATE	5e-11	73	XM_001470132.1	1359	Leishmania infantum JPCM5 putative phenylalanine-4-hydroxylase (PAH), partial mRNA	XP_001470169.1	452	putative phenylalanine-4-hydroxylase	XP_001470169.1	XP_001470169.1	0	Leptomonas seymouri	Biopterin_H	2e-174	CRE-PAH-1 protein	4e-131	Aedes albopictus	GIYc	0.47	Probable phenylalanine-4-hydroxylase 1	8e-131	Caenorhabditis elegans	XP_001470169.1	NR	XM_001470132.1	37.73	29.92	33.825	5.08002	73.86	87.07	74.11	78.3467	6.2918	60.68	65.98
XM_001470152.1	LINJ_28_1610	XM_001470152.1	0.517951	XM_001470152.1	0.601151	XM_001470152.1	1.11715		XM_001470152.1	XP_001470189.1	60S ribosomal protein L22 (Leishmania infantum JPCM5) CAM72952.1 60S ribosomal protein L22	ps	NR	1e-96	100	XM_001470152.1	417	Leishmania infantum JPCM5 conserved hypothetical protein partial mRNA	XP_001470189.1	138	conserved hypothetical protein	XP_001470189.1	XP_001470189.1	7e-95	marine gamma proteobacterium HTCC2148	DUF423	6e-14	hypothetical protein HELRODRAFT_87652	4e-11	Lingula anatina	HYDRO	0.23	Transmembrane protein 256	1e-08	Danio rerio	XP_001470189.1	NR	XM_001470152.1	407.52	366.86	387.19	8.5969	199.71	269.39	347.1	272.067	8.08782	219.24	288.54
XM_001470153.1	LINJ_28_1620	XM_001470153.1	0.684257	XM_001470153.1	0.933923	XM_001470153.1	1.04243		XM_001470153.1	XP_001470190.1	Unknown product	uk		NA	NA	XM_001470153.1	399	Leishmania infantum JPCM5 conserved hypothetical protein partial mRNA	XP_001470190.1	132	conserved hypothetical protein	XP_001470190.1	XP_001470190.1	1e-90	Trypanosoma brucei brucei TREU927	DUF423	3e-15	transmembrane protein 256-like isoform X2	0.0001	Linepithema humile	PTPc	0.13	UPF0382 membrane protein C1782.12c	3e-07	Schizosaccharomyces pombe (strain 972 / ATCC 24843)	XP_001470190.1	NR	XM_001470153.1	317.7	293.15	305.425	8.25467	143.94	212.15	175.66	177.25	7.46964	152.49	162.97
XM_001470157.1	LINJ_28_1660	XM_001470157.1	0.667253	XM_001470157.1	0.708031	XM_001470157.1	1.0736		XM_001470157.1	XP_001470194.1	Unknown product	uk		NA	NA	XM_001470157.1	1170	Leishmania infantum JPCM5 putative DEAD box RNA helicase partial mRNA	XP_001470194.1	389	putative DEAD box RNA helicase	XP_001470194.1	XP_001470194.1	0	Trypanosoma congolense IL3000	DEAD	9e-52	eukaryotic initiation factor 4A-III	0	Pieris rapae	DEXDc	3e-46	ATP-dependent RNA helicase FAL1	0	Cryptococcus neoformans var. neoformans serotype D (strain JEC21 / ATCC MYA-565)	XP_001470194.1	NR	XM_001470157.1	183.76	186.26	185.01	7.53146	115.17	129.05	102.09	115.437	6.85096	119.41	111.5
XM_001470164.1	LINJ_28_1730	XM_001470164.1	-0.721046	XM_001470164.1	-0.635942	XM_001470164.1	-0.926815		XM_001470164.1	XP_001470201.1	hypothetical protein	uc	NR	0	100	XM_001470164.1	3831	Leishmania infantum JPCM5 helicase-like protein partial mRNA	XP_001470201.1	1276	helicase-like protein	XP_001470201.1	XP_001470201.1	0	Leptomonas seymouri	Helicase_C_2	9e-51	Fanconi anemia group J protein homolog	1e-57	Centruroides sculpturatus	HELICc2	4e-32	Regulator of telomere elongation helicase 1 homolog	6e-36	Drosophila erecta	XP_001470201.1	NR	XM_001470164.1	13.36	10.87	12.115	3.59872	23.68	19.75	34.98	26.1367	4.708	23.83	22.39
XM_001470185.1	LINJ_28_1960	XM_001470185.1	0.732683	XM_001470185.1	0.924796	XM_001470185.1	0.921646		XM_001470185.1	XP_001470222.1	Snf7	pe	PFAM	9e-24	96.4	XM_001470185.1	678	Leishmania infantum JPCM5 putative methylthioribulose-1-phosphate dehydratase partial mRNA	XP_001470222.1	225	putative methylthioribulose-1-phosphate dehydratase	XP_001470222.1	XP_001470222.1	2e-168	Leptomonas pyrrhocoris	Aldolase_II	3e-39	probable methylthioribulose-1-phosphate dehydratase	9e-90	Dinoponera quadriceps	Aldolase_II	2e-43	Probable methylthioribulose-1-phosphate dehydratase	7e-171	Leishmania infantum	XP_001470222.1	NR	XM_001470185.1	331.18	224.34	277.76	8.1177	173.97	150.73	192.75	172.483	7.43031	146.55	148.93
XM_001470189.1	LINJ_28_2000	XM_001470189.1	0.578405	XM_001470189.1	0.732835	XM_001470189.1	0.81853		XM_001470189.1	XP_001470226.1	DNA repair protein (Leishmania infantum JPCM5) CAM65714.1 DNA repair protein (Leishmania infantum JPCM5) SOX62787.1	nr	NR	0	100	XM_001470189.1	3783	Leishmania infantum JPCM5 conserved hypothetical protein partial mRNA	XP_001470226.1	1260	conserved hypothetical protein	XP_001470226.1	XP_001470226.1	0	Trypanosoma grayi	RIBIOP_C	8e-102	ribosome biogenesis protein BMS1 homolog	7e-99	Neodiprion lecontei	AARP2CN	2e-35	Ribosome biogenesis protein bms1	7e-86	Schizosaccharomyces pombe (strain 972 / ATCC 24843)	XP_001470226.1	NR	XM_001470189.1	44.57	51.41	47.99	5.58466	30.57	30.01	38.22	32.9333	5.04148	32.43	25.75
XM_001470194.1	LINJ_28_2060	XM_001470194.1	1.56496	XM_001470194.1	2.2373	XM_001470194.1	2.22986		XM_001470194.1	XP_003392677.1	Ribosomal RNA small subunit methyltransferase I	ps	SWISSP	2e-31	94.1	XM_001470194.1	1389	Leishmania infantum JPCM5 putative zinc transporter partial mRNA	XP_003392677.1	462	putative zinc transporter	XP_003392677.1	XP_001470231.1	0	Strigomonas culicis	Zip	1e-36	zinc transporter ZIP1-like	7e-09	Varroa jacobsoni	FtsA	0.77	Zinc transporter 3	2e-31	Arabidopsis thaliana	XP_003392677.1	NR	XM_001470194.1	158.85	216.41	187.63	7.55175	68.7	61.94	67.33	65.99	6.04418	46.9	33.62
XM_001470243.1	LINJ_28_2540	XM_001470243.1	-0.564759	XM_001470243.1	-0.887688	XM_001470243.1	-0.65152		XM_001470243.1	XP_001470280.1	Unknown product	uk		NA	NA	XM_001470243.1	5205	Leishmania infantum JPCM5 serine peptidase, clan SB, family S8-like protein partial mRNA	XP_001470280.1	1734	serine peptidase, clan SB, family S8-like protein	XP_001470280.1	XP_001470280.1	0	Angomonas deanei	SerH	2e-07	protein draper-like	9e-18	Neodiprion lecontei	EGF_Lam	2e-06	Teneurin-2	1e-12	Mus musculus	XP_001470280.1	NR	XM_001470243.1	23.5	21.16	22.33	4.48091	31.16	35.12	51.54	39.2733	5.29548	47.41	45.11
XM_001470249.1	LINJ_28_2610	XM_001470249.1	0.575477	XM_001470249.1	0.601862	XM_001470249.1	1.16839		XM_001470249.1	XP_001470286.1	Unknown product	uk		NA	NA	XM_001470249.1	1488	Leishmania infantum JPCM5 putative vacuolar ATP synthase subunit b partial mRNA	XP_001470286.1	495	putative vacuolar ATP synthase subunit b	XP_001470286.1	XP_001470286.1	0	Trypanosoma cruzi marinkellei	ATP-synt_ab	4e-105	V-type proton ATPase subunit B	0	Culex quinquefasciatus	TUDOR	0.015	V-type proton ATPase subunit B	0	Trypanosoma congolense	XP_001470286.1	NR	XM_001470249.1	224.18	229.03	226.605	7.82404	174.12	159.34	130.48	154.647	7.27283	150.44	158.32
XM_001470256.1	LINJ_28_2680	XM_001470256.1	0.681813	XM_001470256.1	0.899259	XM_001470256.1	0.815635		XM_001470256.1	XP_001470293.1	hypothetical protein	uc	NR	0	100	XM_001470256.1	1554	Leishmania infantum JPCM5 conserved hypothetical protein partial mRNA	XP_001470293.1	517	conserved hypothetical protein	XP_001470293.1	XP_001470293.1	0	Phytomonas sp. isolate Hart1	KdpC	2.1		NA		Lactamase_B	0.5		NA		XP_001470293.1	NR	XM_001470256.1	65.17	58.72	61.945	5.95292	32.49	42.4	33.78	36.2233	5.17885	36.81	30.27
XM_001470260.1	LINJ_28_2720	XM_001470260.1	-1.19897	XM_001470260.1	-1.39599	XM_001470260.1	-1.12476		XM_001470260.1	XP_001470297.1	Unknown product	uk		NA	NA	XM_001470260.1	2814	Leishmania infantum JPCM5 putative DNA repair and recombination protein,mitochondrial precursor partial mRNA	XP_001470297.1	937	putative DNA repair and recombination protein,mitochondrial precursor	XP_001470297.1	XP_001470297.1	0	Phytomonas sp. isolate Hart1	PIF1	5e-27	ATP-dependent DNA helicase PIF1	3e-27	Acromyrmex echinatior	AAA	5e-05	ATP-dependent DNA helicase PIF3	0	Trypanosoma brucei brucei (strain 927/4 GUTat10.1)	XP_001470297.1	NR	XM_001470260.1	11.91	12.49	12.2	3.60881	26.87	42.95	28.35	32.7233	5.03225	38.81	35.78
XM_001470263.1	LINJ_28_2760	XM_001470263.1	0.727872	XM_001470263.1	1.19734	XM_001470263.1	1.51336		XM_001470263.1	XP_001470301.1	Unknown product	uk		NA	NA	XM_001470263.1	432	Leishmania infantum JPCM5 putative 40S ribosomal protein S17 partial mRNA	XP_001470301.1	143	putative 40S ribosomal protein S17	XP_001470301.1	XP_001470300.1	2e-98	Trypanosoma cruzi	Ribosomal_S17e	7e-57	hypothetical protein LOAG_00534	7e-44	Lingula anatina	Agouti	1.7	40S ribosomal protein S17	2e-43	Solanum lycopersicum	XP_001470301.1	NR	XM_001470263.1	3375.55	3877.1	3626.32	11.8243	2061.87	2248.86	2546.63	2285.79	11.1585	1730.81	1768.48
XM_001470264.1	LINJ_28_2760	XM_001470264.1	0.727872	XM_001470264.1	1.19734	XM_001470264.1	1.51336		XM_001470264.1	XP_001470301.1	40S ribosomal protein S17 (Leishmania infantum JPCM5) XP_001470301.1 40S ribosomal protein S17 (Leishmania infantum JPCM5)	ps	NR	2e-98	100	XM_001470264.1	432	Leishmania infantum JPCM5 putative 40S ribosomal protein S17 partial mRNA	XP_001470301.1	143	putative 40S ribosomal protein S17	XP_001470301.1	XP_001470300.1	2e-98	Trypanosoma cruzi	Ribosomal_S17e	7e-57	hypothetical protein LOAG_00534	7e-44	Lingula anatina	Agouti	1.7	40S ribosomal protein S17	2e-43	Solanum lycopersicum	XP_001470301.1	NR	XM_001470264.1	3375.55	3877.1	3626.32	11.8243	2061.87	2248.86	2546.63	2285.79	11.1585	1730.81	1768.48
XM_001470272.1	LINJ_28_2840	XM_001470272.1	0.617325	XM_001470272.1	0.828241	XM_001470272.1	1.0324		XM_001470272.1	XP_001470309.1	atp-dependent rna helicase ddx10 - probable fragment	uc	REFSEQ-INVERTEBRATE	2e-143	69	XM_001470272.1	2703	Leishmania infantum JPCM5 putative molybdenum cofactor biosynthesis protein partial mRNA	XP_001470309.1	900	putative molybdenum cofactor biosynthesis protein	XP_001470309.1	XP_001470309.1	0	Phytomonas sp. isolate Hart1	MoaC	8e-23	molybdenum cofactor biosynthesis protein 1 isoform X2	2e-06	Amyelois transitella	CBD_II	1.3	Cyclic pyranopterin monophosphate synthase	3e-17	Xanthomonas campestris pv. campestris (strain ATCC 33913 / DSM 3586 / NCPPB 528 / LMG 568 / P 25)	XP_001470309.1	NR	XM_001470272.1	47.43	52.1	49.765	5.63706	28.03	36.37	29.58	31.3267	4.96932	30.44	28.24
XM_001470273.1	LINJ_28_2850	XM_001470273.1	-1.19395	XM_001470273.1	-0.825791	XM_001470273.1	-0.562809		XM_001470273.1	XP_001470310.1	E3 ubiquitin-protein ligase RNF181-like - probable fragment	prot	REFSEQ-INVERTEBRATE	1e-11	59.8	XM_001470273.1	1647	Leishmania infantum JPCM5 putative membrane-bound acid phosphatase partial mRNA	XP_001470310.1	548	putative membrane-bound acid phosphatase	XP_001470310.1	XP_001470310.1	0	Leptomonas pyrrhocoris	His_Phos_2	4e-11	lysosomal acid phosphatase	3e-13	Saccoglossus kowalevskii	EPEND	0.005	Testicular acid phosphatase homolog	8e-14	Xenopus laevis	XP_001470310.1	NR	XM_001470273.1	53.54	30.88	42.21	5.39951	123.17	132.94	80.13	112.08	6.80839	110.13	91.96
XM_001470288.2	LINJ_28_3060	XM_001470288.2	-1.20553	XM_001470288.2	-1.21321	XM_001470288.2	-0.907005		XM_001470288.2	XP_003392680.1	Hsp70 protein	pm	PFAM	0	102.5	XM_001470288.2	1965	Leishmania infantum JPCM5 putative heat-shock protein hsp70 partial mRNA	XP_003392680.1	736	putative heat-shock protein hsp70	XP_003392680.1	XP_003392680.1	0	Leishmania infantum JPCM5	HSP70	0	heat shock 70 kDa protein	0	Halyomorpha halys	IG_FLMN	0.2	Heat shock 70 kDa protein	0	Leishmania donovani	XP_003392680.1	NR	XM_001470288.2	1956.53	1621.95	1789.24	10.8051	3808.44	4329.12	5309.91	4482.49	12.1301	4138.65	5035.53
XM_001470301.1	LINJ_28_3140	XM_001470301.1	-1.65156	XM_001470301.1	-2.15958	XM_001470301.1	-2.44714		XM_001470301.1	XP_001470338.1	Biopterin-dependent aromatic amino acidhydroxylase	uc	PFAM	2e-174	93	XM_001470301.1	1359	Leishmania infantum JPCM5 putative glutamate dehydrogenase partial mRNA	XP_001470338.1	452	putative glutamate dehydrogenase	XP_001470338.1	XP_001470338.1	0	Strigomonas culicis	ELFV_dehydrog	3e-127	predicted protein	0	Stylophora pistillata	ELFV_dehydrog	7e-37	NADP-specific glutamate dehydrogenase	0	Escherichia coli (strain K12)	XP_001470338.1	NR	XM_001470301.1	30.66	38.08	34.37	5.10308	107.3	154.68	102.94	121.64	6.92647	154.6	205.78
XM_001470306.1	LINJ_28_3190	XM_001470306.1	0.710403	XM_001470306.1	0.935214	XM_001470306.1	0.807079		XM_001470306.1	XP_001470343.1	Unknown product	uk		NA	NA	XM_001470306.1	969	Leishmania infantum JPCM5 putative U5 snRNP-specific 40 kDa protein partial mRNA	XP_001470343.1	322	putative U5 snRNP-specific 40 kDa protein	XP_001470343.1	XP_001470343.1	0	Phytomonas sp. isolate Hart1	TrbI_Ftype	1.6	U5 small nuclear ribonucleoprotein 40 kDa protein-like	5e-09	Helicoverpa armigera	WD40	0.2	Pre-mRNA-splicing factor cwf17	4e-11	Schizosaccharomyces pombe (strain 972 / ATCC 24843)	XP_001470343.1	NR	XM_001470306.1	106.84	131.18	119.01	6.89494	59.06	75.81	75.22	70.03	6.1299	63.35	54.85
XM_001470307.1	LINJ_28_3210	XM_001470307.1	0.809349	XM_001470307.1	0.69646	XM_001470307.1	0.880084		XM_001470307.1	XP_001470344.1	Unknown product	uk		NA	NA	XM_001470307.1	366	Leishmania infantum JPCM5 conserved hypothetical protein partial mRNA	XP_001470344.1	121	conserved hypothetical protein	XP_001470344.1	XP_001470344.1	3e-81	Trypanosoma equiperdum	Diedel	0.28	uncharacterized protein LOC101740514	3.3	Fopius arisanus	ZnF_CHCC	0.76	Bromodomain testis-specific protein	0.21	Rattus norvegicus	XP_001470344.1	NR	XM_001470307.1	264.75	194.33	229.54	7.8426	156.46	118.17	73.54	116.057	6.85869	136.41	117.85
XM_001470308.1	LINJ_28_3220	XM_001470308.1	0.729593	XM_001470308.1	1.16207	XM_001470308.1	1.27103		XM_001470308.1	XP_001470345.1	target SNARE (Leishmania infantum JPCM5) CAM69380.1 target SNARE	uc	NR	3e-120	100	XM_001470308.1	510	Leishmania infantum JPCM5 conserved hypothetical protein partial mRNA	XP_001470345.1	169	conserved hypothetical protein	XP_001470345.1	XP_001470345.1	9e-124	Trypanosoma congolense IL3000	IL11	2.2	mediator of RNA polymerase II transcription subunit 1	1.7	Linepithema humile	IPPc	1.4	Peptidyl-prolyl isomerase cwc27	1.9	Neosartorya fumigata (strain ATCC MYA-4609 / Af293 / CBS 101355 / FGSC A1100)	XP_001470345.1	NR	XM_001470308.1	173.53	226.26	199.895	7.6431	107.01	80.02	164.67	117.233	6.87324	115.57	54.1
XM_001470314.1	LINJ_26_0020	XM_001470314.1	0.664295	XM_001470314.1	1.13461	XM_001470314.1	1.18693		XM_001470314.1	XP_001470351.1	Unknown product	uk		NA	NA	XM_001470314.1	1089	Leishmania infantum JPCM5 brix domain containing-like protein partial mRNA	XP_001470351.1	362	brix domain containing-like protein	XP_001470351.1	XP_001470351.1	0	Phytomonas sp. isolate Hart1	Brix	3e-39	ribosome production factor 2 homolog isoform X1	6e-56	Helobdella robusta	Brix	5e-33	Ribosome production factor 2 homolog	2e-54	Mus musculus	XP_001470351.1	NR	XM_001470314.1	138.82	139.24	139.03	7.11925	80.25	92.46	84.31	85.6733	6.42077	73.96	57
XM_001470317.1	LINJ_26_0050	XM_001470317.1	0.598042	XM_001470317.1	0.69469	XM_001470317.1	0.701812		XM_001470317.1	XP_001470354.1	gtpase activating protein for arf - probable fragment	uc	PFAM	3e-18	61.5	XM_001470317.1	891	Leishmania infantum JPCM5 putative protein kinase partial mRNA	XP_001470354.1	296	putative protein kinase	XP_001470354.1	XP_001470354.1	0	Angomonas deanei	Pkinase	1e-72	cyclin-dependent kinase 20-like	1e-68	Octopus bimaculoides	S_TKc	1e-75	Cyclin-dependent kinase D-1	1e-67	Oryza sativa subsp. japonica	XP_001470354.1	NR	XM_001470317.1	98.72	127.01	112.865	6.81845	67.32	64.13	89.5	73.65	6.20261	70.96	73.71
XM_001470340.1	LINJ_26_0280	XM_001470340.1	0.775707	XM_001470340.1	0.801592	XM_001470340.1	0.921017		XM_001470340.1	XP_001470377.1	60S ribosomal protein L7 (Leishmania infantum JPCM5) CAM68735.1 60S ribosomal protein L7	ps	NR	0	100	XM_001470340.1	816	Leishmania infantum JPCM5 conserved hypothetical protein partial mRNA	XP_001470377.1	271	conserved hypothetical protein	XP_001470377.1	XP_001470377.1	0	Strigomonas culicis	NUDIX_2	4e-53	cleavage and polyadenylation specificity factor subunit 5-like	2e-27	Brugia malayi	MyTH4	0.25	Pre-mRNA cleavage factor Im 25 kDa subunit 2	2e-32	Arabidopsis thaliana	XP_001470377.1	NR	XM_001470340.1	231.46	150.48	190.97	7.5772	109.43	107.45	132.27	116.383	6.86274	125.06	114.81
XM_001470368.1	LINJ_26_0610	XM_001470368.1	0.791015	XM_001470368.1	1.19475	XM_001470368.1	1.39758		XM_001470368.1	XP_001470407.1	Unknown product	uk		NA	NA	XM_001470368.1	303	Leishmania infantum JPCM5 putative 10 kDa heat shock protein partial mRNA	XP_001470407.1	100	putative 10 kDa heat shock protein	XP_001470407.1	XP_001470405.1	5e-64	Angomonas deanei	Cpn10	2e-31	10 kDa heat shock protein, mitochondrial isoform X3	3e-24	Tetranychus urticae	Cpn10	5e-34	10 kDa chaperonin	8e-21	Thiobacillus denitrificans (strain ATCC 25259)	XP_001470407.1	NR	XM_001470368.1	813.48	910.14	861.81	9.75123	499.96	495.28	497.14	497.46	8.95844	366.35	406.87
XM_001470370.1	LINJ_26_0610	XM_001470370.1	0.791015	XM_001470370.1	1.19475	XM_001470370.1	1.39758		XM_001470370.1	XP_001470407.1	10 kDa heat shock protein (Leishmania infantum JPCM5) XP_001470407.1 10 kDa heat shock protein (Leishmania infantum JPCM5)	pm	NR	5e-64	100	XM_001470370.1	303	Leishmania infantum JPCM5 putative 10 kDa heat shock protein partial mRNA	XP_001470407.1	100	putative 10 kDa heat shock protein	XP_001470407.1	XP_001470405.1	5e-64	Angomonas deanei	Cpn10	2e-31	10 kDa heat shock protein, mitochondrial isoform X3	3e-24	Tetranychus urticae	Cpn10	5e-34	10 kDa chaperonin	8e-21	Thiobacillus denitrificans (strain ATCC 25259)	XP_001470407.1	NR	XM_001470370.1	813.48	910.14	861.81	9.75123	499.96	495.28	497.14	497.46	8.95844	366.35	406.87
XM_001470380.1	LINJ_26_0710	XM_001470380.1	-0.968555	XM_001470380.1	-0.952703	XM_001470380.1	-0.849146		XM_001470380.1	XP_001470417.1	DnaJ molecular chaperone homology domain	pm	SMART	3e-15	103.3	XM_001470380.1	2532	Leishmania infantum JPCM5 conserved hypothetical protein partial mRNA	XP_001470417.1	843	conserved hypothetical protein	XP_001470417.1	XP_001470417.1	0	Strigomonas culicis	RCC1	6e-15	E3 ubiquitin-protein ligase HERC2-like	1e-36	Myzus persicae	HTH_LACI	2.3	Ultraviolet-B receptor UVR8	8e-28	Arabidopsis thaliana	XP_001470417.1	NR	XM_001470380.1	22.98	12.55	17.765	4.15097	45.03	40.85	42.23	42.7033	5.41628	39.65	42.51
XM_001470386.1	LINJ_26_0780	XM_001470386.1	-1.45424	XM_001470386.1	-2.06314	XM_001470386.1	-2.67008		XM_001470386.1	XP_001470423.1	uncharacterized protein LOC101854564 - probable fragment	uc	REFSEQ-INVERTEBRATE	5e-11	47	XM_001470386.1	525	Leishmania infantum JPCM5 putative glutathione peroxidase-like protein partial mRNA	XP_001470423.1	174	putative glutathione peroxidase-like protein	XP_001470423.1	XP_001470423.1	3e-127	Leishmania braziliensis MHOM BR 75 M2904	GSHPx	4e-40	glutathione peroxidase-like	3e-46	Folsomia candida	S4	0.68	Probable phospholipid hydroperoxide glutathione peroxidase	6e-56	Citrus sinensis	XP_001470423.1	NR	XM_001470386.1	0	81.45	40.725	5.34784	121.36	156.78	146.17	141.437	7.14401	201.98	243.51
XM_001470392.1	LINJ_26_0850	XM_001470392.1	0.606576	XM_001470392.1	0.950133	XM_001470392.1	1.31686		XM_001470392.1	XP_003392613.1	RNA polymerase B subunit RPB8 (Leishmania infantum JPCM5) XP_001684360.1 RNA polymerase B subunit RPB8 (Leishmania major strain	tm	NR	9e-104	100	XM_001470392.1	450	Leishmania infantum JPCM5 putative 40S ribosomal protein S16 partial mRNA	XP_003392613.1	149	putative 40S ribosomal protein S16	XP_003392613.1	XP_001470429.1	1e-105	Trypanosoma theileri	Ribosomal_S9	1e-37	40S ribosomal protein S16-like	1e-45	Schistosoma haematobium	AICARFT_IMPCHas	0.32	40S ribosomal protein S16	2e-45	Dictyostelium discoideum	XP_003392613.1	NR	XM_001470392.1	2483.45	2637.79	2560.62	11.3223	1641.83	1789.58	1832.78	1754.73	10.777	1476.51	1492.74
XM_001470399.1	LINJ_26_0930	XM_001470399.1	-0.869089	XM_001470399.1	-1.3537	XM_001470399.1	-1.18921		XM_001470399.1	XP_001470436.1	This model contains protein with the VRR-NUCdomain	uc	SMART	3e-18	96	XM_001470399.1	5217	Leishmania infantum JPCM5 conserved hypothetical protein partial mRNA	XP_001470436.1	1738	conserved hypothetical protein	XP_001470436.1	XP_001470436.1	0	Oribacterium sinus F0268	Cyclase	3.9		NA		PI3Kc	0.4	Putative zinc finger CCCH domain-containing protein 21	1.5	Oryza sativa subsp. japonica	XP_001470436.1	NR	XM_001470399.1	14.3	18.47	16.385	4.0343	23.99	42.45	34.45	33.63	5.07168	44.15	47.4
XM_001470411.2	LINJ_26_1060	XM_001470411.2	-0.585796	XM_001470411.2	-0.667192	XM_001470411.2	-0.993916		XM_001470411.2	XP_001470448.1	hypothetical protein	uc	NR	0	100	XM_001470411.2	5781	Leishmania infantum JPCM5 conserved hypothetical protein partial mRNA	XP_001470448.1	1926	conserved hypothetical protein	XP_001470448.1	XP_001470448.1	0	Phytomonas sp. isolate EM1	DUF5129	0.63		NA		Cu_FIST	0.43		NA		XP_001470448.1	NR	XM_001470411.2	21.11	15.44	18.275	4.1918	35.59	30.74	28.76	31.6967	4.98626	35.01	32.23
XM_001470437.1	LINJ_26_1320	XM_001470437.1	1.37764	XM_001470437.1	0.9629	XM_001470437.1	1.25642		XM_001470437.1	XP_001470474.1	PPPDE peptidase domain	pm/protease	PFAM	3e-21	97.3	XM_001470437.1	1893	Leishmania infantum JPCM5 putative DNA ligase k alpha partial mRNA	XP_001470474.1	630	putative DNA ligase k alpha	XP_001470474.1	XP_001470474.1	0	Crithidia fasciculata	DNA_ligase_OB_2	7e-18	uncharacterized protein LOC111132874	2e-06	Drosophila obscura	ZnF_RBZ	0.6	DNA ligase	0.067	Methanopyrus kandleri (strain AV19 / DSM 6324 / JCM 9639 / NBRC 100938)	XP_001470474.1	NR	XM_001470437.1	220.6	195.58	208.09	7.70106	91.45	86	67.55	81.6667	6.35168	102.89	115.16
XM_001470470.1	LINJ_26_1630	XM_001470470.1	0.709143	XM_001470470.1	1.22983	XM_001470470.1	1.55093		XM_001470470.1	XP_001470509.1	40S ribosomal protein S27-1 (Leishmania infantum JPCM5) XP_001686958.1 40S ribosomal protein S27-1 (Leishmania major strain	ps	NR	3e-57	100	XM_001470470.1	264	Leishmania infantum JPCM5 putative 40S ribosomal protein S33 (S33-1), partial mRNA	XP_001470509.1	87	putative 40S ribosomal protein S33	XP_001470509.1	XP_001470507.1	5e-56	Phytomonas sp. isolate Hart1	Ribosomal_S28e	1e-26	uncharacterized protein Dyak_GE23424	1e-19	Nematostella vectensis	Semialdhyde_dh	0.82	40S ribosomal protein S28-B	9e-22	Saccharomyces cerevisiae (strain ATCC 204508 / S288c)	XP_001470509.1	NR	XM_001470470.1	2489.27	1871.48	2180.38	11.0904	1307.16	1340.03	1464.96	1370.72	10.4207	894.32	1111.96
XM_001470471.1	LINJ_26_1630	XM_001470471.1	0.709143	XM_001470471.1	1.22983	XM_001470471.1	1.55093		XM_001470471.1	XP_001470509.1	40S ribosomal protein S33 (Leishmania infantum JPCM5) XP_001470508.1 40S ribosomal protein S33 (Leishmania infantum JPCM5)	ps	NR	5e-56	100	XM_001470471.1	264	Leishmania infantum JPCM5 putative 40S ribosomal protein S33 (S33-1), partial mRNA	XP_001470509.1	87	putative 40S ribosomal protein S33	XP_001470509.1	XP_001470507.1	5e-56	Phytomonas sp. isolate Hart1	Ribosomal_S28e	1e-26	uncharacterized protein Dyak_GE23424	1e-19	Nematostella vectensis	Semialdhyde_dh	0.82	40S ribosomal protein S28-B	9e-22	Saccharomyces cerevisiae (strain ATCC 204508 / S288c)	XP_001470509.1	NR	XM_001470471.1	2489.27	1871.48	2180.38	11.0904	1307.16	1340.03	1464.96	1370.72	10.4207	894.32	1111.96
XM_001470472.1	LINJ_26_1630	XM_001470472.1	0.709143	XM_001470472.1	1.22983	XM_001470472.1	1.55093		XM_001470472.1	XP_001470509.1	40S ribosomal protein S33 (Leishmania infantum JPCM5) XP_001470508.1 40S ribosomal protein S33 (Leishmania infantum JPCM5)	ps	NR	5e-56	100	XM_001470472.1	264	Leishmania infantum JPCM5 putative 40S ribosomal protein S33 (S33-2), partial mRNA	XP_001470509.1	87	putative 40S ribosomal protein S33	XP_001470509.1	XP_001470507.1	5e-56	Phytomonas sp. isolate Hart1	Ribosomal_S28e	1e-26	uncharacterized protein Dyak_GE23424	1e-19	Nematostella vectensis	Semialdhyde_dh	0.82	40S ribosomal protein S28-B	9e-22	Saccharomyces cerevisiae (strain ATCC 204508 / S288c)	XP_001470509.1	NR	XM_001470472.1	2489.27	1871.48	2180.38	11.0904	1307.16	1340.03	1464.96	1370.72	10.4207	894.32	1111.96
XM_001470500.1	LINJ_26_1980	XM_001470500.1	-2.07032	XM_001470500.1	-2.17802	XM_001470500.1	-1.48816		XM_001470500.1	XP_001470537.1	Unknown product	uk		NA	NA	XM_001470500.1	621	Leishmania infantum JPCM5 conserved hypothetical protein partial mRNA	XP_001470537.1	206	conserved hypothetical protein	XP_001470537.1	XP_001470537.1	2e-151	Trypanosoma rangeli SC58	TEX15	0.33	predicted protein	4.9	Nematostella vectensis	Tubulin	0.55	30S ribosomal protein S17	4	Methanosphaera stadtmanae (strain ATCC 43021 / DSM 3091 / JCM 11832 / MCB-3)	XP_001470537.1	NR	XM_001470500.1	17.58	27.03	22.305	4.4793	141.98	103.57	122.78	122.777	6.93989	150.79	110.67
XM_001470503.1	LINJ_26_2010	XM_001470503.1	0.716716	XM_001470503.1	0.935929	XM_001470503.1	0.881139		XM_001470503.1	XP_001470540.1	Unknown product	uk		NA	NA	XM_001470503.1	2184	Leishmania infantum JPCM5 conserved hypothetical protein partial mRNA	XP_001470540.1	727	conserved hypothetical protein	XP_001470540.1	XP_001470540.1	0	Trypanosoma cruzi	PHD	0.023		NA		PHD	0.0001		NA		XP_001470540.1	NR	XM_001470503.1	69.27	61.96	65.615	6.03595	38.43	36.65	49.37	41.4833	5.37446	41.15	37.08
XM_001470523.1	LINJ_26_2230	XM_001470523.1	0.57203	XM_001470523.1	0.927929	XM_001470523.1	1.48816		XM_001470523.1	XP_001470560.1	Unknown product	uk		NA	NA	XM_001470523.1	252	Leishmania infantum JPCM5 putative ribosomal protein L38 partial mRNA	XP_001470560.1	83	putative ribosomal protein L38	XP_001470560.1	XP_001462778.1	8e-53	Trypanosoma rangeli SC58	Ribosomal_L38e	3e-30	60S ribosomal protein L38	6e-24	Drosophila pseudoobscura pseudoobscura	EFG_IV	0.25	60S ribosomal protein L38	1e-24	Drosophila yakuba	XP_001470560.1	NR	XM_001470523.1	3161.7	3675.71	3418.7	11.7392	1970.19	2664.03	2443.21	2359.14	11.204	1904.1	1972.37
XM_001470529.1	LINJ_26_2290	XM_001470529.1	0.955315	XM_001470529.1	1.07312	XM_001470529.1	1.7631		XM_001470529.1	XP_001470566.1	Histone acetyltransferase Tip60 homolog - probable fragment	nr	SWISSP	1e-43	52.6	XM_001470529.1	840	Leishmania infantum JPCM5 putative nitrilase partial mRNA	XP_001470566.1	279	putative nitrilase	XP_001470566.1	XP_001470566.1	0	Trypanosoma theileri	CN_hydrolase	8e-59	omega-amidase NIT2-like	3e-91	Priapulus caudatus	TOP4c	0.07	Omega-amidase NIT2	1e-87	Xenopus tropicalis	XP_001470566.1	NR	XM_001470529.1	235.91	290.87	263.39	8.04106	158.64	151.78	85.22	131.88	7.04308	152.02	125.19
XM_001470533.1	LINJ_26_2330	XM_001470533.1	1.02928	XM_001470533.1	0.820261	XM_001470533.1	1.20015		XM_001470533.1	XP_001470570.1	Unknown product	uk		NA	NA	XM_001470533.1	846	Leishmania infantum JPCM5 conserved hypothetical protein partial mRNA	XP_001470570.1	281	conserved hypothetical protein	XP_001470570.1	XP_001470570.1	0	Phytomonas sp. isolate EM1	PgaD	0.21	Amino acid transporter	1.7	Caenorhabditis elegans	PolyA	0.31	Adhesion G-protein coupled receptor G4	5.8	Mus musculus	XP_001470570.1	NR	XM_001470533.1	60.5	79.09	69.795	6.12505	21.45	31.69	42.26	31.8	4.99095	44.49	31.74
XM_001470535.1	LINJ_26_2360	XM_001470535.1	0.520793	XM_001470535.1	0.861625	XM_001470535.1	1.17948		XM_001470535.1	XP_001470573.1	Protein of unknown function	uc	PFAM	4e-19	106	XM_001470535.1	384	Leishmania infantum JPCM5 putative 60S ribosomal protein L35 partial mRNA	XP_001470573.1	127	putative 60S ribosomal protein L35	XP_001470573.1	XP_001470572.1	4e-86	Trypanosoma rangeli SC58	Ribosomal_L29	2e-13	hypothetical protein HELRODRAFT_88883, partial	6e-31	Parasteatoda tepidariorum	PASTA	0.35	60S ribosomal protein L35	9e-28	Homo sapiens	XP_001470573.1	NR	XM_001470535.1	3011.46	2637.15	2824.3	11.4637	2455.41	1678.43	1949	2027.61	10.9856	1760.66	1770.98
XM_001470552.1	LINJ_26_2600	XM_001470552.1	-2.94593	XM_001470552.1	-3.14616	XM_001470552.1	-2.3241		XM_001470552.1	XP_001470589.1	protein SCO1 homolog mitochondrial-like - probable fragment	met/energy	REFSEQ-INVERTEBRATE	1e-49	66.5	XM_001470552.1	1299	Leishmania infantum JPCM5 putative protein kinase partial mRNA	XP_001470589.1	432	putative protein kinase	XP_001470589.1	XP_001470589.1	0	Angomonas deanei	Pkinase	2e-54	serine/threonine-protein kinase Nek11-like isoform X1	6e-34	Octopus bimaculoides	S_TKc	1e-64	Serine/threonine-protein kinase Nek5	7e-33	Mus musculus	XP_001470589.1	NR	XM_001470552.1	91.7	97.2	94.45	6.56148	634.22	935.59	813.6	794.47	9.63385	981.04	949.68
XM_001470566.1	LINJ_26_2690	XM_001470566.1	0.711503	XM_001470566.1	0.63286	XM_001470566.1	1.1666		XM_001470566.1	XP_001470603.1	Phosphotransferase enzyme family	st	PFAM	4e-12	116.7	XM_001470566.1	2484	Leishmania infantum JPCM5 conserved hypothetical protein partial mRNA	XP_001470603.1	827	conserved hypothetical protein	XP_001470603.1	XP_001470603.1	0	Phytomonas sp. isolate Hart1	DUF3584	4e-10	myosin-2 heavy chain-like	0.002	Acanthaster planci	OmpH	0.01	Cingulin	0.005	Xenopus tropicalis	XP_001470603.1	NR	XM_001470566.1	91.32	68.32	79.82	6.31868	53.96	50.9	43.09	49.3167	5.624	51.79	54.38
XM_001470568.1	LINJ_26_2710	XM_001470568.1	-1.61254	XM_001470568.1	-2.44461	XM_001470568.1	-1.48902		XM_001470568.1	XP_001470605.1	Thioredoxin	detox/ox	PFAM	5e-33	103.8	XM_001470568.1	1134	Leishmania infantum JPCM5 hypothetical protein, unknown function partial mRNA	XP_001470605.1	377	hypothetical protein, unknown function	XP_001470605.1	XP_001470605.1	0	Leptomonas seymouri	HicA_toxin	0.63	hypothetical protein CRE_21186	0.99	Octopus bimaculoides	Agouti	0.68	Phosphate acyltransferase	1.5	Mycoplasma penetrans (strain HF-2)	XP_001470605.1	NR	XM_001470568.1	80.74	73.17	76.955	6.26594	238.56	277.49	297.04	271.03	8.08231	464.65	558.21
XM_003392128.1	LINJ_03_0040	XM_003392128.1	-1.07222	XM_003392128.1	-1.02929	XM_003392128.1	-0.888705		XM_003392128.1	XP_003392176.1	Unknown product	uk		NA	NA	XM_003392128.1	1146	Leishmania infantum JPCM5 2-aminoethylphosphonate:pyruvateaminotransferas e-like protein partial mRNA	XP_003392176.1	381	2-aminoethylphosphonate:pyruvateaminotransferas e-like protein	XP_003392176.1	XP_003392176.1	0	Trypanosoma theileri	Aminotran_5	2e-13		NA		P-II	0.75	2-aminoethylphosphonate--pyruvate transaminase	7e-80	Pseudomonas fluorescens (strain Pf0-1)	XP_003392176.1	NR	XM_003392128.1	54.14	36.15	45.145	5.49649	104.41	118.65	116.93	113.33	6.82439	114.36	113.12
XM_003392142.1	LINJ_03_0470	XM_003392142.1	-0.973182	XM_003392142.1	-1.22629	XM_003392142.1	-1.63658		XM_003392142.1	XP_003392190.1	GTPase-activating protein GYP1 - probable fragment	uc	SWISSP	4e-20	34.8	XM_003392142.1	3075	Leishmania infantum JPCM5 conserved hypothetical protein partial mRNA	XP_003392190.1	1024	conserved hypothetical protein	XP_003392190.1	XP_003392190.1	0	Leptomonas seymouri	7TM-7TMR_HD	0.005		NA		PSN	0.33		NA		XP_003392190.1	NR	XM_003392142.1	21.71	17.07	19.39	4.27724	49.57	45.74	37.05	44.12	5.46336	50.49	51.08
XM_003392164.1	LINJ_04_0340	XM_003392164.1	-0.732274	XM_003392164.1	-1.28868	XM_003392164.1	-1.633		XM_003392164.1	XP_003392212.1	Zinc phosphodiesterase ELAC protein 2	uc	SWISSP	1e-10	6.6	XM_003392164.1	6369	Leishmania infantum JPCM5 conserved hypothetical protein partial mRNA	XP_003392212.1	2122	conserved hypothetical protein	XP_003392212.1	XP_003392212.1	0	Leptomonas pyrrhocoris	zf-MYND	8e-07		NA		FTP	0.5	SET and MYND domain-containing protein 5	0.0003	Mus musculus	XP_003392212.1	NR	XM_003392164.1	27.51	20.98	24.245	4.59962	42.16	47.99	47.63	45.9267	5.52126	65.58	63.86
XM_003392176.1	LINJ_06_1320	XM_003392176.1	-2.67561	XM_003392176.1	-2.6538	XM_003392176.1	-2.16634		XM_003392176.1	XP_003392224.1	glucose transporter	tr	NR	0	100	XM_003392176.1	1962	Leishmania infantum JPCM5 putative pteridine transporter partial mRNA	XP_003392224.1	653	putative pteridine transporter	XP_003392224.1	XP_003392224.1	0	Angomonas deanei	BT1	2e-129	peter Pan-like protein	8.4	Stylophora pistillata	NPCBM	1.8	Probable folate-biopterin transporter 2	4e-14	Arabidopsis thaliana	XP_003392224.1	NR	XM_003392176.1	91.9	115.14	103.52	6.69377	661.07	751.83	733.15	715.35	9.48251	702.4	790.27
XM_003392194.1	LINJ_08_1190	XM_003392194.1	0.957233	XM_003392194.1	1.3369	XM_003392194.1	1.58197		XM_003392194.1	XP_003392242.1	hypothetical protein	uc	NR	9e-65	100	XM_003392194.1	300	Leishmania infantum JPCM5 conserved hypothetical protein partial mRNA	XP_003392242.1	99	conserved hypothetical protein	XP_003392242.1	XP_003392242.1	4e-68	Trypanosoma grayi	DUF908	0.24	hypothetical protein TRIADDRAFT_60714	3.2	Trichoplax adhaerens	AMA-1	0.043	Beta-mannosidase B	7.5	Aspergillus flavus (strain ATCC 200026 / FGSC A1120 / NRRL 3357 / JCM 12722 / SRRC 167)	XP_003392242.1	NR	XM_003392194.1	1009.36	1316.91	1163.13	10.1838	694.28	493.97	693.41	627.22	9.29283	527.21	500.62
[truncated: 60 more rows]
[truncated: 50 more columns]

## Sheet: NEC4d
Name	locustag	GeneID	log2FoldChange PRO2dvsNEC4d	GeneID	log2FoldChange NEC4dvsLEP6d	GeneID	log2FoldChange NEC4dvsMET14d		Gene ID	Best match against All Databases	Description	Molecular Class	Database of Best Match	E-value	Coverage	CDS	Sequence Size	Description TriTryp	Peptide Sequence ID	Sequence Size	Description NR	Peptide Sequence ID	Best match against NR	E-value	Species of Best Match against NR	Best match against PFAM	E-value	Best match against REFSEQ (INVERTEBRATE)	E-value	Species of Best Match against REFSEQ (INVERTEBRATE)	Best match against SMART	E-value	Best match against SWISS-PROT	E-value	Species of Best Match against SWISS-PROT	Best match against All Databases	Database of Best Match	GeneID	TPM PRO2d Replicate 2	TPM PRO2d Replicate 3	TPM PRO2d Average	TPM PRO2d Average (log2)	TPM NEC4d Replicate 1	TPM NEC4d Replicate 2	TPM NEC4d Replicate 3	TPM NEC4d Average	TPM NEC4d Average (log2)	TPM LEP6d Replicate 1	TPM LEP6d Replicate 2
[truncated: 26 more rows]
[truncated: 50 more columns]

[truncated: 2 more sheets: LEP6d, MET14d]
