# Supplementary material for: Distinct gene expression patterns in vector-residing Leishmania infantum identify parasite stage-enriched markers
Source: PLoS Negl Trop Dis. 2020 Mar 3;14(3):e0008014. doi: 10.1371/journal.pntd.0008014 (PMC7053709; doi:10.1371/journal.pntd.0008014)
Supplement: S8 Dataset — NEC4d: nectomonds at day 4. LEP6d: leptomonads 6 at days. LEP8d: leptomonads at 8 days. MET12d: metacyclics at day 12. MET14d: metacyclics at day 14. TPM: transcripts per million. SD: standard deviation. SEM: standard error of the mean. (XLSX) [file pntd.0008014.s013.xlsx]

## Sheet: PRO2d
Name	locustag	GeneID	log2FoldChange PRO2dvsNEC4d	GeneID	log2FoldChange PRO2dvsLEP6d	GeneID	log2FoldChange PRO2dvsMET14d		GeneID	TPM PRO2d averages	TPM NEC4d averages	TPM LEP6d averages	TPM LEP8d averages	TMP MET12d averages	TPM MET14d averages		Gene ID	Best match against All Databases	Description	Molecular Class	Database of Best Match	E-value	Coverage	CDS	Sequence Size	Description TriTryp	Peptide Sequence ID	Sequence Size	Description NR	Peptide Sequence ID	Best match against NR	E-value	Species of Best Match against NR	Best match against PFAM	E-value	Best match against REFSEQ (INVERTEBRATE)	E-value	Species of Best Match against REFSEQ (INVERTEBRATE)	Best match against SMART	E-value	Best match against SWISS-PROT	E-value	Species of Best Match against SWISS-PROT	Best match against All Databases	Database of Best Match	GeneID	TPM PRO2d Replicate 2	TPM PRO2d Replicate 3	TPM PRO2d Average
XM_001462612.1	LINJ_01_0360	XM_001462612.1	0.859186	XM_001462612.1	0.77671	XM_001462612.1	1.05776		XM_001462612.1	129.31	66.41	78.2067	76.4033	71.8267	68.9733		XM_001462612.1	XP_001462649.1	Unknown product	uk		NA	NA	XM_001462612.1	777	Leishmania infantum JPCM5 conserved hypothetical protein partial mRNA	XP_001462649.1	258	conserved hypothetical protein	XP_001462649.1	XP_001462649.1	0	Phytomonas sp. isolate Hart1	BASP1	0.002	SWI/SNF complex subunit SMARCC2-like	0.088	Eufriesea mexicana	WHEP-TRS	0.013	Collagen alpha-1(XXVII) chain	0.077	Homo sapiens	XP_001462649.1	NR	XM_001462612.1	124.87	133.75	129.31
XM_001462619.1	LINJ_01_0440	XM_001462619.1	0.64578	XM_001462619.1	1.07339	XM_001462619.1	1.39122		XM_001462619.1	2112.13	1400.51	1085.68	957.097	940.777	927.33		XM_001462619.1	XP_001462657.1	hypothetical protein	uc	NR	1e-140	100	XM_001462619.1	603	Leishmania infantum JPCM5 putative ribosomal protein S7 partial mRNA	XP_001462657.1	200	putative ribosomal protein S7	XP_001462657.1	XP_001462656.1	6e-143	Trypanosoma congolense IL3000	Ribosomal_S7e	5e-83	hypothetical protein LOTGIDRAFT_190901	2e-35	Pediculus humanus corporis	RPOL9	0.25	40S ribosomal protein S7	4e-38	Avicennia marina	XP_001462657.1	NR	XM_001462619.1	2130.98	2093.28	2112.13
XM_001462620.1	LINJ_01_0440	XM_001462620.1	0.64578	XM_001462620.1	1.07339	XM_001462620.1	1.39122		XM_001462620.1	2112.13	1400.51	1085.68	957.097	940.777	927.33		XM_001462620.1	XP_001462657.1	ribosomal protein S7 (Leishmania infantum JPCM5) XP_001462657.1 ribosomal protein S7 (Leishmania infantum JPCM5) XP_003857857.1	ps	NR	6e-143	100	XM_001462620.1	603	Leishmania infantum JPCM5 putative ribosomal protein S7 partial mRNA	XP_001462657.1	200	putative ribosomal protein S7	XP_001462657.1	XP_001462656.1	6e-143	Trypanosoma congolense IL3000	Ribosomal_S7e	5e-83	hypothetical protein LOTGIDRAFT_190901	2e-35	Pediculus humanus corporis	RPOL9	0.25	40S ribosomal protein S7	4e-38	Avicennia marina	XP_001462657.1	NR	XM_001462620.1	2130.98	2093.28	2112.13
XM_001462635.1	LINJ_01_0590	XM_001462635.1	0.722827	XM_001462635.1	0.699252	XM_001462635.1	1.05158		XM_001462635.1	168.965	99.9333	108.25	98.34	85.5233	92.59		XM_001462635.1	XP_001462672.1	electron transfer flavoprotein subunit alpha mitochondrial-like	pm	REFSEQ-INVERTEBRATE	3e-111	93.4	XM_001462635.1	981	Leishmania infantum JPCM5 putative tricarboxylate carrier partial mRNA	XP_001462672.1	326	putative tricarboxylate carrier	XP_001462672.1	XP_001462672.1	0	Strigomonas culicis	Mtc	2e-117	sideroflexin-5-like	8e-48	Mizuhopecten yessoensis	APC2	1.5	Sideroflexin	4e-54	Dictyostelium discoideum	XP_001462672.1	NR	XM_001462635.1	173.31	164.62	168.965
XM_001462697.1	LINJ_02_0430	XM_001462697.1	0.594761	XM_001462697.1	0.866181	XM_001462697.1	1.38563		XM_001462697.1	395.09	268.72	227.98	216.307	176.427	171.567		XM_001462697.1	XP_001462734.1	carboxy-terminal domain RNA polymerase II polypeptide A smallphosphatase 1-like	tm	REFSEQ-INVERTEBRATE	7e-49	87.2	XM_001462697.1	876	Leishmania infantum JPCM5 conserved hypothetical protein partial mRNA	XP_001462734.1	291	conserved hypothetical protein	XP_001462734.1	XP_001462734.1	0	Angomonas deanei	Porin_3	0.0006	fat-like cadherin-related tumor suppressor homolog isoform X2	2.7	Drosophila kikkawai	PRE_C2HC	0.11	Acyl-CoA synthetase family member 4	2	Homo sapiens	XP_001462734.1	NR	XM_001462697.1	410.5	379.68	395.09
XM_001462698.1	LINJ_02_0450	XM_001462698.1	0.819701	XM_001462698.1	1.73877	XM_001462698.1	1.303		XM_001462698.1	86.665	40.1467	25.8867	37.7367	42.1333	37.2333		XM_001462698.1	XP_001462735.1	Amastin surface glycoprotein	uc	PFAM	3e-75	101.2	XM_001462698.1	606	Leishmania infantum JPCM5 conserved hypothetical protein partial mRNA	XP_001462735.1	201	conserved hypothetical protein	XP_001462735.1	XP_001462735.1	6e-139	Trypanosoma brucei gambiense DAL972	SLX9	0.031	filaggrin isoform X2	3.7	Priapulus caudatus	HELICc	0.77	Formin-like protein 3	0.3	Oryza sativa subsp. japonica	XP_001462735.1	NR	XM_001462698.1	96.67	76.66	86.665
XM_001462717.1	LINJ_02_0640	XM_001462717.1	0.670885	XM_001462717.1	1.09172	XM_001462717.1	1.24923		XM_001462717.1	139.365	81.5667	66.8733	64.5333	60.91	64.6		XM_001462717.1	XP_001462754.1	Unknown product	uk		NA	NA	XM_001462717.1	942	Leishmania infantum JPCM5 putative mitochondrial carrier protein partial mRNA	XP_001462754.1	313	putative mitochondrial carrier protein	XP_001462754.1	XP_001462754.1	0	Bodo saltans	Mito_carr	2e-11	mitochondrial ornithine transporter 1	2e-14	Polistes canadensis	SEC14	0.47	Uncharacterized mitochondrial carrier C1682.09c	3e-88	Schizosaccharomyces pombe (strain 972 / ATCC 24843)	XP_001462754.1	NR	XM_001462717.1	110.37	168.36	139.365
XM_001462727.1	LINJ_02_0190	XM_001462727.1	1.16409	XM_001462727.1	1.4857	XM_001462727.1	1.68349		XM_001462727.1	50.545	22.1233	18.93	18.94	19.9267	17.8833		XM_001462727.1	XP_001462764.1	adaptor gamma-1 chain (Leishmania infantum JPCM5) XP_003864539.1 adaptor gamma-1 chain	uc	NR	0	100	XM_001462727.1	2499	Leishmania infantum JPCM5 phosphoglycan beta 1,2 arabinosyltransferase (SCA1), partial mRNA	XP_001462764.1	832	phosphoglycan beta 1,2 arabinosyltransferase	XP_001462764.1	XP_001462764.1	0	Leishmania infantum	O-FucT	0.52	hypothetical protein HELRODRAFT_170340	1.3	Mizuhopecten yessoensis	AlcB	0.21	GDP-fucose protein O-fucosyltransferase 1	0.5	Caenorhabditis elegans	XP_001462764.1	NR	XM_001462727.1	41.69	59.4	50.545
XM_001462741.1	LINJ_26_2230	XM_001462741.1	0.72467	XM_001462741.1	1.08667	XM_001462741.1	1.27499		XM_001462741.1	3952.46	2460.05	2000.16	1891.29	1737.7	1868.32		XM_001462741.1	XP_001470560.1	Anaphase-promoting complex subunit 11	uc	SWISSP	2e-27	97.6	XM_001462741.1	252	Leishmania infantum JPCM5 putative ribosomal protein L38 partial mRNA	XP_001470560.1	83	putative ribosomal protein L38	XP_001470560.1	XP_001462778.1	8e-53	Trypanosoma rangeli SC58	Ribosomal_L38e	3e-30	60S ribosomal protein L38	6e-24	Drosophila pseudoobscura pseudoobscura	EFG_IV	0.25	60S ribosomal protein L38	1e-24	Drosophila yakuba	XP_001470560.1	NR	XM_001462741.1	4232.67	3672.25	3952.46
XM_001462787.1	LINJ_03_0940	XM_001462787.1	0.970978	XM_001462787.1	1.51958	XM_001462787.1	1.74924		XM_001462787.1	1435.9	747.32	541.75	558.127	501.853	486.387		XM_001462787.1	XP_001462824.1	hypothetical protein	uc	NR	8e-71	100	XM_001462787.1	315	Leishmania infantum JPCM5 conserved hypothetical protein partial mRNA	XP_001462824.1	104	conserved hypothetical protein	XP_001462824.1	XP_001462824.1	6e-73	Phytomonas sp. isolate EM1	Nucleoside_tran	0.55	transcriptional regulator ATRX-like	2.7	Varroa destructor	DM11	0.2	Calcium homeostasis modulator protein 2	0.62	Rattus norvegicus	XP_001462824.1	NR	XM_001462787.1	1341.77	1530.04	1435.9
XM_001462809.1	LINJ_04_0090	XM_001462809.1	0.622996	XM_001462809.1	0.777165	XM_001462809.1	0.59437		XM_001462809.1	189.4	119.89	107.383	103.52	114.473	136.527		XM_001462809.1	XP_001462846.1	Unknown product	uk		NA	NA	XM_001462809.1	477	Leishmania infantum JPCM5 conserved hypothetical protein partial mRNA	XP_001462846.1	158	conserved hypothetical protein	XP_001462846.1	XP_001462846.1	1e-108	Leptomonas pyrrhocoris	MscS_porin	0.32	tropomyosin	2.3	Caenorhabditis briggsae	BBC	0.012	Structural maintenance of chromosomes protein 6	0.16	Schizosaccharomyces pombe (strain 972 / ATCC 24843)	XP_001462846.1	NR	XM_001462809.1	198	180.8	189.4
XM_001462813.1	LINJ_04_0130	XM_001462813.1	0.668383	XM_001462813.1	1.07177	XM_001462813.1	1.01495		XM_001462813.1	110.84	67.1567	55.14	51.9867	50.26	60.1733		XM_001462813.1	XP_001462850.1	succinyl-CoA ligase (ADP/GDP-forming) subunit alphamitochondrial	met/energy	REFSEQ-INVERTEBRATE	2e-139	85.5	XM_001462813.1	903	Leishmania infantum JPCM5 putative exosome complex exonuclease RRP40 partial mRNA	XP_001462850.1	300	putative exosome complex exonuclease RRP40	XP_001462850.1	XP_001462850.1	0	Leptomonas pyrrhocoris	KH_6	1e-08	C. briggsae CBR-EXOS-3 protein	6e-16	Stylophora pistillata	S1	2.2	Putative exosome complex component rrp40	2e-15	Dictyostelium discoideum	XP_001462850.1	NR	XM_001462813.1	100.94	120.74	110.84
XM_001462858.1	LINJ_04_0570	XM_001462858.1	0.580141	XM_001462858.1	0.732625	XM_001462858.1	1.12142		XM_001462858.1	231.17	159.95	147.04	127.183	111.423	121.11		XM_001462858.1	XP_001462895.1	exosome complex exonuclease RRP40 (Leishmania infantumJPCM5) CAM65036.1 exosome complex exonuclease RRP40 (Leishmania infantum	pe	NR	0	100	XM_001462858.1	903	Leishmania infantum JPCM5 SPDSYN partial mRNA	XP_001462895.1	300	SPDSYN	XP_001462895.1	XP_001462895.1	0	Leptomonas seymouri	Spermine_synth	5e-79	spermidine synthase-like	1e-88	Strongylocentrotus purpuratus	REC	0.068	Spermidine synthase 1	4e-87	Pisum sativum	XP_001462895.1	NR	XM_001462858.1	246.74	215.6	231.17
XM_001462864.1	LINJ_04_0630	XM_001462864.1	0.551836	XM_001462864.1	0.795909	XM_001462864.1	1.05123		XM_001462864.1	825.985	574.68	505.36	490.11	463.8	454.087		XM_001462864.1	XP_001462901.1	ribosomal protein S7 (Leishmania infantum JPCM5) XP_001462657.1 ribosomal protein S7 (Leishmania infantum JPCM5) XP_003857857.1	ps	NR	6e-143	100	XM_001462864.1	603	Leishmania infantum JPCM5 conserved hypothetical protein partial mRNA	XP_001462901.1	200	conserved hypothetical protein	XP_001462901.1	XP_001462901.1	8e-150	Trypanosoma grayi	HU-DNA_bdg	0.65	hemicentin-1-like	4.2	Folsomia candida	AIP3	0.42	Protein translocase subunit SecA	2.7	Campylobacter curvus (strain 525.92)	XP_001462901.1	NR	XM_001462864.1	705.26	946.71	825.985
XM_001462887.1	LINJ_04_0850	XM_001462887.1	0.583556	XM_001462887.1	0.734728	XM_001462887.1	1.05046		XM_001462887.1	99.29	67.79	62.8733	65.6867	52.91	53.35		XM_001462887.1	XP_001462924.1	unnamed protein product (Leishmania donovani) XP_003888462.1 hypothetical protein	uc	NR	0	100	XM_001462887.1	1191	Leishmania infantum JPCM5 putative serine peptidase, Clan S-, family S54 partial mRNA	XP_001462924.1	396	putative serine peptidase, Clan S-, family S54	XP_001462924.1	XP_001462924.1	0	Leptomonas seymouri	Rhomboid	8e-05		NA		LamB	0.51	Rhomboid domain-containing protein 2	0.0004	Mus musculus	XP_001462924.1	NR	XM_001462887.1	100.99	97.59	99.29
XM_001462896.1	LINJ_04_0940	XM_001462896.1	0.543086	XM_001462896.1	0.908566	XM_001462896.1	0.975466		XM_001462896.1	78.43	53.0033	44.26	47.7267	41.9467	44.97		XM_001462896.1	XP_001462933.1	hypothetical protein	uc	NR	0	100	XM_001462896.1	1482	Leishmania infantum JPCM5 putative chaperone protein DNAj partial mRNA	XP_001462933.1	493	putative chaperone protein DNAj	XP_001462933.1	XP_001462933.1	0	Angomonas deanei	DnaJ_C	7e-50	dnaJ homolog subfamily A member 3, mitochondrial-like	1e-68	Amphimedon queenslandica	DnaJ	2e-21	Chaperone protein DnaJ	7e-78	Thiobacillus denitrificans (strain ATCC 25259)	XP_001462933.1	NR	XM_001462896.1	90.07	66.79	78.43
XM_001462937.1	LINJ_05_0190	XM_001462937.1	0.598124	XM_001462937.1	0.565123	XM_001462937.1	0.709096		XM_001462937.1	99.53	63.0533	70.2867	62.5667	71.4	67.4467		XM_001462937.1	XP_001462974.1	Unknown product	uk		NA	NA	XM_001462937.1	1086	Leishmania infantum JPCM5 conserved hypothetical protein partial mRNA	XP_001462974.1	361	conserved hypothetical protein	XP_001462974.1	XP_001462974.1	0	Trypanosoma theileri	Fip1	2e-19	pre-mRNA 3'-end-processing factor FIP1	3e-08	Polistes dominula	ZnF_C3H1	1e-10	Pre-mRNA 3'-end-processing factor FIP1	9e-09	Rattus norvegicus	XP_001462974.1	NR	XM_001462937.1	90.82	108.24	99.53
XM_001462947.2	LINJ_05_0140	XM_001462947.2	0.679457	XM_001462947.2	0.880658	XM_001462947.2	0.978911		XM_001462947.2	65.45	40.2533	37.9867	33.04	38.72	37.2633		XM_001462947.2	XP_001462984.2	dipeptylcarboxypeptidase (Leishmania infantum JPCM5) CAM65302.2 dipeptylcarboxypeptidase	met/aa	NR	0	100	XM_001462947.2	2037	Leishmania infantum JPCM5 putative nucleolar RNA helicase II partial mRNA	XP_001462984.2	678	putative nucleolar RNA helicase II	XP_001462984.2	XP_001462984.2	0	Phytomonas sp. isolate EM1	DEAD	2e-45	nucleolar RNA helicase 2-like isoform X1	3e-142	Hydra vulgaris	DEXDc	7e-41	Nucleolar RNA helicase 2	3e-132	Rattus norvegicus	XP_001462984.2	NR	XM_001462947.2	62.42	68.48	65.45
XM_001462976.2	LINJ_05_0510	XM_001462976.2	0.777051	XM_001462976.2	0.896114	XM_001462976.2	1.19785		XM_001462976.2	456.94	278.64	264.78	240.787	230.473	230.063		XM_001462976.2	XP_001463014.1	monocarboxylate transporter-like protein (Leishmania infantumJPCM5) CAM65357.1 monocarboxylate transporter-like protein (Leishmania infantum JPCM5)	tr	NR	0	100	XM_001462976.2	1725	Leishmania infantum JPCM5 ATPase alpha subunit partial mRNA	XP_001463014.1	574	ATPase alpha subunit	XP_001463014.1	XP_001463014.1	0	Angomonas deanei	ATP-synt_ab	9e-104		NA		LPD_N	0.85	ATP synthase subunit alpha	1e-141	Magnetospirillum magneticum (strain AMB-1 / ATCC 700264)	XP_001463014.1	NR	XM_001462976.2	422.92	490.96	456.94
XM_001462977.1	LINJ_05_0510	XM_001462977.1	0.777051	XM_001462977.1	0.896114	XM_001462977.1	1.19785		XM_001462977.1	456.94	278.64	264.78	240.787	230.473	230.063		XM_001462977.1	XP_001463014.1	ATP synthase subunit alpha	met/energy	SWISSP	1e-141	83	XM_001462977.1	1725	Leishmania infantum JPCM5 ATPase alpha subunit partial mRNA	XP_001463014.1	574	ATPase alpha subunit	XP_001463014.1	XP_001463014.1	0	Angomonas deanei	ATP-synt_ab	9e-104		NA		LPD_N	0.85	ATP synthase subunit alpha	1e-141	Magnetospirillum magneticum (strain AMB-1 / ATCC 700264)	XP_001463014.1	NR	XM_001462977.1	422.92	490.96	456.94
XM_001463003.2	LINJ_05_0770	XM_001463003.2	0.677897	XM_001463003.2	0.58109	XM_001463003.2	0.757231		XM_001463003.2	31.92	19.7133	22.1267	24.3133	23.9067	20.87		XM_001463003.2	XP_001463040.2	stealth protein cr2 - probable fragment	uc	PFAM	3e-11	59.2	XM_001463003.2	4131	Leishmania infantum JPCM5 hypothetical protein, unknown function partial mRNA	XP_001463040.2	1376	hypothetical protein, unknown function	XP_001463040.2	XP_001463040.2	0	Leptomonas seymouri	Gag_p6	0.19		NA		LRRCT	0.15		NA		XP_001463040.2	NR	XM_001463003.2	31.98	31.86	31.92
XM_001463009.1	LINJ_05_0830	XM_001463009.1	0.607578	XM_001463009.1	0.920342	XM_001463009.1	1.64524		XM_001463009.1	274.145	188.45	156.417	128.707	113.583	100.637		XM_001463009.1	XP_001463046.1	60S ribosomal protein L5	ps	SWISSP	3e-111	101.3	XM_001463009.1	921	Leishmania infantum JPCM5 putative methylthioadenosine phosphorylase partial mRNA	XP_001463046.1	306	putative methylthioadenosine phosphorylase	XP_001463046.1	XP_001463046.1	0	Trypanosoma theileri	PNP_UDP_1	1e-45		NA		HTH_LACI	0.16	S-methyl-5'-thioadenosine phosphorylase	3e-84	Chloroflexus aurantiacus (strain ATCC 29366 / DSM 635 / J-10-fl)	XP_001463046.1	NR	XM_001463009.1	299.63	248.66	274.145
XM_001463030.1	LINJ_05_1040	XM_001463030.1	0.890086	XM_001463030.1	0.99115	XM_001463030.1	1.36773		XM_001463030.1	192.505	107.627	103.107	96.5833	91.28	85.2967		XM_001463030.1	XP_001463067.1	Unknown product	uk		NA	NA	XM_001463030.1	1074	Leishmania infantum JPCM5 stomatin-like protein partial mRNA	XP_001463067.1	357	stomatin-like protein	XP_001463067.1	XP_001463067.1	0	Phytomonas sp. isolate Hart1	Band_7	1e-30		NA		PHB	2e-40	Stomatin-like protein 2, mitochondrial	2e-82	Homo sapiens	XP_001463067.1	NR	XM_001463030.1	187	198.01	192.505
XM_001463031.1	LINJ_05_1050	XM_001463031.1	0.566181	XM_001463031.1	0.517151	XM_001463031.1	0.843552		XM_001463031.1	82.51	54.1433	59.9167	60.05	52.9933	51.4033		XM_001463031.1	XP_001463068.1	Unknown product	uk		NA	NA	XM_001463031.1	1332	Leishmania infantum JPCM5 hypothetical protein, unknown function partial mRNA	XP_001463068.1	443	hypothetical protein, unknown function	XP_001463068.1	XP_001463068.1	0	Angomonas deanei	Activator_LAG-3	0.024		NA		Arfaptin	0.19	Uncharacterized protein C11orf65 homolog	0.37	Mus musculus	XP_001463068.1	NR	XM_001463031.1	84.38	80.64	82.51
XM_001463045.1	LINJ_05_1190	XM_001463045.1	1.36835	XM_001463045.1	1.52634	XM_001463045.1	1.85738		XM_001463045.1	457.81	184.583	170.897	149.287	143.527	142.147		XM_001463045.1	XP_001463082.1	Unknown product	uk		NA	NA	XM_001463045.1	408	Leishmania infantum JPCM5 putative prefoldin subunit partial mRNA	XP_001463082.1	135	putative prefoldin subunit	XP_001463082.1	XP_001463082.1	2e-89	Strigomonas culicis	Prefoldin_2	2e-12		NA		PCRF	0.81	Prefoldin subunit 6	2e-14	Mus musculus	XP_001463082.1	NR	XM_001463045.1	430.68	484.94	457.81
XM_001463084.1	LINJ_06_0390	XM_001463084.1	0.652793	XM_001463084.1	0.75242	XM_001463084.1	0.610651		XM_001463084.1	66.93	42.9033	42.25	47.4133	55.0967	49.2467		XM_001463084.1	XP_001463121.1	Glutaminyl-peptide cyclotransferase - probable fragment	uc	SWISSP	2e-11	22	XM_001463084.1	2724	Leishmania infantum JPCM5 conserved hypothetical protein partial mRNA	XP_001463121.1	907	conserved hypothetical protein	XP_001463121.1	XP_001463121.1	0	Phytomonas sp. isolate EM1	DEAD	0.025		NA		DEXDc	0.013	ATP-dependent RNA helicase DBP2	0.0003	Ustilago maydis (strain 521 / FGSC 9021)	XP_001463121.1	NR	XM_001463084.1	53.76	80.1	66.93
XM_001463178.1	LINJ_07_0030	XM_001463178.1	1.20833	XM_001463178.1	1.31812	XM_001463178.1	1.62861		XM_001463178.1	537.71	239.227	231.887	226.487	198.843	199.467		XM_001463178.1	XP_001463215.1	C-1-tetrahydrofolate synthase	uc	NR	0	100	XM_001463178.1	900	Leishmania infantum JPCM5 conserved hypothetical protein partial mRNA	XP_001463215.1	299	conserved hypothetical protein	XP_001463215.1	XP_001463215.1	0	Trypanosoma rangeli SC58	DOT1	5e-15	uncharacterized protein LOC106458173	4e-07	Zootermopsis nevadensis	rADc	0.081	Histone-lysine N-methyltransferase, H3 lysine-79 specific	1e-07	Saccharomyces cerevisiae (strain ATCC 204508 / S288c)	XP_001463215.1	NR	XM_001463178.1	495.38	580.04	537.71
XM_001463180.1	LINJ_07_0050	XM_001463180.1	0.951177	XM_001463180.1	1.12258	XM_001463180.1	1.71061		XM_001463180.1	115.67	54.4767	52.89	52.1	43.87	39.39		XM_001463180.1	XP_001463217.1	Unknown product	uk		NA	NA	XM_001463180.1	945	Leishmania infantum JPCM5 conserved hypothetical protein partial mRNA	XP_001463217.1	314	conserved hypothetical protein	XP_001463217.1	XP_001463217.1	0	Phytomonas sp. isolate Hart1	SurA_N_3	0.17	rap guanine nucleotide exchange factor 2-like	4.6	Drosophila eugracilis	AIP3	0.43		NA		XP_001463217.1	NR	XM_001463180.1	92.23	139.11	115.67
XM_001463217.1	LINJ_07_0210	XM_001463217.1	0.567746	XM_001463217.1	0.815005	XM_001463217.1	1.08386		XM_001463217.1	408.86	282.293	244.837	262.35	247.55	220.313		XM_001463217.1	XP_001463254.1	Unknown product	uk		NA	NA	XM_001463217.1	777	Leishmania infantum JPCM5 putative cytochrome c1, heme protein, mitochondrial precursor partial mRNA	XP_001463254.1	258	putative cytochrome c1, heme protein, mitochondrial precursor	XP_001463254.1	XP_001463254.1	0	Trypanosoma brucei gambiense DAL972	Cytochrom_C1	1e-111	cytochrome c1, heme protein, mitochondrial-like, partial	9e-59	Apis cerana	CRISPR_assoc	0.78	Cytochrome c1, heme protein	9e-65	Euglena gracilis	XP_001463254.1	NR	XM_001463217.1	437.06	380.66	408.86
XM_001463231.1	LINJ_07_0560	XM_001463231.1	0.513806	XM_001463231.1	0.823898	XM_001463231.1	1.11764		XM_001463231.1	4135.98	3031.07	2541.4	2369.21	2214.8	2214.24		XM_001463231.1	XP_001463268.1	hypothetical protein	uc	NR	0	100	XM_001463231.1	1002	Leishmania infantum JPCM5 putative 60S ribosomal protein L7a partial mRNA	XP_001463268.1	333	putative 60S ribosomal protein L7a	XP_001463268.1	XP_001463268.1	0	Trypanosoma congolense IL3000	Ribosomal_L7Ae	8e-19	60S ribosomal protein L7a-like	1e-72	Mizuhopecten yessoensis	FeoA	1.2	60S ribosomal protein L7a	2e-67	Gallus gallus	XP_001463268.1	NR	XM_001463231.1	3948.78	4323.18	4135.98
XM_001463338.1	LINJ_08_0340	XM_001463338.1	1.06957	XM_001463338.1	1.14383	XM_001463338.1	1.66049		XM_001463338.1	358.485	159.133	158.533	152.407	150.663	119.657		XM_001463338.1	XP_001463375.1	Unknown product	uk		NA	NA	XM_001463338.1	288	Leishmania infantum JPCM5 conserved hypothetical protein partial mRNA	XP_001463375.1	95	conserved hypothetical protein	XP_001463375.1	XP_001463375.1	1e-64	Trypanosoma equiperdum	zf-Tim10_DDP	0.0001	hypothetical protein LOTGIDRAFT_214257	0.26	Mizuhopecten yessoensis	LEM	0.13	Glycoprotein	0.042	Bovine ephemeral fever virus (strain BB7721)	XP_001463375.1	NR	XM_001463338.1	266.36	450.61	358.485
XM_001463376.1	LINJ_08_0750	XM_001463376.1	0.623127	XM_001463376.1	0.586901	XM_001463376.1	0.817953		XM_001463376.1	247.74	165.627	175.303	158.853	161.807	160.793		XM_001463376.1	XP_001463413.1	DDRGK domain	uc	PFAM	6e-18	111.1	XM_001463376.1	1029	Leishmania infantum JPCM5 putative tuzin partial mRNA	XP_001463413.1	342	putative tuzin	XP_001463413.1	XP_001463413.1	0	Leishmania braziliensis MHOM BR 75 M2904	Glyco_hydro_15	0.16	uncharacterized protein LOC106056966 isoform X4	0.92	Ceratitis capitata	LNS2	0.034	Endosialin	4.1	Mus musculus	XP_001463413.1	NR	XM_001463376.1	254.22	241.26	247.74
XM_001463397.1	LINJ_08_1010	XM_001463397.1	0.567623	XM_001463397.1	0.840968	XM_001463397.1	1.34123		XM_001463397.1	643.195	456.587	388.607	358.973	308.803	293.063		XM_001463397.1	XP_001463434.1	Ras-related GTP-binding protein C	st	SWISSP	2e-71	89.2	XM_001463397.1	1098	Leishmania infantum JPCM5 conserved hypothetical protein partial mRNA	XP_001463434.1	365	conserved hypothetical protein	XP_001463434.1	XP_001463434.1	0	Strigomonas culicis	Phostensin	0.1	IQ domain-containing protein D-like	6.7	Agrilus planipennis	Hr1	0.01	DNA-directed RNA polymerase subunit beta	1.8	Alcanivorax borkumensis (strain ATCC 700651 / DSM 11573 / NCIMB 13689 / SK2)	XP_001463434.1	NR	XM_001463397.1	651.82	634.57	643.195
XM_001463422.1	LINJ_09_0020	XM_001463422.1	0.818881	XM_001463422.1	0.740295	XM_001463422.1	0.825567		XM_001463422.1	140.495	79.7033	90.86	75.5433	91.8067	89.6033		XM_001463422.1	XP_001463459.1	Organic solute transporter Ostalpha	tr	PFAM	7e-89	102.7	XM_001463422.1	1122	Leishmania infantum JPCM5 conserved hypothetical protein partial mRNA	XP_001463459.1	373	conserved hypothetical protein	XP_001463459.1	XP_001463459.1	0	Trypanosoma theileri	ANAPC4_WD40	0.015	WD repeat-containing protein 74	6e-38	Loa loa	WD40	0.26	WD repeat-containing protein 74	5e-26	Bos taurus	XP_001463459.1	NR	XM_001463422.1	142.99	138	140.495
XM_001463424.1	LINJ_09_0040	XM_001463424.1	0.547118	XM_001463424.1	0.742584	XM_001463424.1	0.931156		XM_001463424.1	95.99	64.73	60.4533	62.7533	60.1233	56.8267		XM_001463424.1	XP_001463461.1	metallo-peptidase Clan MG	pm/protease	NR	0	100	XM_001463424.1	1860	Leishmania infantum JPCM5 conserved hypothetical protein partial mRNA	XP_001463461.1	619	conserved hypothetical protein	XP_001463461.1	XP_001463461.1	0	Phytomonas sp. isolate EM1	HisKA_2	0.51	laminin subunit alpha	1	Nilaparvata lugens	HTH_XRE	0.61	Pre-mRNA-processing factor 39	0.51	Saccharomyces cerevisiae (strain ATCC 204508 / S288c)	XP_001463461.1	NR	XM_001463424.1	85.56	106.42	95.99
XM_001463432.1	LINJ_09_0120	XM_001463432.1	0.820963	XM_001463432.1	0.509522	XM_001463432.1	0.963553		XM_001463432.1	94.625	53.5133	70.3833	67.28	59.39	55.27		XM_001463432.1	XP_001463469.1	Unknown product	uk		NA	NA	XM_001463432.1	1749	Leishmania infantum JPCM5 calmodulin-like protein containing EF hand domain partial mRNA	XP_001463469.1	582	calmodulin-like protein containing EF hand domain	XP_001463469.1	XP_001463469.1	0	Strigomonas culicis	EF-hand_7	4e-13	myosin heavy chain, striated muscle-like	3.1	Amphimedon queenslandica	HTH_LACI	0.002	Myosin-7	0.39	Homo sapiens	XP_001463469.1	NR	XM_001463432.1	100.36	88.89	94.625
XM_001463509.1	LINJ_09_0890	XM_001463509.1	0.549578	XM_001463509.1	0.635851	XM_001463509.1	0.948645		XM_001463509.1	131.61	88.7833	87.87	74.5667	74.59	77.1433		XM_001463509.1	XP_001463546.1	prostaglandin E synthase 2	uc	REFSEQ-INVERTEBRATE	2e-12	83.8	XM_001463509.1	1197	Leishmania infantum JPCM5 conserved hypothetical protein partial mRNA	XP_001463546.1	398	conserved hypothetical protein	XP_001463546.1	XP_001463546.1	0	Trypanosoma equiperdum	UPF0160	2e-172		NA		DnaG_DnaB_bind	0.41	UPF0160 protein C27H6.8	3e-99	Caenorhabditis elegans	XP_001463546.1	NR	XM_001463509.1	141.13	122.09	131.61
XM_001463522.1	LINJ_09_1020	XM_001463522.1	0.532537	XM_001463522.1	0.936006	XM_001463522.1	1.6998		XM_001463522.1	613.765	433.153	343.877	312.333	251.193	217.187		XM_001463522.1	XP_001463559.1	histone-binding protein RBBP4	uc	REFSEQ-INVERTEBRATE	8e-10	40.7	XM_001463522.1	1362	Leishmania infantum JPCM5 elongation factor-1 gamma (EF1G), partial mRNA	XP_001463559.1	453	elongation factor-1 gamma	XP_001463559.1	XP_001463559.1	0	Leptomonas pyrrhocoris	EF1G	2e-54		NA		IL7	2.5	Elongation factor 1-gamma	0	Trypanosoma cruzi	XP_001463559.1	NR	XM_001463522.1	621.03	606.5	613.765
XM_001463551.1	LINJ_09_1310	XM_001463551.1	0.658307	XM_001463551.1	0.900004	XM_001463551.1	1.17809		XM_001463551.1	164.74	99.3767	87.7833	81.1733	78.3867	79.6333		XM_001463551.1	XP_001463588.1	ADP-ribosylation factor family	uc	PFAM	2e-67	104	XM_001463551.1	555	Leishmania infantum JPCM5 conserved hypothetical protein partial mRNA	XP_001463588.1	184	conserved hypothetical protein	XP_001463588.1	XP_001463588.1	2e-134	Trypanosoma rangeli SC58	CENP-N	0.3		NA		ETF	0.88	Dual specificity protein phosphatase 12	3e-15	Rattus norvegicus	XP_001463588.1	NR	XM_001463551.1	189.19	140.29	164.74
XM_001463562.1	LINJ_09_1420	XM_001463562.1	2.05013	XM_001463562.1	1.63461	XM_001463562.1	0.982937		XM_001463562.1	77.77	15.2267	23.49	39.9533	42.1933	39.2167		XM_001463562.1	XP_001463599.1	Unknown product	uk		NA	NA	XM_001463562.1	579	Leishmania infantum JPCM5 conserved hypothetical protein partial mRNA	XP_001463599.1	192	conserved hypothetical protein	XP_001463599.1	XP_001463599.1	7e-143	Angomonas deanei	Vps35	0.25		NA		MutH	0.62	Putative transposase y4bF	4.6	Sinorhizobium fredii (strain NBRC 101917 / NGR234)	XP_001463599.1	NR	XM_001463562.1	44.8	110.74	77.77
XM_001463568.1	LINJ_09_1490	XM_001463568.1	0.622523	XM_001463568.1	0.945523	XM_001463568.1	0.968146		XM_001463568.1	324.985	195.837	174.203	169.49	162.31	182.77		XM_001463568.1	XP_001463605.1	cytochrome b5-like protein (Leishmania infantum JPCM5) CAM65979.1 cytochrome b5-like protein (Leishmania infantum JPCM5) SOX63068.1	met/energy	NR	4e-99	100	XM_001463568.1	420	Leishmania infantum JPCM5 conserved hypothetical protein partial mRNA	XP_001463605.1	139	conserved hypothetical protein	XP_001463605.1	XP_001463605.1	3e-95	Trypanosoma cruzi cruzi	Poty_coat	0.093		NA		HMG	0.75	Chaperone protein ClpB	0.001	Vibrio cholerae serotype O1 (strain ATCC 39315 / El Tor Inaba N16961)	XP_001463605.1	NR	XM_001463568.1	275.48	374.49	324.985
XM_001463572.1	LINJ_09_1540	XM_001463572.1	0.961222	XM_001463572.1	0.976171	XM_001463572.1	0.991161		XM_001463572.1	328.475	161.51	169.837	188.273	188.607	183.967		XM_001463572.1	XP_001463609.1	Protein phosphatase inhibitor	st	PFAM	1e-14	96.4	XM_001463572.1	453	Leishmania infantum JPCM5 conserved hypothetical protein partial mRNA	XP_001463609.1	150	conserved hypothetical protein	XP_001463609.1	XP_001463609.1	4e-108	Trypanosoma grayi	Rhodanese	5e-17		NA		RHOD	8e-20	Putative thiosulfate sulfurtransferase, mitochondrial	5e-14	Schizosaccharomyces pombe (strain 972 / ATCC 24843)	XP_001463609.1	NR	XM_001463572.1	309.81	347.14	328.475
XM_001463618.1	LINJ_34_2240	XM_001463618.1	0.595253	XM_001463618.1	1.07143	XM_001463618.1	1.73861		XM_001463618.1	4240.77	2849.3	2155.37	1671.75	1573.05	1455.53		XM_001463618.1	XP_001468587.1	Unknown product	uk		NA	NA	XM_001463618.1	435	Leishmania infantum JPCM5 putative ribosomal protein l35a partial mRNA	XP_001468587.1	144	putative ribosomal protein l35a	XP_001468587.1	XP_001463655.1	2e-100	Phytomonas sp. isolate EM1	Ribosomal_L35Ae	4e-38		NA		RAN	0.92	60S ribosomal protein L35a	1e-30	Caenorhabditis elegans	XP_001468587.1	NR	XM_001463618.1	4523.62	3957.93	4240.77
XM_001463621.1	LINJ_10_0080	XM_001463621.1	0.726108	XM_001463621.1	0.805981	XM_001463621.1	0.665693		XM_001463621.1	96.485	52.9533	54.5267	60.1633	68.8367	64.45		XM_001463621.1	XP_001463658.1	Unknown product	uk		NA	NA	XM_001463621.1	774	Leishmania infantum JPCM5 conserved hypothetical protein partial mRNA	XP_001463658.1	257	conserved hypothetical protein	XP_001463658.1	XP_001463658.1	0	Phytomonas sp. isolate EM1	SRP40_C	1e-15		NA		DM6	1.4	LisH domain-containing protein C1711.05	0.027	Schizosaccharomyces pombe (strain 972 / ATCC 24843)	XP_001463658.1	NR	XM_001463621.1	89.61	103.36	96.485
XM_001463633.1	LINJ_10_0210	XM_001463633.1	0.668407	XM_001463633.1	0.852133	XM_001463633.1	1.25774		XM_001463633.1	268.675	176.343	161.097	151.497	139.563	130.12		XM_001463633.1	XP_001463670.1	Unknown product	uk		NA	NA	XM_001463633.1	1422	Leishmania infantum JPCM5 putative nucleolar protein partial mRNA	XP_001463670.1	473	putative nucleolar protein	XP_001463670.1	XP_001463670.1	0	Trypanosoma grayi	Nop	3e-106		NA		NOSIC	5e-24	Nucleolar protein 56	2e-148	Schizosaccharomyces pombe (strain 972 / ATCC 24843)	XP_001463670.1	NR	XM_001463633.1	275.97	261.38	268.675
XM_001463734.1	LINJ_10_1270	XM_001463734.1	1.17951	XM_001463734.1	1.43563	XM_001463734.1	2.32443		XM_001463734.1	96.265	32.77	31.18	30.1	22.9267	19.3433		XM_001463734.1	XP_001463771.1	Unknown product	uk		NA	NA	XM_001463734.1	423	Leishmania infantum JPCM5 conserved hypothetical protein partial mRNA	XP_001463771.1	140	conserved hypothetical protein	XP_001463771.1	XP_001463771.1	1e-95	Trypanosoma cruzi	Nterm_IS4	0.5	putative fatty acyl-CoA reductase CG8306	6.8	Leptinotarsa decemlineata	DZF	0.023		NA		XP_001463771.1	NR	XM_001463734.1	136.36	56.17	96.265
XM_001463788.1	LINJ_11_0220	XM_001463788.1	1.39684	XM_001463788.1	1.63656	XM_001463788.1	1.85314		XM_001463788.1	342.845	131.62	108.58	122.59	117.1	105.617		XM_001463788.1	XP_001463825.1	histone H2B (Leishmania infantum JPCM5) XP_003858819.1 histone H2B (Leishmania donovani) AAY88232.1 histone H2B protein (Leishmania donovani)	nr	NR	5e-74	100	XM_001463788.1	336	Leishmania infantum JPCM5 putative pterin-4-alpha-carbinolamine dehydratase partial mRNA	XP_001463825.1	111	putative pterin-4-alpha-carbinolamine dehydratase	XP_001463825.1	XP_001463825.1	1e-77	Phytomonas sp. isolate EM1	Pterin_4a	5e-36	pterin-4-alpha-carbinolamine dehydratase 2-like	3e-19	Stomoxys calcitrans	FYRC	0.061	Putative pterin-4-alpha-carbinolamine dehydratase	6e-26	Rhodopseudomonas palustris (strain HaA2)	XP_001463825.1	NR	XM_001463788.1	384.64	301.05	342.845
XM_001463794.1	LINJ_11_0290	XM_001463794.1	0.86699	XM_001463794.1	0.687261	XM_001463794.1	1.01237		XM_001463794.1	87.88	48.4667	56.55	50.0267	45.21	48.8433		XM_001463794.1	XP_001463831.1	zinc transporter (Leishmania infantum JPCM5) XP_003392677.1 zinc transporter (Leishmania infantum JPCM5) CAM69426.1 zinc	tr	NR	0	100	XM_001463794.1	1392	Leishmania infantum JPCM5 hypothetical protein, unknown function partial mRNA	XP_001463831.1	463	hypothetical protein, unknown function	XP_001463831.1	XP_001463831.1	0	Leptomonas seymouri	CCDC158	0.043		NA		GPS	0.051	Cyclin-dependent kinase 16	4	Rattus norvegicus	XP_001463831.1	NR	XM_001463794.1	80.39	95.37	87.88
XM_001463816.1	LINJ_11_0520	XM_001463816.1	0.772876	XM_001463816.1	1.54442	XM_001463816.1	2.05019		XM_001463816.1	173.515	102.273	62.43	61.16	49.96	47.63		XM_001463816.1	XP_001463853.1	Ring finger	prot	SMART	4e-08	110	XM_001463816.1	1653	Leishmania infantum JPCM5 nucleobase transporter (NT4), partial mRNA	XP_001463853.1	550	nucleobase transporter	XP_001463853.1	XP_001463853.1	0	Leptomonas pyrrhocoris	Nucleoside_tran	1e-17	equilibrative nucleoside transporter 4	8e-19	Drosophila hydei	CLb	0.43	Equilibrative nucleotide transporter 1	8e-11	Arabidopsis thaliana	XP_001463853.1	NR	XM_001463816.1	186.66	160.37	173.515
XM_001463859.1	LINJ_11_0960	XM_001463859.1	0.756132	XM_001463859.1	1.12081	XM_001463859.1	1.54196		XM_001463859.1	5590.97	3445.92	2776.8	2485.34	2265.09	2212.27		XM_001463859.1	XP_001463896.1	60S ribosomal protein L24 (Leishmania infantum JPCM5) XP_003859066.1 60S ribosomal protein L24	ps	NR	3e-137	100	XM_001463859.1	573	Leishmania infantum JPCM5 40S ribosomal protein S5 partial mRNA	XP_001463896.1	190	40S ribosomal protein S5	XP_001463896.1	XP_001463896.1	5e-139	Trypanosoma rangeli SC58	Ribosomal_S7	2e-50	40S ribosomal protein S5	2e-93	Bactrocera latifrons	Glyco_10	0.053	40S ribosomal protein S5 (Fragment)	2e-94	Cicer arietinum	XP_001463896.1	NR	XM_001463859.1	5526.13	5655.8	5590.97
XM_001463866.1	LINJ_11_1030	XM_001463866.1	0.518116	XM_001463866.1	0.650524	XM_001463866.1	1.00827		XM_001463866.1	234.465	157.47	157.343	131.373	140.21	130.863		XM_001463866.1	XP_001463903.1	Unknown product	uk		NA	NA	XM_001463866.1	807	Leishmania infantum JPCM5 conserved hypothetical protein partial mRNA	XP_001463903.1	268	conserved hypothetical protein	XP_001463903.1	XP_001463903.1	0	Trypanosoma cruzi	Transcrip_act	0.01	uncharacterized protein LOC111088274 isoform X1	8.6	Dinoponera quadriceps	H3	0.048	Aconitate hydratase B	6.7	Escherichia coli (strain K12)	XP_001463903.1	NR	XM_001463866.1	213.19	255.74	234.465
XM_001463873.1	LINJ_11_1130	XM_001463873.1	0.645919	XM_001463873.1	0.970489	XM_001463873.1	1.48202		XM_001463873.1	2680.58	1788.1	1473.05	1192.79	1115.1	1106.54		XM_001463873.1	XP_001463912.1	Unknown product	uk		NA	NA	XM_001463873.1	444	Leishmania infantum JPCM5 putative 60S ribosomal protein L28 partial mRNA	XP_001463912.1	147	putative 60S ribosomal protein L28	XP_001463912.1	XP_001463910.1	5e-102	Trypanosoma cruzi	Ribosomal_L28e	3e-23	probable 60S ribosomal protein L28e	1e-11	Octopus bimaculoides	AlkA_N	0.86	60S ribosomal protein L28	4e-65	Trypanosoma cruzi	XP_001463912.1	NR	XM_001463873.1	2789.38	2571.78	2680.58
XM_001463875.1	LINJ_11_1130	XM_001463875.1	0.645919	XM_001463875.1	0.970489	XM_001463875.1	1.48202		XM_001463875.1	2680.58	1788.1	1473.05	1192.79	1115.1	1106.54		XM_001463875.1	XP_001463912.1	60S ribosomal protein L28 (Leishmania infantum JPCM5) XP_001463912.1 60S ribosomal protein L28 (Leishmania infantum JPCM5)	ps	NR	5e-102	100	XM_001463875.1	444	Leishmania infantum JPCM5 putative 60S ribosomal protein L28 partial mRNA	XP_001463912.1	147	putative 60S ribosomal protein L28	XP_001463912.1	XP_001463910.1	5e-102	Trypanosoma cruzi	Ribosomal_L28e	3e-23	probable 60S ribosomal protein L28e	1e-11	Octopus bimaculoides	AlkA_N	0.86	60S ribosomal protein L28	4e-65	Trypanosoma cruzi	XP_001463912.1	NR	XM_001463875.1	2789.38	2571.78	2680.58
XM_001463880.1	LINJ_29_1920	XM_001463880.1	0.579322	XM_001463880.1	0.682588	XM_001463880.1	0.92769		XM_001463880.1	1843.17	1284.14	1224.42	1094.97	1057.18	1112.44		XM_001463880.1	XP_001466707.1	histone H3 (Leishmania infantum JPCM5) XP_003392251.1 histone H3 (Leishmania infantum JPCM5) XP_003858928.1 histone H3 (Leishmania donovani)	nr	NR	4e-89	100	XM_001463880.1	393	Leishmania infantum JPCM5 putative 40S ribosomal protein S15A partial mRNA	XP_001466707.1	130	putative 40S ribosomal protein S15A	XP_001466707.1	XP_001463917.1	6e-93	Trypanosoma cruzi cruzi	Ribosomal_S8	2e-23	conserved hypothetical protein	1e-71	Neodiprion lecontei	SMR	0.19	40S ribosomal protein S15a	1e-71	Rattus norvegicus	XP_001466707.1	NR	XM_001463880.1	1887.48	1798.87	1843.17
XM_001463892.1	LINJ_11_1310	XM_001463892.1	0.918266	XM_001463892.1	0.845573	XM_001463892.1	1.00197		XM_001463892.1	65.75	35.04	38.0167	39.5	36.68	35.9233		XM_001463892.1	XP_001463929.1	Unknown product	uk		NA	NA	XM_001463892.1	1335	Leishmania infantum JPCM5 conserved hypothetical protein partial mRNA	XP_001463929.1	444	conserved hypothetical protein	XP_001463929.1	XP_001463929.1	0	Strigomonas culicis	BASP1	0.008		NA		SecA_DEAD	3.9	ATP-binding cassette sub-family A member 3	6.4	Homo sapiens	XP_001463929.1	NR	XM_001463892.1	64.93	66.57	65.75
XM_001463900.2	LINJ.12.0002	XM_001463900.2	0.718438	XM_001463900.2	0.75308	XM_001463900.2	0.832668		XM_001463900.2	161.425	102.063	99.0367	105.19	108.253	101.133		XM_001463900.2	XP_001463937.2	Unknown product	uk		NA	NA	XM_001463900.2	867	Leishmania infantum JPCM5 conserved hypothetical protein partial mRNA	XP_001463937.2	288	conserved hypothetical protein	XP_001463937.2	XP_001463937.2	0	Strigomonas culicis	PITH	4e-33	hypothetical protein HELRODRAFT_108687	8e-13	Nematostella vectensis	DALR_2	0.62	PITH domain-containing protein 1	4e-13	Xenopus laevis	XP_001463937.2	NR	XM_001463900.2	164.62	158.23	161.425
XM_001463906.2	LINJ.12.0011	XM_001463906.2	1.4992	XM_001463906.2	1.04323	XM_001463906.2	1.67832		XM_001463906.2	143.895	54.0767	71.84	58.3433	53.3133	51.2833		XM_001463906.2	XP_001463943.2	NIF3	uc	PFAM	4e-76	107.1	XM_001463906.2	840	Leishmania infantum JPCM5 conserved hypothetical protein partial mRNA	XP_001463943.2	279	conserved hypothetical protein	XP_001463943.2	XP_001463943.2	0	Angomonas deanei	Herpes_BLLF1	0.036	GDP-Man:Man(3)GlcNAc(2)-PP-Dol alpha-1,2-mannosyltransferase	0.49	Papilio xuthus	MgtE_N	0.24	Protein transport protein sec31	2.2	Neurospora crassa (strain ATCC 24698 / 74-OR23-1A / CBS 708.71 / DSM 1257 / FGSC 987)	XP_001463943.2	NR	XM_001463906.2	142.36	145.43	143.895
XM_001464005.1	LINJ_13_0150	XM_001464005.1	0.965485	XM_001464005.1	1.33639	XM_001464005.1	1.16782		XM_001464005.1	76.36	39.73	32.6833	33.42	36.93	38.37		XM_001464005.1	XP_001464042.1	nucleolar protein (Leishmania infantum JPCM5) XP_003858860.1 nucleolar protein	tm	NR	0	100	XM_001464005.1	1422	Leishmania infantum JPCM5 conserved hypothetical protein partial mRNA	XP_001464042.1	473	conserved hypothetical protein	XP_001464042.1	XP_001464042.1	0	Trypanosoma equiperdum	STG	0.068	C. briggsae CBR-LPD-7 protein	1.2	Athalia rosae	Elp3	0.28	Pescadillo homolog	0.12	Caenorhabditis briggsae	XP_001464042.1	NR	XM_001464005.1	100.96	51.76	76.36
XM_001464022.1	LINJ_13_0270	XM_001464022.1	0.506464	XM_001464022.1	0.780871	XM_001464022.1	1.19725		XM_001464022.1	4449.46	3247.1	2778.95	2683.91	2484.57	2232.88		XM_001464022.1	XP_001464059.1	Unknown product	uk		NA	NA	XM_001464022.1	366	Leishmania infantum JPCM5 conserved hypothetical protein partial mRNA	XP_001464059.1	121	conserved hypothetical protein	XP_001464059.1	XP_001464059.1	2e-82	Strigomonas culicis	Alba	1e-15	conserved hypothetical protein	2	Onthophagus taurus	INB	0.11	Uncharacterized protein At2g34160	6e-12	Arabidopsis thaliana	XP_001464059.1	NR	XM_001464022.1	4332.26	4566.66	4449.46
XM_001464039.1	LINJ_36_4730	XM_001464039.1	0.520671	XM_001464039.1	0.910872	XM_001464039.1	1.25152		XM_001464039.1	2247.09	1629.22	1294.23	1189.63	1069.06	1092.12		XM_001464039.1	XP_001469849.1	Unknown product	uk		NA	NA	XM_001464039.1	597	Leishmania infantum JPCM5 putative 60S ribosomal protein L18 partial mRNA	XP_001469849.1	198	putative 60S ribosomal protein L18	XP_001469849.1	XP_001464076.1	2e-140	Strigomonas culicis	Ribosomal_L18	7e-77	60S ribosomal protein L18-like	3e-57	Orbicella faveolata	PGRP	1.7	60S ribosomal protein L18	6e-143	Leishmania major	XP_001469849.1	NR	XM_001464039.1	2205.54	2288.65	2247.09
XM_001464040.1	LINJ_13_0460	XM_001464040.1	0.655136	XM_001464040.1	1.20023	XM_001464040.1	1.56286		XM_001464040.1	5128.06	3380.7	2426.35	2135.68	2010.17	2002.1		XM_001464040.1	XP_001464077.1	Multifunctional methyltransferase subunit TRM112-like protei	uc	SWISSP	1e-13	115	XM_001464040.1	426	Leishmania infantum JPCM5 putative 40S ribosomal protein S12 partial mRNA	XP_001464077.1	141	putative 40S ribosomal protein S12	XP_001464077.1	XP_001464077.1	7e-96	Trypanosoma theileri	Ribosomal_L7Ae	2e-21	40S ribosomal protein S12	9e-29	Plutella xylostella	HOX	0.24	40S ribosomal protein S12	2e-63	Trypanosoma brucei brucei	XP_001464077.1	NR	XM_001464040.1	4705.88	5550.24	5128.06
XM_001464094.1	LINJ_13_1020	XM_001464094.1	0.85739	XM_001464094.1	0.940505	XM_001464094.1	1.2065		XM_001464094.1	322.155	167.37	154.917	143.047	129.53	146.523		XM_001464094.1	XP_001464131.1	Unknown product	uk		NA	NA	XM_001464094.1	270	Leishmania infantum JPCM5 putative DNA-directed RNA polymerase ii 8.2 Kd polypeptide partial mRNA	XP_001464131.1	89	putative DNA-directed RNA polymerase ii 8.2 Kd polypeptide	XP_001464131.1	XP_001464131.1	3e-59	Trypanosoma rangeli SC58	RNA_pol_N	2e-27	DNA-directed RNA polymerases I, II, and III subunit RPABC5-like	6e-21	Diuraphis noxia	BOP1NT	0.56	DNA-directed RNA polymerases I, II, and III subunit RPABC5	4e-21	Caenorhabditis elegans	XP_001464131.1	NR	XM_001464094.1	299.2	345.11	322.155
XM_001464165.1	LINJ_14_0190	XM_001464165.1	0.805074	XM_001464165.1	1.04904	XM_001464165.1	1.39773		XM_001464165.1	668.17	390.953	343.073	304.593	269.847	291.2		XM_001464165.1	XP_001464202.1	Unknown product	uk		NA	NA	XM_001464165.1	600	Leishmania infantum JPCM5 conserved hypothetical protein partial mRNA	XP_001464202.1	199	conserved hypothetical protein	XP_001464202.1	XP_001464202.1	1e-146	Phytomonas sp. isolate EM1	Thioredoxin_8	0.002		NA		CHASE2	0.33	Procollagen-lysine,2-oxoglutarate 5-dioxygenase 3	0.33	Rattus norvegicus	XP_001464202.1	NR	XM_001464165.1	673	663.34	668.17
XM_001464198.1	LINJ_14_0530	XM_001464198.1	0.734416	XM_001464198.1	1.20524	XM_001464198.1	1.27436		XM_001464198.1	238.645	120.817	102.087	100.1	112.873	103.343		XM_001464198.1	XP_001464235.1	Unknown product	uk		NA	NA	XM_001464198.1	330	Leishmania infantum JPCM5 conserved hypothetical protein partial mRNA	XP_001464235.1	109	conserved hypothetical protein	XP_001464235.1	XP_001464235.1	6e-70	Trypanosoma cruzi cruzi	FemAB	0.011		NA		AIP3	0.62	Nascent polypeptide-associated complex protein	0.059	Methanopyrus kandleri (strain AV19 / DSM 6324 / JCM 9639 / NBRC 100938)	XP_001464235.1	NR	XM_001464198.1	183.78	293.51	238.645
XM_001464298.1	LINJ_14_1570	XM_001464298.1	0.546374	XM_001464298.1	1.03284	XM_001464298.1	0.824507		XM_001464298.1	117.37	77.9667	60.2567	64.9933	70.6867	74.6233		XM_001464298.1	XP_001464335.1	Unknown product	uk		NA	NA	XM_001464298.1	1455	Leishmania infantum JPCM5 conserved hypothetical protein partial mRNA	XP_001464335.1	484	conserved hypothetical protein	XP_001464335.1	XP_001464335.1	0	Phytomonas sp. isolate Hart1	HSL_N	0.31	wolframin isoform X2	2.7	Drosophila pseudoobscura pseudoobscura	HA2	0.72	Ribosome biogenesis protein BOP1 homolog	3.4	Caenorhabditis briggsae	XP_001464335.1	NR	XM_001464298.1	98.46	136.28	117.37
XM_001464299.1	LINJ_14_1580	XM_001464299.1	0.640544	XM_001464299.1	0.953009	XM_001464299.1	0.745703		XM_001464299.1	113.23	66.8133	60.06	69.0633	68.16	73.9167		XM_001464299.1	XP_001464336.1	Protein of unknown function	uc	PFAM	8e-170	101.3	XM_001464299.1	936	Leishmania infantum JPCM5 putative glutathione-S-transferase/glutaredoxin partial mRNA	XP_001464336.1	311	putative glutathione-S-transferase/glutaredoxin	XP_001464336.1	XP_001464336.1	0	Angomonas deanei	Glutaredoxin	3e-06	prostaglandin E synthase 2 isoform X1	6e-28	Atta colombica	CorC_HlyC	0.01	Prostaglandin E synthase 2	1e-26	Danio rerio	XP_001464336.1	NR	XM_001464299.1	114.77	111.69	113.23
XM_001464328.1	LINJ_15_0270	XM_001464328.1	0.569362	XM_001464328.1	0.641595	XM_001464328.1	1.39283		XM_001464328.1	229.72	156.453	157.893	125.773	106.06	100.493		XM_001464328.1	XP_001464365.1	Vacuole membrane protein 1	uc	SWISSP	2e-46	75.8	XM_001464328.1	1761	Leishmania infantum JPCM5 putative lysyl-tRNA synthetase partial mRNA	XP_001464365.1	586	putative lysyl-tRNA synthetase	XP_001464365.1	XP_001464365.1	0	Phytomonas sp. isolate EM1	tRNA-synt_2	1e-110	lysine--tRNA ligase isoform X2	0	Drosophila serrata	Mad3_BUB1_I	1.1	Lysine--tRNA ligase	0	Mus musculus	XP_001464365.1	NR	XM_001464328.1	215.26	244.18	229.72
XM_001464333.1	LINJ_15_0320	XM_001464333.1	0.680396	XM_001464333.1	1.19469	XM_001464333.1	1.51108		XM_001464333.1	867.6	563.267	402.047	373.94	351.063	348.523		XM_001464333.1	XP_001464370.1	Ubiquinone biosynthesis protein COQ4 homolog mitochondrial	met/energy	SWISSP	2e-141	100	XM_001464333.1	564	Leishmania infantum JPCM5 putative ribonucleoprotein p18, mitochondrial precursor partial mRNA	XP_001464370.1	187	putative ribonucleoprotein p18, mitochondrial precursor	XP_001464370.1	XP_001464370.1	2e-138	Leishmania braziliensis MHOM BR 75 M2904	PPR_2	0.076	uncharacterized protein LOC108725323	0.098	Brugia malayi	STYKc	0.56	Protein P18, mitochondrial	9e-126	Leishmania tarentolae	XP_001464370.1	NR	XM_001464333.1	744.72	990.48	867.6
XM_001464348.1	LINJ_15_0470	XM_001464348.1	0.745319	XM_001464348.1	1.10642	XM_001464348.1	0.857942		XM_001464348.1	149.08	85.0333	69.0233	71.28	75.0067	87.17		XM_001464348.1	XP_001464385.1	Unknown product	uk		NA	NA	XM_001464348.1	441	Leishmania infantum JPCM5 conserved hypothetical protein partial mRNA	XP_001464385.1	146	conserved hypothetical protein	XP_001464385.1	XP_001464385.1	3e-101	Phytomonas sp. isolate Hart1	MNHE	1.3	uncharacterized protein LOC109031396	1.5	Bemisia tabaci	BRK	4.3	Cell growth regulator with EF hand domain protein 1	8.2	Rattus norvegicus	XP_001464385.1	NR	XM_001464348.1	128.62	169.54	149.08
XM_001464397.1	LINJ_33_0960	XM_001464397.1	0.564721	XM_001464397.1	0.986022	XM_001464397.1	1.33863		XM_001464397.1	1999.32	1397.42	1082.1	990.153	933.83	906.997		XM_001464397.1	XP_001468174.1	uncharacterized endoplasmic reticulum membrane protein YGL010W-like	pm	REFSEQ-INVERTEBRATE	2e-23	79.6	XM_001464397.1	660	Leishmania infantum JPCM5 putative 40S ribosomal protein S3 partial mRNA	XP_001468174.1	219	putative 40S ribosomal protein S3	XP_001468174.1	XP_001464434.1	6e-159	Trypanosoma grayi	Ribosomal_S3_C	1e-23	40S ribosomal protein S3-like	2e-93	Acanthaster planci	EFG_IV	0.17	40S ribosomal protein S3	3e-90	Sus scrofa	XP_001468174.1	NR	XM_001464397.1	1799.99	2198.65	1999.32
XM_001464401.1	LINJ_15_1050	XM_001464401.1	0.667192	XM_001464401.1	0.842399	XM_001464401.1	1.12292		XM_001464401.1	389.58	255.833	226.327	221.057	186.53	201.493		XM_001464401.1	XP_001464438.1	Transport protein particle subunit bet3	uc	SWISSP	3e-44	95.6	XM_001464401.1	594	Leishmania infantum JPCM5 putative succinate dehydrogenase partial mRNA	XP_001464438.1	197	putative succinate dehydrogenase	XP_001464438.1	XP_001464438.1	1e-146	Phytomonas sp. isolate Hart1	Fer4_17	0.0004	succinate dehydrogenase	4e-34	Drosophila navojoa	KAZAL	2.2	Succinate dehydrogenase	5e-34	Drosophila melanogaster	XP_001464438.1	NR	XM_001464401.1	371.78	407.38	389.58
XM_001464442.1	LINJ_15_1560	XM_001464442.1	0.726615	XM_001464442.1	0.564355	XM_001464442.1	0.987622		XM_001464442.1	78.28	47.24	55.3467	52.4233	42.1933	44.3133		XM_001464442.1	XP_001464479.1	Zinc finger C2HC domain-containing protein 1C - probable fragment	uc	SWISSP	2e-12	30.1	XM_001464442.1	2001	Leishmania infantum JPCM5 conserved hypothetical protein partial mRNA	XP_001464479.1	666	conserved hypothetical protein	XP_001464479.1	XP_001464479.1	0	Phytomonas sp. isolate EM1	Rib_recp_KP_reg	0.0001		NA		HMG	0.017		NA		XP_001464479.1	NR	XM_001464442.1	76.03	80.53	78.28
XM_001464474.1	LINJ_16_0220	XM_001464474.1	0.999997	XM_001464474.1	1.40918	XM_001464474.1	1.65371		XM_001464474.1	93.355	45.1133	35.6233	35.65	32.9067	32.92		XM_001464474.1	XP_001464511.1	Small glutamine-rich tetratricopeptide repeat-containing proteinalpha - probable fragment	uc	SWISSP	6e-19	36.8	XM_001464474.1	1152	Leishmania infantum JPCM5 mitochondrial ornithine transporter 1-like protein partial mRNA	XP_001464511.1	383	mitochondrial ornithine transporter 1-like protein	XP_001464511.1	XP_001464511.1	0	Bodo saltans	Mito_carr	6e-20	carrier protein	4e-34	Drosophila virilis	HA2	1.3	Mitochondrial substrate carrier family protein S	1e-37	Dictyostelium discoideum	XP_001464511.1	NR	XM_001464474.1	82.15	104.56	93.355
XM_001464477.1	LINJ_16_0250	XM_001464477.1	0.680454	XM_001464477.1	0.672548	XM_001464477.1	0.992667		XM_001464477.1	84.305	52.5767	56.0267	50.8767	51.9167	48.1233		XM_001464477.1	XP_001464514.1	isoprenylcysteine alpha-carbonyl methylesterase icmel - probable fragment	uc	SWISSP	1e-36	64.7	XM_001464477.1	2280	Leishmania infantum JPCM5 histone acetyltransferase-like protein partial mRNA	XP_001464514.1	759	histone acetyltransferase-like protein	XP_001464514.1	XP_001464514.1	0	Phytomonas sp. isolate Hart1	Radical_SAM_C	4e-20	probable elongator complex protein 3	4e-86	Mizuhopecten yessoensis	Elp3	5e-26	Uncharacterized protein MJ1136	4e-92	Methanocaldococcus jannaschii (strain ATCC 43067 / DSM 2661 / JAL-1 / JCM 10045 / NBRC 100440)	XP_001464514.1	NR	XM_001464477.1	89.15	79.46	84.305
XM_001464505.1	LINJ_16_0550	XM_001464505.1	0.532264	XM_001464505.1	0.629545	XM_001464505.1	0.890855		XM_001464505.1	135.82	90.8767	89.3767	87.1367	82.51	81.4967		XM_001464505.1	XP_001464542.1	Unknown product	uk		NA	NA	XM_001464505.1	984	Leishmania infantum JPCM5 putative aspartate carbamoyltransferase partial mRNA	XP_001464542.1	327	putative aspartate carbamoyltransferase	XP_001464542.1	XP_001464542.1	0	Strigomonas culicis	OTCace_N	2e-48	CAD protein-like, partial	1e-84	Stylophora pistillata	IDEAL	1.3	Protein URA2	5e-86	Saccharomyces cerevisiae (strain ATCC 204508 / S288c)	XP_001464542.1	NR	XM_001464505.1	138.84	132.8	135.82
XM_001464562.1	LINJ_16_1150	XM_001464562.1	0.827807	XM_001464562.1	0.805146	XM_001464562.1	1.14953		XM_001464562.1	67.6	34.91	37.8833	34.49	31.9767	33.76		XM_001464562.1	XP_001464599.1	Unknown product	uk		NA	NA	XM_001464562.1	1113	Leishmania infantum JPCM5 conserved hypothetical protein partial mRNA	XP_001464599.1	370	conserved hypothetical protein	XP_001464599.1	XP_001464599.1	0	Leptomonas seymouri	Polyketide_cyc	3e-07	coenzyme Q-binding protein COQ10 homolog B, mitochondrial-like	9e-11	Parasteatoda tepidariorum	PWWP	0.51	Coenzyme Q-binding protein COQ10 homolog, mitochondrial	5e-08	Danio rerio	XP_001464599.1	NR	XM_001464562.1	70.67	64.53	67.6
XM_001464582.2	LINJ_16_1380	XM_001464582.2	0.836485	XM_001464582.2	0.64386	XM_001464582.2	1.12354		XM_001464582.2	401.43	221.44	265.883	218.697	194.563	206.137		XM_001464582.2	XP_001464619.2	Snf7	pe	PFAM	2e-18	97.6	XM_001464582.2	663	Leishmania infantum JPCM5 putative cytochrome c partial mRNA	XP_001464619.2	220	putative cytochrome c	XP_001464619.2	XP_001464619.2	7e-159	Strigomonas culicis	Cytochrom_C	5e-14	cytochrome c-2-like	3e-42	Trichogramma pretiosum	alkPPc	0.67	Cytochrome c	6e-71	Crithidia fasciculata	XP_001464619.2	NR	XM_001464582.2	432.94	369.92	401.43
XM_001464592.1	LINJ_16_1500	XM_001464592.1	0.830638	XM_001464592.1	1.05109	XM_001464592.1	1.43727		XM_001464592.1	290.795	173.06	148.68	135.327	112.297	122.98		XM_001464592.1	XP_001464629.1	acyltransferase-like protein	uc	NR	0	100	XM_001464592.1	1071	Leishmania infantum JPCM5 conserved hypothetical protein partial mRNA	XP_001464629.1	356	conserved hypothetical protein	XP_001464629.1	XP_001464629.1	0	Phytomonas sp. isolate EM1	CCDC73	1e-05	uncharacterized protein Dere_GG21764, isoform B	2.2	Drosophila erecta	Spc7	0.023	Reticulocyte-binding protein 2 homolog a	0.035	Plasmodium falciparum (isolate 3D7)	XP_001464629.1	NR	XM_001464592.1	301.37	280.22	290.795
XM_001464599.1	LINJ_16_1570	XM_001464599.1	1.12798	XM_001464599.1	0.614653	XM_001464599.1	1.19441		XM_001464599.1	354.655	167.663	245.97	216.793	170.307	176.953		XM_001464599.1	XP_001464636.1	inositol polyphosphate 5-phosphatase OCRL-1-like	uc	REFSEQ-INVERTEBRATE	4e-68	94.4	XM_001464599.1	2382	Leishmania infantum JPCM5 putative kinesin partial mRNA	XP_001464636.1	793	putative kinesin	XP_001464636.1	XP_001464636.1	0	Leishmania braziliensis MHOM BR 75 M2904	Kinesin	6e-94	kinesin-like protein KIF13A	1e-60	Necator americanus	KISc	6e-106	Membrane antigen containing repeating peptides (Fragment)	7e-103	Leishmania major	XP_001464636.1	NR	XM_001464599.1	359.8	349.51	354.655
XM_001464604.1	LINJ_16_1620	XM_001464604.1	0.950893	XM_001464604.1	0.73509	XM_001464604.1	0.672438		XM_001464604.1	53.15	28.5033	34.8267	37.3467	39.6767	37.92		XM_001464604.1	XP_001464641.1	Unknown product	uk		NA	NA	XM_001464604.1	3453	Leishmania infantum JPCM5 conserved hypothetical protein partial mRNA	XP_001464641.1	1150	conserved hypothetical protein	XP_001464641.1	XP_001464641.1	0	Trypanosoma grayi	Msap1	0.25	uncharacterized protein LOC108978694	0.97	Culex quinquefasciatus	AICARFT_IMPCHas	0.14	4-hydroxy-tetrahydrodipicolinate reductase	2	Exiguobacterium sibiricum (strain DSM 17290 / JCM 13490 / 255-15)	XP_001464641.1	NR	XM_001464604.1	56.86	49.44	53.15
XM_001464619.1	LINJ_17_0010	XM_001464619.1	0.670798	XM_001464619.1	0.799235	XM_001464619.1	1.25448		XM_001464619.1	124.245	79.41	76.02	68.5267	61.66	59.7967		XM_001464619.1	XP_001464656.1	Internalin-I - probable fragment	uc	SWISSP	5e-25	26.5	XM_001464619.1	2325	Leishmania infantum JPCM5 conserved hypothetical protein partial mRNA	XP_001464656.1	774	conserved hypothetical protein	XP_001464656.1	XP_001464656.1	0	Phytomonas sp. isolate EM1	Clathrin_lg_ch	0.002	eukaryotic translation initiation factor 3 subunit A-like, partial	0.009	Amphimedon queenslandica	OmpH	0.032	Eukaryotic translation initiation factor 3 subunit A	0.0009	Debaryomyces hansenii (strain ATCC 36239 / CBS 767 / JCM 1990 / NBRC 0083 / IGC 2968)	XP_001464656.1	NR	XM_001464619.1	111.14	137.35	124.245
XM_001464654.1	LINJ_17_0380	XM_001464654.1	0.567849	XM_001464654.1	0.706948	XM_001464654.1	0.587841		XM_001464654.1	42.905	29.96	27.9067	28.2833	31.49	32.1267		XM_001464654.1	XP_001464691.1	serine peptidase clan SB	pm/protease	NR	0	100	XM_001464654.1	5208	Leishmania infantum JPCM5 conserved hypothetical protein partial mRNA	XP_001464691.1	1735	conserved hypothetical protein	XP_001464691.1	XP_001464691.1	0	Trypanosoma vivax Y486	Sec15	0.61		NA		DSRM	0.015	Carbohydrate sulfotransferase 11	2.3	Danio rerio	XP_001464691.1	NR	XM_001464654.1	34.94	50.87	42.905
XM_001464685.1	LINJ_17_0630	XM_001464685.1	0.581259	XM_001464685.1	0.527679	XM_001464685.1	0.556166		XM_001464685.1	31.16	20.2467	22.5133	23.25	24.2367	23.5067		XM_001464685.1	XP_001464722.1	Kinesin motor domain	uc	PFAM	4e-91	109.8	XM_001464685.1	3639	Leishmania infantum JPCM5 conserved hypothetical protein partial mRNA	XP_001464722.1	1212	conserved hypothetical protein	XP_001464722.1	XP_001464722.1	0	Phytomonas sp. isolate Hart1	DUF3584	3e-05		NA		OmpH	0.054		NA		XP_001464722.1	NR	XM_001464685.1	29.83	32.49	31.16
XM_001464732.1	LINJ_17_1110	XM_001464732.1	1.05721	XM_001464732.1	0.626223	XM_001464732.1	1.01656		XM_001464732.1	80.805	36.5	51.6533	51.1133	50.3733	43.09		XM_001464732.1	XP_001464769.1	tatD related deoxyribonuclease (Leishmania infantumJPCM5) XP_003859100.1 tatD related deoxyribonuclease	met/nuc	NR	0	100	XM_001464732.1	1011	Leishmania infantum JPCM5 hydrolase, alpha/beta fold family-like protein partial mRNA	XP_001464769.1	336	hydrolase, alpha/beta fold family-like protein	XP_001464769.1	XP_001464769.1	0	Leptomonas seymouri	Abhydrolase_1	5e-21		NA		GAF	2.7	Aclacinomycin methylesterase RdmC	2e-24	Streptomyces purpurascens	XP_001464769.1	NR	XM_001464732.1	82.08	79.53	80.805
XM_001464795.1	LINJ_18_0150	XM_001464795.1	0.730658	XM_001464795.1	0.737325	XM_001464795.1	1.07836		XM_001464795.1	103.455	64.1133	65.0933	56.2833	62.78	55.6567		XM_001464795.1	XP_001464832.1	protein kinase (Leishmania infantum JPCM5) CAM66981.1 protein kinase (Leishmania infantum JPCM5) SOX64143.1 proteinkinase-	st	NR	0	100	XM_001464795.1	1410	Leishmania infantum JPCM5 putative serine/threonine protein phosphatase type 5 partial mRNA	XP_001464832.1	469	putative serine/threonine protein phosphatase type 5	XP_001464832.1	XP_001464832.1	0	Angomonas deanei	PPP5	9e-32	serine/threonine-protein phosphatase 5	0	Neodiprion lecontei	PP2Ac	9e-116	Serine/threonine-protein phosphatase 5	3e-178	Caenorhabditis elegans	XP_001464832.1	NR	XM_001464795.1	115.49	91.42	103.455
XM_001464806.1	LINJ_18_0260	XM_001464806.1	1.23298	XM_001464806.1	1.33536	XM_001464806.1	1.76761		XM_001464806.1	304.24	126.307	122.227	115.31	104.423	97.4933		XM_001464806.1	XP_001464843.1	Unknown product	uk		NA	NA	XM_001464806.1	357	Leishmania infantum JPCM5 conserved hypothetical protein partial mRNA	XP_001464843.1	118	conserved hypothetical protein	XP_001464843.1	XP_001464843.1	2e-80	Trypanosoma cruzi cruzi	RecT	0.038	inner centromere protein A	2.9	Leptinotarsa decemlineata	CP12	0.044	Phosphoribosylformylglycinamidine synthase subunit PurL	4.5	Sulfolobus islandicus (strain Y.G.57.14 / Yellowstone #1)	XP_001464843.1	NR	XM_001464806.1	262.48	346	304.24
XM_001464827.1	LINJ_18_0480	XM_001464827.1	0.765123	XM_001464827.1	1.06181	XM_001464827.1	1.34536		XM_001464827.1	90.665	49.5667	43.9	41.2567	43.54	39.63		XM_001464827.1	XP_001464864.1	fatty acid desaturase (Leishmania infantum JPCM5) CAM66157.1 fatty acid desaturase (Leishmania infantum JPCM5) SOX63075.1	met/lipd	NR	0	100	XM_001464827.1	1185	Leishmania infantum JPCM5 putative uracil-DNA-glycosylase partial mRNA	XP_001464864.1	394	putative uracil-DNA-glycosylase	XP_001464864.1	XP_001464864.1	0	Phytomonas sp. isolate EM1	UDG	6e-13	Uracil-DNA glycosylase	8e-82	Nematostella vectensis	UreE_C	4e-29	Uracil-DNA glycosylase	8e-83	Caenorhabditis elegans	XP_001464864.1	NR	XM_001464827.1	76.85	104.48	90.665
XM_001464859.1	LINJ_18_0810	XM_001464859.1	0.538408	XM_001464859.1	0.673967	XM_001464859.1	1.10059		XM_001464859.1	135.22	92.6	89.2867	89.6233	73.5733	71.0733		XM_001464859.1	XP_001464896.1	Unknown product	uk		NA	NA	XM_001464859.1	1233	Leishmania infantum JPCM5 putative ethanolamine phosphotransferase partial mRNA	XP_001464896.1	410	putative ethanolamine phosphotransferase	XP_001464896.1	XP_001464896.1	0	Phytomonas sp. isolate Hart1	CDP-OH_P_transf	3e-06	uncharacterized protein Dere_GG21192, isoform C	2e-09	Drosophila persimilis	CHASE2	0.82	Ethanolaminephosphotransferase 1	5e-06	Pongo abelii	XP_001464896.1	NR	XM_001464859.1	152.31	118.13	135.22
XM_001464915.2	LINJ_18_1390	XM_001464915.2	0.801499	XM_001464915.2	0.671742	XM_001464915.2	0.8524		XM_001464915.2	44.6	24.66	28.6333	28.0567	28.11	27.4667		XM_001464915.2	XP_001464952.2	PSP1 C-terminal conserved region	uc	PFAM	1e-30	96.5	XM_001464915.2	2871	Leishmania infantum JPCM5 conserved hypothetical protein partial mRNA	XP_001464952.2	956	conserved hypothetical protein	XP_001464952.2	XP_001464952.2	0	Leptomonas pyrrhocoris	GGN	0.15		NA		FGF	0.11		NA		XP_001464952.2	NR	XM_001464915.2	40.29	48.91	44.6
XM_001464947.1	LINJ_19_0190	XM_001464947.1	0.56094	XM_001464947.1	0.835997	XM_001464947.1	1.29308		XM_001464947.1	575.86	406.39	350.88	332.717	291.99	270.977		XM_001464947.1	XP_003392423.1	Unknown product	uk		NA	NA	XM_001464947.1	954	Leishmania infantum JPCM5 ADP,ATP carrier protein 1, mitochondrial precursor (ANC2), partial mRNA	XP_003392423.1	317	ADP,ATP carrier protein 1, mitochondrial precursor	XP_003392423.1	XP_001464984.1	0	Leishmania braziliensis MHOM BR 75 M2904	Mito_carr	1e-22	hypothetical protein LOTGIDRAFT_220681	4e-137	Crassostrea virginica	BCS1_N	0.05	ADP,ATP carrier protein	2e-136	Chlamydomonas reinhardtii	XP_003392423.1	NR	XM_001464947.1	564.9	586.82	575.86
XM_001465027.1	LINJ_19_1030	XM_001465027.1	0.557646	XM_001465027.1	0.726709	XM_001465027.1	0.838421		XM_001465027.1	32.09	21.25	20.6633	20.6267	19.3933	20.0867		XM_001465027.1	XP_001465064.1	condensin complex subunit 1-like	uc	REFSEQ-INVERTEBRATE	5e-54	90.3	XM_001465027.1	3771	Leishmania infantum JPCM5 conserved hypothetical protein partial mRNA	XP_001465064.1	1256	conserved hypothetical protein	XP_001465064.1	XP_001465064.1	0	Leishmania guyanensis	GOLGA2L5	0.26		NA		Amelin	0.87	PDZ domain-containing protein 8	0.042	Homo sapiens	XP_001465064.1	NR	XM_001465027.1	31.94	32.24	32.09
XM_001465099.1	LINJ_20_0030	XM_001465099.1	1.00857	XM_001465099.1	1.23302	XM_001465099.1	1.74463		XM_001465099.1	375.695	186.607	167.967	182.65	132.793	127.4		XM_001465099.1	XP_001465136.1	cytochrome-b5 reductase (Leishmania infantum JPCM5) XP_003859530.1 cytochrome-b5 reductase	met/energy	NR	0	100	XM_001465099.1	840	Leishmania infantum JPCM5 putative histone-lysine N-methyltransferase (DOT1), partial mRNA	XP_001465136.1	279	putative histone-lysine N-methyltransferase	XP_001465136.1	XP_001465136.1	0	Trypanosoma grayi	DOT1	1e-13	histone-lysine N-methyltransferase, H3 lysine-79 specific, partial	2e-05	Bactrocera oleae	rADc	0.012	Histone-lysine N-methyltransferase, H3 lysine-79 specific	2e-07	Saccharomyces cerevisiae (strain ATCC 204508 / S288c)	XP_001465136.1	NR	XM_001465099.1	362	389.39	375.695
XM_001465159.1	LINJ_20_0630	XM_001465159.1	0.692467	XM_001465159.1	0.913785	XM_001465159.1	0.880911		XM_001465159.1	94.185	58.97	53.2967	53.1767	53.0467	57.7867		XM_001465159.1	XP_001465196.1	Leishmanolysin	pm/protease	PFAM	0	100	XM_001465159.1	1803	Leishmania infantum JPCM5 putative CTP synthase partial mRNA	XP_001465196.1	600	putative CTP synthase	XP_001465196.1	XP_001465196.1	0	Strigomonas culicis	CTP_synth_N	3e-161	CTP synthase 1-like	5e-167	Crassostrea virginica	CHB_HEX	0.13	CTP synthase	1e-169	Dictyostelium discoideum	XP_001465196.1	NR	XM_001465159.1	102.34	86.03	94.185
XM_001465233.1	LINJ_20_1410	XM_001465233.1	1.25899	XM_001465233.1	0.570565	XM_001465233.1	1.03162		XM_001465233.1	52.02	20.86	34.11	27.56	21.6367	27.6033		XM_001465233.1	XP_001465270.1	Unknown product	uk		NA	NA	XM_001465233.1	1767	Leishmania infantum JPCM5 putative pumillio protein 9 (PUF9A), partial mRNA	XP_001465270.1	588	putative pumillio protein 9	XP_001465270.1	XP_001465270.1	0	Leishmania guyanensis	PUF	0.012		NA		Pumilio	2e-05	Maternal protein pumilio	6e-20	Drosophila melanogaster	XP_001465270.1	NR	XM_001465233.1	64.64	39.4	52.02
XM_001465286.1	LINJ_21_0180	XM_001465286.1	0.973392	XM_001465286.1	0.970481	XM_001465286.1	1.32476		XM_001465286.1	67.605	34.1	36.91	38.8533	29.6133	30.51		XM_001465286.1	XP_001465323.1	hypothetical protein	uc	NR	0	100	XM_001465286.1	2430	Leishmania infantum JPCM5 DNA topoisomerase 1A partial mRNA	XP_001465323.1	809	DNA topoisomerase 1A	XP_001465323.1	XP_001465323.1	0	Phytomonas sp. isolate Hart1	Topoisom_bac	3e-75		NA		TOP1Ac	1e-52	DNA topoisomerase 1	4e-48	Aquifex aeolicus (strain VF5)	XP_001465323.1	NR	XM_001465286.1	68.2	67.01	67.605
XM_001465345.1	LINJ_21_0770	XM_001465345.1	0.766193	XM_001465345.1	0.889464	XM_001465345.1	1.37362		XM_001465345.1	155.8	92.93	92.0667	75.81	76.02	69.1233		XM_001465345.1	XP_001465382.1	pteridine transporter (Leishmania infantum JPCM5) CAM66156.1 pteridine transporter (Leishmania infantum JPCM5) SOX63076.1	tr	NR	0	100	XM_001465345.1	1980	Leishmania infantum JPCM5 ATP-binding cassette protein subfamily E, member 1 (putative ABCE1), partial mRNA	XP_001465382.1	659	ATP-binding cassette protein subfamily E, member 1	XP_001465382.1	XP_001465382.1	0	Strigomonas culicis	ABC_tran	2e-20	ATP-binding cassette sub-family E member 1	0	Harpegnathos saltator	AAA	1e-09	ABC transporter E family member 2	0	Arabidopsis thaliana	XP_001465382.1	NR	XM_001465345.1	163.19	148.41	155.8
XM_001465348.1	LINJ_21_0800	XM_001465348.1	0.76118	XM_001465348.1	1.1758	XM_001465348.1	1.3763		XM_001465348.1	2901.95	1781.19	1391.25	1250.18	1212.99	1285.65		XM_001465348.1	XP_001465385.1	Ring finger	prot	SMART	4e-05	102	XM_001465348.1	318	Leishmania infantum JPCM5 putative 60S Ribosomal protein L36 partial mRNA	XP_001465385.1	105	putative 60S Ribosomal protein L36	XP_001465385.1	XP_001465385.1	4e-70	Leptomonas pyrrhocoris	Ribosomal_L36e	2e-33	predicted protein	3e-19	Aplysia californica	DALR_1	0.42	60S ribosomal protein L36-1	1e-23	Arabidopsis thaliana	XP_001465385.1	NR	XM_001465348.1	3137.42	2666.47	2901.95
XM_001465350.1	LINJ_21_0820	XM_001465350.1	0.85359	XM_001465350.1	1.21634	XM_001465350.1	1.76779		XM_001465350.1	1441.02	802.49	658.57	644.423	491.29	483.61		XM_001465350.1	XP_001465387.1	Unknown product	uk		NA	NA	XM_001465350.1	321	Leishmania infantum JPCM5 putative ATPase subunit 9 partial mRNA	XP_001465387.1	106	putative ATPase subunit 9	XP_001465387.1	XP_001465387.1	3e-66	Angomonas deanei	ATP-synt_C	0.0007	ATP synthase lipid-binding protein, mitochondrial	9e-22	Harpegnathos saltator	MCM	0.89	ATP synthase F(0) complex subunit C1, mitochondrial	1e-22	Mus musculus	XP_001465387.1	NR	XM_001465350.1	1269.4	1612.63	1441.02
XM_001465399.1	LINJ_21_1720	XM_001465399.1	1.08091	XM_001465399.1	0.66963	XM_001465399.1	1.10007		XM_001465399.1	196.635	96.1433	131.687	129.887	103.837	105.173		XM_001465399.1	XP_001465436.1	aminopeptidase-like protein (Leishmania infantum JPCM5) CBZ08781.1 aminopeptidase-like protein (Leishmania infantum JPCM5) SOX66093.1	met/aa	NR	0	100	XM_001465399.1	2655	Leishmania infantum JPCM5 conserved hypothetical protein partial mRNA	XP_001465436.1	884	conserved hypothetical protein	XP_001465436.1	XP_001465436.1	0	Leptomonas pyrrhocoris	VCX_VCY	0.002		NA		Amelogenin	0.11		NA		XP_001465436.1	NR	XM_001465399.1	222.07	171.2	196.635
XM_001465407.1	LINJ_21_1900	XM_001465407.1	0.800772	XM_001465407.1	0.973142	XM_001465407.1	1.16483		XM_001465407.1	125.145	68.9633	66.3967	59.9267	58.24	62.05		XM_001465407.1	XP_001465444.1	Unknown product	uk		NA	NA	XM_001465407.1	1026	Leishmania infantum JPCM5 conserved hypothetical protein partial mRNA	XP_001465444.1	341	conserved hypothetical protein	XP_001465444.1	XP_001465444.1	0	Leptomonas seymouri	peroxidase	0.0004	putative ascorbate peroxidase	5e-07	Lingula anatina	DnaG_DnaB_bind	0.16	Putative heme-binding peroxidase	4e-12	Candida albicans (strain SC5314 / ATCC MYA-2876)	XP_001465444.1	NR	XM_001465407.1	116.23	134.06	125.145
XM_001465411.1	LINJ_21_1830	XM_001465411.1	0.646552	XM_001465411.1	0.757791	XM_001465411.1	1.20129		XM_001465411.1	323.97	215.847	206.487	192.87	168.48	163.243		XM_001465411.1	XP_001465448.1	carrier protein (Leishmania infantum JPCM5) CAM66122.2 carrier protein (Leishmania infantum JPCM5) SOX63201.1	tr	NR	0	100	XM_001465411.1	1188	Leishmania infantum JPCM5 conserved hypothetical protein partial mRNA	XP_001465448.1	395	conserved hypothetical protein	XP_001465448.1	XP_001465448.1	0	Trypanosoma theileri	DUF3410	1.3	lipase ZK262.3-like	7	Acropora digitifera	TOP1Ac	1.4	Tubulin monoglycylase TTLL3	0.51	Homo sapiens	XP_001465448.1	NR	XM_001465411.1	344.87	303.07	323.97
XM_001465425.1	LINJ_21_2020	XM_001465425.1	0.665619	XM_001465425.1	0.785855	XM_001465425.1	1.21377		XM_001465425.1	124.93	72.3467	74.7133	68.89	63.9467	59.81		XM_001465425.1	XP_001465462.1	Unknown product	uk		NA	NA	XM_001465425.1	894	Leishmania infantum JPCM5 putative mitochondrial structure specific endonuclease I (SSE-1) partial mRNA	XP_001465462.1	297	putative mitochondrial structure specific endonuclease I (SSE-1)	XP_001465462.1	XP_001465462.1	0	Trypanosoma cruzi cruzi	5_3_exonuc	6e-25	DNA polymerase I-like, partial	2e-21	Drosophila bipectinata	53EXOc	2e-42	DNA polymerase I	2e-20	Rhizobium leguminosarum	XP_001465462.1	NR	XM_001465425.1	105.9	143.96	124.93
XM_001465429.1	LINJ_21_2060	XM_001465429.1	0.632333	XM_001465429.1	0.763331	XM_001465429.1	0.866624		XM_001465429.1	193.68	123.177	121.123	114.747	110.857	119.15		XM_001465429.1	XP_001465466.1	Unknown product	uk		NA	NA	XM_001465429.1	756	Leishmania infantum JPCM5 conserved hypothetical protein partial mRNA	XP_001465466.1	251	conserved hypothetical protein	XP_001465466.1	XP_001465466.1	0	Angomonas deanei	MCU	9e-34	calcium uniporter protein, mitochondrial-like	4e-11	Drosophila kikkawai	IGc1	0.28	Calcium uniporter protein, mitochondrial	2e-09	Homo sapiens	XP_001465466.1	NR	XM_001465429.1	211.97	175.39	193.68
XM_001465431.1	LINJ_21_2080	XM_001465431.1	0.84351	XM_001465431.1	0.97447	XM_001465431.1	1.52361		XM_001465431.1	1275.37	730.187	692.823	597.213	569.82	507		XM_001465431.1	XP_001465468.1	Unknown product	uk		NA	NA	XM_001465431.1	474	Leishmania infantum JPCM5 putative cytochrome c oxidase subunit VI (COX6), partial mRNA	XP_001465468.1	157	putative cytochrome c oxidase subunit VI	XP_001465468.1	XP_001465468.1	1e-114	Strigomonas culicis	DUF3314	0.16	cytochrome c oxidase subunit 6B1-like	0.001	Eufriesea mexicana	ITAM	3.2	Cytochrome c oxidase subunit 6b-2	0.002	Arabidopsis thaliana	XP_001465468.1	NR	XM_001465431.1	1139.93	1410.81	1275.37
XM_001465432.1	LINJ_21_2090	XM_001465432.1	0.794155	XM_001465432.1	1.27773	XM_001465432.1	1.73816		XM_001465432.1	4306.71	2572.68	1921.37	1684.56	1536.89	1484.84		XM_001465432.1	XP_001465469.1	Domain of unknown function	uc	PFAM	8e-40	108.1	XM_001465432.1	402	Leishmania infantum JPCM5 60S ribosomal protein L32 (RPL32), partial mRNA	XP_001465469.1	133	60S ribosomal protein L32	XP_001465469.1	XP_001465469.1	7e-93	Leishmania major strain Friedlin	Ribosomal_L32e	2e-49	60S ribosomal protein L32	3e-44	Zootermopsis nevadensis	Agro_virD5	0.36	60S ribosomal protein L32	3e-43	Drosophila acanthoptera	XP_001465469.1	NR	XM_001465432.1	4106.47	4506.95	4306.71
XM_001465437.1	LINJ_21_2140	XM_001465437.1	0.854327	XM_001465437.1	1.00438	XM_001465437.1	1.46014		XM_001465437.1	358.135	203.383	190.337	158.7	148.197	148.14		XM_001465437.1	XP_001465474.1	Unknown product	uk		NA	NA	XM_001465437.1	912	Leishmania infantum JPCM5 putative ATP synthase F1 subunit gamma protein partial mRNA	XP_001465474.1	303	putative ATP synthase F1 subunit gamma protein	XP_001465474.1	XP_001465474.1	0	Angomonas deanei	ATP-synt	3e-43	ATP synthase subunit gamma, mitochondrial-like	2e-18	Lingula anatina	Ftsk_gamma	0.21	ATP synthase subunit gamma, mitochondrial	6e-18	Ipomoea batatas	XP_001465474.1	NR	XM_001465437.1	332.62	383.65	358.135
XM_001465438.1	LINJ_35_2000	XM_001465438.1	0.797211	XM_001465438.1	1.11329	XM_001465438.1	1.40387		XM_001465438.1	1555.02	936.847	779.963	747.777	686.063	678.96		XM_001465438.1	XP_001469018.1	Unknown product	uk		NA	NA	XM_001465438.1	750	Leishmania infantum JPCM5 putative 40S ribosomal protein S6 (RPS6), partial mRNA	XP_001469018.1	249	putative 40S ribosomal protein S6	XP_001469018.1	XP_001465475.1	3e-177	Trypanosoma grayi	Ribosomal_S6e	1e-51		NA		HDAC_interact	1.8	40S ribosomal protein S6	8e-179	Leishmania major	XP_001469018.1	NR	XM_001465438.1	1573.77	1536.27	1555.02
XM_001465442.1	LINJ_36_2020	XM_001465442.1	0.800676	XM_001465442.1	1.16048	XM_001465442.1	1.45596		XM_001465442.1	2495.79	1481.06	1185.83	1148.91	992.333	1036.34		XM_001465442.1	XP_001469783.1	Unknown product	uk		NA	NA	XM_001465442.1	279	Leishmania infantum JPCM5 putative 60S ribosomal protein L37a partial mRNA	XP_001469783.1	92	60S ribosomal protein L37a	XP_001469783.1	XP_001567858.1	4e-61	Trypanosoma cruzi cruzi	Ribosomal_L37ae	7e-39	60S ribosomal protein L37a	6e-36	Limulus polyphemus	zf-C4_ClpX	0.091	60S ribosomal protein L37a	1e-39	Pseudotsuga menziesii	XP_001469783.1	NR	XM_001465442.1	2212.1	2779.48	2495.79
XM_001465467.1	LINJ_21_0090	XM_001465467.1	0.880376	XM_001465467.1	0.726256	XM_001465467.1	0.71023		XM_001465467.1	103.905	55.2967	65.2233	78.3	73.19	69.8167		XM_001465467.1	XP_001465504.1	hypotheticalprotein-conserved	uc	NR	0	86.6	XM_001465467.1	1482	Leishmania infantum JPCM5 conserved hypothetical protein partial mRNA	XP_001465504.1	493	conserved hypothetical protein	XP_001465504.1	XP_001465504.1	0	Strigomonas culicis	Spc7_N	0.65	GM16785	4.9	Copidosoma floridanum	EB_dh	0.77	DNA ligase	3	Burkholderia cenocepacia (strain ATCC BAA-245 / DSM 16553 / LMG 16656 / NCTC 13227 / J2315 / CF5610)	XP_001465504.1	NR	XM_001465467.1	64.34	143.47	103.905
XM_001465473.1	LINJ_25_2560	XM_001465473.1	1.02431	XM_001465473.1	1.26856	XM_001465473.1	1.8556		XM_001465473.1	2687.09	1360.29	1205.81	1074	881.017	854.713		XM_001465473.1	XP_003392606.1	histone H4 (Leishmania infantum JPCM5) XP_001465510.1 histone H4 (Leishmania infantum JPCM5) XP_001467645.1 histone H4 (Leishmania infantum JPCM5)	nr	NR	8e-64	100	XM_001465473.1	303	Leishmania infantum JPCM5 histone H4 partial mRNA	XP_003392606.1	100	histone H4	XP_003392606.1	XP_001464339.1	8e-64	Leishmania infantum	CENP-T_C	0.0001	GM13181	5e-34	Priapulus caudatus	H4	2e-31	Histone H4	3e-33	Chlamydomonas reinhardtii	XP_003392606.1	NR	XM_001465473.1	2791.3	2582.87	2687.09
XM_001465525.1	LINJ_22_0340	XM_001465525.1	0.543599	XM_001465525.1	0.885493	XM_001465525.1	1.26997		XM_001465525.1	2731.53	1940.92	1598.2	1414.06	1298.19	1311.31		XM_001465525.1	XP_001465565.1	40S ribosomal protein S15 (Leishmania infantum JPCM5) XP_001465565.1 40S ribosomal protein S15 (Leishmania infantum JPCM5) 6AZ1_W	ps	NR	9e-107	100	XM_001465525.1	459	Leishmania infantum JPCM5 putative 40S ribosomal protein S15 partial mRNA	XP_001465565.1	152	putative 40S ribosomal protein S15	XP_001465565.1	XP_001465562.1	9e-107	Trypanosoma brucei gambiense DAL972	Ribosomal_S19	3e-33	40S ribosomal protein S15-like	3e-63	Dufourea novaeangliae	SAM_PNT	0.16	40S ribosomal protein S15	2e-68	Podospora anserina	XP_001465565.1	NR	XM_001465525.1	2755.76	2707.31	2731.53
XM_001465528.1	LINJ_22_0340	XM_001465528.1	0.543599	XM_001465528.1	0.885493	XM_001465528.1	1.26997		XM_001465528.1	2731.53	1940.92	1598.2	1414.06	1298.19	1311.31		XM_001465528.1	XP_001465565.1	Unknown product	uk		NA	NA	XM_001465528.1	459	Leishmania infantum JPCM5 putative 40S ribosomal protein S15 partial mRNA	XP_001465565.1	152	putative 40S ribosomal protein S15	XP_001465565.1	XP_001465562.1	9e-107	Trypanosoma brucei gambiense DAL972	Ribosomal_S19	3e-33	40S ribosomal protein S15-like	3e-63	Dufourea novaeangliae	SAM_PNT	0.16	40S ribosomal protein S15	2e-68	Podospora anserina	XP_001465565.1	NR	XM_001465528.1	2755.76	2707.31	2731.53
XM_001465593.1	LINJ_22_1000	XM_001465593.1	0.653398	XM_001465593.1	0.638992	XM_001465593.1	0.924883		XM_001465593.1	67.245	40.4267	43.77	43.5967	37.9833	38.7467		XM_001465593.1	XP_001465630.1	L-gulonolactone oxidase	uc	SWISSP	3e-65	108.6	XM_001465593.1	1488	Leishmania infantum JPCM5 hypothetical protein, unknown function partial mRNA	XP_001465630.1	495	hypothetical protein, unknown function	XP_001465630.1	XP_001465630.1	0	Trypanosoma brucei gambiense DAL972	Atrophin-1	0.0001		NA		HSA	1.9		NA		XP_001465630.1	NR	XM_001465593.1	70.46	64.03	67.245
XM_001465602.1	LINJ_22_1150	XM_001465602.1	0.542007	XM_001465602.1	0.586285	XM_001465602.1	0.64641		XM_001465602.1	103.355	70.04	71.8733	76.2	70.5967	72.9567		XM_001465602.1	XP_001465639.1	Unknown product	uk		NA	NA	XM_001465602.1	1776	Leishmania infantum JPCM5 hypothetical protein, unknown function partial mRNA	XP_001465639.1	591	hypothetical protein, unknown function	XP_001465639.1	SOX65300.1	0	Angomonas deanei	Spc7	0.0001		NA		Spc7	3e-05	Flagellar attachment zone protein 1	1e-09	Trypanosoma brucei gambiense (strain MHOM/CI/86/DAL972)	XP_001465639.1	NR	XM_001465602.1	92.05	114.66	103.355
XM_001465615.1	LINJ_22_1410	XM_001465615.1	0.718049	XM_001465615.1	1.17833	XM_001465615.1	1.6201		XM_001465615.1	2429.07	1529.9	1158.73	1004.04	960.523	911.883		XM_001465615.1	XP_001465656.1	syntaxin (Leishmania infantum JPCM5) XP_003860525.1 syntaxin	uc	NR	3e-165	100	XM_001465615.1	702	Leishmania infantum JPCM5 putative 40S ribosomal protein L14 partial mRNA	XP_001465656.1	233	putative 40S ribosomal protein L14	XP_001465656.1	XP_001465652.1	1e-168	Phytomonas sp. isolate Hart1	Ribosomal_L14e	2e-22	60S ribosomal protein L14	6e-15	Copidosoma floridanum	KOW	0.0003	Probable 60S ribosomal protein L14	3e-124	Leishmania donovani	XP_001465656.1	NR	XM_001465615.1	2388.24	2469.9	2429.07
XM_001465619.1	LINJ_22_1410	XM_001465619.1	0.718049	XM_001465619.1	1.17833	XM_001465619.1	1.6201		XM_001465619.1	2429.07	1529.9	1158.73	1004.04	960.523	911.883		XM_001465619.1	XP_001465656.1	40S ribosomal protein L14 (Leishmania infantum JPCM5) XP_001465656.1 40S ribosomal protein L14 (Leishmania infantum JPCM5)	ps	NR	1e-168	100	XM_001465619.1	702	Leishmania infantum JPCM5 putative 40S ribosomal protein L14 partial mRNA	XP_001465656.1	233	putative 40S ribosomal protein L14	XP_001465656.1	XP_001465652.1	1e-168	Phytomonas sp. isolate Hart1	Ribosomal_L14e	2e-22	60S ribosomal protein L14	6e-15	Copidosoma floridanum	KOW	0.0003	Probable 60S ribosomal protein L14	3e-124	Leishmania donovani	XP_001465656.1	NR	XM_001465619.1	2388.24	2469.9	2429.07
XM_001465708.1	LINJ_23_0700	XM_001465708.1	0.574641	XM_001465708.1	1.15344	XM_001465708.1	2.07145		XM_001465708.1	454.25	306.933	221.267	175.27	132.12	123.69		XM_001465708.1	XP_001465745.1	ras-related protein rab-5 (Leishmania infantum JPCM5) XP_003860127.1 ras-related protein rab-5	st	NR	3e-173	100	XM_001465708.1	711	Leishmania infantum JPCM5 hypothetical protein partial mRNA	XP_001465745.1	236	hypothetical protein LINJ_23_0700	XP_001465745.1	XP_001465745.1	4e-168	Strigomonas culicis	PAP2	0.002	dolichyldiphosphatase 1-like	0.002	Copidosoma floridanum	acidPPc	0.043	Lipid phosphate phosphatase epsilon 2, chloroplastic	8e-11	Arabidopsis thaliana	XP_001465745.1	NR	XM_001465708.1	456.43	452.07	454.25
XM_001465731.1	LINJ_23_0930	XM_001465731.1	0.726603	XM_001465731.1	1.27036	XM_001465731.1	1.81563		XM_001465731.1	94.515	53.1267	40.02	47.36	35.2	29.3		XM_001465731.1	XP_001465768.1	hypothetical protein	uc	NR	0	100	XM_001465731.1	1047	Leishmania infantum JPCM5 putative mitochondrial RNA binding protein (RBP38), partial mRNA	XP_001465768.1	348	putative mitochondrial RNA binding protein	XP_001465768.1	XP_001465768.1	0	Leptomonas seymouri	RE_BstXI	1.9	carbonic anhydrase 7-like	2.7	Zootermopsis nevadensis	Glyco_32	0.092	ER membrane protein complex subunit 10	1.3	Mus musculus	XP_001465768.1	NR	XM_001465731.1	72.57	116.46	94.515
XM_001465739.1	LINJ_23_1010	XM_001465739.1	0.783306	XM_001465739.1	0.733724	XM_001465739.1	0.978979		XM_001465739.1	104.89	57.0533	64.4033	59.74	62.5167	59.13		XM_001465739.1	XP_001465776.1	Unknown product	uk		NA	NA	XM_001465739.1	1260	Leishmania infantum JPCM5 hypothetical protein partial mRNA	XP_001465776.1	419	hypothetical protein LINJ_23_1010	XP_001465776.1	XP_001465776.1	0	Trypanosoma theileri	CBP_BcsO	0.46	calcineurin-binding protein cabin-1-like	0.1	Apis mellifera	Knot1	0.88	Uncharacterized protein C10orf88 homolog	1.3	Rattus norvegicus	XP_001465776.1	NR	XM_001465739.1	97.42	112.36	104.89
XM_001465748.1	LINJ_23_1120	XM_001465748.1	0.64035	XM_001465748.1	0.865282	XM_001465748.1	1.01017		XM_001465748.1	61.05	39.6167	34.4967	33.7433	33.9233	33.9733		XM_001465748.1	XP_001465785.1	Katanin p60 ATPase-containing subunit A-like 2	uc	SWISSP	1e-136	103.1	XM_001465748.1	1698	Leishmania infantum JPCM5 cytosolic leucyl aminopeptidase (LAP), partial mRNA	XP_001465785.1	565	cytosolic leucyl aminopeptidase	XP_001465785.1	XP_001465785.1	0	Leptomonas seymouri	Peptidase_M17	5e-146	uncharacterized protein LOC111598895	9e-68	Hyalella azteca	PCRF	1.4	Probable cytosol aminopeptidase	1e-79	Roseiflexus castenholzii (strain DSM 13941 / HLO8)	XP_001465785.1	NR	XM_001465748.1	66.61	55.49	61.05
XM_001465773.1	LINJ_23_1370	XM_001465773.1	0.733961	XM_001465773.1	0.707883	XM_001465773.1	0.702274		XM_001465773.1	76.935	47.4867	49.51	52.4367	53.8533	52.92		XM_001465773.1	XP_001465810.1	Unknown product	uk		NA	NA	XM_001465773.1	1881	Leishmania infantum JPCM5 conserved hypothetical protein partial mRNA	XP_001465810.1	626	conserved hypothetical protein	XP_001465810.1	XP_001465810.1	0	Strigomonas culicis	MAD	0.0005	myosin-2 heavy chain-like	1.3	Drosophila suzukii	Spc7	0.024	Protein GRIP	0.021	Arabidopsis thaliana	XP_001465810.1	NR	XM_001465773.1	81.22	72.65	76.935
XM_001465782.1	LINJ_23_1460	XM_001465782.1	0.541962	XM_001465782.1	0.999355	XM_001465782.1	1.27912		XM_001465782.1	183.695	130.623	97.7967	94.9733	87.1633	86.5333		XM_001465782.1	XP_001465819.1	Eukaryotic translation initiation factor 2A - probable fragment	ps	SWISSP	2e-42	72.5	XM_001465782.1	1656	Leishmania infantum JPCM5 putative T-complex protein 1, gamma subunit partial mRNA	XP_001465819.1	551	putative T-complex protein 1, gamma subunit	XP_001465819.1	XP_001465819.1	0	Strigomonas culicis	Cpn60_TCP1	0	T-complex protein 1 subunit gamma-like	0	Ooceraea biroi	COLFI	0.2	T-complex protein 1 subunit gamma	0	Oxytricha granulifera	XP_001465819.1	NR	XM_001465782.1	163.48	203.91	183.695
XM_001465790.1	LINJ_23_1540	XM_001465790.1	0.866548	XM_001465790.1	0.547745	XM_001465790.1	0.751201		XM_001465790.1	24.26	12.6167	17.1533	16.09	17.31	15.77		XM_001465790.1	XP_001465827.1	Unknown product	uk		NA	NA	XM_001465790.1	3462	Leishmania infantum JPCM5 conserved hypothetical protein partial mRNA	XP_001465827.1	1153	conserved hypothetical protein	XP_001465827.1	XP_001465827.1	0	Leptomonas pyrrhocoris	DUF2805	0.005		NA		Amelogenin	0.72	Ribonuclease P protein component 4	0.05	Pyrococcus horikoshii (strain ATCC 700860 / DSM 12428 / JCM 9974 / NBRC 100139 / OT-3)	XP_001465827.1	NR	XM_001465790.1	31.41	17.11	24.26
XM_001465810.1	LINJ_23_1740	XM_001465810.1	1.12012	XM_001465810.1	0.937179	XM_001465810.1	0.933112		XM_001465810.1	78.54	32.1967	38.91	39.6367	40.2833	42.4867		XM_001465810.1	XP_001465847.1	DNA-directed RNA polymerases II (Leishmania infantumJPCM5) XP_003860091.1 DNA-directed RNA polymerases II	tm	NR	2e-176	100	XM_001465810.1	720	Leishmania infantum JPCM5 conserved hypothetical protein partial mRNA	XP_001465847.1	239	conserved hypothetical protein	XP_001465847.1	XP_001465847.1	2e-173	Trypanosoma cruzi cruzi	Ocular_alb	0.19	pre-miRNA 5'-monophosphate methyltransferase	0.1	Tribolium castaneum	WH1	1.7	Potassium-transporting ATPase potassium-binding subunit	1.6	Deinococcus radiodurans (strain ATCC 13939 / DSM 20539 / JCM 16871 / LMG 4051 / NBRC 15346 / NCIMB 9279 / R1 / VKM B-1422)	XP_001465847.1	NR	XM_001465810.1	78.18	78.9	78.54
XM_001465811.1	LINJ_23_1750	XM_001465811.1	0.986286	XM_001465811.1	0.5804	XM_001465811.1	0.665394		XM_001465811.1	30.265	14.4733	19.7633	18.8567	18.6333	20.6333		XM_001465811.1	XP_001465848.1	Domain of unknown function	uc	PFAM	3e-17	91.8	XM_001465811.1	1974	Leishmania infantum JPCM5 conserved hypothetical protein partial mRNA	XP_001465848.1	657	conserved hypothetical protein	XP_001465848.1	XP_001465848.1	0	Trypanosoma cruzi	B9-C2	1e-21	Meckel syndrome type 1 protein	6e-05	Camponotus floridanus	RIIa	1.9	Meckel syndrome type 1 protein homolog	0.31	Rattus norvegicus	XP_001465848.1	NR	XM_001465811.1	31.48	29.05	30.265
XM_001465870.1	LINJ_24_0790	XM_001465870.1	0.710397	XM_001465870.1	0.848215	XM_001465870.1	1.04172		XM_001465870.1	63.195	38.91	36.6233	39.3533	32.73	33.8233		XM_001465870.1	XP_001465907.1	Unknown product	uk		NA	NA	XM_001465870.1	1722	Leishmania infantum JPCM5 putative malic enzyme partial mRNA	XP_001465907.1	573	putative malic enzyme	XP_001465907.1	XP_001465907.1	0	Leishmania donovani	Malic_M	3e-102	NADP-dependent malic enzyme	8e-143	Stylophora pistillata	Malic_M	1e-83	NADP-dependent malic enzyme	2e-174	Dictyostelium discoideum	XP_001465907.1	NR	XM_001465870.1	57.02	69.37	63.195
XM_001465910.1	LINJ_24_1210	XM_001465910.1	0.824857	XM_001465910.1	1.31834	XM_001465910.1	1.1586		XM_001465910.1	101.38	52.0067	41.3167	46.3167	47.1667	49.5767		XM_001465910.1	XP_001465947.1	Unknown product	uk		NA	NA	XM_001465910.1	747	Leishmania infantum JPCM5 conserved hypothetical protein partial mRNA	XP_001465947.1	248	conserved hypothetical protein	XP_001465947.1	XP_001465947.1	1e-175	Phytomonas sp. isolate EM1	SURF6	2e-10	ribosomal RNA-processing protein 14-C-like	4e-07	Trachymyrmex cornetzi	ADEAMc	0.2	Surfeit locus protein 6 homolog	0.03	Drosophila melanogaster	XP_001465947.1	NR	XM_001465910.1	84.14	118.62	101.38
XM_001465916.1	LINJ_24_1270	XM_001465916.1	0.929442	XM_001465916.1	0.682047	XM_001465916.1	0.589259		XM_001465916.1	80.08	40.28	50.0833	49	57.0633	57.92		XM_001465916.1	XP_001465953.1	Unknown product	uk		NA	NA	XM_001465916.1	1068	Leishmania infantum JPCM5 conserved hypothetical protein partial mRNA	XP_001465953.1	355	conserved hypothetical protein	XP_001465953.1	SOX65676.1	0	Leptomonas pyrrhocoris	VirK	0.3	sterile alpha motif domain-containing protein 9-like	0.57	Rhagoletis zephyria	EKR	1.2	Alkaline/neutral invertase CINV2	1.7	Arabidopsis thaliana	XP_001465953.1	NR	XM_001465916.1	92.55	67.61	80.08
XM_001465923.1	LINJ_24_1340	XM_001465923.1	0.698718	XM_001465923.1	0.659636	XM_001465923.1	0.787656		XM_001465923.1	262.055	160.163	171.833	162.953	182	170.427		XM_001465923.1	XP_001465960.1	PPPDE peptidase domain	pm/protease	PFAM	8e-24	80.1	XM_001465923.1	765	Leishmania infantum JPCM5 conserved hypothetical protein partial mRNA	XP_001465960.1	254	conserved hypothetical protein	XP_001465960.1	XP_001465960.1	0	Strigomonas culicis	DUF3584	0.45	uncharacterized protein LOC106167971	3.1	Drosophila elegans	RasGEF	0.16	Testis-expressed protein 47	0.63	Mus musculus	XP_001465960.1	NR	XM_001465923.1	204.45	319.66	262.055
XM_001465927.1	LINJ_24_1380	XM_001465927.1	0.50713	XM_001465927.1	0.690285	XM_001465927.1	0.609027		XM_001465927.1	49.81	34.84	32.3967	36.32	35.8533	36.3967		XM_001465927.1	XP_001465964.1	Unknown product	uk		NA	NA	XM_001465927.1	2676	Leishmania infantum JPCM5 putative translation initiation factor IF-2 partial mRNA	XP_001465964.1	891	putative translation initiation factor IF-2	XP_001465964.1	XP_001465964.1	0	Phytomonas sp. isolate EM1	GTP_EFTU	7e-25	translation initiation factor IF-2, mitochondrial-like isoform X1	3e-23	Drosophila rhopaloa	MgtE_N	0.91	Translation initiation factor IF-2	6e-22	Mycoplasma gallisepticum (strain R(low / passage 15 / clone 2))	XP_001465964.1	NR	XM_001465927.1	45.65	53.97	49.81
XM_001465942.1	LINJ_24_1570	XM_001465942.1	0.724996	XM_001465942.1	0.945637	XM_001465942.1	1.45296		XM_001465942.1	753.685	471.21	420.55	361.69	332.543	314.41		XM_001465942.1	XP_001465980.1	Unknown product	uk		NA	NA	XM_001465942.1	513	Leishmania infantum JPCM5 putative IgE-dependent histamine-releasing factor partial mRNA	XP_001465980.1	170	putative IgE-dependent histamine-releasing factor	XP_001465980.1	XP_001465979.1	4e-121	Trypanosoma theileri	TCTP	6e-60	hypothetical protein HELRODRAFT_168939	5e-25	Musca domestica	ENTH	0.017	Translationally-controlled tumor protein homolog	2e-27	Lumbricus rubellus	XP_001465980.1	NR	XM_001465942.1	699.99	807.38	753.685
XM_001465943.1	LINJ_24_1570	XM_001465943.1	0.724996	XM_001465943.1	0.945637	XM_001465943.1	1.45296		XM_001465943.1	753.685	471.21	420.55	361.69	332.543	314.41		XM_001465943.1	XP_001465980.1	Translationally controlled tumor protein	ps	PFAM	6e-60	103	XM_001465943.1	513	Leishmania infantum JPCM5 putative IgE-dependent histamine-releasing factor partial mRNA	XP_001465980.1	170	putative IgE-dependent histamine-releasing factor	XP_001465980.1	XP_001465979.1	4e-121	Trypanosoma theileri	TCTP	6e-60	hypothetical protein HELRODRAFT_168939	5e-25	Musca domestica	ENTH	0.017	Translationally-controlled tumor protein homolog	2e-27	Lumbricus rubellus	XP_001465980.1	NR	XM_001465943.1	699.99	807.38	753.685
XM_001465984.1	LINJ_24_2300	XM_001465984.1	0.821788	XM_001465984.1	1.25071	XM_001465984.1	1.6292		XM_001465984.1	4623.37	2730.26	2109.5	1908.44	1778.6	1728.07		XM_001465984.1	XP_001466021.1	Unknown product	uk		NA	NA	XM_001465984.1	495	Leishmania infantum JPCM5 putative 60S ribosomal protein L12 partial mRNA	XP_001466021.1	164	putative 60S ribosomal protein L12	XP_001466021.1	XP_001466021.1	5e-112	Trypanosoma grayi	Ribosomal_L11_N	7e-15	60S ribosomal protein L12-like	1e-70	Tribolium castaneum	RL11	2e-36	60S ribosomal protein L12	1e-67	Caenorhabditis elegans	XP_001466021.1	NR	XM_001465984.1	4366.95	4879.79	4623.37
XM_001465985.1	LINJ_24_2310	XM_001465985.1	0.504019	XM_001465985.1	0.626641	XM_001465985.1	1.05073		XM_001465985.1	141.915	98.4867	94.72	81.1133	80.0333	76.32		XM_001465985.1	XP_001466022.1	WD repeat-containing protein 92	uc	SWISSP	1e-116	107.2	XM_001465985.1	1194	Leishmania infantum JPCM5 conserved hypothetical protein partial mRNA	XP_001466022.1	397	conserved hypothetical protein	XP_001466022.1	XP_001466022.1	0	Phytomonas sp. isolate Hart1	DUF2587	0.21	caseinolytic peptidase B protein homolog	0.003	Trichogramma pretiosum	AAA	0.0002	ATP-dependent Clp protease ATP-binding subunit ClpL	0.001	Staphylococcus aureus (strain MRSA252)	XP_001466022.1	NR	XM_001465985.1	114.31	169.52	141.915
XM_001466004.1	LINJ_25_0080	XM_001466004.1	0.515004	XM_001466004.1	0.73222	XM_001466004.1	1.03523		XM_001466004.1	107.17	76.3967	67.7367	66.4	57.7267	59.71		XM_001466004.1	XP_001466041.1	Unknown product	uk		NA	NA	XM_001466004.1	1635	Leishmania infantum JPCM5 putative poly(A)-binding protein 3 (PABP3), partial mRNA	XP_001466041.1	544	putative poly(A)-binding protein 3	XP_001466041.1	XP_001466041.1	0	Phytomonas sp. isolate Hart1	PABP	7e-23	polyadenylate-binding protein 1	4e-101	Cephus cinctus	RRM	3e-24	Polyadenylate-binding protein 2	4e-106	Arabidopsis thaliana	XP_001466041.1	NR	XM_001466004.1	109.86	104.48	107.17
XM_001466009.1	LINJ_25_0130	XM_001466009.1	0.586776	XM_001466009.1	0.914451	XM_001466009.1	0.912352		XM_001466009.1	100.23	66.4933	56.1767	56.29	59.1267	60.14		XM_001466009.1	XP_001466046.1	box C/D snoRNA protein 1 - probable fragment	tm	REFSEQ-INVERTEBRATE	2e-27	44.7	XM_001466009.1	1905	Leishmania infantum JPCM5 putative elongation factor partial mRNA	XP_001466046.1	634	putative elongation factor	XP_001466046.1	XP_001466046.1	0	Angomonas deanei	GTP_EFTU	1e-54	GTP-binding protein TypA/BipA-like	7e-117	Spodoptera litura	LIF_OSM	2.3	GTP-binding protein TypA/BipA homolog	7e-126	Bacillus subtilis (strain 168)	XP_001466046.1	NR	XM_001466009.1	94.84	105.62	100.23
XM_001466068.1	LINJ_25_0740	XM_001466068.1	0.599754	XM_001466068.1	0.961695	XM_001466068.1	1.48197		XM_001466068.1	2807.39	1928.7	1563.84	1389.98	1236.32	1161.33		XM_001466068.1	XP_003392596.1	60S ribosomal protein L17 (Leishmania infantum JPCM5) XP_003861094.1 60S ribosomal protein L17	ps	NR	2e-121	100	XM_001466068.1	501	Leishmania infantum JPCM5 putative eukaryotic initiation factor 5a (EIF5A1), partial mRNA	XP_003392596.1	166	putative eukaryotic initiation factor 5a	XP_003392596.1	XP_001466105.1	2e-119	Strigomonas culicis	eIF-5a	2e-25	eukaryotic translation initiation factor 5A-1-like	7e-46	Folsomia candida	Ala_racemase_C	0.22	Eukaryotic translation initiation factor 5A	8e-122	Leishmania donovani	XP_003392596.1	NR	XM_001466068.1	2675.3	2939.49	2807.39
XM_001466078.1	LINJ_25_0850	XM_001466078.1	0.858981	XM_001466078.1	1.14962	XM_001466078.1	1.31139		XM_001466078.1	566.83	309.403	271.19	248.76	227.86	255.903		XM_001466078.1	XP_001466115.1	Unknown product	uk		NA	NA	XM_001466078.1	384	Leishmania infantum JPCM5 conserved hypothetical protein partial mRNA	XP_001466115.1	127	conserved hypothetical protein	XP_001466115.1	XP_001466115.1	2e-85	Bodo saltans	Prefoldin_2	0.0004	prefoldin subunit 4-like	4e-21	Galendromus occidentalis	HLH	0.72	Probable prefoldin subunit 4	1e-16	Arabidopsis thaliana	XP_001466115.1	NR	XM_001466078.1	526.44	607.22	566.83
XM_001466108.1	LINJ_25_1160	XM_001466108.1	0.658016	XM_001466108.1	1.48919	XM_001466108.1	1.71815		XM_001466108.1	301.22	193.467	114.47	116.57	99.6133	105.037		XM_001466108.1	XP_001466145.1	protein kinase (Leishmania infantum JPCM5) CAM67882.2 protein kinase (Leishmania infantum JPCM5) SOX65131.1 proteinkinase-	st	NR	0	100	XM_001466108.1	1500	Leishmania infantum JPCM5 aldehyde dehydrogenase, mitochondrial precursor (ALDH2), partial mRNA	XP_001466145.1	499	aldehyde dehydrogenase, mitochondrial precursor	XP_001466145.1	XP_001466145.1	0	Trypanosoma theileri	Aldedh	0	aldehyde dehydrogenase, mitochondrial-like	0	Biomphalaria glabrata	KIND	0.84	Aldehyde dehydrogenase, mitochondrial	0	Leishmania tarentolae	XP_001466145.1	NR	XM_001466108.1	321.7	280.74	301.22
XM_001466116.1	LINJ_34_0460	XM_001466116.1	0.681448	XM_001466116.1	1.06521	XM_001466116.1	1.53999		XM_001466116.1	3354.66	2168.78	1720.56	1425.44	1384.37	1330.89		XM_001466116.1	XP_001468433.1	Unknown product	uk		NA	NA	XM_001466116.1	363	Leishmania infantum JPCM5 ribosomal protein S25 partial mRNA	XP_001468433.1	120	ribosomal protein S25	XP_001468433.1	XP_001466153.1	8e-80	Leptomonas pyrrhocoris	Ribosomal_S25	1e-36	40S ribosomal protein S25	8e-21	Lingula anatina	Ku78	1.1	40S ribosomal protein S25	3e-82	Leishmania infantum	XP_001468433.1	NR	XM_001466116.1	3801.55	2907.78	3354.66
XM_001466145.1	LINJ_25_1510	XM_001466145.1	0.784772	XM_001466145.1	1.0651	XM_001466145.1	1.05697		XM_001466145.1	91.11	52.1967	46.02	38.2233	51.99	49.8233		XM_001466145.1	XP_001466182.1	Unknown product	uk		NA	NA	XM_001466145.1	1320	Leishmania infantum JPCM5 peptide chain release factor-like protein partial mRNA	XP_001466182.1	439	peptide chain release factor-like protein	XP_001466182.1	XP_001466182.1	0	Leishmania braziliensis MHOM BR 75 M2904	RF-1	2e-36	peptide chain release factor 1-like, mitochondrial	1e-49	Nasonia vitripennis	PCRF	3e-22	Peptide chain release factor 1	4e-57	Clostridium kluyveri (strain ATCC 8527 / DSM 555 / NCIMB 10680)	XP_001466182.1	NR	XM_001466145.1	112.01	70.21	91.11
XM_001466147.1	LINJ_25_1530	XM_001466147.1	1.44858	XM_001466147.1	1.14325	XM_001466147.1	1.71778		XM_001466147.1	102.96	37.29	47.78	53.0233	33.5167	34.73		XM_001466147.1	XP_001466184.1	hypothetical protein	uc	NR	0	100	XM_001466147.1	930	Leishmania infantum JPCM5 cyclin (CYCA), partial mRNA	XP_001466184.1	309	cyclin	XP_001466184.1	XP_001466184.1	0	Strigomonas culicis	Cyclin_N	5e-49	cyclin-A2-like	1e-43	Eufriesea mexicana	CYCLIN	5e-19	Cyclin-B1-2	3e-48	Arabidopsis thaliana	XP_001466184.1	NR	XM_001466147.1	97.56	108.36	102.96
XM_001466159.1	LINJ_25_1650	XM_001466159.1	0.756592	XM_001466159.1	0.708534	XM_001466159.1	0.617994		XM_001466159.1	25.755	14.6833	15.8733	17.2867	17.7933	18.6233		XM_001466159.1	XP_001466196.1	hypothetical protein	uc	NR	0	100	XM_001466159.1	3507	Leishmania infantum JPCM5 conserved hypothetical protein partial mRNA	XP_001466196.1	1168	conserved hypothetical protein	XP_001466196.1	XP_001466196.1	0	Trypanosoma cruzi Dm28c	BRCT	0.005		NA		BRCT	2e-06		NA		XP_001466196.1	NR	XM_001466159.1	26.69	24.82	25.755
XM_001466162.1	LINJ_25_1680	XM_001466162.1	0.671573	XM_001466162.1	1.15245	XM_001466162.1	1.83715		XM_001466162.1	543.18	341.503	255.48	239.677	197.06	173.197		XM_001466162.1	XP_001466199.1	hypothetical protein	uc	NR	2e-102	100	XM_001466162.1	438	Leishmania infantum JPCM5 conserved hypothetical protein partial mRNA	XP_001466199.1	145	conserved hypothetical protein	XP_001466199.1	XP_001466199.1	1e-104	Phytomonas sp. isolate EM1	Ins_allergen_rp	0.057	uncharacterized protein LOC105693513	3.1	Drosophila arizonae	DM8	0.7	FH1/FH2 domain-containing protein 1	3.3	Homo sapiens	XP_001466199.1	NR	XM_001466162.1	519.38	566.98	543.18
XM_001466165.1	LINJ_25_1710	XM_001466165.1	0.771263	XM_001466165.1	0.948281	XM_001466165.1	1.3892		XM_001466165.1	232.42	119.45	118.707	93.11	99.5467	95.6633		XM_001466165.1	XP_001466202.1	40S ribosomal protein S25	ps	SWISSP	3e-82	100	XM_001466165.1	363	Leishmania infantum JPCM5 conserved hypothetical protein partial mRNA	XP_001466202.1	120	conserved hypothetical protein	XP_001466202.1	XP_001466202.1	3e-83	Strigomonas culicis	Caprin-1_C	0.064	uncharacterized protein LOC103572858	0.59	Crassostrea virginica	AIP3	1.2	Pikachurin	0.81	Bos taurus	XP_001466202.1	NR	XM_001466165.1	268.07	196.77	232.42
XM_001466213.1	LINJ_25_2190	XM_001466213.1	0.68005	XM_001466213.1	0.647737	XM_001466213.1	0.719829		XM_001466213.1	161.18	101.397	105.783	111.177	101.45	108.65		XM_001466213.1	XP_001466250.1	glycerophosphoryl diester phosphodiesterasefamily - probable fragment	uc	PFAM	2e-21	70.4	XM_001466213.1	1005	Leishmania infantum JPCM5 conserved hypothetical protein partial mRNA	XP_001466250.1	334	conserved hypothetical protein	XP_001466250.1	XP_001466250.1	0	Phytomonas sp. isolate EM1	zf-C2H2_10	0.004	stress-induced-phosphoprotein 1-like	2e-09	Nilaparvata lugens	TPR	0.0007	RNA polymerase II-associated protein 3	9e-09	Xenopus tropicalis	XP_001466250.1	NR	XM_001466213.1	135.53	186.83	161.18
XM_001466216.1	LINJ_25_2230	XM_001466216.1	0.692329	XM_001466216.1	0.706162	XM_001466216.1	1.15888		XM_001466216.1	231.645	127.423	134.773	144.717	133.55	109.883		XM_001466216.1	XP_003392599.1	Unknown product	uk		NA	NA	XM_001466216.1	900	Leishmania infantum JPCM5 putative succinyl-CoA synthetase alpha subunit partial mRNA	XP_003392599.1	299	putative succinyl-CoA synthetase alpha subunit	XP_003392599.1	XP_001466253.1	0	Strigomonas culicis	CoA_binding	5e-32	succinyl-CoA ligase	2e-139	Biomphalaria glabrata	CoA_binding	2e-31	Succinate--CoA ligase	4e-144	Blastocystis sp. subtype 1 (strain ATCC 50177 / NandII)	XP_003392599.1	NR	XM_001466216.1	181.57	281.72	231.645
XM_001466253.1	LINJ_27_0110	XM_001466253.1	1.0246	XM_001466253.1	1.16518	XM_001466253.1	1.9923		XM_001466253.1	1537.69	767.517	727.333	566.723	489.65	437.053		XM_001466253.1	XP_001466290.1	Unknown product	uk		NA	NA	XM_001466253.1	258	Leishmania infantum JPCM5 conserved hypothetical protein partial mRNA	XP_001466290.1	85	conserved hypothetical protein	XP_001466290.1	XP_001466290.1	6e-56	Trypanosoma cruzi cruzi	Dymeclin	0.008	hypothetical protein LOTGIDRAFT_119061, partial	0.5	Cimex lectularius	BOP1NT	1.1	U3 small nucleolar RNA-associated protein 25	3.3	Lachancea thermotolerans (strain ATCC 56472 / CBS 6340 / NRRL Y-8284)	XP_001466290.1	NR	XM_001466253.1	1195.32	1880.07	1537.69
XM_001466260.1	LINJ_27_0260	XM_001466260.1	0.595932	XM_001466260.1	0.532639	XM_001466260.1	0.724786		XM_001466260.1	156.3	103.26	112.74	110.683	108.187	106.233		XM_001466260.1	XP_001466297.1	Suppressor-of-White-APricot splicing regulator	uc	SMART	6e-18	100	XM_001466260.1	1188	Leishmania infantum JPCM5 putative flap endonuclease-1 (FEN-1) partial mRNA	XP_001466297.1	395	putative flap endonuclease-1 (FEN-1)	XP_001466297.1	XP_001466297.1	0	Trypanosoma theileri	XPG_I	5e-43	predicted protein	8e-145	Onthophagus taurus	XPGN	3e-34	Flap endonuclease 1	0	Leishmania infantum	XP_001466297.1	NR	XM_001466260.1	164.22	148.38	156.3
XM_001466299.1	LINJ_27_0880	XM_001466299.1	0.814447	XM_001466299.1	1.11434	XM_001466299.1	0.824693		XM_001466299.1	83.6	38.6433	37.8967	51.49	48.2067	50.0967		XM_001466299.1	XP_001466336.1	amastin (Leishmania infantum JPCM5) CBZ39917.1 amastin	uc	NR	2e-146	100	XM_001466299.1	621	Leishmania infantum JPCM5 conserved hypothetical protein partial mRNA	XP_001466336.1	206	conserved hypothetical protein	XP_001466336.1	XP_001466336.1	1e-152	Phytomonas sp. isolate EM1	CCDC158	0.007		NA		CSF2	0.015	3-hydroxydecanoyl-	0.28	Escherichia fergusonii (strain ATCC 35469 / DSM 13698 / CDC 0568-73)	XP_001466336.1	NR	XM_001466299.1	99.61	67.59	83.6
XM_001466302.1	LINJ_27_0910	XM_001466302.1	1.00523	XM_001466302.1	0.759982	XM_001466302.1	1.0524		XM_001466302.1	141.67	66.4933	78.3133	69.3833	82.81	72		XM_001466302.1	XP_001466339.1	Unknown product	uk		NA	NA	XM_001466302.1	441	Leishmania infantum JPCM5 conserved hypothetical protein partial mRNA	XP_001466339.1	146	conserved hypothetical protein	XP_001466339.1	XP_001466339.1	4e-101	Trypanosoma congolense IL3000	YhfT	2		NA		VKc	0.34	Pyruvate carboxylase subunit A	1.5	Archaeoglobus fulgidus (strain ATCC 49558 / VC-16 / DSM 4304 / JCM 9628 / NBRC 100126)	XP_001466339.1	NR	XM_001466302.1	156.18	127.16	141.67
XM_001466322.1	LINJ_27_1150	XM_001466322.1	1.09086	XM_001466322.1	1.14202	XM_001466322.1	1.57034		XM_001466322.1	237.04	117.473	116.463	106.003	87.5533	92.4		XM_001466322.1	XP_001466359.1	KH domain	uc	PFAM	7e-09	103	XM_001466322.1	1590	Leishmania infantum JPCM5 putative T-complex protein 1, beta subunit partial mRNA	XP_001466359.1	529	putative T-complex protein 1, beta subunit	XP_001466359.1	XP_001466359.1	0	Strigomonas culicis	Cpn60_TCP1	6e-172		NA		eIF6	2.3	T-complex protein 1 subunit beta	0	Dictyostelium discoideum	XP_001466359.1	NR	XM_001466322.1	240.37	233.71	237.04
XM_001466342.1	LINJ_27_1440	XM_001466342.1	0.630151	XM_001466342.1	0.757419	XM_001466342.1	0.651958		XM_001466342.1	61.485	36.56	38.4167	34.15	41.1	42.7467		XM_001466342.1	XP_001466379.1	Protein of unknown function	uc	PFAM	7e-13	125.7	XM_001466342.1	1317	Leishmania infantum JPCM5 hypothetical protein, unknown function partial mRNA	XP_001466379.1	438	hypothetical protein, unknown function	XP_001466379.1	XP_001466379.1	0	Pseudoflavonifractor sp. 3BBH22	GNAT_acetyltran	6e-94		NA		DnaG_DnaB_bind	1	Uncharacterized N-acetyltransferase YdfB	5e-06	Bacillus subtilis (strain 168)	XP_001466379.1	NR	XM_001466342.1	61.03	61.94	61.485
XM_001466372.1	LINJ_27_1980	XM_001466372.1	0.712177	XM_001466372.1	0.979557	XM_001466372.1	0.615741		XM_001466372.1	63.59	35.95	32.5333	34.3033	44.1833	44.08		XM_001466372.1	XP_001466409.1	RNA polymerase II (Leishmania infantum JPCM5) CAM67892.1 RNA polymerase II	tm	NR	0	100	XM_001466372.1	1149	Leishmania infantum JPCM5 conserved hypothetical protein partial mRNA	XP_001466409.1	382	conserved hypothetical protein	XP_001466409.1	XP_001466409.1	0	Leishmania guyanensis	PUMA	0.16	chromodomain-helicase-DNA-binding protein Mi-2 homolog isoform X1	0.53	Amyelois transitella	Sema	0.19		NA		XP_001466409.1	NR	XM_001466372.1	68.19	58.99	63.59
XM_001466419.1	LINJ_27_2190	XM_001466419.1	0.927646	XM_001466419.1	0.875856	XM_001466419.1	1.05391		XM_001466419.1	47.85	24.9933	26.6967	27.8467	26.0667	25.66		XM_001466419.1	XP_001466456.1	Unknown product	uk		NA	NA	XM_001466419.1	1980	Leishmania infantum JPCM5 conserved hypothetical protein partial mRNA	XP_001466456.1	659	conserved hypothetical protein	XP_001466456.1	XP_001466456.1	0	Phytomonas sp. isolate EM1	DUF3480	0.023		NA		Amelogenin	0.026	Protein kintoun	1.6	Rattus norvegicus	XP_001466456.1	NR	XM_001466419.1	48.64	47.06	47.85
XM_001466425.1	LINJ_27_2250	XM_001466425.1	0.635552	XM_001466425.1	0.842475	XM_001466425.1	0.960637		XM_001466425.1	108.985	66.6967	62.7467	69.6867	73.71	62.6833		XM_001466425.1	XP_001466462.1	Unknown product	uk		NA	NA	XM_001466425.1	945	Leishmania infantum JPCM5 protein phosphatase-like protein partial mRNA	XP_001466462.1	314	protein phosphatase-like protein	XP_001466462.1	XP_001466462.1	0	Angomonas deanei	PP2C	4e-85	probable protein phosphatase 2C T23F11.1 isoform X3	6e-76	Cimex lectularius	PP2Cc	6e-85	Protein phosphatase 2C homolog 3	1e-75	Schizosaccharomyces pombe (strain 972 / ATCC 24843)	XP_001466462.1	NR	XM_001466425.1	99.32	118.65	108.985
XM_001466426.1	LINJ_27_2260	XM_001466426.1	0.510122	XM_001466426.1	0.849933	XM_001466426.1	1.37413		XM_001466426.1	338.715	247.2	200.717	190.027	159.35	149.673		XM_001466426.1	XP_001466463.1	Unknown product	uk		NA	NA	XM_001466426.1	1179	Leishmania infantum JPCM5 putative GTP binding protein partial mRNA	XP_001466463.1	392	putative GTP binding protein	XP_001466463.1	XP_001466463.1	0	Phytomonas sp. isolate EM1	YchF-GTPase_C	3e-51	obg-like ATPase 1	6e-157	Orussus abietinus	AAA	0.002	Obg-like ATPase 1	1e-156	Arabidopsis thaliana	XP_001466463.1	NR	XM_001466426.1	295.36	382.07	338.715
XM_001466474.1	LINJ_29_0050	XM_001466474.1	0.584689	XM_001466474.1	0.677569	XM_001466474.1	0.684624		XM_001466474.1	42.67	26.1367	27.1867	23.06	29.1033	29.1067		XM_001466474.1	XP_001466511.1	Unknown product	uk		NA	NA	XM_001466474.1	2019	Leishmania infantum JPCM5 conserved hypothetical protein partial mRNA	XP_001466511.1	672	conserved hypothetical protein	XP_001466511.1	XP_001466511.1	0	Trypanosoma congolense IL3000	PRORP	0.083	uncharacterized protein LOC106689264	8	Halyomorpha halys	Flu_M1_C	0.81	Transportin MOS14	0.14	Arabidopsis thaliana	XP_001466511.1	NR	XM_001466474.1	44.57	40.77	42.67
XM_001466538.1	LINJ_29_0550	XM_001466538.1	0.583718	XM_001466538.1	0.684959	XM_001466538.1	0.713853		XM_001466538.1	69.13	44.8767	44.13	48.94	49.1833	46.4733		XM_001466538.1	XP_001466575.1	protein kinase A regulatory subunit (Leishmania infantumJPCM5) XP_003859228.1 protein kinase A regulatory subunit	st	NR	0	100	XM_001466538.1	1509	Leishmania infantum JPCM5 conserved hypothetical protein partial mRNA	XP_001466575.1	502	conserved hypothetical protein	XP_001466575.1	XP_001466575.1	0	Phytomonas sp. isolate EM1	RNase_T	5e-24	3'-5' exoribonuclease 1-like	9e-46	Aplysia californica	EXOIII	6e-23	3'-5' exoribonuclease 1	3e-42	Homo sapiens	XP_001466575.1	NR	XM_001466538.1	63.08	75.18	69.13
XM_001466571.1	LINJ_29_0890	XM_001466571.1	0.803681	XM_001466571.1	1.00217	XM_001466571.1	1.47558		XM_001466571.1	265.92	150.257	138.65	122.327	106.85	108.5		XM_001466571.1	XP_001466608.1	lathosterol oxidase-like protein (Leishmania infantum JPCM5) CAM68258.1 lathosterol oxidase-like protein (Leishmania infantum JPCM5) SOX65504.1	met/lipd	NR	0	100	XM_001466571.1	909	Leishmania infantum JPCM5 putative high mobility group protein homolog tdp-1 partial mRNA	XP_001466608.1	302	putative high mobility group protein homolog tdp-1	XP_001466608.1	XP_001466608.1	0	Trypanosoma cruzi	HMG_box	5e-17	high mobility group protein B1-like	1e-26	Priapulus caudatus	HMG	3e-16	High mobility group protein homolog TDP-1	2e-64	Trypanosoma brucei rhodesiense	XP_001466608.1	NR	XM_001466571.1	270.82	261.02	265.92
XM_001466577.1	LINJ_29_0960	XM_001466577.1	0.802367	XM_001466577.1	0.863641	XM_001466577.1	0.890177		XM_001466577.1	116.465	64.1967	65.82	73.96	63.8933	69.2133		XM_001466577.1	XP_001466614.1	Unknown product	uk		NA	NA	XM_001466577.1	1050	Leishmania infantum JPCM5 conserved hypothetical protein partial mRNA	XP_001466614.1	349	conserved hypothetical protein	XP_001466614.1	XP_001466614.1	0	Leptomonas seymouri	PhyH	0.0009	hypothetical protein Phum_PHUM411800	0.16	Fopius arisanus	PHD	7e-05	Kanamycin B dioxygenase	1e-11	Streptomyces kanamyceticus	XP_001466614.1	NR	XM_001466577.1	113.22	119.71	116.465
XM_001466632.1	LINJ_29_1510	XM_001466632.1	0.573825	XM_001466632.1	0.853676	XM_001466632.1	0.89321		XM_001466632.1	146.115	97.5067	83.51	70.09	87.0767	86.8		XM_001466632.1	XP_001466669.1	ribosome biogenesis protein (Leishmania infantum JPCM5) XP_003860504.1 ribosome biogenesis protein	ps	NR	0	100	XM_001466632.1	951	Leishmania infantum JPCM5 putative RNA binding protein partial mRNA	XP_001466669.1	316	putative RNA binding protein	XP_001466669.1	XP_001466669.1	0	Leptomonas seymouri	zf-LYAR	2e-13	hypothetical protein LOAG_10623	4e-12	Diuraphis noxia	CysPc	0.016	UPF0743 protein C215.06c	2e-13	Schizosaccharomyces pombe (strain 972 / ATCC 24843)	XP_001466669.1	NR	XM_001466632.1	133.82	158.41	146.115
XM_001466644.1	LINJ_29_1600	XM_001466644.1	1.77181	XM_001466644.1	1.77837	XM_001466644.1	2.2344		XM_001466644.1	160.22	46.9167	51.11	47.9633	43.91	39.0233		XM_001466644.1	XP_001466681.1	Unknown product	uk		NA	NA	XM_001466644.1	2019	Leishmania infantum JPCM5 conserved hypothetical protein partial mRNA	XP_001466681.1	672	conserved hypothetical protein	XP_001466681.1	XP_001466681.1	0	Leptomonas pyrrhocoris	DuoxA	0.014	hypothetical protein TRIADDRAFT_59935	1e-05	Aedes aegypti	Cation_ATPase_N	1.2	UPF0114 protein in repA1-repA2 intergenic region	2.6	Buchnera aphidicola subsp. Acyrthosiphon pisum (strain APS)	XP_001466681.1	NR	XM_001466644.1	210.54	109.9	160.22
XM_001466664.1	LINJ_29_1850	XM_001466664.1	0.845279	XM_001466664.1	1.05255	XM_001466664.1	1.83452		XM_001466664.1	3891.22	2233.64	2006.48	1759.45	1277.73	1258.56		XM_001466664.1	XP_001466701.1	RNA-binding protein (Leishmania infantum JPCM5) CAM68521.1 RNA-binding protein (Leishmania infantum JPCM5) SOX65844.1	tm	NR	5e-171	100	XM_001466664.1	723	Leishmania infantum JPCM5 putative histone H2A partial mRNA	XP_001466701.1	240	putative histone H2A	XP_001466701.1	XP_001466701.1	8e-172	Actinomyces georgiae F0490	PAT1	0.14	histone-lysine N-methyltransferase ash1 isoform X2	6.5	Rhagoletis zephyria	VRR_NUC	2.4	Pre-mRNA-splicing factor cwf2	7.7	Schizosaccharomyces pombe (strain 972 / ATCC 24843)	XP_001466701.1	NR	XM_001466664.1	3896.26	3886.18	3891.22
XM_001466665.1	LINJ_29_1860	XM_001466665.1	0.742704	XM_001466665.1	1.00309	XM_001466665.1	1.53725		XM_001466665.1	2169.33	1248.18	1107.38	1027	860.17	830.66		XM_001466665.1	XP_001466702.1	Unknown product	uk		NA	NA	XM_001466665.1	444	Leishmania infantum JPCM5 putative histone H2A partial mRNA	XP_001466702.1	147	putative histone H2A	XP_001466702.1	XP_003862603.1	6e-99	Massilia sp. Root351	Protocadherin	0.54	V-type proton ATPase catalytic subunit A-like	1.4	Aplysia californica	START	1.5	SWI/SNF-related matrix-associated actin-dependent regulator of chromatin	1.5	Mus musculus	XP_001466702.1	NR	XM_001466665.1	1673.31	2665.35	2169.33
XM_001466670.1	LINJ_29_1920	XM_001466670.1	0.620123	XM_001466670.1	0.843768	XM_001466670.1	1.16852		XM_001466670.1	2070.61	1414.03	1244.2	1225.92	1037.39	1061.39		XM_001466670.1	XP_001466707.1	Meiotic cell cortex C-terminal pleckstrinhomology	uc	PFAM	2e-12	89.1	XM_001466670.1	393	Leishmania infantum JPCM5 putative 40S ribosomal protein S15A partial mRNA	XP_001466707.1	130	putative 40S ribosomal protein S15A	XP_001466707.1	XP_001463917.1	6e-93	Trypanosoma cruzi cruzi	Ribosomal_S8	2e-23	conserved hypothetical protein	1e-71	Neodiprion lecontei	SMR	0.19	40S ribosomal protein S15a	1e-71	Rattus norvegicus	XP_001466707.1	NR	XM_001466670.1	2031.6	2109.63	2070.61
XM_001466720.1	LINJ_29_2730	XM_001466720.1	0.797474	XM_001466720.1	1.44828	XM_001466720.1	1.39169		XM_001466720.1	389.46	224.993	148.013	154.693	154.113	166.947		XM_001466720.1	XP_001466757.1	Unknown product	uk		NA	NA	XM_001466720.1	369	Leishmania infantum JPCM5 conserved hypothetical protein partial mRNA	XP_001466757.1	122	conserved hypothetical protein	XP_001466757.1	XP_001466757.1	2e-85	Trypanosoma theileri	Vps16_N	2.5	tectonic-3	0.46	Mizuhopecten yessoensis	Col_cuticle_N	0.87	Mannan endo-1,6-alpha-mannosidase DFG5	4.2	Candida albicans (strain SC5314 / ATCC MYA-2876)	XP_001466757.1	NR	XM_001466720.1	463.58	315.34	389.46
XM_001466733.1	LINJ_29_2480	XM_001466733.1	0.955687	XM_001466733.1	1.53737	XM_001466733.1	1.78161		XM_001466733.1	3786.67	1896.46	1333.24	1107.87	1044.49	1193.22		XM_001466733.1	XP_001466770.1	60S ribosomal protein L39 (Leishmania infantum JPCM5) XP_001466770.1 60S ribosomal protein L39 (Leishmania infantum JPCM5)	ps	NR	5e-28	100	XM_001466733.1	156	Leishmania infantum JPCM5 putative 60S ribosomal protein L39 partial mRNA	XP_001466770.1	51	putative 60S ribosomal protein L39	XP_001466770.1	XP_001464605.1	5e-28	Dendrobium catenatum	Ribosomal_L39	3e-11	60S ribosomal protein L39	4e-15	Ooceraea biroi	Alpha_kinase	0.81	60S ribosomal protein L39-3	9e-17	Oryza sativa subsp. japonica	XP_001466770.1	NR	XM_001466733.1	4004.33	3569.01	3786.67
XM_001466742.1	LINJ_29_2580	XM_001466742.1	0.569128	XM_001466742.1	0.932128	XM_001466742.1	1.32308		XM_001466742.1	2280.69	1607.22	1290.49	1194.56	1062.64	1053.53		XM_001466742.1	XP_001466780.1	vesicle-associated membrane protein (vamp) (Leishmaniainfantum JPCM5) CAM69190.1 vesicle-associated membrane protein (vamp)	pe	NR	2e-161	100	XM_001466742.1	663	Leishmania infantum JPCM5 putative 60S ribosomal protein L13 partial mRNA	XP_001466780.1	220	putative 60S ribosomal protein L13	XP_001466780.1	XP_001466779.1	4e-160	Leptomonas pyrrhocoris	Ribosomal_L13e	3e-79	60S ribosomal protein L13	5e-57	Drosophila eugracilis	AlaDh_PNT_C	0.63	60S ribosomal protein L13	8e-54	Drosophila melanogaster	XP_001466780.1	NR	XM_001466742.1	2155.82	2405.56	2280.69
XM_001466743.1	LINJ_29_2580	XM_001466743.1	0.569128	XM_001466743.1	0.932128	XM_001466743.1	1.32308		XM_001466743.1	2280.69	1607.22	1290.49	1194.56	1062.64	1053.53		XM_001466743.1	XP_001466780.1	60S ribosomal protein L13 (Leishmania infantum JPCM5) XP_001466780.1 60S ribosomal protein L13 (Leishmania infantum JPCM5)	ps	NR	4e-160	100	XM_001466743.1	663	Leishmania infantum JPCM5 putative 60S ribosomal protein L13 partial mRNA	XP_001466780.1	220	putative 60S ribosomal protein L13	XP_001466780.1	XP_001466779.1	4e-160	Leptomonas pyrrhocoris	Ribosomal_L13e	3e-79	60S ribosomal protein L13	5e-57	Drosophila eugracilis	AlaDh_PNT_C	0.63	60S ribosomal protein L13	8e-54	Drosophila melanogaster	XP_001466780.1	NR	XM_001466743.1	2155.82	2405.56	2280.69
XM_001466764.1	LINJ_29_2970	XM_001466764.1	0.618534	XM_001466764.1	0.960838	XM_001466764.1	1.32858		XM_001466764.1	2160.61	1463.42	1191.06	1084.46	1027.17	989.59		XM_001466764.1	XP_001466801.1	Unknown product	uk		NA	NA	XM_001466764.1	486	Leishmania infantum JPCM5 40S ribosomal protein S19-like protein partial mRNA	XP_001466801.1	161	40S ribosomal protein S19-like protein	XP_001466801.1	XP_001466801.1	1e-116	Leishmania panamensis	Ribosomal_S19e	3e-59	40S ribosomal protein S19a-like	4e-32	Polistes dominula	HTH_DTXR	0.036	40S ribosomal protein S19-1	6e-30	Arabidopsis thaliana	XP_001466801.1	NR	XM_001466764.1	2001.6	2319.63	2160.61
XM_001466797.1	LINJ_30_0210	XM_001466797.1	0.668772	XM_001466797.1	0.725491	XM_001466797.1	0.955923		XM_001466797.1	104.16	65.2333	65.31	61.69	64.1233	59.8533		XM_001466797.1	XP_001466834.1	Unknown product	uk		NA	NA	XM_001466797.1	1125	Leishmania infantum JPCM5 putative ribosomal RNA adenine dimethylase family protein partial mRNA	XP_001466834.1	374	putative ribosomal RNA adenine dimethylase family protein	XP_001466834.1	XP_001466834.1	0	Phytomonas sp. isolate EM1	RrnaAD	8e-71	probable dimethyladenosine transferase	6e-107	Drosophila suzukii	rADc	2e-72	Probable dimethyladenosine transferase	6e-110	Bos taurus	XP_001466834.1	NR	XM_001466797.1	107.65	100.67	104.16
XM_001466858.1	LINJ_30_0490	XM_001466858.1	0.911001	XM_001466858.1	1.11516	XM_001466858.1	1.00171		XM_001466858.1	81.68	41.1267	39.6767	34.8	45.1733	45.01		XM_001466858.1	XP_001466895.1	protein of unknown function - probable fragment	uc	PFAM	2e-12	62.6	XM_001466858.1	1410	Leishmania infantum JPCM5 putative bystin partial mRNA	XP_001466895.1	469	putative bystin	XP_001466895.1	XP_001466895.1	0	Phytomonas sp. isolate Hart1	Bystin	2e-141	bystin	1e-94	Amyelois transitella	OSTEO	0.005	Bystin	1e-94	Monosiga brevicollis	XP_001466895.1	NR	XM_001466858.1	58.88	104.48	81.68
XM_001466877.1	LINJ_30_0710	XM_001466877.1	0.82559	XM_001466877.1	1.29871	XM_001466877.1	1.6013		XM_001466877.1	4498.58	2522.42	1904.52	1655.03	1495.03	1665.01		XM_001466877.1	XP_001466916.1	Unknown product	uk		NA	NA	XM_001466877.1	201	Leishmania infantum JPCM5 putative 40S ribosomal protein S30 partial mRNA	XP_001466916.1	66	putative 40S ribosomal protein S30	XP_001466916.1	XP_001466914.1	2e-38	Trypanosoma grayi	Ribosomal_S30	2e-19	putative 40s ribosomal protein S30	2e-15	Nasonia vitripennis	WIF	0.99	40S ribosomal protein S30-B	2e-21	Schizosaccharomyces pombe (strain 972 / ATCC 24843)	XP_001466916.1	NR	XM_001466877.1	5410.31	3586.85	4498.58
XM_001466879.1	LINJ_30_0710	XM_001466879.1	0.82559	XM_001466879.1	1.29871	XM_001466879.1	1.6013		XM_001466879.1	4498.58	2522.42	1904.52	1655.03	1495.03	1665.01		XM_001466879.1	XP_001466916.1	40S ribosomal protein S30 (Leishmania infantum JPCM5) XP_001466915.1 40S ribosomal protein S30 (Leishmania infantum JPCM5)	ps	NR	2e-38	100	XM_001466879.1	201	Leishmania infantum JPCM5 putative 40S ribosomal protein S30 partial mRNA	XP_001466916.1	66	putative 40S ribosomal protein S30	XP_001466916.1	XP_001466914.1	2e-38	Trypanosoma grayi	Ribosomal_S30	2e-19	putative 40s ribosomal protein S30	2e-15	Nasonia vitripennis	WIF	0.99	40S ribosomal protein S30-B	2e-21	Schizosaccharomyces pombe (strain 972 / ATCC 24843)	XP_001466916.1	NR	XM_001466879.1	5410.31	3586.85	4498.58
XM_001466880.1	LINJ_30_0720	XM_001466880.1	0.587629	XM_001466880.1	0.531302	XM_001466880.1	0.729395		XM_001466880.1	272.545	172.983	192.69	190.66	171.957	179.41		XM_001466880.1	XP_001466917.1	40S ribosomal protein S19-like protein (Leishmania infantum JPCM5) CAM69850.1 40S ribosomal protein S19-like protein (Leishmania infantum JPCM5)	ps	NR	1e-116	100	XM_001466880.1	486	Leishmania infantum JPCM5 NUDC-like protein partial mRNA	XP_001466917.1	161	NUDC-like protein	XP_001466917.1	XP_001466917.1	2e-116	Strigomonas culicis	CS	3e-17	nuclear migration protein nudC-like isoform X2	9e-24	Ooceraea biroi	DPBB_1	0.041	Nuclear movement protein nudc	1e-27	Schizosaccharomyces pombe (strain 972 / ATCC 24843)	XP_001466917.1	NR	XM_001466880.1	257.44	287.65	272.545
XM_001466887.1	LINJ_30_0790	XM_001466887.1	0.632604	XM_001466887.1	0.930442	XM_001466887.1	0.633687		XM_001466887.1	113.405	70.9867	64.6667	76.1167	83.13	81.4333		XM_001466887.1	XP_001466924.1	24-dihydroxyhept-2-ene-1	uc	NR	0	100	XM_001466887.1	840	Leishmania infantum JPCM5 conserved hypothetical protein partial mRNA	XP_001466924.1	279	conserved hypothetical protein	XP_001466924.1	XP_001466924.1	0	Trypanosoma cruzi cruzi	CCDC158	0.033	myosin-3	1.4	Pogonomyrmex barbatus	BRLZ	0.1	Tubulin glycylase 3B	0.69	Tetrahymena thermophila (strain SB210)	XP_001466924.1	NR	XM_001466887.1	142.36	84.45	113.405
XM_001466892.1	LINJ_30_0840	XM_001466892.1	1.31812	XM_001466892.1	1.32681	XM_001466892.1	1.80328		XM_001466892.1	121.595	49.15	50.9567	39.7167	39.6533	39.7467		XM_001466892.1	XP_001466929.1	phospholipase ABHD3-like	met/lipd	REFSEQ-INVERTEBRATE	4e-39	82.5	XM_001466892.1	1278	Leishmania infantum JPCM5 conserved hypothetical protein partial mRNA	XP_001466929.1	425	conserved hypothetical protein	XP_001466929.1	XP_001466929.1	0	Trypanosoma congolense IL3000	DMAP_binding	0.016	uncharacterized protein LOC106126397 isoform X2	1.5	Crassostrea virginica	CW	4.1	Elongation factor Tu	0.19	Saccharopolyspora erythraea (strain ATCC 11635 / DSM 40517 / JCM 4748 / NBRC 13426 / NCIMB 8594 / NRRL 2338)	XP_001466929.1	NR	XM_001466892.1	103.47	139.72	121.595
XM_001466935.1	LINJ_30_1280	XM_001466935.1	0.814325	XM_001466935.1	0.621089	XM_001466935.1	0.972889		XM_001466935.1	48.67	26.4867	32.03	28.3067	26.3	27.7933		XM_001466935.1	XP_001466972.1	IQ and ubiquitin-like domain-containing protein - probable fragment	prot	SWISSP	3e-16	41.6	XM_001466935.1	2793	Leishmania infantum JPCM5 hypothetical protein, unknown function partial mRNA	XP_001466972.1	930	hypothetical protein, unknown function	XP_001466972.1	XP_001466972.1	0	Trypanosoma grayi	AAA_28	1e-17	TRPL translocation defect protein 14-like isoform X2	2e-42	Parasteatoda tepidariorum	AAA	0.29	TRPL translocation defect protein 14	2e-38	Drosophila melanogaster	XP_001466972.1	NR	XM_001466935.1	38.19	59.15	48.67
XM_001466952.1	LINJ_30_1450	XM_001466952.1	0.984434	XM_001466952.1	0.975518	XM_001466952.1	1.21954		XM_001466952.1	170.98	86.95	88.77	94.2367	88.2367	80.0633		XM_001466952.1	XP_001466989.1	AP-1 complex subunit sigma-1	uc	SWISSP	1e-56	101.2	XM_001466952.1	498	Leishmania infantum JPCM5 hypothetical protein, unknown function partial mRNA	XP_001466989.1	165	hypothetical protein, unknown function	XP_001466989.1	XP_001466989.1	4e-118	Phytomonas sp. isolate Hart1	PLAC8	1e-16	hypothetical protein HELRODRAFT_177006	7e-05	Lingula anatina	DEXDc2	1.4	Protein PLANT CADMIUM RESISTANCE 7	0.001	Arabidopsis thaliana	XP_001466989.1	NR	XM_001466952.1	171.31	170.65	170.98
XM_001467023.1	LINJ_30_2130	XM_001467023.1	0.554087	XM_001467023.1	0.775991	XM_001467023.1	0.945933		XM_001467023.1	111.06	73.2067	68.71	63.0433	67.7233	64.8467		XM_001467023.1	XP_001467060.1	pre-mrna 3' end processing protein wdr33 - probable fragment	uc	REFSEQ-INVERTEBRATE	6e-68	53.2	XM_001467023.1	1440	Leishmania infantum JPCM5 conserved hypothetical protein partial mRNA	XP_001467060.1	479	conserved hypothetical protein	XP_001467060.1	XP_001467060.1	0	Phytomonas sp. isolate Hart1	RsfS	3e-17	uncharacterized protein LOC110986739	3e-06	Myzus persicae	BAG	0.42	Mitochondrial assembly of ribosomal large subunit protein 1	1e-06	Homo sapiens	XP_001467060.1	NR	XM_001467023.1	132.78	89.34	111.06
XM_001467085.1	LINJ_30_2760	XM_001467085.1	1.36885	XM_001467085.1	1.60107	XM_001467085.1	2.45185		XM_001467085.1	1270.62	409.427	366.69	371.467	243.11	234.527		XM_001467085.1	XP_001467122.1	Unknown product	uk		NA	NA	XM_001467085.1	150	Leishmania infantum JPCM5 conserved hypothetical protein partial mRNA	XP_001467122.1	49	conserved hypothetical protein	XP_001467122.1	XP_001467122.1	6e-24	Leishmania panamensis	TMA7	0.029	translation machinery-associated protein 7 homolog	0.0001	Aethina tumida	CactinC_cactus	0.36	Translation machinery-associated protein 7	0.0003	Saccharomyces cerevisiae (strain ATCC 204508 / S288c)	XP_001467122.1	NR	XM_001467085.1	1120.09	1421.14	1270.62
XM_001467100.1	LINJ_30_2910	XM_001467100.1	0.573731	XM_001467100.1	0.570672	XM_001467100.1	0.728968		XM_001467100.1	80.09	53.6233	56.54	48.77	54.2267	53.3933		XM_001467100.1	XP_001467137.1	Unknown product	uk		NA	NA	XM_001467100.1	1374	Leishmania infantum JPCM5 conserved hypothetical protein partial mRNA	XP_001467137.1	457	conserved hypothetical protein	XP_001467137.1	XP_001467137.1	0	Strigomonas culicis	DUF4911	1.5	uncharacterized protein LOC107273145	2.2	Halyomorpha halys	CheW	0.029	pH-response transcription factor pacC/RIM101	0.13	Ashbya gossypii (strain ATCC 10895 / CBS 109.51 / FGSC 9923 / NRRL Y-1056)	XP_001467137.1	NR	XM_001467100.1	76.88	83.3	80.09
XM_001467114.1	LINJ_30_3050	XM_001467114.1	0.817559	XM_001467114.1	0.98937	XM_001467114.1	0.833458		XM_001467114.1	92.04	47.45	48.1333	51.7367	59.28	56.5833		XM_001467114.1	XP_001467151.1	Serine-threonine kinase receptor-associated protein	st	SWISSP	3e-53	98.6	XM_001467114.1	966	Leishmania infantum JPCM5 conserved hypothetical protein partial mRNA	XP_001467151.1	321	conserved hypothetical protein	XP_001467151.1	XP_001467151.1	0	Trypanosoma rangeli SC58	SR-25	0.17	KRR1 small subunit processome component homolog	1e-92	Drosophila takahashii	KH	0.0007	KRR1 small subunit processome component	2e-92	Saccharomyces cerevisiae (strain Zymaflore VL3)	XP_001467151.1	NR	XM_001467114.1	100.3	83.78	92.04
XM_001467131.1	LINJ_30_3780	XM_001467131.1	0.6146	XM_001467131.1	1.09385	XM_001467131.1	1.27967		XM_001467131.1	2292	1532.68	1148.46	1059.66	1067.24	1072.75		XM_001467131.1	XP_001467168.1	60S Ribosomal protein L36 (Leishmania infantum JPCM5) XP_003860597.1 60S Ribosomal protein L36	ps	NR	4e-70	100	XM_001467131.1	318	Leishmania infantum JPCM5 putative 60S acidic ribosomal protein P2 (LIP1), partial mRNA	XP_001467168.1	105	putative 60S acidic ribosomal protein P2	XP_001467168.1	XP_001467168.1	2e-62	Leishmania mexicana MHOM GT 2001 U1103	Ribosomal_60s	2e-05	hypothetical protein CRE_14151	3e-17	Diachasma alloeum	MYSc	0.75	60S acidic ribosomal protein P2	8e-65	Leishmania donovani	XP_001467168.1	NR	XM_001467131.1	2071.27	2512.73	2292
XM_001467132.1	LINJ_30_3790	XM_001467132.1	0.721212	XM_001467132.1	1.25551	XM_001467132.1	1.38991		XM_001467132.1	2393.53	1491.38	1071.33	1125.69	1033.01	1037.66		XM_001467132.1	XP_001467169.1	60S acidic ribosomal protein P2	ps	SWISSP	8e-65	100	XM_001467132.1	318	Leishmania infantum JPCM5 putative 60S acidic ribosomal protein P2 (LIP2), partial mRNA	XP_001467169.1	105	putative 60S acidic ribosomal protein P2	XP_001467169.1	XP_001467169.1	5e-63	Leishmania major strain Friedlin	Ribosomal_60s	2e-05	60S acidic ribosomal protein P2-like isoform X2	5e-17	Diachasma alloeum	MYSc	0.75	60S acidic ribosomal protein P2	2e-64	Leishmania donovani	XP_001467169.1	NR	XM_001467132.1	1966.84	2820.22	2393.53
XM_001467134.1	LINJ_30_3230	XM_001467134.1	0.996937	XM_001467134.1	1.19305	XM_001467134.1	1.06697		XM_001467134.1	88.47	46.3367	41.39	43.7567	45.5767	47.1133		XM_001467134.1	XP_001467171.1	Unknown product	uk		NA	NA	XM_001467134.1	1305	Leishmania infantum JPCM5 putative 3-hydroxy-3-methylglutaryl-CoA reductase (HMGR), partial mRNA	XP_001467171.1	434	putative 3-hydroxy-3-methylglutaryl-CoA reductase	XP_001467171.1	XP_001467171.1	0	Angomonas deanei	HMG-CoA_red	8e-176	3-hydroxy-3-methylglutaryl-coenzyme A reductase-like isoform X2	1e-147	Leptinotarsa decemlineata	PLAc	0.29	3-hydroxy-3-methylglutaryl-coenzyme A reductase 2	4e-157	Dictyostelium discoideum	XP_001467171.1	NR	XM_001467134.1	88.77	88.17	88.47
XM_001467135.1	LINJ_28_0570	XM_001467135.1	0.558347	XM_001467135.1	0.867652	XM_001467135.1	1.30186		XM_001467135.1	2216.82	1536.59	1293.48	992.243	1020.33	1023.79		XM_001467135.1	XP_001470090.1	Unknown product	uk		NA	NA	XM_001467135.1	339	Leishmania infantum JPCM5 putative ribosomal protein S26 partial mRNA	XP_001470090.1	112	putative ribosomal protein S26	XP_001470090.1	XP_001470090.1	2e-75	Phytomonas sp. isolate Hart1	Ribosomal_S26e	4e-35	40S ribosomal protein S26	4e-30	Tribolium castaneum	FCD	0.8	40S ribosomal protein S26-3	7e-30	Arabidopsis thaliana	XP_001470090.1	NR	XM_001467135.1	2071.59	2362.06	2216.82
XM_001467140.1	LINJ_30_3290	XM_001467140.1	0.671419	XM_001467140.1	1.08766	XM_001467140.1	1.26118		XM_001467140.1	217.78	143.92	111.087	118.183	113.407	104.967		XM_001467140.1	XP_001467177.1	Unknown product	uk		NA	NA	XM_001467140.1	1785	Leishmania infantum JPCM5 putative glutamyl-tRNA synthetase partial mRNA	XP_001467177.1	594	putative glutamyl-tRNA synthetase	XP_001467177.1	XP_001467177.1	0	Strigomonas culicis	tRNA-synt_1c	9e-125	bifunctional glutamate/proline--tRNA ligase-like	3e-157	Drosophila grimshawi	RNB	0.058	Glutamate--tRNA ligase, cytoplasmic	5e-170	Arabidopsis thaliana	XP_001467177.1	NR	XM_001467140.1	245.46	190.1	217.78
XM_001467178.1	LINJ_30_3610	XM_001467178.1	0.625044	XM_001467178.1	0.505844	XM_001467178.1	0.871894		XM_001467178.1	124.05	84.4533	93.6733	86.44	78.1167	78.2567		XM_001467178.1	XP_001467215.1	Unknown product	uk		NA	NA	XM_001467178.1	1527	Leishmania infantum JPCM5 cytochrome p450-like protein partial mRNA	XP_001467215.1	508	cytochrome p450-like protein	XP_001467215.1	XP_001467215.1	0	Leptomonas seymouri	p450	3e-42	cytochrome P450 26A1-like	4e-36	Mizuhopecten yessoensis	TilS_C	0.19	Cytochrome P450 710A4	1e-110	Arabidopsis thaliana	XP_001467215.1	NR	XM_001467178.1	161.91	86.19	124.05
XM_001467204.2	LINJ_30_3390	XM_001467204.2	0.708332	XM_001467204.2	1.00938	XM_001467204.2	1.43154		XM_001467204.2	3218.38	2047.5	1734.59	1408.59	1394.79	1378.27		XM_001467204.2	XP_001467241.2	Unknown product	uk		NA	NA	XM_001467204.2	573	Leishmania infantum JPCM5 putative 60S ribosomal protein L9 partial mRNA	XP_001467241.2	190	putative 60S ribosomal protein L9	XP_001467241.2	XP_001467241.2	5e-137	Phytomonas sp. isolate Hart1	Ribosomal_L6	3e-11	60S ribosomal protein L9-like	4e-59	Apis cerana	PKS_ER	1.3	60S ribosomal protein L9	6e-63	Oryza sativa subsp. japonica	XP_001467241.2	NR	XM_001467204.2	3447.75	2989	3218.38
XM_001467233.1	LINJ_31_0090	XM_001467233.1	0.691935	XM_001467233.1	1.10251	XM_001467233.1	1.43177		XM_001467233.1	578.16	369.56	290.703	268.377	236.68	245.91		XM_001467233.1	XP_001467270.1	acylphosphatase (Leishmania infantum JPCM5) CAM68674.1 acylphosphatase	uc	NR	1e-169	100	XM_001467233.1	696	Leishmania infantum JPCM5 conserved hypothetical protein partial mRNA	XP_001467270.1	231	conserved hypothetical protein	XP_001467270.1	XP_001467270.1	3e-169	Angomonas deanei	eIF3_subunit	0.004	conserved hypothetical protein	0.84	Trichinella spiralis	ZnF_C3H1	3e-05	Zinc finger CCCH domain-containing protein 15	0.013	Bos taurus	XP_001467270.1	NR	XM_001467233.1	616.05	540.27	578.16
XM_001467244.1	LINJ_31_0210	XM_001467244.1	0.64761	XM_001467244.1	0.911206	XM_001467244.1	0.953478		XM_001467244.1	102	62.79	58.33	46.66	58.25	58.7133		XM_001467244.1	XP_001467281.1	hypothetical protein	uc	NR	0	100	XM_001467244.1	1458	Leishmania infantum JPCM5 WD repeat protein partial mRNA	XP_001467281.1	485	WD repeat protein	XP_001467281.1	XP_001467281.1	0	Leptomonas seymouri	NLE	6e-11	ribosome biogenesis protein WDR12-like	3e-37	Drosophila persimilis	WD40	7e-07	Ribosome biogenesis protein WDR12 homolog	1e-33	Drosophila persimilis	XP_001467281.1	NR	XM_001467244.1	98.24	105.76	102
XM_001467415.1	LINJ_31_1580	XM_001467415.1	0.668286	XM_001467415.1	0.874142	XM_001467415.1	0.99709		XM_001467415.1	166.885	101.8	96.4733	77.29	89.4433	92.4467		XM_001467415.1	XP_001467452.1	Unknown product	uk		NA	NA	XM_001467415.1	789	Leishmania infantum JPCM5 conserved hypothetical protein partial mRNA	XP_001467452.1	262	conserved hypothetical protein	XP_001467452.1	XP_001467452.1	0	Angomonas deanei	L51_S25_CI-B8	1e-12	hypothetical protein TRIADDRAFT_58627	2e-05	Stylophora pistillata	L51_S25_CI-B8	3e-21	Interferon alpha-D	1.2	Bos taurus	XP_001467452.1	NR	XM_001467415.1	162.03	171.74	166.885
XM_001467490.1	LINJ_31_2320	XM_001467490.1	0.702399	XM_001467490.1	0.974734	XM_001467490.1	1.24392		XM_001467490.1	311.835	197.447	169.653	149.253	150.767	149.997		XM_001467490.1	XP_001467527.1	DNA-directed RNA polymerase II (Leishmania infantumJPCM5) CAM67132.1 DNA-directed RNA polymerase II (Leishmania infantum JPCM5)	tm	NR	0	100	XM_001467490.1	1029	Leishmania infantum JPCM5 putative 3,2-trans-enoyl-CoA isomerase, mitochondrial precursor partial mRNA	XP_001467527.1	342	putative 3,2-trans-enoyl-CoA isomerase, mitochondrial precursor	XP_001467527.1	XP_001467527.1	0	Leptomonas seymouri	ECH_1	6e-42		NA		HTH_ARAC	0.91	Enoyl-CoA delta isomerase 1, mitochondrial	1e-56	Mus musculus	XP_001467527.1	NR	XM_001467490.1	289.62	334.05	311.835
XM_001467545.1	LINJ_31_2650	XM_001467545.1	1.45569	XM_001467545.1	1.76932	XM_001467545.1	2.26025		XM_001467545.1	1935.25	684.937	591.293	510.34	446.09	457.297		XM_001467545.1	XP_001467582.1	hypothetical protein	uc	NR	4e-43	100	XM_001467545.1	213	Leishmania infantum JPCM5 ubiquinol-cytochrome-c reductase-like protein partial mRNA	XP_001467582.1	70	ubiquinol-cytochrome-c reductase-like protein	XP_001467582.1	XP_001467582.1	5e-44	Trypanosoma equiperdum	UCR_hinge	2e-16	cytochrome b-c1 complex subunit 6, mitochondrial	0.012	Varroa destructor	CNX	0.91	Probable cytochrome b-c1 complex subunit 6	1e-07	Dictyostelium discoideum	XP_001467582.1	NR	XM_001467545.1	1832.42	2038.08	1935.25
XM_001467563.1	LINJ_31_2850	XM_001467563.1	0.801798	XM_001467563.1	0.818393	XM_001467563.1	1.26704		XM_001467563.1	55.37	31.4833	33.76	32.88	29.2367	26.54		XM_001467563.1	XP_001467600.1	Unknown product	uk		NA	NA	XM_001467563.1	3876	Leishmania infantum JPCM5 kinetoplast-associated protein-like protein partial mRNA	XP_001467600.1	1291	kinetoplast-associated protein-like protein	XP_001467600.1	XP_001467600.1	0	Leptomonas pyrrhocoris	DUF4349	0.092		NA		Elp3	0.35		NA		XP_001467600.1	NR	XM_001467563.1	65.98	44.76	55.37
XM_001467569.1	LINJ_31_2930	XM_001467569.1	0.673672	XM_001467569.1	0.68639	XM_001467569.1	0.566716		XM_001467569.1	54.685	33.6633	35.58	40.6833	39.4933	40.7667		XM_001467569.1	XP_001467606.1	Unknown product	uk		NA	NA	XM_001467569.1	1875	Leishmania infantum JPCM5 conserved hypothetical protein partial mRNA	XP_001467606.1	624	conserved hypothetical protein	XP_001467606.1	XP_001467606.1	0	Angomonas deanei	HD_assoc	0.025		NA		Molybdop_Fe4S4	0.3		NA		XP_001467606.1	NR	XM_001467569.1	49.9	59.47	54.685
XM_001467608.1	LINJ_25_2560	XM_001467608.1	0.886051	XM_001467608.1	1.76589	XM_001467608.1	2.25588		XM_001467608.1	4615.86	2462.57	1430.53	1346.2	1258.68	1090.15		XM_001467608.1	XP_003392606.1	hypothetical protein	uc	NR	3e-67	100	XM_001467608.1	303	Leishmania infantum JPCM5 histone H4 partial mRNA	XP_003392606.1	100	histone H4	XP_003392606.1	XP_001464339.1	8e-64	Leishmania infantum	CENP-T_C	0.0001	GM13181	5e-34	Priapulus caudatus	H4	2e-31	Histone H4	3e-33	Chlamydomonas reinhardtii	XP_003392606.1	NR	XM_001467608.1	5352.86	3878.87	4615.86
XM_001467646.1	LINJ_32_0010	XM_001467646.1	0.646879	XM_001467646.1	0.835319	XM_001467646.1	0.766269		XM_001467646.1	229.95	130.243	124.1	122.297	127.623	146.19		XM_001467646.1	XP_001467683.1	Cytochrome b5-like Heme/Steroid binding domain	met/energy	PFAM	1e-10	54	XM_001467646.1	405	Leishmania infantum JPCM5 conserved hypothetical protein partial mRNA	XP_001467683.1	134	conserved hypothetical protein	XP_001467683.1	XP_001467683.1	3e-95	Strigomonas culicis	DUF3439	1.6	uncharacterized protein LOC100891850	0.16	Rhagoletis zephyria	STYKc	0.5	RAS guanyl-releasing protein 2	1.7	Homo sapiens	XP_001467683.1	NR	XM_001467646.1	196.91	262.99	229.95
XM_001467670.1	LINJ_32_0250	XM_001467670.1	0.790009	XM_001467670.1	0.564582	XM_001467670.1	0.974142		XM_001467670.1	35.45	19.75	25.0733	23.38	20.8533	19.8967		XM_001467670.1	XP_001467707.1	pre-mRNA splicing factor (Leishmania infantum JPCM5) CAM68371.1 pre-mRNA splicing factor (Leishmania infantum JPCM5) SOX65661.1	tm	NR	0	100	XM_001467670.1	3261	Leishmania infantum JPCM5 conserved hypothetical protein partial mRNA	XP_001467707.1	1086	conserved hypothetical protein	XP_001467707.1	XP_001467707.1	0	Phytomonas sp. isolate EM1	DUF3584	0.01	60 kDa neurofilament protein-like	1.6	Aplysia californica	BRLZ	0.032		NA		XP_001467707.1	NR	XM_001467670.1	33.42	37.48	35.45
XM_001467690.1	LINJ_32_0450	XM_001467690.1	0.660921	XM_001467690.1	0.784022	XM_001467690.1	0.714552		XM_001467690.1	98.59	59.6067	57.87	64.7333	58.4733	65.71		XM_001467690.1	XP_001467727.1	mitochondrial carrier protein-like protein (Leishmania infantumJPCM5) XP_003862707.1 mitochondrial carrier protein-like protein (Leishmania donovani)	met/energy	NR	0	100	XM_001467690.1	876	Leishmania infantum JPCM5 conserved hypothetical protein partial mRNA	XP_001467727.1	291	conserved hypothetical protein	XP_001467727.1	XP_001467727.1	0	Angomonas deanei	DUF1279	1e-05	uncharacterized protein LOC107274244	2e-06	Trachymyrmex septentrionalis	WW	0.033	Pre-mRNA-processing protein 40B	0.002	Arabidopsis thaliana	XP_001467727.1	NR	XM_001467690.1	112.31	84.87	98.59
XM_001467707.1	LINJ_32_0600	XM_001467707.1	0.725304	XM_001467707.1	0.98154	XM_001467707.1	0.763169		XM_001467707.1	69.14	41.06	36.0567	40.87	46.5033	44.2767		XM_001467707.1	XP_001467744.1	Unknown product	uk		NA	NA	XM_001467707.1	1755	Leishmania infantum JPCM5 putative ATP-dependent RNA helicase-like protein partial mRNA	XP_001467744.1	584	putative ATP-dependent RNA helicase-like protein	XP_001467744.1	XP_001467744.1	0	Angomonas deanei	DEAD	4e-39	predicted protein, partial	9e-114	Drosophila bipectinata	DEXDc	2e-37	Probable ATP-dependent RNA helicase ddx52	2e-112	Dictyostelium discoideum	XP_001467744.1	NR	XM_001467707.1	51.78	86.5	69.14
XM_001467716.1	LINJ_32_0510	XM_001467716.1	0.507287	XM_001467716.1	0.795458	XM_001467716.1	0.571321		XM_001467716.1	130.725	89.72	80.7	99.5467	108.893	98.1133		XM_001467716.1	XP_001467753.1	hypothetical protein	uc	NR	0	100	XM_001467716.1	1152	Leishmania infantum JPCM5 conserved hypothetical protein partial mRNA	XP_001467753.1	383	conserved hypothetical protein	XP_001467753.1	XP_001467753.1	0	Trypanosoma grayi	Peptidase_S30	0.26	uncharacterized protein Dana_GF19143, isoform A	5	Athalia rosae	GIT	1.1	Carbamoyl-phosphate synthase arginine-specific large chain	1.4	Lactobacillus plantarum (strain ATCC BAA-793 / NCIMB 8826 / WCFS1)	XP_001467753.1	NR	XM_001467716.1	127.48	133.97	130.725
XM_001467732.1	LINJ_32_0890	XM_001467732.1	0.604404	XM_001467732.1	0.555567	XM_001467732.1	1.34713		XM_001467732.1	121.585	75.7067	83.0067	68.36	55.0433	52.9967		XM_001467732.1	XP_001467769.1	amino acid transporter aATP11 (Leishmania infantum JPCM5) CAM70426.1 amino acid transporter aATP11 (Leishmania infantum JPCM5)	tr	NR	0	100	XM_001467732.1	1536	Leishmania infantum JPCM5 conserved hypothetical protein partial mRNA	XP_001467769.1	511	conserved hypothetical protein	XP_001467769.1	XP_001467769.1	0	Trypanosoma cruzi cruzi	Cytadhesin_P30	0.2	nucleobindin-2 isoform X2	0.96	Apis cerana	IL7	0.98	Protein piccolo	0.53	Mus musculus	XP_001467769.1	NR	XM_001467732.1	136.12	107.05	121.585
XM_001467811.1	LINJ_32_1720	XM_001467811.1	0.659854	XM_001467811.1	0.634771	XM_001467811.1	0.909268		XM_001467811.1	181.655	114.563	120.287	102.903	109.637	108.67		XM_001467811.1	XP_001467848.1	ribosomal P protein AGP2beta-1 (Leishmania infantumJPCM5) CAM70223.1 ribosomal P protein AGP2beta-1 (Leishmania infantum JPCM5)	ps	NR	9e-164	100	XM_001467811.1	669	Leishmania infantum JPCM5 putative chromosomal passenger protein (CPC2), partial mRNA	XP_001467848.1	222	putative chromosomal passenger protein	XP_001467848.1	XP_001467848.1	4e-162	Phytomonas sp. isolate EM1	TLV_coat	2.1	structural maintenance of chromosomes protein 4	7.9	Onthophagus taurus	IFabd	4.4	Transcription-repair-coupling factor	0.14	Staphylococcus saprophyticus subsp. saprophyticus (strain ATCC 15305 / DSM 20229)	XP_001467848.1	NR	XM_001467811.1	203.06	160.25	181.655
XM_001467851.1	LINJ_32_2100	XM_001467851.1	0.783337	XM_001467851.1	1.43863	XM_001467851.1	1.73511		XM_001467851.1	149.77	77.8733	51.5467	45.9167	58.48	47.6333		XM_001467851.1	XP_001467888.1	Unknown product	uk		NA	NA	XM_001467851.1	447	Leishmania infantum JPCM5 conserved hypothetical protein partial mRNA	XP_001467888.1	148	conserved hypothetical protein	XP_001467888.1	XP_001467888.1	8e-100	Trypanosoma cruzi Dm28c	DUF2561	0.43	NF-kappa-B-repressing factor	0.33	Microplitis demolitor	CarD_TRCF	6.4		NA		XP_001467888.1	NR	XM_001467851.1	81.15	218.39	149.77
XM_001467922.1	LINJ_32_2850	XM_001467922.1	0.945905	XM_001467922.1	1.08428	XM_001467922.1	1.43792		XM_001467922.1	3123.03	1601.77	1522.78	1321.54	1487.15	1287.52		XM_001467922.1	XP_001467961.1	ribosomal protein L27 (Leishmania infantum JPCM5) XP_001467961.1 ribosomal protein L27 (Leishmania infantum JPCM5) XP_003863696.1	ps	NR	1e-92	100	XM_001467922.1	405	Leishmania infantum JPCM5 putative ribosomal protein L27 partial mRNA	XP_001467961.1	134	putative ribosomal protein L27	XP_001467961.1	XP_001467959.1	1e-92	Phytomonas sp. isolate EM1	Ribosomal_L27e	7e-28	60S ribosomal protein L27-like	4e-42	Papilio machaon	KOW	8e-05	60S ribosomal protein L27	1e-42	Hippocampus comes	XP_001467961.1	NR	XM_001467922.1	2320.88	3925.17	3123.03
XM_001467947.1	LINJ_32_3090	XM_001467947.1	0.905044	XM_001467947.1	0.681617	XM_001467947.1	1.2514		XM_001467947.1	56.955	28.6667	36.6767	33.34	30.4067	26.62		XM_001467947.1	XP_001467984.1	Dual specificity phosphatase	st	PFAM	1e-10	37	XM_001467947.1	1815	Leishmania infantum JPCM5 conserved hypothetical protein partial mRNA	XP_001467984.1	604	conserved hypothetical protein	XP_001467984.1	XP_001467984.1	0	Phytomonas sp. isolate Hart1	WASH_WAHD	0.056	uncharacterized protein LOC107327037	2.2	Mizuhopecten yessoensis	Glyco_32	1.8	Pyridoxal 5'-phosphate synthase subunit PdxT	0.24	Thermococcus onnurineus (strain NA1)	XP_001467984.1	NR	XM_001467947.1	60.28	53.63	56.955
XM_001467951.1	LINJ_32_3130	XM_001467951.1	0.996818	XM_001467951.1	1.51595	XM_001467951.1	1.46239		XM_001467951.1	539.175	256.27	197.177	202.763	176.573	213.453		XM_001467951.1	XP_001467988.1	Unknown product	uk		NA	NA	XM_001467951.1	378	Leishmania infantum JPCM5 tubulin binding cofactor A-like protein partial mRNA	XP_001467988.1	125	tubulin binding cofactor A-like protein	XP_001467988.1	XP_001467988.1	4e-85	Trypanosoma grayi	TBCA	7e-17	tubulin-specific chaperone A-like	3e-06	Strongylocentrotus purpuratus	THUMP	0.066	Tubulin-folding cofactor A	4e-08	Arabidopsis thaliana	XP_001467988.1	NR	XM_001467951.1	298.1	780.25	539.175
XM_001467952.1	LINJ_32_3140	XM_001467952.1	0.593306	XM_001467952.1	0.769967	XM_001467952.1	1.09118		XM_001467952.1	267.425	167.61	163.713	150.18	148.913	139.94		XM_001467952.1	XP_001467989.1	Frataxin mitochondrial	met/energy	SWISSP	4e-17	83.8	XM_001467952.1	570	Leishmania infantum JPCM5 ATP binding protein-like protein partial mRNA	XP_001467989.1	189	ATP binding protein-like protein	XP_001467989.1	XP_001467989.1	3e-138	Trypanosoma congolense IL3000	Phosducin	1e-05	thioredoxin domain-containing protein 9-like	4e-52	Drosophila ananassae	PCRF	0.73	Thioredoxin domain-containing protein 9	2e-50	Homo sapiens	XP_001467989.1	NR	XM_001467952.1	293.84	241.01	267.425
XM_001467970.1	LINJ_34_2730	XM_001467970.1	1.00344	XM_001467970.1	1.15828	XM_001467970.1	1.72385		XM_001467970.1	190.255	96.03	91.4133	71.1567	74.8667	65.5267		XM_001467970.1	XP_001468635.1	ribosomal protein L3 (Leishmania infantum JPCM5) CAM71080.1 ribosomal protein L3	ps	NR	0	100	XM_001467970.1	1260	Leishmania infantum JPCM5 putative ribosomal protein L3 partial mRNA	XP_001468635.1	419	putative ribosomal protein L3	XP_001468635.1	XP_001468007.1	0	Angomonas deanei	Ribosomal_L3	9e-168	60S ribosomal protein L3-like	3e-167	Leptinotarsa decemlineata	G2F	1.6	60S ribosomal protein L3	5e-168	Mus musculus	XP_001468635.1	NR	XM_001467970.1	175.16	205.35	190.255
XM_001468013.1	LINJ_32_3770	XM_001468013.1	0.550937	XM_001468013.1	0.622262	XM_001468013.1	1.00181		XM_001468013.1	523.89	356.24	358.64	293.543	289.62	296.563		XM_001468013.1	XP_001468050.1	Unknown product	uk		NA	NA	XM_001468013.1	444	Leishmania infantum JPCM5 conserved hypothetical protein partial mRNA	XP_001468050.1	147	conserved hypothetical protein	XP_001468050.1	XP_001468050.1	2e-105	Trypanosoma equiperdum	Hydantoinase_B	0.46		NA		Amb_all	0.31	Matrix protein VP40	1.3	Reston ebolavirus (strain Reston-89)	XP_001468050.1	NR	XM_001468013.1	491.44	556.34	523.89
XM_001468076.1	LINJ_33_0280	XM_001468076.1	0.612516	XM_001468076.1	0.588593	XM_001468076.1	0.933098		XM_001468076.1	96.235	58.8167	62.8333	65.7767	58.15	55.3933		XM_001468076.1	XP_001468113.1	Unknown product	uk		NA	NA	XM_001468076.1	984	Leishmania infantum JPCM5 HNRNPA partial mRNA	XP_001468113.1	327	HNRNPA	XP_001468113.1	XP_001468113.1	0	Phytomonas sp. isolate Hart1	RRM_1	1e-08	seroreactive antigen BMN1-5	2e-08	Culex quinquefasciatus	RRM	2e-11		NA		XP_001468113.1	NR	XM_001468076.1	94.82	97.65	96.235
XM_001468080.1	LINJ_33_0340	XM_001468080.1	1.34155	XM_001468080.1	1.49091	XM_001468080.1	1.9497		XM_001468080.1	378.365	157.657	146.023	129.667	118.25	112.953		XM_001468080.1	XP_001468117.1	Unknown product	uk		NA	NA	XM_001468080.1	2007	Leishmania infantum JPCM5 ATP-binding cassette protein subfamily F, member 3 (putative ABCF2), partial mRNA	XP_001468117.1	668	ATP-binding cassette protein subfamily F, member 3	XP_001468117.1	XP_001468117.1	0	Phytomonas sp. isolate EM1	ABC_tran	1e-24	hypothetical protein LOTGIDRAFT_114038	5e-151	Limulus polyphemus	AAA	5e-09	ABC transporter F family member 4	1e-149	Arabidopsis thaliana	XP_001468117.1	NR	XM_001468080.1	346.44	410.29	378.365
XM_001468117.1	LINJ_33_0740	XM_001468117.1	0.6953	XM_001468117.1	1.06025	XM_001468117.1	1.2028		XM_001468117.1	244.325	140.423	118.297	114.327	103.513	112.927		XM_001468117.1	XP_001468154.1	hypothetical protein	uc	NR	4e-107	100	XM_001468117.1	465	Leishmania infantum JPCM5 conserved hypothetical protein partial mRNA	XP_001468154.1	154	conserved hypothetical protein	XP_001468154.1	XP_001468154.1	2e-110	Phytomonas sp. isolate Hart1	DDHD	0.78	uncharacterized protein LOC105849703	0.61	Diuraphis noxia	CULLIN	1.4	Beta-1,4 N-acetylgalactosaminyltransferase 1	3.1	Rattus norvegicus	XP_001468154.1	NR	XM_001468117.1	153.73	334.92	244.325
XM_001468120.1	LINJ_33_0770	XM_001468120.1	0.630488	XM_001468120.1	1.02412	XM_001468120.1	1.4133		XM_001468120.1	2007.92	1345.21	1064.28	955.393	790.383	869.61		XM_001468120.1	XP_001468157.1	iron superoxide dismutase (Leishmania infantum JPCM5) XP_003863607.1 iron superoxide dismutase	detox/ox	NR	1e-143	100	XM_001468120.1	588	Leishmania infantum JPCM5 putative 60S ribosomal protein L6 partial mRNA	XP_001468157.1	195	putative 60S ribosomal protein L6	XP_001468157.1	XP_001464439.1	3e-137	Strigomonas culicis	Ribosomal_L6e	5e-37	60S ribosomal protein L6-like	3e-31	Limulus polyphemus	KOW	0.019	60S ribosomal protein L6	1e-34	Dictyostelium discoideum	XP_001468157.1	NR	XM_001468120.1	2006.95	2008.9	2007.92
XM_001468134.1	LINJ_33_0930	XM_001468134.1	0.812874	XM_001468134.1	1.00661	XM_001468134.1	1.33054		XM_001468134.1	234.125	122.53	115.74	107.557	83.8833	101.75		XM_001468134.1	XP_001468171.1	Unknown product	uk		NA	NA	XM_001468134.1	345	Leishmania infantum JPCM5 conserved hypothetical protein partial mRNA	XP_001468171.1	114	conserved hypothetical protein	XP_001468171.1	XP_001468171.1	2e-80	Trypanosoma grayi	DUF4043	1.7	phosphoglycerate mutase 2	1	Bactrocera latifrons	DnaG_DnaB_bind	0.24	Isoleucine--tRNA ligase	0.57	Mycoplasma hyopneumoniae (strain 7448)	XP_001468171.1	NR	XM_001468134.1	316.26	151.99	234.125
XM_001468136.1	LINJ_33_0950	XM_001468136.1	0.661404	XM_001468136.1	0.992427	XM_001468136.1	1.22254		XM_001468136.1	534.14	334.457	280.58	268.287	266.307	259.313		XM_001468136.1	XP_001468173.1	Unknown product	uk		NA	NA	XM_001468136.1	354	Leishmania infantum JPCM5 conserved hypothetical protein partial mRNA	XP_001468173.1	117	conserved hypothetical protein	XP_001468173.1	XP_001468173.1	3e-81	Phytomonas sp. isolate EM1	RNase_T	0.17	THAP domain-containing protein 1-like	1	Drosophila sechellia	RuBisCO_small	0.008	Conserved oligomeric Golgi complex subunit 2	1.9	Homo sapiens	XP_001468173.1	NR	XM_001468136.1	557.12	511.16	534.14
XM_001468137.1	LINJ_33_0960	XM_001468137.1	0.627888	XM_001468137.1	0.841392	XM_001468137.1	1.16321		XM_001468137.1	1898.13	1273.33	1141.98	1050.3	1008.15	974.46		XM_001468137.1	XP_001468174.1	Phosphatidyl-N-methylethanolamine N-methyltransferase	uc	SWISSP	9e-45	89.8	XM_001468137.1	660	Leishmania infantum JPCM5 putative 40S ribosomal protein S3 partial mRNA	XP_001468174.1	219	putative 40S ribosomal protein S3	XP_001468174.1	XP_001464434.1	6e-159	Trypanosoma grayi	Ribosomal_S3_C	1e-23	40S ribosomal protein S3-like	2e-93	Acanthaster planci	EFG_IV	0.17	40S ribosomal protein S3	3e-90	Sus scrofa	XP_001468174.1	NR	XM_001468137.1	1965.28	1830.98	1898.13
XM_001468188.1	LINJ_33_1430	XM_001468188.1	1.39824	XM_001468188.1	1.84983	XM_001468188.1	2.13488		XM_001468188.1	238.555	87.84	69.21	70.18	71.0933	59.3033		XM_001468188.1	XP_001468225.1	ATP synthase epsilon chain (Leishmania infantum JPCM5) XP_003863077.1 ATP synthase	met/energy	NR	8e-133	100	XM_001468188.1	546	Leishmania infantum JPCM5 conserved hypothetical protein partial mRNA	XP_001468225.1	181	conserved hypothetical protein	XP_001468225.1	XP_001468225.1	5e-134	Trypanosoma cruzi cruzi	DUF2018	0.42	60S ribosome subunit biogenesis protein NIP7 homolog	2e-65	Limulus polyphemus	PUA	9e-12	60S ribosome subunit biogenesis protein nip7	2e-68	Schizosaccharomyces pombe (strain 972 / ATCC 24843)	XP_001468225.1	NR	XM_001468188.1	158.72	318.39	238.555
XM_001468217.1	LINJ_33_1730	XM_001468217.1	1.09572	XM_001468217.1	1.37586	XM_001468217.1	1.74587		XM_001468217.1	575.015	274.903	234.5	221.397	209.52	195.09		XM_001468217.1	XP_001468254.1	amastin (Leishmania infantum JPCM5) CAM69705.1 amastin	uc	NR	0	100	XM_001468217.1	777	Leishmania infantum JPCM5 putative cyclophilin 4 (CYP4), partial mRNA	XP_001468254.1	258	putative cyclophilin 4	XP_001468254.1	XP_001468254.1	0	Trypanosoma brucei gambiense DAL972	Pro_isomerase	7e-58	peptidyl-prolyl cis-trans isomerase 3, variant	4e-86	Loa loa	PAZ	2.5	Peptidyl-prolyl cis-trans isomerase A	5e-88	Dictyostelium discoideum	XP_001468254.1	NR	XM_001468217.1	450.44	699.59	575.015
XM_001468219.1	LINJ_33_1750	XM_001468219.1	0.953956	XM_001468219.1	1.05276	XM_001468219.1	1.27511		XM_001468219.1	144.555	68.7467	72.2233	68.7133	58.7533	67.0767		XM_001468219.1	XP_001468256.1	Unknown product	uk		NA	NA	XM_001468219.1	798	Leishmania infantum JPCM5 conserved hypothetical protein partial mRNA	XP_001468256.1	265	conserved hypothetical protein	XP_001468256.1	XP_001468256.1	0	Phytomonas sp. isolate EM1	DUF4989	0.091	uncharacterized protein LOC111351145 isoform X17	1.6	Spodoptera litura	PKS_ER	0.81	tRNA (cytidine(56)-2'-O)-methyltransferase	0.54	Hyperthermus butylicus (strain DSM 5456 / JCM 9403 / PLM1-5)	XP_001468256.1	NR	XM_001468219.1	129.63	159.48	144.555
XM_001468220.1	LINJ_33_1760	XM_001468220.1	0.765331	XM_001468220.1	0.855728	XM_001468220.1	1.04201		XM_001468220.1	178.125	95.4367	93.7267	89.65	87.93	93.1833		XM_001468220.1	XP_001468257.1	vacuolar sorting-like protein (Leishmania infantum JPCM5) XP_003863527.1 vacuolar sorting-like protein (Leishmania donovani) CAM70858.1 vacuolar	pe	NR	2e-147	100	XM_001468220.1	615	Leishmania infantum JPCM5 conserved hypothetical protein partial mRNA	XP_001468257.1	204	conserved hypothetical protein	XP_001468257.1	XP_001468257.1	2e-149	Strigomonas culicis	PHD_4	1.5	uncharacterized protein LOC105362673	0.11	Ceratosolen solmsi marchali	KIND	0.12	Calcium-dependent serine proteinase	0.56	Mesocricetus auratus	XP_001468257.1	NR	XM_001468220.1	130.49	225.76	178.125
XM_001468292.1	LINJ_33_2840	XM_001468292.1	0.733355	XM_001468292.1	0.681939	XM_001468292.1	0.756983		XM_001468292.1	74.91	45.2633	49.55	52.37	52.8333	50.1367		XM_001468292.1	XP_001468329.1	Cyclin	uc	PFAM	3e-18	94.5	XM_001468292.1	2646	Leishmania infantum JPCM5 putative minichromosome maintenance (MCM) complex subunit partial mRNA	XP_001468329.1	881	putative minichromosome maintenance (MCM) complex subunit	XP_001468329.1	XP_001468329.1	0	Angomonas deanei	MCM	4e-130	hypothetical protein LOTGIDRAFT_207383	5e-145	Rhagoletis zephyria	MCM	1e-165	DNA replication licensing factor MCM3 homolog 1	8e-156	Zea mays	XP_001468329.1	NR	XM_001468292.1	73.9	75.92	74.91
XM_001468338.1	LINJ_33_3300	XM_001468338.1	0.5967	XM_001468338.1	0.877896	XM_001468338.1	1.31081		XM_001468338.1	3248.6	2197.09	1891.6	1668.51	1479.23	1500.73		XM_001468338.1	XP_001468375.1	Unknown product	uk		NA	NA	XM_001468338.1	456	Leishmania infantum JPCM5 putative 40S ribosomal protein S13 partial mRNA	XP_001468375.1	151	putative 40S ribosomal protein S13	XP_001468375.1	XP_001465002.1	4e-107	Trypanosoma congolense IL3000	Ribosomal_S13_N	3e-27	40S ribosomal protein S13-like	4e-74	Limulus polyphemus	INB	2	40S ribosomal protein S13	3e-75	Glycine max	XP_001468375.1	NR	XM_001468338.1	3093.91	3403.29	3248.6
XM_001468339.1	LINJ_33_3310	XM_001468339.1	0.592557	XM_001468339.1	0.948844	XM_001468339.1	0.806717		XM_001468339.1	69.39	43.3567	38.5233	39.47	45.3333	44.1067		XM_001468339.1	XP_001468376.1	Unknown product	uk		NA	NA	XM_001468339.1	1470	Leishmania infantum JPCM5 conserved hypothetical protein partial mRNA	XP_001468376.1	489	conserved hypothetical protein	XP_001468376.1	XP_001468376.1	0	Trypanosoma grayi	DUF390	0.0005	myosin heavy chain, striated muscle	1.3	Drosophila miranda	OmpH	0.12	Probable ion channel POLLUX	0.72	Oryza sativa subsp. japonica	XP_001468376.1	NR	XM_001468339.1	71.4	67.38	69.39
XM_001468346.1	LINJ_13_1410	XM_001468346.1	0.626013	XM_001468346.1	1.05253	XM_001468346.1	1.39535		XM_001468346.1	3091.09	2090.98	1602.79	1456.63	1356.8	1352.15		XM_001468346.1	XP_003392355.1	ATP synthase F(0) complex subunit C1 mitochondrial - probable fragment	met/energy	SWISSP	6e-23	72	XM_001468346.1	321	Leishmania infantum JPCM5 putative 60S ribosomal protein L44 partial mRNA	XP_003392355.1	106	putative 60S ribosomal protein L44	XP_003392355.1	XP_001468383.1	1e-71	Trypanosoma theileri	Ribosomal_L44	3e-30	60S ribosomal protein L44	1e-38	Biomphalaria glabrata	BLUF	0.16	60S ribosomal protein L44	3e-67	Trypanosoma brucei brucei	XP_003392355.1	NR	XM_001468346.1	2692.37	3489.8	3091.09
XM_001468347.1	LINJ_33_3390	XM_001468347.1	1.47015	XM_001468347.1	1.22929	XM_001468347.1	2.10062		XM_001468347.1	530.28	194.03	237.137	185.61	146.877	139.647		XM_001468347.1	XP_001468384.1	kinetoplast-associated protein 3	uc	SWISSP	6e-45	82	XM_001468347.1	411	Leishmania infantum JPCM5 h1 histone-like protein partial mRNA	XP_001468384.1	136	h1 histone-like protein	XP_001468384.1	XP_001468384.1	4e-83	Leptomonas pyrrhocoris		NA		NA			NA	Kinetoplast-associated protein 1	0.8	Crithidia fasciculata	XP_001468384.1	NR	XM_001468347.1	487.06	573.5	530.28
XM_001468374.1	LINJ_34_0240	XM_001468374.1	0.745067	XM_001468374.1	0.834438	XM_001468374.1	1.23529		XM_001468374.1	329.25	203.813	196.333	169.017	153.84	159.617		XM_001468374.1	XP_001468411.1	Ribosomal RNA large subunit methyltransferase E	ps	SWISSP	3e-13	110.5	XM_001468374.1	1008	Leishmania infantum JPCM5 hypothetical protein, unknown function partial mRNA	XP_001468411.1	335	hypothetical protein, unknown function	XP_001468411.1	XP_001468411.1	0	Leishmania infantum	EMP24_GP25L	2e-11	transmembrane protein Tmp21-like	0.0006	Aplysia californica	SynN	0.014	Transmembrane emp24 domain-containing protein 10	0.004	Pongo abelii	XP_001468411.1	NR	XM_001468374.1	289.91	368.59	329.25
XM_001468387.1	LINJ_34_0370	XM_001468387.1	0.50731	XM_001468387.1	0.6798	XM_001468387.1	1.11694		XM_001468387.1	261.68	189.713	173.557	160.983	137.047	139.487		XM_001468387.1	XP_001468424.1	3'-nucleotidase/nuclease	met/nuc	NR	0	79.2	XM_001468387.1	1137	Leishmania infantum JPCM5 putative eukaryotic translation initiation factor 5 partial mRNA	XP_001468424.1	378	putative eukaryotic translation initiation factor 5	XP_001468424.1	XP_001468424.1	0	Phytomonas sp. isolate Hart1	eIF-5_eIF-2B	2e-41	eukaryotic translation initiation factor 5	3e-34	Opisthorchis viverrini	eIF2B_5	2e-32	Eukaryotic translation initiation factor 5	4e-33	Saccharomyces cerevisiae (strain ATCC 204508 / S288c)	XP_001468424.1	NR	XM_001468387.1	284.61	238.75	261.68
XM_001468391.1	LINJ_34_0410	XM_001468391.1	1.1923	XM_001468391.1	1.14255	XM_001468391.1	1.62675		XM_001468391.1	104.13	44.6233	49.9967	41.46	41.39	38.5067		XM_001468391.1	XP_001468428.1	hypothetical protein	uc	NR	0	100	XM_001468391.1	1719	Leishmania infantum JPCM5 hypothetical protein, unknown function partial mRNA	XP_001468428.1	572	hypothetical protein, unknown function	XP_001468428.1	XP_001468428.1	0	Trypanosoma theileri	Gal-3-0_sulfotr	0.2	hypothetical protein HELRODRAFT_188187	1.8	Helobdella robusta	DM14	0.84	tRNA-splicing ligase RtcB homolog	1.5	Xenopus tropicalis	XP_001468428.1	NR	XM_001468391.1	111.38	96.88	104.13
XM_001468430.1	LINJ_34_0960	XM_001468430.1	0.991932	XM_001468430.1	1.20031	XM_001468430.1	1.80735		XM_001468430.1	795.69	415.59	367.03	331.377	279.91	261.023		XM_001468430.1	XP_001468467.1	Unknown product	uk		NA	NA	XM_001468430.1	504	Leishmania infantum JPCM5 conserved hypothetical protein partial mRNA	XP_001468467.1	167	conserved hypothetical protein	XP_001468467.1	XP_001468467.1	5e-120	Trypanosoma grayi	Calsequestrin	0.68	cytochrome c oxidase subunit 4 isoform 1, mitochondrial-like	1.7	Pieris rapae	Hr1	0.11	Ecdysone receptor	3.8	Drosophila melanogaster	XP_001468467.1	NR	XM_001468430.1	689.74	901.64	795.69
XM_001468550.1	LINJ_34_2240	XM_001468550.1	0.556433	XM_001468550.1	1.03697	XM_001468550.1	1.43863		XM_001468550.1	2299.54	1578.54	1185.15	1135.84	943.633	964.737		XM_001468550.1	XP_001468587.1	Unknown product	uk		NA	NA	XM_001468550.1	435	Leishmania infantum JPCM5 putative ribosomal protein l35a partial mRNA	XP_001468587.1	144	putative ribosomal protein l35a	XP_001468587.1	XP_001463655.1	2e-100	Phytomonas sp. isolate EM1	Ribosomal_L35Ae	4e-38		NA		RAN	0.92	60S ribosomal protein L35a	1e-30	Caenorhabditis elegans	XP_001468587.1	NR	XM_001468550.1	1666.07	2933.01	2299.54
XM_001468580.1	LINJ_34_2550	XM_001468580.1	0.737523	XM_001468580.1	0.971634	XM_001468580.1	1.16971		XM_001468580.1	97.59	59.72	52.2933	52.5667	51.84	48.9867		XM_001468580.1	XP_001468617.1	Unknown product	uk		NA	NA	XM_001468580.1	2022	Leishmania infantum JPCM5 conserved hypothetical protein partial mRNA	XP_001468617.1	673	conserved hypothetical protein	XP_001468617.1	XP_001468617.1	0	Trypanosoma theileri	MFS_1	2e-07		NA		SRA	0.18	Probable peptide/nitrate transporter At3g43790	0.34	Arabidopsis thaliana	XP_001468617.1	NR	XM_001468580.1	88.99	106.19	97.59
XM_001468587.1	LINJ_34_2620	XM_001468587.1	0.679907	XM_001468587.1	0.941247	XM_001468587.1	1.32981		XM_001468587.1	2347.43	1523.27	1324.66	1127.61	1019.17	1078.22		XM_001468587.1	XP_001468624.1	Unknown product	uk		NA	NA	XM_001468587.1	540	Leishmania infantum JPCM5 putative 40S ribosomal protein S19 protein partial mRNA	XP_001468624.1	179	putative 40S ribosomal protein S19 protein	XP_001468624.1	XP_001468624.1	6e-131	Leishmania mexicana MHOM GT 2001 U1103	Ribosomal_S19e	8e-60		NA		HTH_DTXR	0.039	40S ribosomal protein S19-1	1e-29	Arabidopsis thaliana	XP_001468624.1	NR	XM_001468587.1	2409.57	2285.28	2347.43
XM_001468600.1	LINJ_34_2750	XM_001468600.1	0.824386	XM_001468600.1	1.55893	XM_001468600.1	1.54905		XM_001468600.1	483.265	249.92	172.59	160.657	182.103	181.99		XM_001468600.1	XP_001468637.1	acyl-CoA binding protein (Leishmania infantum JPCM5) XP_003864402.1 acyl-CoA binding protein	met/lipd	NR	1e-58	100	XM_001468600.1	270	Leishmania infantum JPCM5 conserved hypothetical protein partial mRNA	XP_001468637.1	89	conserved hypothetical protein	XP_001468637.1	XP_001468637.1	2e-59	Phytomonas sp. isolate Hart1	CEP170_C	0.22	gastrin-releasing peptide receptor-like	2.5	Linepithema humile	alkPPc	0.083	Mitochondrial aspartate-glutamate transporter AGC1	6.9	Ashbya gossypii (strain ATCC 10895 / CBS 109.51 / FGSC 9923 / NRRL Y-1056)	XP_001468637.1	NR	XM_001468600.1	598.41	368.12	483.265
XM_001468704.1	LINJ_34_3840	XM_001468704.1	0.53069	XM_001468704.1	0.982522	XM_001468704.1	1.40054		XM_001468704.1	1009.67	712.687	547.497	471.147	419.273	434.33		XM_001468704.1	XP_001468741.1	Unknown product	uk		NA	NA	XM_001468704.1	315	Leishmania infantum JPCM5 conserved hypothetical protein partial mRNA	XP_001468741.1	104	conserved hypothetical protein	XP_001468741.1	XP_001468741.1	8e-71	Phytomonas sp. isolate Hart1	NESP55	0.083	S-antigen protein-like	3.6	Dendroctonus ponderosae	Agro_virD5	0.17	Genome polyprotein	0.48	Human rhinovirus 3	XP_001468741.1	NR	XM_001468704.1	1052.07	967.27	1009.67
XM_001468732.1	LINJ_34_4120	XM_001468732.1	0.770241	XM_001468732.1	1.08787	XM_001468732.1	1.52531		XM_001468732.1	266.19	151.943	131.257	115.707	107.657	103.733		XM_001468732.1	XP_001468769.1	D-tyrosyl-tRNA(Tyr) deacylase 2	ps	SWISSP	2e-129	100	XM_001468732.1	636	Leishmania infantum JPCM5 putative nucleolar protein family a partial mRNA	XP_001468769.1	211	putative nucleolar protein family a	XP_001468769.1	XP_001468769.1	1e-131	Leptomonas seymouri	Gar1	2e-26	H/ACA ribonucleoprotein complex subunit 1-like	6e-20	Eufriesea mexicana		NA	H/ACA ribonucleoprotein complex subunit 1	7e-25	Scheffersomyces stipitis (strain ATCC 58785 / CBS 6054 / NBRC 10063 / NRRL Y-11545)	XP_001468769.1	NR	XM_001468732.1	250.27	282.11	266.19
XM_001468741.1	LINJ_34_4200	XM_001468741.1	0.767508	XM_001468741.1	0.924978	XM_001468741.1	0.669069		XM_001468741.1	308.435	172.927	161.207	184.443	209.163	208.347		XM_001468741.1	XP_001468778.1	hypothetical protein	uc	NR	1e-81	100	XM_001468741.1	360	Leishmania infantum JPCM5 conserved hypothetical protein partial mRNA	XP_001468778.1	119	conserved hypothetical protein	XP_001468778.1	XP_001468778.1	6e-80	Strigomonas culicis	FAM176	0.007	ATP-binding cassette sub-family G member 5	1.1	Crassostrea gigas	Brr6_like_C_C	0.91	Golgi apparatus membrane protein TVP18	9.5	Debaryomyces hansenii (strain ATCC 36239 / CBS 767 / JCM 1990 / NBRC 0083 / IGC 2968)	XP_001468778.1	NR	XM_001468741.1	246.8	370.07	308.435
XM_001468785.1	LINJ_25_2560	XM_001468785.1	1.01756	XM_001468785.1	1.24407	XM_001468785.1	1.74938		XM_001468785.1	4241.26	2147.89	1908.82	1853.28	1562.87	1441		XM_001468785.1	XP_003392606.1	histone H4 (Leishmania infantum JPCM5) XP_001465510.1 histone H4 (Leishmania infantum JPCM5) XP_001467645.1 histone H4 (Leishmania infantum JPCM5)	nr	NR	8e-64	100	XM_001468785.1	303	Leishmania infantum JPCM5 histone H4, putative, pseudogene partial mRNA	XP_003392606.1	100	histone H4	XP_003392606.1	XP_001464339.1	8e-64	Leishmania infantum	CENP-T_C	0.0001	GM13181	5e-34	Priapulus caudatus	H4	2e-31	Histone H4	3e-33	Chlamydomonas reinhardtii	XP_003392606.1	NR	XM_001468785.1	3823.51	4659.01	4241.26
XM_001468793.1	LINJ_35_0100	XM_001468793.1	0.764044	XM_001468793.1	0.949513	XM_001468793.1	1.36056		XM_001468793.1	718.105	443.757	398.173	395.087	351.193	320.127		XM_001468793.1	XP_001468830.1	50S ribosomal protein L13-like protein (Leishmania infantum JPCM5) CAM71792.1 50S ribosomal protein L13-like protein (Leishmania infantum JPCM5)	ps	NR	2e-150	100	XM_001468793.1	609	Leishmania infantum JPCM5 conserved hypothetical protein partial mRNA	XP_001468830.1	202	conserved hypothetical protein	XP_001468830.1	XP_001468830.1	4e-150	Trypanosoma cruzi	UCR_14kD	0.096	cytochrome b-c1 complex subunit 7-like	0.0003	Myzus persicae	SET	3.2	Cytochrome b-c1 complex subunit 7	3e-05	Fasciola hepatica	XP_001468830.1	NR	XM_001468793.1	660.51	775.7	718.105
XM_001468797.1	LINJ_35_0140	XM_001468797.1	0.627	XM_001468797.1	0.843346	XM_001468797.1	1.07911		XM_001468797.1	694.235	447.187	404.787	401.387	397.853	373.53		XM_001468797.1	XP_001468834.1	Unknown product	uk		NA	NA	XM_001468797.1	360	Leishmania infantum JPCM5 conserved hypothetical protein partial mRNA	XP_001468834.1	119	conserved hypothetical protein	XP_001468834.1	XP_001468834.1	4e-85	Angomonas deanei	SH3-RhoG_link	0.037	CPSF A subunit region family protein	0.94	Saccoglossus kowalevskii	HALZ	1.8	Valine--tRNA ligase	2.6	Nitrosococcus oceani (strain ATCC 19707 / BCRC 17464 / NCIMB 11848 / C-107)	XP_001468834.1	NR	XM_001468797.1	691.04	697.43	694.235
XM_001468801.1	LINJ_35_0180	XM_001468801.1	0.658676	XM_001468801.1	0.555737	XM_001468801.1	0.736996		XM_001468801.1	84.045	53.5967	60.5267	57.76	56.9833	56.7133		XM_001468801.1	XP_001468838.1	Unknown product	uk		NA	NA	XM_001468801.1	2589	Leishmania infantum JPCM5 conserved hypothetical protein partial mRNA	XP_001468838.1	862	conserved hypothetical protein	XP_001468838.1	XP_001468838.1	0	Phytomonas sp. isolate EM1	CCDC158	8e-08	putative leucine-rich repeat-containing protein DDB_G0290503	0.001	Bombus impatiens	TOPEUc	0.002	Sporulation-specific protein 15	0.016	Schizosaccharomyces pombe (strain 972 / ATCC 24843)	XP_001468838.1	NR	XM_001468801.1	76.79	91.3	84.045
XM_001468823.1	LINJ_35_0410	XM_001468823.1	0.743077	XM_001468823.1	1.22567	XM_001468823.1	1.50798		XM_001468823.1	3549.49	2194.14	1647.8	1435.27	1478.98	1434.58		XM_001468823.1	XP_001468860.1	40S ribosomal protein S3a-1	ps	SWISSP	0	100	XM_001468823.1	795	Leishmania infantum JPCM5 putative 40S ribosomal protein S3A partial mRNA	XP_001468860.1	264	putative 40S ribosomal protein S3A			NA		Ribosomal_S3Ae	5e-73	40S ribosomal protein S3a	4e-72	Aplysia californica	CorC_HlyC	1.1	40S ribosomal protein S3a	0	Leishmania major	XP_001468860.1	SWISSP	XM_001468823.1	3233.79	3865.2	3549.49
XM_001468843.1	LINJ_35_0650	XM_001468843.1	0.763867	XM_001468843.1	1.14726	XM_001468843.1	1.67066		XM_001468843.1	160.845	97.7233	77.6367	70.3633	57.0667	58.48		XM_001468843.1	XP_001468880.1	Radial spokehead-like protein	uc	PFAM	9e-141	118.6	XM_001468843.1	2109	Leishmania infantum JPCM5 beta-fructofuranosidase-like protein partial mRNA	XP_001468880.1	702	beta-fructofuranosidase-like protein	XP_001468880.1	SOX69368.1	0	Leishmania donovani	Glyco_hydro_32N	4e-66		NA		Glyco_32	4e-99	Beta-fructofuranosidase, insoluble isoenzyme CWINV1	1e-51	Arabidopsis thaliana	XP_001468880.1	NR	XM_001468843.1	164.31	157.38	160.845
XM_001468866.1	LINJ_35_0890	XM_001468866.1	1.17229	XM_001468866.1	1.28307	XM_001468866.1	0.789743		XM_001468866.1	51.765	23.7133	22.5	30.2167	38.24	33.5733		XM_001468866.1	XP_001468903.1	Ring finger	prot	SMART	9e-08	100	XM_001468866.1	2772	Leishmania infantum JPCM5 conserved hypothetical protein partial mRNA	XP_001468903.1	923	conserved hypothetical protein	XP_001468903.1	SOX69391.1	0	Phytomonas sp. isolate EM1	Telomere_reg-2	0.1		NA		DM6	0.93	Transcription factor bHLH125	1.1	Arabidopsis thaliana	XP_001468903.1	NR	XM_001468866.1	52.79	50.74	51.765
XM_001468899.1	LINJ_35_1240	XM_001468899.1	0.630903	XM_001468899.1	1.16251	XM_001468899.1	1.58786		XM_001468899.1	519.76	346.887	245.157	215.747	200.243	198.233		XM_001468899.1	XP_001468936.1	Unknown product	uk		NA	NA	XM_001468899.1	765	Leishmania infantum JPCM5 putative short chain dehydrogenase partial mRNA	XP_001468936.1	254	putative short chain dehydrogenase	XP_001468936.1	XP_001468936.1	0	Trypanosoma cruzi	adh_short	5e-45		NA		PKS_KR	0.0002	Carbonyl reductase	3e-29	Mus musculus	XP_001468936.1	NR	XM_001468899.1	499.76	539.76	519.76
XM_001468900.1	LINJ_35_1250	XM_001468900.1	0.619624	XM_001468900.1	0.821455	XM_001468900.1	0.913692		XM_001468900.1	98.57	63.3033	59.17	56.4433	57.5233	59.8433		XM_001468900.1	XP_001468937.1	tetratricopeptide repeat protein tpr partial	uc	REFSEQ-INVERTEBRATE	6e-42	90	XM_001468900.1	2544	Leishmania infantum JPCM5 conserved hypothetical protein partial mRNA	XP_001468937.1	847	conserved hypothetical protein	XP_001468937.1	XP_001468937.1	0	Strigomonas culicis	CALCOCO1	0.0001		NA		SEP	0.15		NA		XP_001468937.1	NR	XM_001468900.1	108.31	88.83	98.57
XM_001468913.1	LINJ_35_1390	XM_001468913.1	0.817271	XM_001468913.1	1.01839	XM_001468913.1	1.40734		XM_001468913.1	352.065	208.053	185.687	193.14	161.057	152.127		XM_001468913.1	XP_001468950.1	Trichohyalin-plectin-homology domain	extmat	PFAM	4e-33	96.8	XM_001468913.1	1473	Leishmania infantum JPCM5 metallo-peptidase, Clan ME, Family M16 partial mRNA	XP_001468950.1	490	metallo-peptidase, Clan ME, Family M16	XP_001468950.1	XP_001468950.1	0	Trypanosoma cruzi cruzi	Peptidase_M16	3e-28		NA		RAP	0.38	Probable mitochondrial-processing peptidase subunit beta, mitochondrial	6e-72	Arabidopsis thaliana	XP_001468950.1	NR	XM_001468913.1	295.76	408.37	352.065
XM_001468937.2	LINJ_35_1540	XM_001468937.2	0.657738	XM_001468937.2	0.694153	XM_001468937.2	1.10245		XM_001468937.2	446.65	288.58	295.44	267.503	238.623	239.247		XM_001468937.2	XP_001468974.2	ribosome biogenesis protein TSR3 homolog isoform X1 - probable fragment	ps	REFSEQ-INVERTEBRATE	2e-62	72.5	XM_001468937.2	894	Leishmania infantum JPCM5 putative reiske iron-sulfur protein precursor partial mRNA	XP_001468974.2	297	putative reiske iron-sulfur protein precursor	XP_001468974.2	XP_001468974.2	0	Trypanosoma cruzi cruzi	Rieske	2e-09		NA		PlsC	0.042	Ubiquinol-cytochrome c reductase iron-sulfur subunit	3e-43	Rickettsia felis (strain ATCC VR-1525 / URRWXCal2)	XP_001468974.2	NR	XM_001468937.2	461.42	431.88	446.65
XM_001468950.1	LINJ_35_1670	XM_001468950.1	0.657173	XM_001468950.1	1.08789	XM_001468950.1	1.50625		XM_001468950.1	2633.98	1723.33	1334.63	1166.81	1076.37	1068.93		XM_001468950.1	XP_001468987.1	AP-2 complex subunit sigma	uc	SWISSP	2e-56	97.8	XM_001468950.1	432	Leishmania infantum JPCM5 putative 60S ribosomal protein L26 partial mRNA	XP_001468987.1	143	putative 60S ribosomal protein L26	XP_001468987.1	XP_001466005.1	1e-99	Trypanosoma theileri	Ribosomal_L26	8e-63		NA		KOW	0.0002	60S ribosomal protein L26-2	4e-54	Arabidopsis thaliana	XP_001468987.1	NR	XM_001468950.1	2631.54	2636.42	2633.98
XM_001468971.1	LINJ_35_1900	XM_001468971.1	0.870153	XM_001468971.1	1.35859	XM_001468971.1	1.53776		XM_001468971.1	3612.01	2075.06	1521.1	1377.77	1322.71	1435.28		XM_001468971.1	XP_001469008.1	hypothetical protein	uc	NR	1e-69	100	XM_001468971.1	318	Leishmania infantum JPCM5 putative 60S Ribosomal protein L36 partial mRNA	XP_001469008.1	105	putative 60S Ribosomal protein L36	XP_001469008.1	XP_001469008.1	8e-70	Leptomonas seymouri	Ribosomal_L36e	2e-33		NA		DALR_1	0.54	60S ribosomal protein L36-1	2e-23	Arabidopsis thaliana	XP_001469008.1	NR	XM_001468971.1	4038.11	3185.92	3612.01
XM_001468975.1	LINJ_35_1940	XM_001468975.1	0.829656	XM_001468975.1	1.33814	XM_001468975.1	1.54696		XM_001468975.1	105.275	51.7767	42.7	43.8533	46.28	38.6367		XM_001468975.1	XP_001469012.1	RNA binding protein (Leishmania infantum JPCM5) XP_003863497.1 RNA binding protein	uc	NR	5e-166	100	XM_001468975.1	708	Leishmania infantum JPCM5 conserved hypothetical protein partial mRNA	XP_001469012.1	235	conserved hypothetical protein	XP_001469012.1	XP_001469012.1	6e-177	Strigomonas culicis	ATP11	5e-17		NA		PXA	0.02	ATP synthase mitochondrial F1 complex assembly factor 1	0.0001	Mus musculus	XP_001469012.1	NR	XM_001468975.1	89.76	120.79	105.275
XM_001468981.1	LINJ_35_2000	XM_001468981.1	0.5962	XM_001468981.1	0.844404	XM_001468981.1	1.11803		XM_001468981.1	2388.97	1649.72	1436.74	1307.42	1242.31	1270.22		XM_001468981.1	XP_001469018.1	Unknown product	uk		NA	NA	XM_001468981.1	750	Leishmania infantum JPCM5 putative 40S ribosomal protein S6 partial mRNA	XP_001469018.1	249	putative 40S ribosomal protein S6	XP_001469018.1	XP_001465475.1	3e-177	Trypanosoma grayi	Ribosomal_S6e	1e-51		NA		HDAC_interact	1.8	40S ribosomal protein S6	8e-179	Leishmania major	XP_001469018.1	NR	XM_001468981.1	2622.47	2155.48	2388.97
XM_001468985.1	LINJ_35_2040	XM_001468985.1	0.552609	XM_001468985.1	0.915725	XM_001468985.1	1.2706		XM_001468985.1	4500.84	3173.43	2569.73	2291.34	2073.37	2144.03		XM_001468985.1	XP_001469022.1	Unknown product	uk		NA	NA	XM_001468985.1	402	Leishmania infantum JPCM5 60S ribosomal protein L32 partial mRNA	XP_001469022.1	133	60S ribosomal protein L32	XP_001469022.1	XP_001469022.1	7e-93	Leptomonas pyrrhocoris	Ribosomal_L32e	1e-48		NA		Agro_virD5	0.5	60S ribosomal protein L32	9e-43	Spodoptera frugiperda	XP_001469022.1	NR	XM_001468985.1	4096	4905.68	4500.84
XM_001469056.1	LINJ_35_2910	XM_001469056.1	1.09563	XM_001469056.1	1.31732	XM_001469056.1	1.44545		XM_001469056.1	165.295	68.4667	65.1733	53.6733	63.6367	66.23		XM_001469056.1	XP_001469093.1	40S ribosomal protein S13 (Leishmania infantum JPCM5) XP_001468375.1 40S ribosomal protein S13 (Leishmania infantum JPCM5)	ps	NR	4e-107	100	XM_001469056.1	456	Leishmania infantum JPCM5 conserved hypothetical protein partial mRNA	XP_001469093.1	151	conserved hypothetical protein	XP_001469093.1	XP_001469093.1	5e-102	Strigomonas culicis	DUF2586	0.041		NA		PLEC	0.43	Chromatin assembly factor 1 subunit rlf2	0.35	Schizosaccharomyces pombe (strain 972 / ATCC 24843)	XP_001469093.1	NR	XM_001469056.1	219.3	111.29	165.295
XM_001469101.1	LINJ_35_3330	XM_001469101.1	0.556571	XM_001469101.1	1.0524	XM_001469101.1	1.37983		XM_001469101.1	3767.61	2665.33	1955.2	1744.65	1816.96	1673.91		XM_001469101.1	XP_003392817.1	Hsp70 protein	pm	PFAM	0	102.5	XM_001469101.1	552	Leishmania infantum JPCM5 putative 60S ribosomal subunit protein L31 partial mRNA	XP_003392817.1	229	putative 60S ribosomal subunit protein L31	XP_003392817.1	XP_003392817.1	2e-167	Trypanosoma theileri	Ribosomal_L31e	9e-29	60S ribosomal protein L31	3e-25	Centruroides sculpturatus	MgtE_N	0.7	60S ribosomal protein L31	2e-24	Cyanophora paradoxa	XP_003392817.1	NR	XM_001469101.1	3259.95	4275.27	3767.61
XM_001469118.1	LINJ_35_3510	XM_001469118.1	1.00981	XM_001469118.1	1.1154	XM_001469118.1	1.29072		XM_001469118.1	90.975	44.9967	43.9333	37.78	46.4933	40.4133		XM_001469118.1	XP_001469155.1	NADH dehydrogenase (ubiquinone) 1 alpha subcomplex subunit 9mitochondrial	met/energy	SWISSP	4e-23	85.5	XM_001469118.1	1110	Leishmania infantum JPCM5 conserved hypothetical protein partial mRNA	XP_001469155.1	369	conserved hypothetical protein	XP_001469155.1	XP_001469155.1	0	Strigomonas culicis	peroxidase	0.0001	AGAP005471-PA	3.5	Parasteatoda tepidariorum	HTH_MERR	0.89	Cytochrome c peroxidase, mitochondrial	4e-08	Neosartorya fumigata (strain ATCC MYA-4609 / Af293 / CBS 101355 / FGSC A1100)	XP_001469155.1	NR	XM_001469118.1	79.75	102.2	90.975
XM_001469147.1	LINJ_35_3830	XM_001469147.1	0.681349	XM_001469147.1	1.00771	XM_001469147.1	1.40055		XM_001469147.1	3212.74	2085.15	1720.71	1565.75	1408.88	1400.09		XM_001469147.1	XP_001469186.1	Unknown product	uk		NA	NA	XM_001469147.1	438	Leishmania infantum JPCM5 putative 60S ribosomal protein L27A/L29 partial mRNA	XP_001469186.1	145	putative 60S ribosomal protein L27A/L29	XP_001469186.1	XP_001469184.1	2e-103	Trypanosoma vivax Y486	Ribosomal_L27A	5e-22	60S ribosomal protein L27a	2e-49	Harpegnathos saltator	AdoHcyase	0.92	60S ribosomal protein L27a	2e-85	Trypanosoma brucei brucei	XP_001469186.1	NR	XM_001469147.1	2944.68	3480.79	3212.74
XM_001469149.1	LINJ_35_3830	XM_001469149.1	0.54818	XM_001469149.1	1.06373	XM_001469149.1	1.44743		XM_001469149.1	3213.76	2259.45	1653.11	1577.93	1468.94	1354.85		XM_001469149.1	XP_001469186.1	60S ribosomal protein L27A/L29 (Leishmania infantumJPCM5) XP_001469186.1 60S ribosomal protein L27A/L29 (Leishmania infantum JPCM5)	ps	NR	2e-103	100	XM_001469149.1	438	Leishmania infantum JPCM5 putative 60S ribosomal protein L27A/L29 partial mRNA	XP_001469186.1	145	putative 60S ribosomal protein L27A/L29	XP_001469186.1	XP_001469184.1	2e-103	Trypanosoma vivax Y486	Ribosomal_L27A	5e-22	60S ribosomal protein L27a	2e-49	Harpegnathos saltator	AdoHcyase	0.92	60S ribosomal protein L27a	2e-85	Trypanosoma brucei brucei	XP_001469186.1	NR	XM_001469149.1	3297.16	3130.36	3213.76
XM_001469150.1	LINJ_35_3840	XM_001469150.1	0.608347	XM_001469150.1	1.04719	XM_001469150.1	1.45247		XM_001469150.1	6615.58	4514.75	3445.7	3003.18	2992.34	2788.5		XM_001469150.1	XP_001469187.1	transmembrane protein 42-like	uc	REFSEQ-INVERTEBRATE	3e-10	85.2	XM_001469150.1	420	Leishmania infantum JPCM5 putative 60S ribosomal protein L23 partial mRNA	XP_001469187.1	139	putative 60S ribosomal protein L23	XP_001469187.1	XP_001469187.1	2e-96	Trypanosoma vivax Y486	Ribosomal_L14	5e-56	60S ribosomal protein L23-like	8e-69	Trachymyrmex septentrionalis	PAC	0.011	60S ribosomal protein L23	1e-79	Trypanosoma cruzi	XP_001469187.1	NR	XM_001469150.1	6070.45	7160.71	6615.58
XM_001469160.1	LINJ_35_3940	XM_001469160.1	0.829263	XM_001469160.1	1.32843	XM_001469160.1	1.59078		XM_001469160.1	152.1	83.54	64.56	64.8067	63.5567	58.0367		XM_001469160.1	XP_001469197.1	Unknown product	uk		NA	NA	XM_001469160.1	1026	Leishmania infantum JPCM5 conserved hypothetical protein partial mRNA	XP_001469197.1	341	conserved hypothetical protein	XP_001469197.1	XP_001469197.1	0	Phytomonas sp. isolate Hart1	XOO_2897-deam	0.58		NA		CY	1.7	Peptidase E	0.29	Citrobacter koseri (strain ATCC BAA-895 / CDC 4225-83 / SGSC4696)	XP_001469197.1	NR	XM_001469160.1	177.58	126.62	152.1
XM_001469321.1	LINJ_36_6610	XM_001469321.1	0.684849	XM_001469321.1	0.663212	XM_001469321.1	0.741657		XM_001469321.1	154.505	86.1833	97.4733	100.457	109.113	100.897		XM_001469321.1	XP_001469358.1	hypothetical protein	uc	NR	4e-144	100	XM_001469321.1	585	Leishmania infantum JPCM5 conserved hypothetical protein partial mRNA	XP_001469358.1	194	conserved hypothetical protein	XP_001469358.1	XP_001469358.1	3e-138	Phytomonas sp. isolate Hart1	Pox_MCEL	0.002	vacuolar protein sorting-associated protein 13C isoform X2	6	Nicrophorus vespilloides	C8	7.2	Translocation protein SEC63 homolog	3.2	Mus musculus	XP_001469358.1	NR	XM_001469321.1	170.57	138.44	154.505
XM_001469337.1	LINJ_36_6770	XM_001469337.1	1.05355	XM_001469337.1	1.72206	XM_001469337.1	2.22872		XM_001469337.1	63.465	27.75	19.2	18.1867	16.13	14.6367		XM_001469337.1	XP_001469374.1	Unknown product	uk		NA	NA	XM_001469337.1	2004	Leishmania infantum JPCM5 putative histidine secretory acid phosphatase partial mRNA	XP_001469374.1	667	putative histidine secretory acid phosphatase	XP_001469374.1	XP_001469374.1	0	Leishmania panamensis	His_Phos_2	1e-15	probable endo-1,3(4)-beta-glucanase AO090023000083	2e-17	Acanthaster planci	PGAM	0.35		NA		XP_001469374.1	NR	XM_001469337.1	73.73	53.2	63.465
XM_001469348.1	LINJ_36_7070	XM_001469348.1	0.620503	XM_001469348.1	0.834253	XM_001469348.1	1.24881		XM_001469348.1	402.855	269.59	240.327	232.643	210.617	193.797		XM_001469348.1	XP_001469385.1	hypothetical protein	uc	NR	0	100	XM_001469348.1	777	Leishmania infantum JPCM5 conserved hypothetical protein partial mRNA	XP_001469385.1	258	conserved hypothetical protein	XP_001469385.1	XP_001469385.1	0	Trypanosoma cruzi	OSCP	2e-09	ATP synthase subunit O, mitochondrial	0.001	Ceratina calcarata	Glyco_32	0.15	ATP synthase subunit delta	0.12	Gemmatimonas aurantiaca (strain T-27 / DSM 14586 / JCM 11422 / NBRC 100505)	XP_001469385.1	NR	XM_001469348.1	414.76	390.95	402.855
XM_001469372.1	LINJ_36_7340	XM_001469372.1	0.517363	XM_001469372.1	0.785486	XM_001469372.1	1.10796		XM_001469372.1	190.97	128.353	114.097	117.697	105.853	100.167		XM_001469372.1	XP_001469409.1	AGAP013461-PA	uc	REFSEQ-INVERTEBRATE	5e-09	34.2	XM_001469372.1	840	Leishmania infantum JPCM5 putative acetyltransferase partial mRNA	XP_001469409.1	279	putative acetyltransferase	XP_001469409.1	XP_001469409.1	0	Leishmania guyanensis	MOZ_SAS	5e-60	Histone acetyltransferase Tip60 homolog	1e-42	Helobdella robusta	ZnF_C2H2	1.1	Histone acetyltransferase Tip60 homolog	1e-43	Caenorhabditis elegans	XP_001469409.1	NR	XM_001469372.1	170.83	211.11	190.97
XM_001469373.1	LINJ_36_7350	XM_001469373.1	0.984738	XM_001469373.1	0.821807	XM_001469373.1	1.28847		XM_001469373.1	690.655	358.273	410.78	390.417	353.123	315.5		XM_001469373.1	XP_001469410.1	Unknown product	uk		NA	NA	XM_001469373.1	375	Leishmania infantum JPCM5 cytochrome c oxidase subunit I partial mRNA	XP_001469410.1	124	cytochrome c oxidase subunit I	XP_001469410.1	XP_001469410.1	2e-87	Angomonas deanei	SPOR	0.19	outer dense fiber protein 3B	8.2	Microplitis demolitor	PP2Ac	0.079	Tyrosine-protein kinase transforming protein Fps	0.74	Fujinami sarcoma virus	XP_001469410.1	NR	XM_001469373.1	591.73	789.58	690.655
XM_001469374.1	LINJ_36_7360	XM_001469374.1	1.16262	XM_001469374.1	1.31093	XM_001469374.1	1.41837		XM_001469374.1	367.22	170.023	156.92	170.407	158.117	157.48		XM_001469374.1	XP_001469411.1	methyltransferase (Leishmania infantum JPCM5) XP_003865097.1 tRNA (guanine-N(7)-)-methyltransferase	ps	NR	0	100	XM_001469374.1	726	Leishmania infantum JPCM5 conserved hypothetical protein partial mRNA	XP_001469411.1	241	conserved hypothetical protein	XP_001469411.1	XP_001469411.1	0	Strigomonas culicis	PSP1	1e-36	uncharacterized protein PB7E8.02-like	3e-16	Limulus polyphemus	Citrate_ly_lig	0.08	Uncharacterized protein PB7E8.02	5e-21	Schizosaccharomyces pombe (strain 972 / ATCC 24843)	XP_001469411.1	NR	XM_001469374.1	377.33	357.11	367.22
XM_001469504.1	LINJ_36_0680	XM_001469504.1	0.83826	XM_001469504.1	0.996633	XM_001469504.1	1.55234		XM_001469504.1	214.83	117.973	112.47	100.51	87.2433	80.4933		XM_001469504.1	XP_001469541.1	CH-like domain in sperm protein	uc	PFAM	4e-45	101.1	XM_001469504.1	798	Leishmania infantum JPCM5 conserved hypothetical protein partial mRNA	XP_001469541.1	265	conserved hypothetical protein	XP_001469541.1	XP_001469541.1	0	Strigomonas culicis	ATP-synt_Eps	0.0002		NA		PP2Ac	0.3	ATP synthase subunit epsilon, mitochondrial	1.1	Homo sapiens	XP_001469541.1	NR	XM_001469504.1	155.55	274.11	214.83
XM_001469510.1	LINJ_36_0620	XM_001469510.1	0.905772	XM_001469510.1	1.31529	XM_001469510.1	1.32812		XM_001469510.1	79.03	42.5	34.5833	36.8633	36.5133	35.61		XM_001469510.1	XP_001469547.1	Unknown product	uk		NA	NA	XM_001469510.1	2241	Leishmania infantum JPCM5 putative Mitochondrial elongation factor G (MEFG), partial mRNA	XP_001469547.1	746	putative Mitochondrial elongation factor G	XP_001469547.1	XP_001469547.1	0	Angomonas deanei	GTP_EFTU	1e-69	elongation factor G, mitochondrial-like	0	Papilio machaon	EFG_IV	4e-22	Elongation factor G, mitochondrial	0	Sclerotinia sclerotiorum (strain ATCC 18683 / 1980 / Ss-1)	XP_001469547.1	NR	XM_001469510.1	66.03	92.03	79.03
XM_001469512.1	LINJ_36_0600	XM_001469512.1	0.793149	XM_001469512.1	0.68156	XM_001469512.1	1.30265		XM_001469512.1	137.225	74.5867	85.41	73.25	65.8367	62.3533		XM_001469512.1	XP_001469549.1	monoglyceride lipase (Leishmania infantum JPCM5) CAM70466.1 monoglyceride lipase (Leishmania infantum JPCM5) SOX67801.1	met/lipd	NR	0	100	XM_001469512.1	936	Leishmania infantum JPCM5 cdc2-related kinase (CRK3), partial mRNA	XP_001469549.1	311	cdc2-related kinase	XP_001469549.1	XP_001469549.1	0	Trypanosomatidae sp. TS-2013	Pkinase	7e-99	cyclin-dependent kinase 2-like	5e-125	Orussus abietinus	S_TKc	1e-111	Cell division control protein 2 homolog 3	0	Trypanosoma brucei brucei	XP_001469549.1	NR	XM_001469512.1	125.53	148.92	137.225
XM_001469525.1	LINJ_36_0470	XM_001469525.1	0.751167	XM_001469525.1	0.639445	XM_001469525.1	0.525644		XM_001469525.1	53.5	28.8367	35.0567	39.37	38.7267	40.36		XM_001469525.1	XP_001469562.1	Src homology 3	uc	SMART	2e-18	89.2	XM_001469525.1	1449	Leishmania infantum JPCM5 conserved hypothetical protein partial mRNA	XP_001469562.1	482	conserved hypothetical protein	XP_001469562.1	XP_001469562.1	0	Trypanosoma grayi	DUF4373	0.26	protein TBRG4-like	0.13	Onthophagus taurus	OMPdecase	0.51	Probable quinone oxidoreductase	0.71	Saccharomyces cerevisiae (strain ATCC 204508 / S288c)	XP_001469562.1	NR	XM_001469525.1	46.16	60.84	53.5
XM_001469562.1	LINJ_36_0080	XM_001469562.1	0.751447	XM_001469562.1	0.939597	XM_001469562.1	1.31617		XM_001469562.1	502.035	311.81	280.567	253.8	248.033	233.013		XM_001469562.1	XP_001469599.1	Unknown product	uk		NA	NA	XM_001469562.1	768	Leishmania infantum JPCM5 stress-inducible protein STI1 homolog partial mRNA	XP_001469599.1	255	stress-inducible protein STI1 homolog	XP_001469599.1	XP_001469599.1	0	Leishmania donovani	TPR_2	2e-06	hypothetical protein T265_14764	4e-29	Pediculus humanus corporis	TPR	3e-06	RNA polymerase II-associated protein 3	3e-28	Mus musculus	XP_001469599.1	NR	XM_001469562.1	492.91	511.16	502.035
XM_001469565.1	LINJ_36_0050	XM_001469565.1	0.587745	XM_001469565.1	0.593151	XM_001469565.1	0.549365		XM_001469565.1	115.415	78.5967	81.15	82.13	89.98	90.4467		XM_001469565.1	XP_001469602.1	Unknown product	uk		NA	NA	XM_001469565.1	1662	Leishmania infantum JPCM5 putative PUF1 (PUF1), partial mRNA	XP_001469602.1	553	putative PUF1	XP_001469602.1	XP_001469602.1	0	Strigomonas culicis	PUF	0.0001	hypothetical protein TRIADDRAFT_28798	4e-23	Drosophila obscura	Pumilio	3e-07	Pumilio domain-containing protein C6G9.14	6e-46	Schizosaccharomyces pombe (strain 972 / ATCC 24843)	XP_001469602.1	NR	XM_001469565.1	132.55	98.28	115.415
XM_001469568.1	LINJ_25_2560	XM_001469568.1	1.00852	XM_001469568.1	1.33348	XM_001469568.1	1.77945		XM_001469568.1	4979.94	2573.05	2125.76	1862.37	1662.44	1671.99		XM_001469568.1	XP_003392606.1	histone H4 (Leishmania infantum JPCM5) XP_003864717.1 histone H4 (Leishmania donovani) CAM72039.1 histone H4 (Leishmania infantum JPCM5) CBZ38037.1	nr	NR	1e-63	100	XM_001469568.1	303	Leishmania infantum JPCM5 histone H4 partial mRNA	XP_003392606.1	100	histone H4	XP_003392606.1	XP_001464339.1	8e-64	Leishmania infantum	CENP-T_C	0.0001	GM13181	5e-34	Priapulus caudatus	H4	2e-31	Histone H4	3e-33	Chlamydomonas reinhardtii	XP_003392606.1	NR	XM_001469568.1	5245.26	4714.61	4979.94
XM_001469601.1	LINJ_36_3960	XM_001469601.1	0.606621	XM_001469601.1	0.914623	XM_001469601.1	1.27038		XM_001469601.1	2918.86	1987.55	1662.17	1470.25	1364.21	1392.62		XM_001469601.1	XP_001469638.1	ubiquitin related modifier (urm1)-like protein (Leishmania infantumJPCM5) CAM71718.1 ubiquitin related modifier (urm1)-like protein (Leishmania	prot	NR	8e-67	100	XM_001469601.1	312	Leishmania infantum JPCM5 putative basic transcription factor 3a partial mRNA	XP_001469638.1	103	putative basic transcription factor 3a	XP_001469638.1	XP_001469638.1	1e-69	Trypanosoma cruzi cruzi	NAC	1e-13	predicted protein	2e-20	Amphimedon queenslandica	HX	0.073	Transcription factor BTF3 homolog 4	1e-19	Xenopus tropicalis	XP_001469638.1	NR	XM_001469601.1	2943.22	2894.51	2918.86
XM_001469613.1	LINJ_36_3840	XM_001469613.1	0.962014	XM_001469613.1	0.861615	XM_001469613.1	0.754032		XM_001469613.1	94.315	45.3367	50.6067	55.9	51.7333	58.2567		XM_001469613.1	XP_001469650.1	Unknown product	uk		NA	NA	XM_001469613.1	669	Leishmania infantum JPCM5 nudix hydrolase-like protein partial mRNA	XP_001469650.1	222	nudix hydrolase-like protein	XP_001469650.1	XP_001469650.1	4e-163	Phytomonas sp. isolate Hart1	NUDIX	7e-11	C. briggsae CBR-NDX-2 protein	1e-31	Lingula anatina	REC	0.15	Putative nudix hydrolase 2	6e-30	Caenorhabditis elegans	XP_001469650.1	NR	XM_001469613.1	96.18	92.45	94.315
XM_001469614.1	LINJ_36_3830	XM_001469614.1	0.683855	XM_001469614.1	0.762623	XM_001469614.1	1.13209		XM_001469614.1	138.175	87.3833	87.62	89.7	75.3533	72.33		XM_001469614.1	XP_001469651.1	Unknown product	uk		NA	NA	XM_001469614.1	1758	Leishmania infantum JPCM5 conserved hypothetical protein partial mRNA	XP_001469651.1	585	conserved hypothetical protein	XP_001469651.1	XP_001469651.1	0	Angomonas deanei	DUF1619	5e-55	tectonic-1 isoform X2	3e-12	Zootermopsis nevadensis	PAS	1.7	Tectonic-3	3e-12	Mus musculus	XP_001469651.1	NR	XM_001469614.1	155.06	121.29	138.175
XM_001469616.1	LINJ_36_3810	XM_001469616.1	0.592554	XM_001469616.1	0.517831	XM_001469616.1	0.561207		XM_001469616.1	120.56	79	88.53	85.5633	85.1033	91.0667		XM_001469616.1	XP_001469653.1	serine/threonine-protein phosphatase 2A activator-like	st	REFSEQ-INVERTEBRATE	1e-59	98.8	XM_001469616.1	1182	Leishmania infantum JPCM5 conserved hypothetical protein partial mRNA	XP_001469653.1	393	conserved hypothetical protein	XP_001469653.1	XP_001469653.1	0	Angomonas deanei	Sen15	0.004	POC1 centriolar protein homolog	1e-08	Varroa jacobsoni	WD40	9e-05	Probable serine/threonine-protein kinase PkwA	2e-08	Thermomonospora curvata	XP_001469653.1	NR	XM_001469616.1	104.6	136.52	120.56
XM_001469626.1	LINJ_36_3700	XM_001469626.1	0.594737	XM_001469626.1	1.00679	XM_001469626.1	1.12282		XM_001469626.1	124.295	80.54	64.1067	71.5667	66.9433	63.9567		XM_001469626.1	XP_001469663.1	fructose-16-bisphosphate aldolase (Leishmania infantum JPCM5) XP_003865248.1 fructose-1	uc	NR	0	100	XM_001469626.1	1116	Leishmania infantum JPCM5 conserved hypothetical protein partial mRNA	XP_001469663.1	371	conserved hypothetical protein	XP_001469663.1	XP_001469663.1	0	Trypanosoma equiperdum	TPR_1	0.044	peptidyl-prolyl cis-trans isomerase D-like	9e-09	Mizuhopecten yessoensis	TPR	0.2	Small glutamine-rich tetratricopeptide repeat-containing protein 2	1e-09	Ustilago maydis (strain 521 / FGSC 9021)	XP_001469663.1	NR	XM_001469626.1	123.3	125.29	124.295
XM_001469639.1	LINJ_36_3560	XM_001469639.1	0.770972	XM_001469639.1	1.49463	XM_001469639.1	2.11063		XM_001469639.1	3765.77	2063.03	1354.19	1067.83	883.97	959.367		XM_001469639.1	XP_001469676.1	ubiquinol-cytochrome-c reductase-like protein (Leishmania infantumJPCM5) XP_003863352.1 ubiquinol-cytochrome-c reductase-like protein (Leishmania	met/energy	NR	5e-44	100	XM_001469639.1	213	Leishmania infantum JPCM5 putative ribosomal protein L29 partial mRNA	XP_001469676.1	70	putative ribosomal protein L29	XP_001469676.1	XP_001469676.1	2e-41	Trypanosoma brucei gambiense DAL972	Ribosomal_L29e	1e-05	60S ribosomal protein L29	5e-10	Drosophila persimilis	BOP1NT	0.099	60S ribosomal protein L29	9e-09	Drosophila melanogaster	XP_001469676.1	NR	XM_001469639.1	4286.52	3245.02	3765.77
XM_001469640.1	LINJ_36_3550	XM_001469640.1	0.795862	XM_001469640.1	1.41957	XM_001469640.1	1.8841		XM_001469640.1	4064.93	2350.3	1605.89	1415.4	1174.16	1257.48		XM_001469640.1	XP_001469677.1	ribosomal protein L29 (Leishmania infantum JPCM5) CAM72787.1 ribosomal protein L29 (Leishmania infantum JPCM5) SOX70214.1	ps	NR	2e-41	100	XM_001469640.1	213	Leishmania infantum JPCM5 putative ribosomal protein L29 partial mRNA	XP_001469677.1	70	putative ribosomal protein L29	XP_001469677.1	XP_001469677.1	2e-41	Trypanosoma cruzi cruzi	Ribosomal_L29e	1e-05	60S ribosomal protein L29	4e-11	Cephus cinctus	Cir_N	0.15	60S ribosomal protein L29	3e-10	Drosophila melanogaster	XP_001469677.1	NR	XM_001469640.1	5071.92	3057.94	4064.93
XM_001469649.1	LINJ_36_3450	XM_001469649.1	1.13904	XM_001469649.1	1.4232	XM_001469649.1	1.55288		XM_001469649.1	100.115	42.4267	38.29	41.6433	42.6033	38.4167		XM_001469649.1	XP_001469686.1	golgi SNARE protein-like protein (Leishmania infantum JPCM5) XP_003865536.1 golgi SNARE protein-like protein (Leishmania donovani) CAM72722.1 golgi	pe	NR	0	100	XM_001469649.1	831	Leishmania infantum JPCM5 conserved hypothetical protein partial mRNA	XP_001469686.1	276	conserved hypothetical protein	XP_001469686.1	XP_001469686.1	0	Angomonas deanei	Macro	0.021	phytanoyl-CoA dioxygenase domain-containing protein 1 homolog	3.2	Lingula anatina	A1pp	0.0004	Macro domain-containing protein CT2219	0.33	Chlorobium tepidum (strain ATCC 49652 / DSM 12025 / NBRC 103806 / TLS)	XP_001469686.1	NR	XM_001469649.1	119.46	80.77	100.115
XM_001469656.1	LINJ_36_3020	XM_001469656.1	0.662701	XM_001469656.1	0.892157	XM_001469656.1	1.20493		XM_001469656.1	3109.79	2056.42	1810.21	1752.52	1611.72	1556.05		XM_001469656.1	XP_001469694.1	Protein phosphatase inhibitor 2	st	PFAM	2e-25	104	XM_001469656.1	414	Leishmania infantum JPCM5 40S ribosomal protein S24e (S24E-1), partial mRNA	XP_001469694.1	137	40S ribosomal protein S24e	XP_001469694.1	XP_001469693.1	1e-94	Trypanosoma rangeli SC58	Ribosomal_S24e	7e-08	40S ribosomal protein S24-like isoform X1	5e-35	Exaiptasia pallida	GatB_Yqey	0.83	40S ribosomal protein S24-2	2e-31	Arabidopsis thaliana	XP_001469694.1	NR	XM_001469656.1	2947.39	3272.19	3109.79
XM_001469657.1	LINJ_36_3020	XM_001469657.1	0.662701	XM_001469657.1	0.892157	XM_001469657.1	1.20493		XM_001469657.1	3109.79	2056.42	1810.21	1752.52	1611.72	1556.05		XM_001469657.1	XP_001469694.1	40S ribosomal protein S24e (Leishmania infantum JPCM5) XP_001469694.1 40S ribosomal protein S24e (Leishmania infantum JPCM5) XP_001686865.1 40S	ps	NR	1e-94	100	XM_001469657.1	414	Leishmania infantum JPCM5 40S ribosomal protein S24e (S24E-2), partial mRNA	XP_001469694.1	137	40S ribosomal protein S24e	XP_001469694.1	XP_001469693.1	1e-94	Trypanosoma rangeli SC58	Ribosomal_S24e	7e-08	40S ribosomal protein S24-like isoform X1	5e-35	Exaiptasia pallida	GatB_Yqey	0.83	40S ribosomal protein S24-2	2e-31	Arabidopsis thaliana	XP_001469694.1	NR	XM_001469657.1	2947.39	3272.19	3109.79
XM_001469680.1	LINJ_36_3250	XM_001469680.1	0.521558	XM_001469680.1	0.610368	XM_001469680.1	0.875799		XM_001469680.1	243.32	165.19	163.913	150.27	132.017	149.923		XM_001469680.1	XP_001469717.1	Unknown product	uk		NA	NA	XM_001469680.1	651	Leishmania infantum JPCM5 putative ATP synthase partial mRNA	XP_001469717.1	216	putative ATP synthase	XP_001469717.1	XP_001469717.1	5e-158	Phytomonas sp. isolate EM1	vATP-synt_E	4e-25	hypothetical protein HELRODRAFT_169350	6e-34	Polistes canadensis	FMN_bind	0.87	V-type proton ATPase subunit E	3e-34	Mesembryanthemum crystallinum	XP_001469717.1	NR	XM_001469680.1	276.3	210.34	243.32
XM_001469684.1	LINJ_36_3290	XM_001469684.1	1.93873	XM_001469684.1	1.31543	XM_001469684.1	1.69407		XM_001469684.1	91.775	22.6267	36.46	33.2233	26.5067	31.0367		XM_001469684.1	XP_001469721.1	eukaryotic translation initiation factor 6 (eIF-6) (Leishmaniainfantum JPCM5) XP_003865212.1 Eukaryotic translation initiation factor 6	ps	NR	0	100	XM_001469684.1	750	Leishmania infantum JPCM5 conserved hypothetical protein partial mRNA	XP_001469721.1	249	conserved hypothetical protein	XP_001469721.1	XP_001469721.1	0	Phytomonas sp. isolate EM1	SLD3	0.67		NA		ENDO3c	2.5	ATP-dependent DNA helicase P143	0.72	Orgyia pseudotsugata multicapsid polyhedrosis virus	XP_001469721.1	NR	XM_001469684.1	97.7	85.85	91.775
XM_001469746.1	LINJ_36_2020	XM_001469746.1	0.582127	XM_001469746.1	1.04426	XM_001469746.1	1.43725		XM_001469746.1	3057.32	2102.11	1578.84	1430.86	1304.11	1289.2		XM_001469746.1	XP_001469783.1	Unknown product	uk		NA	NA	XM_001469746.1	279	Leishmania infantum JPCM5 60S ribosomal protein L37a partial mRNA	XP_001469783.1	92	60S ribosomal protein L37a	XP_001469783.1	XP_001567858.1	4e-61	Trypanosoma cruzi cruzi	Ribosomal_L37ae	7e-39	60S ribosomal protein L37a	6e-36	Limulus polyphemus	zf-C4_ClpX	0.091	60S ribosomal protein L37a	1e-39	Pseudotsuga menziesii	XP_001469783.1	NR	XM_001469746.1	2804.47	3310.18	3057.32
XM_001469787.1	LINJ_36_2440	XM_001469787.1	0.61518	XM_001469787.1	0.631367	XM_001469787.1	0.649722		XM_001469787.1	131.795	85.3833	91.9933	98.3633	89.5433	94.0833		XM_001469787.1	XP_001469824.1	ubiquitin fusion degradation protein (Leishmania infantumJPCM5) XP_003865789.1 ubiquitin fusion degradation protein	prot	NR	0	100	XM_001469787.1	978	Leishmania infantum JPCM5 conserved hypothetical protein partial mRNA	XP_001469824.1	325	conserved hypothetical protein	XP_001469824.1	XP_001469824.1	0	Trypanosoma cruzi	Ribosomal_S18	0.001	hypothetical protein CRE_26464	3	Caenorhabditis remanei	CAMSAP_CKK	1.9	30S ribosomal protein S18	0.082	Magnetococcus marinus (strain ATCC BAA-1437 / JCM 17883 / MC-1)	XP_001469824.1	NR	XM_001469787.1	153.46	110.13	131.795
XM_001469803.1	LINJ_36_4640	XM_001469803.1	0.645998	XM_001469803.1	1.02647	XM_001469803.1	1.38992		XM_001469803.1	2309.31	1513.09	1225.92	1098.34	1035.42	1011.67		XM_001469803.1	XP_001469840.1	Unknown product	uk		NA	NA	XM_001469803.1	417	Leishmania infantum JPCM5 putative 60S ribosomal protein L22 partial mRNA	XP_001469840.1	138	putative 60S ribosomal protein L22	XP_001469840.1	XP_001469840.1	1e-96	Trypanosoma equiperdum	Ribosomal_L22e	4e-43	60S ribosomal protein L22-like	1e-26	Fopius arisanus	TEA	0.044	60S ribosomal protein L22 1	5e-25	Dictyostelium discoideum	XP_001469840.1	NR	XM_001469803.1	2321.81	2296.81	2309.31
XM_001469807.1	LINJ_36_4680	XM_001469807.1	0.722159	XM_001469807.1	1.12214	XM_001469807.1	1.61363		XM_001469807.1	378.715	233.45	186.213	141.687	123.25	142.093		XM_001469807.1	XP_001469844.1	membrane protein	uc	PFAM	8e-20	90.3	XM_001469807.1	483	Leishmania infantum JPCM5 conserved hypothetical protein partial mRNA	XP_001469844.1	160	conserved hypothetical protein	XP_001469844.1	XP_001469844.1	6e-115	Angomonas deanei	SPOR	0.19	uncharacterized protein LOC102805134	8.1	Stylophora pistillata	MYSc	0.74	Histidinol-phosphate aminotransferase 2	0.77	Pseudomonas fluorescens (strain ATCC BAA-477 / NRRL B-23932 / Pf-5)	XP_001469844.1	NR	XM_001469807.1	429.94	327.49	378.715
XM_001469812.1	LINJ_36_4730	XM_001469812.1	0.636101	XM_001469812.1	0.668571	XM_001469812.1	1.10816		XM_001469812.1	1918.49	1295.31	1303.75	1225.36	1094.81	1027.9		XM_001469812.1	XP_001469849.1	Unknown product	uk		NA	NA	XM_001469812.1	597	Leishmania infantum JPCM5 putative 60S ribosomal protein L18 (RPL18), partial mRNA	XP_001469849.1	198	putative 60S ribosomal protein L18	XP_001469849.1	XP_001464076.1	2e-140	Strigomonas culicis	Ribosomal_L18	7e-77	60S ribosomal protein L18-like	3e-57	Orbicella faveolata	PGRP	1.7	60S ribosomal protein L18	6e-143	Leishmania major	XP_001469849.1	NR	XM_001469812.1	1814.96	2022.03	1918.49
XM_001469820.1	LINJ_36_4820	XM_001469820.1	1.07159	XM_001469820.1	0.819014	XM_001469820.1	0.751033		XM_001469820.1	35.315	17.1367	20.0933	18.49	24.86	22.5933		XM_001469820.1	XP_001469857.1	Serine/threonine protein phosphatase 2A regulatory subunit B''bet	st	SWISSP	4e-81	95.7	XM_001469820.1	1995	Leishmania infantum JPCM5 conserved hypothetical protein partial mRNA	XP_001469857.1	664	conserved hypothetical protein	XP_001469857.1	SOX70340.1	0	Leishmania guyanensis	zf-HC5HC2H_2	5e-08	protein Jade-3-like isoform X2	0.0001	Eufriesea mexicana	C1	0.044	E3 ubiquitin-protein ligase Jade-2	5e-06	Mus musculus	XP_001469857.1	NR	XM_001469820.1	31.13	39.5	35.315
XM_001469856.1	LINJ_36_5350	XM_001469856.1	0.527309	XM_001469856.1	0.886377	XM_001469856.1	1.17276		XM_001469856.1	1648.06	1194.04	965.05	876.803	884.577	845.33		XM_001469856.1	XP_001469903.1	exosome complex exonuclease rrp41 (Leishmania infantumJPCM5) CAM72821.1 exosome complex exonuclease rrp41 (Leishmania infantum	pe	NR	0	100	XM_001469856.1	741	Leishmania infantum JPCM5 putative 40S ribosomal protein SA partial mRNA	XP_001469903.1	246	putative 40S ribosomal protein SA	XP_001469903.1	XP_001469893.1	0	Trypanosoma cruzi	Ribosomal_S2	1e-21	40S ribosomal protein SA-like	2e-94	Hydra vulgaris	CAP10	0.12	40S ribosomal protein SA	0	Leishmania infantum	XP_001469903.1	NR	XM_001469856.1	1581.2	1714.92	1648.06
XM_001469860.1	LINJ_36_5280	XM_001469860.1	1.04131	XM_001469860.1	0.729076	XM_001469860.1	0.8634		XM_001469860.1	98.65	44.8767	59.9	60.9767	53.0133	59.02		XM_001469860.1	XP_001469897.1	Protein of unknown function	uc	PFAM	1e-51	100	XM_001469860.1	804	Leishmania infantum JPCM5 conserved hypothetical protein partial mRNA	XP_001469897.1	267	conserved hypothetical protein	XP_001469897.1	XP_001469897.1	0	Phytomonas sp. isolate Hart1	TALPID3	0.47	uncharacterized protein LOC108561883	1.1	Acropora digitifera	Col_cuticle_N	0.58	2-oxoisovalerate dehydrogenase subunit alpha, mitochondrial	1.7	Caenorhabditis elegans	XP_001469897.1	NR	XM_001469860.1	98.5	98.8	98.65
XM_001469866.1	LINJ_36_5350	XM_001469866.1	0.527309	XM_001469866.1	0.886377	XM_001469866.1	1.17276		XM_001469866.1	1648.06	1194.04	965.05	876.803	884.577	845.33		XM_001469866.1	XP_001469903.1	40S ribosomal protein SA 6AZ1_B Chain B	ps	NR	0	100	XM_001469866.1	741	Leishmania infantum JPCM5 putative 40S ribosomal protein SA partial mRNA	XP_001469903.1	246	putative 40S ribosomal protein SA	XP_001469903.1	XP_001469893.1	0	Trypanosoma cruzi	Ribosomal_S2	1e-21	40S ribosomal protein SA-like	2e-94	Hydra vulgaris	CAP10	0.12	40S ribosomal protein SA	0	Leishmania infantum	XP_001469903.1	NR	XM_001469866.1	1581.2	1714.92	1648.06
XM_001469869.1	LINJ_36_5380	XM_001469869.1	0.955267	XM_001469869.1	0.665397	XM_001469869.1	1.03124		XM_001469869.1	85.495	44.49	56.68	58.41	51.55	48.1033		XM_001469869.1	XP_001469906.1	peroxisome targeting signal 1 receptor (Leishmania infantumJPCM5) CAM72049.1 peroxisome targeting signal 1 receptor (Leishmania	pe	NR	0	100	XM_001469869.1	1878	Leishmania infantum JPCM5 conserved hypothetical protein partial mRNA	XP_001469906.1	625	conserved hypothetical protein	XP_001469906.1	XP_001469906.1	0	Phytomonas sp. isolate EM1	Kinesin	4e-20	chromosome-associated kinesin KIF4-like	3e-17	Aedes aegypti	KISc	7e-22	Chromosome-associated kinesin KIF4	1e-17	Xenopus laevis	XP_001469906.1	NR	XM_001469869.1	96.3	74.69	85.495
XM_001469928.1	LINJ_36_6090	XM_001469928.1	0.713066	XM_001469928.1	0.668813	XM_001469928.1	0.856289		XM_001469928.1	81.07	44.1667	50.81	46.5033	41.4167	49.4067		XM_001469928.1	XP_001469965.1	serine/threonine-protein phosphatase Pgam5 mitochondrialisoform X1	st	REFSEQ-INVERTEBRATE	1e-31	85.8	XM_001469928.1	1044	Leishmania infantum JPCM5 conserved hypothetical protein partial mRNA	XP_001469965.1	347	conserved hypothetical protein	XP_001469965.1	XP_001469965.1	0	Trypanosoma equiperdum	SARG	0.002	protein polybromo-1-like isoform X7	0.19	Mizuhopecten yessoensis	HMG	0.0003	Class E basic helix-loop-helix protein 40	0.23	Homo sapiens	XP_001469965.1	NR	XM_001469928.1	85.47	76.67	81.07
XM_001469944.2	LINJ_36_6250	XM_001469944.2	0.556524	XM_001469944.2	0.582448	XM_001469944.2	0.607399		XM_001469944.2	74.395	48.8767	50.92	51.18	54.09	54.0967		XM_001469944.2	XP_001469981.2	Phosphorylated CTD interacting factor 1WW domain	uc	PFAM	1e-30	129	XM_001469944.2	1974	Leishmania infantum JPCM5 conserved hypothetical protein partial mRNA	XP_001469981.2	657	conserved hypothetical protein	XP_001469981.2	XP_001469981.2	0	Trypanosoma grayi	SpoV	0.0002		NA		IlGF	6.1	Uncharacterized protein C4G9.04c	4.7	Schizosaccharomyces pombe (strain 972 / ATCC 24843)	XP_001469981.2	NR	XM_001469944.2	59.82	88.97	74.395
XM_001470004.1	LINJ_28_0060	XM_001470004.1	0.822943	XM_001470004.1	0.624624	XM_001470004.1	0.628486		XM_001470004.1	56.245	30.39	37.0967	36.3933	38.8267	39.0967		XM_001470004.1	XP_001470041.1	Unknown product	uk		NA	NA	XM_001470004.1	1458	Leishmania infantum JPCM5 conserved hypothetical protein partial mRNA	XP_001470041.1	485	conserved hypothetical protein	XP_001470041.1	XP_001470041.1	0	Strigomonas culicis	DUF2390	0.13	uncharacterized protein LOC108970165	0.69	Bactrocera dorsalis	TR_THY	0.87	Phosphoglycerate kinase	0.22	Dinoroseobacter shibae (strain DSM 16493 / NCIMB 14021 / DFL 12)	XP_001470041.1	NR	XM_001470004.1	54.58	57.91	56.245
XM_001470014.1	LINJ_28_0160	XM_001470014.1	0.759217	XM_001470014.1	0.708322	XM_001470014.1	1.03751		XM_001470014.1	178.65	100.6	112.747	88.1333	93.1133	95.92		XM_001470014.1	XP_001470051.1	DJ-1/PfpI family	pm/protease	PFAM	7e-41	100.6	XM_001470014.1	591	Leishmania infantum JPCM5 putative RNA binding protein partial mRNA	XP_001470051.1	196	putative RNA binding protein	XP_001470051.1	XP_001470051.1	1e-143	Trypanosoma grayi	RRM_1	0.008	hypothetical protein MS3_11113	0.033	Myzus persicae	RRM	2e-05	RNA-binding protein CP29B, chloroplastic	0.009	Arabidopsis thaliana	XP_001470051.1	NR	XM_001470014.1	155.9	201.4	178.65
XM_001470081.1	LINJ_28_0870	XM_001470081.1	1.02127	XM_001470081.1	0.968349	XM_001470081.1	1.47051		XM_001470081.1	191	83.3633	100.313	95.31	70.8967	74.9767		XM_001470081.1	XP_001470118.1	Zinc knuckle	uc	PFAM	4e-09	125.6	XM_001470081.1	450	Leishmania infantum JPCM5 putative RNA polymerase B subunit RPB8 partial mRNA	XP_001470118.1	149	putative RNA polymerase B subunit RPB8	XP_001470118.1	XP_001470118.1	9e-104	Trypanosoma rangeli SC58	RNA_pol_Rpb8	1e-54	hypothetical protein TRIADDRAFT_56007	1e-20	Drosophila elegans	RPOL8c	5e-27	DNA-directed RNA polymerases I, II, and III subunit rpabc3	4e-19	Dictyostelium discoideum	XP_001470118.1	NR	XM_001470081.1	196.53	185.47	191
XM_001470095.1	LINJ_28_1020	XM_001470095.1	0.51932	XM_001470095.1	0.63289	XM_001470095.1	0.944439		XM_001470095.1	122.055	84.6433	82.6967	75.7533	68.8967	70.5333		XM_001470095.1	XP_001470132.1	17-beta-hydroxysteroid dehydrogenase 13-like	met/lipd	REFSEQ-INVERTEBRATE	2e-11	81.5	XM_001470095.1	1236	Leishmania infantum JPCM5 conserved hypothetical protein partial mRNA	XP_001470132.1	411	conserved hypothetical protein	XP_001470132.1	XP_001470132.1	0	Strigomonas culicis	SSP160	0.04	importin subunit alpha-1-like	9.7	Aplysia californica	Prim-Pol	0.027	Protein RecA	4.4	Azotobacter vinelandii	XP_001470132.1	NR	XM_001470095.1	102.14	141.97	122.055
XM_001470098.1	LINJ_28_1050	XM_001470098.1	0.575594	XM_001470098.1	0.901139	XM_001470098.1	1.32182		XM_001470098.1	3780.9	2628.18	2176.86	2010.43	1796.47	1737.08		XM_001470098.1	XP_001470135.1	ribosomal protein l35a (Leishmania infantum JPCM5) XP_001468587.1 ribosomal protein l35a (Leishmania infantum JPCM5) XP_001681335.1	ps	NR	2e-100	100	XM_001470098.1	435	Leishmania infantum JPCM5 40S ribosomal protein S14 partial mRNA	XP_001470135.1	144	40S ribosomal protein S14	XP_001470135.1	XP_001470135.1	7e-101	Trypanosoma vivax Y486	Ribosomal_S11	9e-42	40S ribosomal protein S14-A-like, partial	3e-79	Mizuhopecten yessoensis	Cupin_1	0.34	40S ribosomal protein S14	2e-74	Trypanosoma brucei brucei	XP_001470135.1	NR	XM_001470098.1	3308.98	4252.82	3780.9
XM_001470152.1	LINJ_28_1610	XM_001470152.1	0.517951	XM_001470152.1	0.601151	XM_001470152.1	1.11715		XM_001470152.1	387.19	272.067	261.703	238.133	201.99	199.76		XM_001470152.1	XP_001470189.1	60S ribosomal protein L22 (Leishmania infantum JPCM5) CAM72952.1 60S ribosomal protein L22	ps	NR	1e-96	100	XM_001470152.1	417	Leishmania infantum JPCM5 conserved hypothetical protein partial mRNA	XP_001470189.1	138	conserved hypothetical protein	XP_001470189.1	XP_001470189.1	7e-95	marine gamma proteobacterium HTCC2148	DUF423	6e-14	hypothetical protein HELRODRAFT_87652	4e-11	Lingula anatina	HYDRO	0.23	Transmembrane protein 256	1e-08	Danio rerio	XP_001470189.1	NR	XM_001470152.1	407.52	366.86	387.19
XM_001470153.1	LINJ_28_1620	XM_001470153.1	0.684257	XM_001470153.1	0.933923	XM_001470153.1	1.04243		XM_001470153.1	305.425	177.25	163.993	161.527	152.037	165.567		XM_001470153.1	XP_001470190.1	Unknown product	uk		NA	NA	XM_001470153.1	399	Leishmania infantum JPCM5 conserved hypothetical protein partial mRNA	XP_001470190.1	132	conserved hypothetical protein	XP_001470190.1	XP_001470190.1	1e-90	Trypanosoma brucei brucei TREU927	DUF423	3e-15	transmembrane protein 256-like isoform X2	0.0001	Linepithema humile	PTPc	0.13	UPF0382 membrane protein C1782.12c	3e-07	Schizosaccharomyces pombe (strain 972 / ATCC 24843)	XP_001470190.1	NR	XM_001470153.1	317.7	293.15	305.425
XM_001470157.1	LINJ_28_1660	XM_001470157.1	0.667253	XM_001470157.1	0.708031	XM_001470157.1	1.0736		XM_001470157.1	185.01	115.437	120.69	111.86	109.917	100.307		XM_001470157.1	XP_001470194.1	Unknown product	uk		NA	NA	XM_001470157.1	1170	Leishmania infantum JPCM5 putative DEAD box RNA helicase partial mRNA	XP_001470194.1	389	putative DEAD box RNA helicase	XP_001470194.1	XP_001470194.1	0	Trypanosoma congolense IL3000	DEAD	9e-52	eukaryotic initiation factor 4A-III	0	Pieris rapae	DEXDc	3e-46	ATP-dependent RNA helicase FAL1	0	Cryptococcus neoformans var. neoformans serotype D (strain JEC21 / ATCC MYA-565)	XP_001470194.1	NR	XM_001470157.1	183.76	186.26	185.01
XM_001470185.1	LINJ_28_1960	XM_001470185.1	0.732683	XM_001470185.1	0.924796	XM_001470185.1	0.921646		XM_001470185.1	277.76	172.483	156.277	144.253	171.587	166.077		XM_001470185.1	XP_001470222.1	Snf7	pe	PFAM	9e-24	96.4	XM_001470185.1	678	Leishmania infantum JPCM5 putative methylthioribulose-1-phosphate dehydratase partial mRNA	XP_001470222.1	225	putative methylthioribulose-1-phosphate dehydratase	XP_001470222.1	XP_001470222.1	2e-168	Leptomonas pyrrhocoris	Aldolase_II	3e-39	probable methylthioribulose-1-phosphate dehydratase	9e-90	Dinoponera quadriceps	Aldolase_II	2e-43	Probable methylthioribulose-1-phosphate dehydratase	7e-171	Leishmania infantum	XP_001470222.1	NR	XM_001470185.1	331.18	224.34	277.76
XM_001470189.1	LINJ_28_2000	XM_001470189.1	0.578405	XM_001470189.1	0.732835	XM_001470189.1	0.81853		XM_001470189.1	47.99	32.9333	31.0267	29.8833	34.5733	30.83		XM_001470189.1	XP_001470226.1	DNA repair protein (Leishmania infantum JPCM5) CAM65714.1 DNA repair protein (Leishmania infantum JPCM5) SOX62787.1	nr	NR	0	100	XM_001470189.1	3783	Leishmania infantum JPCM5 conserved hypothetical protein partial mRNA	XP_001470226.1	1260	conserved hypothetical protein	XP_001470226.1	XP_001470226.1	0	Trypanosoma grayi	RIBIOP_C	8e-102	ribosome biogenesis protein BMS1 homolog	7e-99	Neodiprion lecontei	AARP2CN	2e-35	Ribosome biogenesis protein bms1	7e-86	Schizosaccharomyces pombe (strain 972 / ATCC 24843)	XP_001470226.1	NR	XM_001470189.1	44.57	51.41	47.99
XM_001470194.1	LINJ_28_2060	XM_001470194.1	1.56496	XM_001470194.1	2.2373	XM_001470194.1	2.22986		XM_001470194.1	187.63	65.99	44.08	48.2067	47.3867	45.36		XM_001470194.1	XP_003392677.1	Ribosomal RNA small subunit methyltransferase I	ps	SWISSP	2e-31	94.1	XM_001470194.1	1389	Leishmania infantum JPCM5 putative zinc transporter partial mRNA	XP_003392677.1	462	putative zinc transporter	XP_003392677.1	XP_001470231.1	0	Strigomonas culicis	Zip	1e-36	zinc transporter ZIP1-like	7e-09	Varroa jacobsoni	FtsA	0.77	Zinc transporter 3	2e-31	Arabidopsis thaliana	XP_003392677.1	NR	XM_001470194.1	158.85	216.41	187.63
XM_001470249.1	LINJ_28_2610	XM_001470249.1	0.575477	XM_001470249.1	0.601862	XM_001470249.1	1.16839		XM_001470249.1	226.605	154.647	161.203	132.597	118.32	115.407		XM_001470249.1	XP_001470286.1	Unknown product	uk		NA	NA	XM_001470249.1	1488	Leishmania infantum JPCM5 putative vacuolar ATP synthase subunit b partial mRNA	XP_001470286.1	495	putative vacuolar ATP synthase subunit b	XP_001470286.1	XP_001470286.1	0	Trypanosoma cruzi marinkellei	ATP-synt_ab	4e-105	V-type proton ATPase subunit B	0	Culex quinquefasciatus	TUDOR	0.015	V-type proton ATPase subunit B	0	Trypanosoma congolense	XP_001470286.1	NR	XM_001470249.1	224.18	229.03	226.605
XM_001470256.1	LINJ_28_2680	XM_001470256.1	0.681813	XM_001470256.1	0.899259	XM_001470256.1	0.815635		XM_001470256.1	61.945	36.2233	34.66	29.0867	38.98	39.21		XM_001470256.1	XP_001470293.1	hypothetical protein	uc	NR	0	100	XM_001470256.1	1554	Leishmania infantum JPCM5 conserved hypothetical protein partial mRNA	XP_001470293.1	517	conserved hypothetical protein	XP_001470293.1	XP_001470293.1	0	Phytomonas sp. isolate Hart1	KdpC	2.1		NA		Lactamase_B	0.5		NA		XP_001470293.1	NR	XM_001470256.1	65.17	58.72	61.945
XM_001470263.1	LINJ_28_2760	XM_001470263.1	0.727872	XM_001470263.1	1.19734	XM_001470263.1	1.51336		XM_001470263.1	3626.32	2285.79	1707.79	1555.62	1462.76	1464.99		XM_001470263.1	XP_001470301.1	Unknown product	uk		NA	NA	XM_001470263.1	432	Leishmania infantum JPCM5 putative 40S ribosomal protein S17 partial mRNA	XP_001470301.1	143	putative 40S ribosomal protein S17	XP_001470301.1	XP_001470300.1	2e-98	Trypanosoma cruzi	Ribosomal_S17e	7e-57	hypothetical protein LOAG_00534	7e-44	Lingula anatina	Agouti	1.7	40S ribosomal protein S17	2e-43	Solanum lycopersicum	XP_001470301.1	NR	XM_001470263.1	3375.55	3877.1	3626.32
XM_001470264.1	LINJ_28_2760	XM_001470264.1	0.727872	XM_001470264.1	1.19734	XM_001470264.1	1.51336		XM_001470264.1	3626.32	2285.79	1707.79	1555.62	1462.76	1464.99		XM_001470264.1	XP_001470301.1	40S ribosomal protein S17 (Leishmania infantum JPCM5) XP_001470301.1 40S ribosomal protein S17 (Leishmania infantum JPCM5)	ps	NR	2e-98	100	XM_001470264.1	432	Leishmania infantum JPCM5 putative 40S ribosomal protein S17 partial mRNA	XP_001470301.1	143	putative 40S ribosomal protein S17	XP_001470301.1	XP_001470300.1	2e-98	Trypanosoma cruzi	Ribosomal_S17e	7e-57	hypothetical protein LOAG_00534	7e-44	Lingula anatina	Agouti	1.7	40S ribosomal protein S17	2e-43	Solanum lycopersicum	XP_001470301.1	NR	XM_001470264.1	3375.55	3877.1	3626.32
XM_001470272.1	LINJ_28_2840	XM_001470272.1	0.617325	XM_001470272.1	0.828241	XM_001470272.1	1.0324		XM_001470272.1	49.765	31.3267	29.2433	25.8433	28.08	27.2233		XM_001470272.1	XP_001470309.1	atp-dependent rna helicase ddx10 - probable fragment	uc	REFSEQ-INVERTEBRATE	2e-143	69	XM_001470272.1	2703	Leishmania infantum JPCM5 putative molybdenum cofactor biosynthesis protein partial mRNA	XP_001470309.1	900	putative molybdenum cofactor biosynthesis protein	XP_001470309.1	XP_001470309.1	0	Phytomonas sp. isolate Hart1	MoaC	8e-23	molybdenum cofactor biosynthesis protein 1 isoform X2	2e-06	Amyelois transitella	CBD_II	1.3	Cyclic pyranopterin monophosphate synthase	3e-17	Xanthomonas campestris pv. campestris (strain ATCC 33913 / DSM 3586 / NCPPB 528 / LMG 568 / P 25)	XP_001470309.1	NR	XM_001470272.1	47.43	52.1	49.765
XM_001470306.1	LINJ_28_3190	XM_001470306.1	0.710403	XM_001470306.1	0.935214	XM_001470306.1	0.807079		XM_001470306.1	119.01	70.03	65.21	70.9433	72.01	74.3933		XM_001470306.1	XP_001470343.1	Unknown product	uk		NA	NA	XM_001470306.1	969	Leishmania infantum JPCM5 putative U5 snRNP-specific 40 kDa protein partial mRNA	XP_001470343.1	322	putative U5 snRNP-specific 40 kDa protein	XP_001470343.1	XP_001470343.1	0	Phytomonas sp. isolate Hart1	TrbI_Ftype	1.6	U5 small nuclear ribonucleoprotein 40 kDa protein-like	5e-09	Helicoverpa armigera	WD40	0.2	Pre-mRNA-splicing factor cwf17	4e-11	Schizosaccharomyces pombe (strain 972 / ATCC 24843)	XP_001470343.1	NR	XM_001470306.1	106.84	131.18	119.01
XM_001470307.1	LINJ_28_3210	XM_001470307.1	0.809349	XM_001470307.1	0.69646	XM_001470307.1	0.880084		XM_001470307.1	229.54	116.057	142.897	115.327	126.003	133.427		XM_001470307.1	XP_001470344.1	Unknown product	uk		NA	NA	XM_001470307.1	366	Leishmania infantum JPCM5 conserved hypothetical protein partial mRNA	XP_001470344.1	121	conserved hypothetical protein	XP_001470344.1	XP_001470344.1	3e-81	Trypanosoma equiperdum	Diedel	0.28	uncharacterized protein LOC101740514	3.3	Fopius arisanus	ZnF_CHCC	0.76	Bromodomain testis-specific protein	0.21	Rattus norvegicus	XP_001470344.1	NR	XM_001470307.1	264.75	194.33	229.54
XM_001470308.1	LINJ_28_3220	XM_001470308.1	0.729593	XM_001470308.1	1.16207	XM_001470308.1	1.27103		XM_001470308.1	199.895	117.233	93.92	88.8533	89.8733	90.3733		XM_001470308.1	XP_001470345.1	target SNARE (Leishmania infantum JPCM5) CAM69380.1 target SNARE	uc	NR	3e-120	100	XM_001470308.1	510	Leishmania infantum JPCM5 conserved hypothetical protein partial mRNA	XP_001470345.1	169	conserved hypothetical protein	XP_001470345.1	XP_001470345.1	9e-124	Trypanosoma congolense IL3000	IL11	2.2	mediator of RNA polymerase II transcription subunit 1	1.7	Linepithema humile	IPPc	1.4	Peptidyl-prolyl isomerase cwc27	1.9	Neosartorya fumigata (strain ATCC MYA-4609 / Af293 / CBS 101355 / FGSC A1100)	XP_001470345.1	NR	XM_001470308.1	173.53	226.26	199.895
XM_001470314.1	LINJ_26_0020	XM_001470314.1	0.664295	XM_001470314.1	1.13461	XM_001470314.1	1.18693		XM_001470314.1	139.03	85.6733	67.3467	59.6167	69.5533	68.2		XM_001470314.1	XP_001470351.1	Unknown product	uk		NA	NA	XM_001470314.1	1089	Leishmania infantum JPCM5 brix domain containing-like protein partial mRNA	XP_001470351.1	362	brix domain containing-like protein	XP_001470351.1	XP_001470351.1	0	Phytomonas sp. isolate Hart1	Brix	3e-39	ribosome production factor 2 homolog isoform X1	6e-56	Helobdella robusta	Brix	5e-33	Ribosome production factor 2 homolog	2e-54	Mus musculus	XP_001470351.1	NR	XM_001470314.1	138.82	139.24	139.03
XM_001470317.1	LINJ_26_0050	XM_001470317.1	0.598042	XM_001470317.1	0.69469	XM_001470317.1	0.701812		XM_001470317.1	112.865	73.65	69.78	73.3633	80.4333	75.95		XM_001470317.1	XP_001470354.1	gtpase activating protein for arf - probable fragment	uc	PFAM	3e-18	61.5	XM_001470317.1	891	Leishmania infantum JPCM5 putative protein kinase partial mRNA	XP_001470354.1	296	putative protein kinase	XP_001470354.1	XP_001470354.1	0	Angomonas deanei	Pkinase	1e-72	cyclin-dependent kinase 20-like	1e-68	Octopus bimaculoides	S_TKc	1e-75	Cyclin-dependent kinase D-1	1e-67	Oryza sativa subsp. japonica	XP_001470354.1	NR	XM_001470317.1	98.72	127.01	112.865
XM_001470340.1	LINJ_26_0280	XM_001470340.1	0.775707	XM_001470340.1	0.801592	XM_001470340.1	0.921017		XM_001470340.1	190.97	116.383	116.557	112.257	110.373	114.807		XM_001470340.1	XP_001470377.1	60S ribosomal protein L7 (Leishmania infantum JPCM5) CAM68735.1 60S ribosomal protein L7	ps	NR	0	100	XM_001470340.1	816	Leishmania infantum JPCM5 conserved hypothetical protein partial mRNA	XP_001470377.1	271	conserved hypothetical protein	XP_001470377.1	XP_001470377.1	0	Strigomonas culicis	NUDIX_2	4e-53	cleavage and polyadenylation specificity factor subunit 5-like	2e-27	Brugia malayi	MyTH4	0.25	Pre-mRNA cleavage factor Im 25 kDa subunit 2	2e-32	Arabidopsis thaliana	XP_001470377.1	NR	XM_001470340.1	231.46	150.48	190.97
XM_001470368.1	LINJ_26_0610	XM_001470368.1	0.791015	XM_001470368.1	1.19475	XM_001470368.1	1.39758		XM_001470368.1	861.81	497.46	393.34	370.717	353.76	369.483		XM_001470368.1	XP_001470407.1	Unknown product	uk		NA	NA	XM_001470368.1	303	Leishmania infantum JPCM5 putative 10 kDa heat shock protein partial mRNA	XP_001470407.1	100	putative 10 kDa heat shock protein	XP_001470407.1	XP_001470405.1	5e-64	Angomonas deanei	Cpn10	2e-31	10 kDa heat shock protein, mitochondrial isoform X3	3e-24	Tetranychus urticae	Cpn10	5e-34	10 kDa chaperonin	8e-21	Thiobacillus denitrificans (strain ATCC 25259)	XP_001470407.1	NR	XM_001470368.1	813.48	910.14	861.81
XM_001470370.1	LINJ_26_0610	XM_001470370.1	0.791015	XM_001470370.1	1.19475	XM_001470370.1	1.39758		XM_001470370.1	861.81	497.46	393.34	370.717	353.76	369.483		XM_001470370.1	XP_001470407.1	10 kDa heat shock protein (Leishmania infantum JPCM5) XP_001470407.1 10 kDa heat shock protein (Leishmania infantum JPCM5)	pm	NR	5e-64	100	XM_001470370.1	303	Leishmania infantum JPCM5 putative 10 kDa heat shock protein partial mRNA	XP_001470407.1	100	putative 10 kDa heat shock protein	XP_001470407.1	XP_001470405.1	5e-64	Angomonas deanei	Cpn10	2e-31	10 kDa heat shock protein, mitochondrial isoform X3	3e-24	Tetranychus urticae	Cpn10	5e-34	10 kDa chaperonin	8e-21	Thiobacillus denitrificans (strain ATCC 25259)	XP_001470407.1	NR	XM_001470370.1	813.48	910.14	861.81
XM_001470392.1	LINJ_26_0850	XM_001470392.1	0.606576	XM_001470392.1	0.950133	XM_001470392.1	1.31686		XM_001470392.1	2560.62	1754.73	1430.54	1249	1169.62	1184.74		XM_001470392.1	XP_003392613.1	RNA polymerase B subunit RPB8 (Leishmania infantum JPCM5) XP_001684360.1 RNA polymerase B subunit RPB8 (Leishmania major strain	tm	NR	9e-104	100	XM_001470392.1	450	Leishmania infantum JPCM5 putative 40S ribosomal protein S16 partial mRNA	XP_003392613.1	149	putative 40S ribosomal protein S16	XP_003392613.1	XP_001470429.1	1e-105	Trypanosoma theileri	Ribosomal_S9	1e-37	40S ribosomal protein S16-like	1e-45	Schistosoma haematobium	AICARFT_IMPCHas	0.32	40S ribosomal protein S16	2e-45	Dictyostelium discoideum	XP_003392613.1	NR	XM_001470392.1	2483.45	2637.79	2560.62
XM_001470437.1	LINJ_26_1320	XM_001470437.1	1.37764	XM_001470437.1	0.9629	XM_001470437.1	1.25642		XM_001470437.1	208.09	81.6667	113.447	122.327	102.403	99.0233		XM_001470437.1	XP_001470474.1	PPPDE peptidase domain	pm/protease	PFAM	3e-21	97.3	XM_001470437.1	1893	Leishmania infantum JPCM5 putative DNA ligase k alpha partial mRNA	XP_001470474.1	630	putative DNA ligase k alpha	XP_001470474.1	XP_001470474.1	0	Crithidia fasciculata	DNA_ligase_OB_2	7e-18	uncharacterized protein LOC111132874	2e-06	Drosophila obscura	ZnF_RBZ	0.6	DNA ligase	0.067	Methanopyrus kandleri (strain AV19 / DSM 6324 / JCM 9639 / NBRC 100938)	XP_001470474.1	NR	XM_001470437.1	220.6	195.58	208.09
XM_001470470.1	LINJ_26_1630	XM_001470470.1	0.709143	XM_001470470.1	1.22983	XM_001470470.1	1.55093		XM_001470470.1	2180.38	1370.72	987.867	908.783	873.523	846.75		XM_001470470.1	XP_001470509.1	40S ribosomal protein S27-1 (Leishmania infantum JPCM5) XP_001686958.1 40S ribosomal protein S27-1 (Leishmania major strain	ps	NR	3e-57	100	XM_001470470.1	264	Leishmania infantum JPCM5 putative 40S ribosomal protein S33 (S33-1), partial mRNA	XP_001470509.1	87	putative 40S ribosomal protein S33	XP_001470509.1	XP_001470507.1	5e-56	Phytomonas sp. isolate Hart1	Ribosomal_S28e	1e-26	uncharacterized protein Dyak_GE23424	1e-19	Nematostella vectensis	Semialdhyde_dh	0.82	40S ribosomal protein S28-B	9e-22	Saccharomyces cerevisiae (strain ATCC 204508 / S288c)	XP_001470509.1	NR	XM_001470470.1	2489.27	1871.48	2180.38
XM_001470471.1	LINJ_26_1630	XM_001470471.1	0.709143	XM_001470471.1	1.22983	XM_001470471.1	1.55093		XM_001470471.1	2180.38	1370.72	987.867	908.783	873.523	846.75		XM_001470471.1	XP_001470509.1	40S ribosomal protein S33 (Leishmania infantum JPCM5) XP_001470508.1 40S ribosomal protein S33 (Leishmania infantum JPCM5)	ps	NR	5e-56	100	XM_001470471.1	264	Leishmania infantum JPCM5 putative 40S ribosomal protein S33 (S33-1), partial mRNA	XP_001470509.1	87	putative 40S ribosomal protein S33	XP_001470509.1	XP_001470507.1	5e-56	Phytomonas sp. isolate Hart1	Ribosomal_S28e	1e-26	uncharacterized protein Dyak_GE23424	1e-19	Nematostella vectensis	Semialdhyde_dh	0.82	40S ribosomal protein S28-B	9e-22	Saccharomyces cerevisiae (strain ATCC 204508 / S288c)	XP_001470509.1	NR	XM_001470471.1	2489.27	1871.48	2180.38
XM_001470472.1	LINJ_26_1630	XM_001470472.1	0.709143	XM_001470472.1	1.22983	XM_001470472.1	1.55093		XM_001470472.1	2180.38	1370.72	987.867	908.783	873.523	846.75		XM_001470472.1	XP_001470509.1	40S ribosomal protein S33 (Leishmania infantum JPCM5) XP_001470508.1 40S ribosomal protein S33 (Leishmania infantum JPCM5)	ps	NR	5e-56	100	XM_001470472.1	264	Leishmania infantum JPCM5 putative 40S ribosomal protein S33 (S33-2), partial mRNA	XP_001470509.1	87	putative 40S ribosomal protein S33	XP_001470509.1	XP_001470507.1	5e-56	Phytomonas sp. isolate Hart1	Ribosomal_S28e	1e-26	uncharacterized protein Dyak_GE23424	1e-19	Nematostella vectensis	Semialdhyde_dh	0.82	40S ribosomal protein S28-B	9e-22	Saccharomyces cerevisiae (strain ATCC 204508 / S288c)	XP_001470509.1	NR	XM_001470472.1	2489.27	1871.48	2180.38
XM_001470503.1	LINJ_26_2010	XM_001470503.1	0.716716	XM_001470503.1	0.935929	XM_001470503.1	0.881139		XM_001470503.1	65.615	41.4833	35.64	40.8733	41.7033	40.48		XM_001470503.1	XP_001470540.1	Unknown product	uk		NA	NA	XM_001470503.1	2184	Leishmania infantum JPCM5 conserved hypothetical protein partial mRNA	XP_001470540.1	727	conserved hypothetical protein	XP_001470540.1	XP_001470540.1	0	Trypanosoma cruzi	PHD	0.023		NA		PHD	0.0001		NA		XP_001470540.1	NR	XM_001470503.1	69.27	61.96	65.615
XM_001470523.1	LINJ_26_2230	XM_001470523.1	0.57203	XM_001470523.1	0.927929	XM_001470523.1	1.48816		XM_001470523.1	3418.7	2359.14	1930.24	1754.85	1490.81	1401.07		XM_001470523.1	XP_001470560.1	Unknown product	uk		NA	NA	XM_001470523.1	252	Leishmania infantum JPCM5 putative ribosomal protein L38 partial mRNA	XP_001470560.1	83	putative ribosomal protein L38	XP_001470560.1	XP_001462778.1	8e-53	Trypanosoma rangeli SC58	Ribosomal_L38e	3e-30	60S ribosomal protein L38	6e-24	Drosophila pseudoobscura pseudoobscura	EFG_IV	0.25	60S ribosomal protein L38	1e-24	Drosophila yakuba	XP_001470560.1	NR	XM_001470523.1	3161.7	3675.71	3418.7
XM_001470529.1	LINJ_26_2290	XM_001470529.1	0.955315	XM_001470529.1	1.07312	XM_001470529.1	1.7631		XM_001470529.1	263.39	131.88	132.2	105.487	94.9	88.3633		XM_001470529.1	XP_001470566.1	Histone acetyltransferase Tip60 homolog - probable fragment	nr	SWISSP	1e-43	52.6	XM_001470529.1	840	Leishmania infantum JPCM5 putative nitrilase partial mRNA	XP_001470566.1	279	putative nitrilase	XP_001470566.1	XP_001470566.1	0	Trypanosoma theileri	CN_hydrolase	8e-59	omega-amidase NIT2-like	3e-91	Priapulus caudatus	TOP4c	0.07	Omega-amidase NIT2	1e-87	Xenopus tropicalis	XP_001470566.1	NR	XM_001470529.1	235.91	290.87	263.39
XM_001470533.1	LINJ_26_2330	XM_001470533.1	1.02928	XM_001470533.1	0.820261	XM_001470533.1	1.20015		XM_001470533.1	69.795	31.8	38.5633	35.62	37.4867	32.3933		XM_001470533.1	XP_001470570.1	Unknown product	uk		NA	NA	XM_001470533.1	846	Leishmania infantum JPCM5 conserved hypothetical protein partial mRNA	XP_001470570.1	281	conserved hypothetical protein	XP_001470570.1	XP_001470570.1	0	Phytomonas sp. isolate EM1	PgaD	0.21	Amino acid transporter	1.7	Caenorhabditis elegans	PolyA	0.31	Adhesion G-protein coupled receptor G4	5.8	Mus musculus	XP_001470570.1	NR	XM_001470533.1	60.5	79.09	69.795
XM_001470535.1	LINJ_26_2360	XM_001470535.1	0.520793	XM_001470535.1	0.861625	XM_001470535.1	1.17948		XM_001470535.1	2824.3	2027.61	1666.59	1502.65	1453.87	1429.98		XM_001470535.1	XP_001470573.1	Protein of unknown function	uc	PFAM	4e-19	106	XM_001470535.1	384	Leishmania infantum JPCM5 putative 60S ribosomal protein L35 partial mRNA	XP_001470573.1	127	putative 60S ribosomal protein L35	XP_001470573.1	XP_001470572.1	4e-86	Trypanosoma rangeli SC58	Ribosomal_L29	2e-13	hypothetical protein HELRODRAFT_88883, partial	6e-31	Parasteatoda tepidariorum	PASTA	0.35	60S ribosomal protein L35	9e-28	Homo sapiens	XP_001470573.1	NR	XM_001470535.1	3011.46	2637.15	2824.3
XM_001470566.1	LINJ_26_2690	XM_001470566.1	0.711503	XM_001470566.1	0.63286	XM_001470566.1	1.1666		XM_001470566.1	79.82	49.3167	55.0667	53.2533	42.8267	40.8333		XM_001470566.1	XP_001470603.1	Phosphotransferase enzyme family	st	PFAM	4e-12	116.7	XM_001470566.1	2484	Leishmania infantum JPCM5 conserved hypothetical protein partial mRNA	XP_001470603.1	827	conserved hypothetical protein	XP_001470603.1	XP_001470603.1	0	Phytomonas sp. isolate Hart1	DUF3584	4e-10	myosin-2 heavy chain-like	0.002	Acanthaster planci	OmpH	0.01	Cingulin	0.005	Xenopus tropicalis	XP_001470603.1	NR	XM_001470566.1	91.32	68.32	79.82
XM_003392194.1	LINJ_08_1190	XM_003392194.1	0.957233	XM_003392194.1	1.3369	XM_003392194.1	1.58197		XM_003392194.1	1163.13	627.22	482.52	525.267	460.357	443.27		XM_003392194.1	XP_003392242.1	hypothetical protein	uc	NR	9e-65	100	XM_003392194.1	300	Leishmania infantum JPCM5 conserved hypothetical protein partial mRNA	XP_003392242.1	99	conserved hypothetical protein	XP_003392242.1	XP_003392242.1	4e-68	Trypanosoma grayi	DUF908	0.24	hypothetical protein TRIADDRAFT_60714	3.2	Trichoplax adhaerens	AMA-1	0.043	Beta-mannosidase B	7.5	Aspergillus flavus (strain ATCC 200026 / FGSC A1120 / NRRL 3357 / JCM 12722 / SRRC 167)	XP_003392242.1	NR	XM_003392194.1	1009.36	1316.91	1163.13
XM_003392255.1	LINJ.12.0590	XM_003392255.1	1.17562	XM_003392255.1	0.65507	XM_003392255.1	1.08192		XM_003392255.1	42.38	17.65	27.1033	26.9167	22.0067	22.0367		XM_003392255.1	XP_003392303.1	Unknown product	uk		NA	NA	XM_003392255.1	1638	Leishmania infantum JPCM5 conserved hypothetical protein partial mRNA	XP_003392303.1	545	conserved hypothetical protein	XP_003392303.1	XP_003392303.1	0	Phytomonas sp. isolate EM1	PriCT_2	8e-12		NA		Cupin_1	0.22	Putative helicase L207/L206	0.006	Acanthamoeba polyphaga mimivirus	XP_003392303.1	NR	XM_003392255.1	40.39	44.37	42.38
XM_003392306.1	LINJ_13_1400	XM_003392306.1	0.60974	XM_003392306.1	0.949515	XM_003392306.1	1.39146		XM_003392306.1	253.53	172.85	142.687	130.71	115.73	111.307		XM_003392306.1	XP_003392354.1	galactofuranosyltransferase lpg1-like protein (Leishmania infantumJPCM5) CAM68772.1 galactofuranosyltransferase lpg1-like protein (Leishmania	met/carb	NR	0	100	XM_003392306.1	1617	Leishmania infantum JPCM5 putative chaperonin TCP20 partial mRNA	XP_003392354.1	538	putative chaperonin TCP20	XP_003392354.1	XP_003392354.1	0	Leptomonas seymouri	Cpn60_TCP1	0	hypothetical protein TRIADDRAFT_38421	0	Papilio machaon	SERPIN	1.3	T-complex protein 1 subunit zeta	0	Bos taurus	XP_003392354.1	NR	XM_003392306.1	243.82	263.24	253.53
XM_003392307.1	LINJ_13_1410	XM_003392307.1	0.848208	XM_003392307.1	1.39039	XM_003392307.1	1.82976		XM_003392307.1	5674.1	3262.73	2333.37	2021.18	1841.68	1841.22		XM_003392307.1	XP_003392355.1	Unknown product	uk		NA	NA	XM_003392307.1	321	Leishmania infantum JPCM5 putative 60S ribosomal protein L44 partial mRNA	XP_003392355.1	106	putative 60S ribosomal protein L44	XP_003392355.1	XP_001468383.1	1e-71	Trypanosoma theileri	Ribosomal_L44	3e-30	60S ribosomal protein L44	1e-38	Biomphalaria glabrata	BLUF	0.16	60S ribosomal protein L44	3e-67	Trypanosoma brucei brucei	XP_003392355.1	NR	XM_003392307.1	5630.43	5717.78	5674.1
XM_003392325.1	LINJ_15_1200	XM_003392325.1	0.643992	XM_003392325.1	1.00049	XM_003392325.1	1.4289		XM_003392325.1	2124.62	1408.63	1134.19	961.68	905.913	901.637		XM_003392325.1	XP_003392374.1	Yos1-like	uc	PFAM	2e-24	132	XM_003392325.1	336	Leishmania infantum JPCM5 60S acidic ribosomal protein P2 partial mRNA	XP_003392374.1	111	60S acidic ribosomal protein P2	XP_003392374.1	XP_003392373.1	3e-69	Phytomonas sp. isolate Hart1	Ribosomal_60s	3e-05	Hypothetical protein CBG01785	3e-16	Trachymyrmex septentrionalis	HTH_XRE	0.65	60S acidic ribosomal protein P2-2	6e-70	Leishmania infantum	XP_003392374.1	NR	XM_003392325.1	2149.84	2099.41	2124.62
XM_003392326.1	LINJ_15_1200	XM_003392326.1	0.643992	XM_003392326.1	1.00049	XM_003392326.1	1.4289		XM_003392326.1	2124.62	1408.63	1134.19	961.68	905.913	901.637		XM_003392326.1	XP_003392374.1	60S acidic ribosomal protein P2-2	ps	SWISSP	6e-70	100	XM_003392326.1	336	Leishmania infantum JPCM5 60S acidic ribosomal protein P2 partial mRNA	XP_003392374.1	111	60S acidic ribosomal protein P2	XP_003392374.1	XP_003392373.1	3e-69	Phytomonas sp. isolate Hart1	Ribosomal_60s	3e-05	Hypothetical protein CBG01785	3e-16	Trachymyrmex septentrionalis	HTH_XRE	0.65	60S acidic ribosomal protein P2-2	6e-70	Leishmania infantum	XP_003392374.1	NR	XM_003392326.1	2149.84	2099.41	2124.62
XM_003392356.1	LINJ_18_0740	XM_003392356.1	0.58142	XM_003392356.1	0.876558	XM_003392356.1	1.07349		XM_003392356.1	170.135	117.2	98.36	103.36	94.1233	92.01		XM_003392356.1	XP_003392404.1	Axonemal dynein light chain	cs	PFAM	1e-56	90.3	XM_003392356.1	1401	Leishmania infantum JPCM5 putative elongation factor Tu partial mRNA	XP_003392404.1	466	putative elongation factor Tu	XP_003392404.1	XP_003392404.1	0	Trypanosoma grayi	GTP_EFTU	2e-72	translation elongation factor, putative, partial	2e-138	Bactrocera dorsalis	Bgal_small_N	3.4	Elongation factor Tu	1e-150	Lactobacillus helveticus (strain DPC 4571)	XP_003392404.1	NR	XM_003392356.1	182.44	157.83	170.135
XM_003392375.1	LINJ_19_0190	XM_003392375.1	0.56094	XM_003392375.1	0.835997	XM_003392375.1	1.29308		XM_003392375.1	575.86	406.39	350.88	332.717	291.99	270.977		XM_003392375.1	XP_003392423.1	hypothetical protein	uc	NR	0	100	XM_003392375.1	954	Leishmania infantum JPCM5 ADP,ATP carrier protein 1, mitochondrial precursor (ANC1), partial mRNA	XP_003392423.1	317	ADP,ATP carrier protein 1, mitochondrial precursor	XP_003392423.1	XP_001464984.1	0	Leishmania braziliensis MHOM BR 75 M2904	Mito_carr	1e-22	hypothetical protein LOTGIDRAFT_220681	4e-137	Crassostrea virginica	BCS1_N	0.05	ADP,ATP carrier protein	2e-136	Chlamydomonas reinhardtii	XP_003392423.1	NR	XM_003392375.1	564.9	586.82	575.86
XM_003392436.1	LINJ_22_0004	XM_003392436.1	0.686074	XM_003392436.1	1.02738	XM_003392436.1	1.37838		XM_003392436.1	3736.94	2417.09	1970.23	1717.33	1771.5	1654.2		XM_003392436.1	XP_003392484.1	haloacid dehalogenase-like hydrolase - probable fragment	uc	PFAM	2e-28	53.5	XM_003392436.1	567	Leishmania infantum JPCM5 60S ribosomal protein L11 (L5, L16) (RPL11), partial mRNA	XP_003392484.1	188	60S ribosomal protein L11 (L5, L16)	XP_003392484.1	XP_001462884.1	5e-135	Trypanosoma theileri	Ribosomal_L5_C	4e-27	60S ribosomal protein L11	3e-95	Drosophila arizonae	Aerolysin	1.8	60S ribosomal protein L11	2e-137	Leishmania chagasi	XP_003392484.1	NR	XM_003392436.1	3945.09	3528.79	3736.94
XM_003392476.1	LINJ_24_0110	XM_003392476.1	0.516483	XM_003392476.1	0.623296	XM_003392476.1	0.618261		XM_003392476.1	113.775	77.8767	77.6767	81.9467	86.43	84.7767		XM_003392476.1	XP_003392524.1	Unknown product	uk		NA	NA	XM_003392476.1	1317	Leishmania infantum JPCM5 conserved hypothetical protein partial mRNA	XP_003392524.1	438	conserved hypothetical protein	XP_003392524.1	XP_003392524.1	0	Trypanosoma congolense IL3000	PARP_regulatory	4e-11	uncharacterized protein LOC100875960	1.7	Wasmannia auropunctata	JmjN	2.5	Cap-specific mRNA (nucleoside-2'-O-)-methyltransferase	4e-05	Fowlpox virus (strain NVSL)	XP_003392524.1	NR	XM_003392476.1	131.82	95.73	113.775
XM_003392478.1	LINJ_24_0130	XM_003392478.1	0.829769	XM_003392478.1	1.09036	XM_003392478.1	1.40963		XM_003392478.1	198.645	110.097	99.5367	88.0367	78.1767	85.0633		XM_003392478.1	XP_003392526.1	DHHC palmitoyltransferase	met/lipd	PFAM	2e-29	104.5	XM_003392478.1	1185	Leishmania infantum JPCM5 ankyrin/TPR repeat protein partial mRNA	XP_003392526.1	394	ankyrin/TPR repeat protein	XP_003392526.1	XP_003392526.1	0	Trypanosoma cruzi	Ank_2	2e-19	ankyrin-1-like	9e-40	Lingula anatina	ANK	2e-06	Putative ankyrin repeat protein RF_0381	3e-27	Rickettsia felis (strain ATCC VR-1525 / URRWXCal2)	XP_003392526.1	NR	XM_003392478.1	175.67	221.62	198.645
XM_003392497.1	LINJ_24_0320	XM_003392497.1	0.574893	XM_003392497.1	0.798017	XM_003392497.1	0.729197		XM_003392497.1	35.735	23.1133	21.3733	20.8767	25.27	23.8533		XM_003392497.1	XP_003392545.1	Unknown product	uk		NA	NA	XM_003392497.1	3126	Leishmania infantum JPCM5 conserved hypothetical protein partial mRNA	XP_003392545.1	1041	conserved hypothetical protein	XP_003392545.1	XP_003392545.1	0	Trypanosoma cruzi marinkellei	Rsm22	5e-14	methyltransferase-like protein 17, mitochondrial	4e-15	Culex quinquefasciatus	CLb	0.25	Methyltransferase-like protein 17, mitochondrial	5e-18	Bos taurus	XP_003392545.1	NR	XM_003392497.1	30.07	41.4	35.735
XM_003392543.1	LINJ_24_1900	XM_003392543.1	0.880073	XM_003392543.1	1.09714	XM_003392543.1	0.778628		XM_003392543.1	137.595	72.7433	65.2267	73.4467	82.2133	86.8233		XM_003392543.1	XP_003392591.1	P27 protein (Leishmania infantum JPCM5) XP_003862206.1 hypothetical protein	uc	NR	2e-179	100	XM_003392543.1	723	Leishmania infantum JPCM5 conserved hypothetical protein partial mRNA	XP_003392591.1	240	conserved hypothetical protein	XP_003392591.1	XP_003392591.1	2e-178	Angomonas deanei	FAM153	0.33	uncharacterized protein LOC101853172 isoform X2	1.1	Aplysia californica	GAS2	1.6	CRISPR-associated endonuclease Cas1 3	3.8	Rhodospirillum rubrum (strain ATCC 11170 / ATH 1.1.1 / DSM 467 / LMG 4362 / NCIB 8255 / S1)	XP_003392591.1	NR	XM_003392543.1	106.96	168.23	137.595
XM_003392548.1	LINJ_25_0740	XM_003392548.1	0.599754	XM_003392548.1	0.961695	XM_003392548.1	1.48197		XM_003392548.1	2807.39	1928.7	1563.84	1389.98	1236.32	1161.33		XM_003392548.1	XP_003392596.1	AP-3 complex subunit sigma-1-like	uc	REFSEQ-INVERTEBRATE	4e-49	77.8	XM_003392548.1	501	Leishmania infantum JPCM5 putative eukaryotic initiation factor 5a (EIF5A1), partial mRNA	XP_003392596.1	166	putative eukaryotic initiation factor 5a	XP_003392596.1	XP_001466105.1	2e-119	Strigomonas culicis	eIF-5a	2e-25	eukaryotic translation initiation factor 5A-1-like	7e-46	Folsomia candida	Ala_racemase_C	0.22	Eukaryotic translation initiation factor 5A	8e-122	Leishmania donovani	XP_003392596.1	NR	XM_003392548.1	2675.3	2939.49	2807.39
XM_003392558.1	LINJ_25_2560	XM_003392558.1	1.14851	XM_003392558.1	0.996408	XM_003392558.1	1.59187		XM_003392558.1	6689.72	2978.68	3422.08	3504.82	2382.5	2457.59		XM_003392558.1	XP_003392606.1	10 kDa heat shock protein (Leishmania infantum JPCM5) XP_001470407.1 10 kDa heat shock protein (Leishmania infantum JPCM5)	pm	NR	5e-64	100	XM_003392558.1	303	Leishmania infantum JPCM5 histone H4 partial mRNA	XP_003392606.1	100	histone H4	XP_003392606.1	XP_001464339.1	8e-64	Leishmania infantum	CENP-T_C	0.0001	GM13181	5e-34	Priapulus caudatus	H4	2e-31	Histone H4	3e-33	Chlamydomonas reinhardtii	XP_003392606.1	NR	XM_003392558.1	6042.73	7336.7	6689.72
XM_003392565.1	LINJ_26_0850	XM_003392565.1	0.606576	XM_003392565.1	0.950133	XM_003392565.1	1.31686		XM_003392565.1	2560.62	1754.73	1430.54	1249	1169.62	1184.74		XM_003392565.1	XP_003392613.1	40S ribosomal protein S16 (Leishmania infantum JPCM5) XP_001684092.1 40S ribosomal protein S16 (Leishmania major strain Friedlin)	ps	NR	1e-105	100	XM_003392565.1	450	Leishmania infantum JPCM5 putative 40S ribosomal protein S16 partial mRNA	XP_003392613.1	149	putative 40S ribosomal protein S16	XP_003392613.1	XP_001470429.1	1e-105	Trypanosoma theileri	Ribosomal_S9	1e-37	40S ribosomal protein S16-like	1e-45	Schistosoma haematobium	AICARFT_IMPCHas	0.32	40S ribosomal protein S16	2e-45	Dictyostelium discoideum	XP_003392613.1	NR	XM_003392565.1	2483.45	2637.79	2560.62
XM_003392567.1	LINJ_26_0990	XM_003392567.1	1.45337	XM_003392567.1	1.71505	XM_003392567.1	0.856752		XM_003392567.1	234.565	61.6233	53.1133	73.78	83.6467	107.093		XM_003392567.1	XP_003392615.1	Unknown product	uk		NA	NA	XM_003392567.1	198	Leishmania infantum JPCM5 hypothetical protein partial mRNA	XP_003392615.1	65	hypothetical protein LINJ_26_0990	XP_003392615.1	XP_003392615.1	2e-40	Phytomonas sp. isolate EM1	Cas_CT1975	1.1	uncharacterized protein LOC100570640	2.1	Hydra vulgaris	Spc7	0.74	Suberization-associated anionic peroxidase 1	1.3	Solanum lycopersicum	XP_003392615.1	NR	XM_003392567.1	196.77	272.36	234.565
XM_003392621.1	LINJ_28_0830	XM_003392621.1	0.700038	XM_003392621.1	1.09437	XM_003392621.1	1.00035		XM_003392621.1	131.195	72.1733	61.7667	65.1467	73.98	71.71		XM_003392621.1	XP_003392669.1	60S ribosomal protein L9 (Leishmania infantum JPCM5) XP_003860646.1 60S ribosomal protein L9	ps	NR	5e-137	100	XM_003392621.1	573	Leishmania infantum JPCM5 conserved hypothetical protein partial mRNA	XP_003392669.1	190	conserved hypothetical protein	XP_003392669.1	XP_003392669.1	6e-136	Zunongwangia mangrovi	Glyco_transf_49	0.9	uncharacterized protein LOC111424545	3.2	Musca domestica	BRO1	0.84	Mating-type locus allele B4 protein	1.3	Ustilago maydis	XP_003392669.1	NR	XM_003392621.1	142.69	119.7	131.195
XM_003392623.1	LINJ_28_1120	XM_003392623.1	0.751438	XM_003392623.1	1.16526	XM_003392623.1	1.59352		XM_003392623.1	3102.8	1903.48	1480.04	1209.85	1197.72	1176.77		XM_003392623.1	XP_003392672.1	Unknown product	uk		NA	NA	XM_003392623.1	351	Leishmania infantum JPCM5 putative ribosomal protein S20 partial mRNA	XP_003392672.1	116	putative ribosomal protein S20	XP_003392672.1	XP_001684382.1	2e-79	Trypanosoma rangeli SC58	Ribosomal_S10	5e-26	hypothetical protein LOTGIDRAFT_219397	3e-41	Varroa jacobsoni	BCS1_N	4.5	40S ribosomal protein S20	5e-39	Schizosaccharomyces pombe (strain 972 / ATCC 24843)	XP_003392672.1	NR	XM_003392623.1	2617.17	3588.43	3102.8
XM_003392624.1	LINJ_28_1120	XM_003392624.1	0.751438	XM_003392624.1	1.16526	XM_003392624.1	1.59352		XM_003392624.1	3102.8	1903.48	1480.04	1209.85	1197.72	1176.77		XM_003392624.1	XP_003392672.1	ribosomal protein S20 (Leishmania major strain Friedlin) XP_001684384.1 ribosomal protein S20 (Leishmania major strain Friedlin)	ps	NR	2e-79	100	XM_003392624.1	351	Leishmania infantum JPCM5 putative ribosomal protein S20 partial mRNA	XP_003392672.1	116	putative ribosomal protein S20	XP_003392672.1	XP_001684382.1	2e-79	Trypanosoma rangeli SC58	Ribosomal_S10	5e-26	hypothetical protein LOTGIDRAFT_219397	3e-41	Varroa jacobsoni	BCS1_N	4.5	40S ribosomal protein S20	5e-39	Schizosaccharomyces pombe (strain 972 / ATCC 24843)	XP_003392672.1	NR	XM_003392624.1	2617.17	3588.43	3102.8
XM_003392629.1	LINJ_28_2060	XM_003392629.1	1.56496	XM_003392629.1	2.2373	XM_003392629.1	2.22986		XM_003392629.1	187.63	65.99	44.08	48.2067	47.3867	45.36		XM_003392629.1	XP_003392677.1	Unknown product	uk		NA	NA	XM_003392629.1	1389	Leishmania infantum JPCM5 putative zinc transporter partial mRNA	XP_003392677.1	462	putative zinc transporter	XP_003392677.1	XP_001470231.1	0	Strigomonas culicis	Zip	1e-36	zinc transporter ZIP1-like	7e-09	Varroa jacobsoni	FtsA	0.77	Zinc transporter 3	2e-31	Arabidopsis thaliana	XP_003392677.1	NR	XM_003392629.1	158.85	216.41	187.63
XM_003392691.1	LINJ_33_2070	XM_003392691.1	0.673634	XM_003392691.1	1.21034	XM_003392691.1	1.47579		XM_003392691.1	3153.17	2017.58	1450.19	1371.19	1172.32	1282.75		XM_003392691.1	XP_003392739.1	ribosomal protein L38 (Leishmania infantum JPCM5) XP_001470560.1 ribosomal protein L38 (Leishmania infantum JPCM5) XP_001684228.1	ps	NR	8e-53	100	XM_003392691.1	252	Leishmania infantum JPCM5 60S ribosomal protein L37 partial mRNA	XP_003392739.1	83	60S ribosomal protein L37	XP_003392739.1	XP_003392739.1	3e-53	Trypanosoma rangeli SC58	Ribosomal_L37e	7e-24	60S ribosomal protein L37	1e-31	Zeugodacus cucurbitae	Elp3	2.3	60S ribosomal protein L37	1e-55	Leishmania infantum	XP_003392739.1	NR	XM_003392691.1	3026	3280.34	3153.17
XM_003392710.1	LINJ_33_2520	XM_003392710.1	0.521287	XM_003392710.1	0.734187	XM_003392710.1	1.11802		XM_003392710.1	213.79	154.797	139.443	129.833	118.713	113.64		XM_003392710.1	XP_003392758.1	tRNA (cytosine(34)-C(5))-methyltransferase	ps	SWISSP	1e-77	77.3	XM_003392710.1	1905	Leishmania infantum JPCM5 putative heat shock protein partial mRNA	XP_003392758.1	634	putative heat shock protein	XP_003392758.1	XP_003392758.1	0	Strigomonas culicis	HSP90	6e-95	heat shock protein 75 kDa, mitochondrial	9e-180	Neodiprion lecontei	HATPase_c	1e-07	TNF receptor-associated protein 1 homolog, mitochondrial	0	Dictyostelium discoideum	XP_003392758.1	NR	XM_003392710.1	212.57	215.01	213.79
XM_003392746.1	LINJ_35_0640	XM_003392746.1	0.580088	XM_003392746.1	1.10547	XM_003392746.1	1.70931		XM_003392746.1	139.055	91.4367	68.0067	60.3767	48.6033	47.94		XM_003392746.1	XP_003392794.1	Unknown product	uk		NA	NA	XM_003392746.1	1117	Leishmania infantum JPCM5 beta-fructofuranosidase-like protein partial mRNA	XP_003392794.1	372	beta-fructofuranosidase-like protein, partial			NA		Filo_glycop	0.27	hypothetical protein LOTGIDRAFT_112062, partial	4e-22	Ixodes scapularis	TGc	0.009	Sphingomyelinase phosphodiesterase D	1e-17	Dictyostelium discoideum	XP_003392794.1	REFSEQ-INVERTEBRATE	XM_003392746.1	149.57	128.54	139.055
XM_003392750.1	LINJ_35_1890	XM_003392750.1	0.823514	XM_003392750.1	0.916742	XM_003392750.1	1.41806		XM_003392750.1	2879.28	1689.85	1646.73	1318.26	1337.08	1239.95		XM_003392750.1	XP_003392798.1	metallo-peptidase Clan MA(E)	pm/protease	NR	2e-152	100	XM_003392750.1	615	Leishmania infantum JPCM5 putative ribosomal protein L15 partial mRNA	XP_003392798.1	204	putative ribosomal protein L15			NA		Ribosomal_L15e	2e-98	60S ribosomal protein L15	7e-83	Tribolium castaneum	PI3Kc	0.56	60S ribosomal protein L15	4e-89	Petunia hybrida	XP_003392798.1	REFSEQ-INVERTEBRATE	XM_003392750.1	2704.58	3053.98	2879.28
XM_003392769.1	LINJ_35_3330	XM_003392769.1	0.743447	XM_003392769.1	1.03228	XM_003392769.1	1.58989		XM_003392769.1	1228.67	689.377	601.227	499.46	374.347	447.14		XM_003392769.1	XP_003392817.1	Unknown product	uk		NA	NA	XM_003392769.1	690	Leishmania infantum JPCM5 putative 60S ribosomal subunit protein L31 partial mRNA	XP_003392817.1	229	putative 60S ribosomal subunit protein L31	XP_003392817.1	XP_003392817.1	2e-167	Trypanosoma theileri	Ribosomal_L31e	9e-29	60S ribosomal protein L31	3e-25	Centruroides sculpturatus	MgtE_N	0.7	60S ribosomal protein L31	2e-24	Cyanophora paradoxa	XP_003392817.1	NR	XM_003392769.1	1435.02	1022.32	1228.67
XM_003392810.1	LINJ_36_7250	XM_003392810.1	0.663788	XM_003392810.1	1.42114	XM_003392810.1	1.50838		XM_003392810.1	141.84	87.5333	56.8767	63.0567	68.0333	56.05		XM_003392810.1	XP_003392858.1	Ribosomal L28e protein family	ps	PFAM	4e-37	100.9	XM_003392810.1	807	Leishmania infantum JPCM5 conserved hypothetical protein partial mRNA	XP_003392858.1	268	conserved hypothetical protein	XP_003392858.1	XP_003392858.1	0	Trypanosoma cruzi	Ribosomal_L1	5e-11	ribosomal L1 domain-containing protein 1-like	1e-08	Apis cerana	IGc1	0.26	Putative ribosome biogenesis protein C8F11.04	2e-08	Schizosaccharomyces pombe (strain 972 / ATCC 24843)	XP_003392858.1	NR	XM_003392810.1	170.56	113.12	141.84
							Average	942.273	585.086	480.286	434.643	400.995	396.439
								1367.59	858.668	684.448	615.252	560.689	552.628
								362	362	362	362	362	362
								71.8787	45.1306	35.9738	32.3369	29.4691	29.0455
[truncated: 44 more columns]

## Sheet: NEC4d
Name	locustag	GeneID	log2FoldChange PRO2dvsNEC4d	GeneID	log2FoldChange NEC4dvsLEP6d	GeneID	log2FoldChange NEC4dvsMET14d		GeneID	TPM PRO2d averages	TPM NEC4d averages	TPM LEP6d averages	TPM LEP8d averages	TMP MET12d averages	TPM MET14d averages		Gene ID	Best match against All Databases	Description	Molecular Class	Database of Best Match	E-value	Coverage	CDS	Sequence Size	Description TriTryp	Peptide Sequence ID	Sequence Size	Description NR	Peptide Sequence ID	Best match against NR	E-value	Species of Best Match against NR	Best match against PFAM	E-value	Best match against REFSEQ (INVERTEBRATE)	E-value	Species of Best Match against REFSEQ (INVERTEBRATE)	Best match against SMART	E-value	Best match against SWISS-PROT	E-value	Species of Best Match against SWISS-PROT	Best match against All Databases	Database of Best Match	GeneID	TPM PRO2d Replicate 2	TPM PRO2d Replicate 3	TPM PRO2d Average
XM_001462831.1	LINJ_04_0300	XM_001462831.1	-0.663543	XM_001462831.1	0.930364	XM_001462831.1	2.12355		XM_001462831.1	241.575	467.14	231.053	134.627	100.81	112.763		XM_001462831.1	XP_001462868.1	Unknown product	uk		NA	NA	XM_001462831.1	1932	Leishmania infantum JPCM5 putative beta-fructofuranosidase partial mRNA	XP_001462868.1	643	putative beta-fructofuranosidase	XP_001462868.1	XP_001462868.1	0	Leishmania infantum JPCM5	Glyco_hydro_32N	4e-61	uncharacterized protein LOC109546095	2e-27	Papilio polytes	Glyco_32	5e-96	Beta-fructofuranosidase, insoluble isoenzyme CWINV1	2e-54	Arabidopsis thaliana	XP_001462868.1	NR	XM_001462831.1	247.21	235.94	241.575
XM_001462905.1	LINJ_04_1030	XM_001462905.1	-1.14946	XM_001462905.1	0.504646	XM_001462905.1	1.23557		XM_001462905.1	277.675	686.137	484.403	388.387	301.08	318.25		XM_001462905.1	XP_001462942.1	Unknown product	uk		NA	NA	XM_001462905.1	585	Leishmania infantum JPCM5 conserved hypothetical protein partial mRNA	XP_001462942.1	194	conserved hypothetical protein	XP_001462942.1	XP_001462942.1	1e-136	Leptomonas pyrrhocoris	COPI_assoc	5e-07	uncharacterized protein LOC101848717, partial	0.9	Nilaparvata lugens	PSN	0.23	Lysophospholipase NTE1	0.55	Ustilago maydis (strain 521 / FGSC 9021)	XP_001462942.1	NR	XM_001462905.1	322.18	233.17	277.675
XM_001464164.1	LINJ_14_0180	XM_001464164.1	-0.792772	XM_001464164.1	0.607327	XM_001464164.1	1.13242		XM_001464164.1	174.895	343.403	221.15	185.227	174.36	167.087		XM_001464164.1	XP_001464201.1	Ion channel	tr	PFAM	4e-08	89.4	XM_001464164.1	1515	Leishmania infantum JPCM5 metallo-peptidase, Clan MA(E), Family M32 partial mRNA	XP_001464201.1	504	metallo-peptidase, Clan MA(E), Family M32	XP_001464201.1	XP_001464201.1	0	Leishmania braziliensis MHOM BR 75 M2904	Peptidase_M32	2e-73		NA		Alpha-mann_mid	1.7	Thermostable carboxypeptidase 1	6e-73	Thermus thermophilus (strain HB8 / ATCC 27634 / DSM 579)	XP_001464201.1	NR	XM_001464164.1	202.48	147.31	174.895
XM_001466274.1	LINJ_27_0430	XM_001466274.1	-0.804715	XM_001466274.1	0.852753	XM_001466274.1	0.61009		XM_001466274.1	97.245	199.353	105.883	111.3	121.253	136.96		XM_001466274.1	XP_001466311.1	hypothetical protein	uc	NR	0	100	XM_001466274.1	990	Leishmania infantum JPCM5 putative ribokinase partial mRNA	XP_001466311.1	329	putative ribokinase	XP_001466311.1	XP_001466311.1	0	Phytomonas sp. isolate EM1	PfkB	9e-65	ribokinase-like	5e-71	Crassostrea virginica	MACPF	1.1	Ribokinase	0	Leishmania major	XP_001466311.1	NR	XM_001466274.1	97.52	96.97	97.245
XM_003392396.1	LINJ_20_1730	XM_003392396.1	-2.65793	XM_003392396.1	0.649407	XM_003392396.1	1.92455		XM_003392396.1	32.085	226.99	137.52	99.1367	70.19	63.1333		XM_003392396.1	XP_003392444.1	26S protease regulatory subunit (Leishmania infantumJPCM5) XP_003858017.1 26S protease regulatory subunit	pm/protease	NR	0	100	XM_003392396.1	1191	Leishmania infantum JPCM5 putative N-acyl-L-amino acid amidohydrolase partial mRNA	XP_003392444.1	396	putative N-acyl-L-amino acid amidohydrolase	XP_003392444.1	XP_003392444.1	0	Leishmania panamensis	Peptidase_M20	4e-84	uncharacterized hydrolase YxeP-like, partial	5e-95	Spodoptera litura	Adenylsucc_synt	0.98	N-acyl-L-amino acid amidohydrolase	8e-88	Geobacillus stearothermophilus	XP_003392444.1	NR	XM_003392396.1	19.75	44.42	32.085
							Average	#DIV/0!	#DIV/0!	164.695	384.605	236.002	183.735
								#DIV/0!	#DIV/0!	101.136	199.118	148.81	119.059
								0	0	5	5	5	5
								#DIV/0!	#DIV/0!	45.2294	89.0482	66.5499	53.2447
[truncated: 44 more columns]

## Sheet: LEP6d
Name	locustag	GeneID	log2FoldChange PRO2dvsLEP6d	GeneID	log2FoldChange NEC4dvsLEP6d	GeneID	log2FoldChange LEP6dvsMET14d		GeneID	TPM PRO2d averages	TPM NEC4d averages	TPM LEP6d averages	TPM LEP8d averages	TMP MET12d averages	TPM MET14d averages		Gene ID	Best match against All Databases	Description	Molecular Class	Database of Best Match	E-value	Coverage	CDS	Sequence Size	Description TriTryp	Peptide Sequence ID	Sequence Size	Description NR	Peptide Sequence ID	Best match against NR	E-value	Species of Best Match against NR	Best match against PFAM	E-value	Best match against REFSEQ (INVERTEBRATE)	E-value	Species of Best Match against REFSEQ (INVERTEBRATE)	Best match against SMART	E-value	Best match against SWISS-PROT	E-value	Species of Best Match against SWISS-PROT	Best match against All Databases	Database of Best Match	GeneID	TPM PRO2d Replicate 2	TPM PRO2d Replicate 3	TPM PRO2d Average
XM_001462818.1	LINJ_04_0170	XM_001462818.1	-2.8696	XM_001462818.1	-0.763996	XM_001462818.1	1.30874		XM_001462818.1	23.705	107.583	201.813	174.397	99.3233	84.4067		XM_001462818.1	XP_001462855.1	hypothetical protein	uc	NR	0	100	XM_001462818.1	1515	Leishmania infantum JPCM5 surface antigen-like protein partial mRNA	XP_001462855.1	504	surface antigen-like protein	XP_001462855.1	XP_001462855.1	0	Leishmania donovani	VSP	0.0004	hypothetical protein HELRODRAFT_183747	8e-35	Crassostrea virginica	FU	0.2	Proprotein convertase subtilisin/kexin type 5	2e-09	Rattus norvegicus	XP_001462855.1	NR	XM_001462818.1	16.52	30.89	23.705
XM_001462819.1	LINJ_04_0180	XM_001462819.1	-2.86264	XM_001462819.1	-0.888963	XM_001462819.1	1.43509		XM_001462819.1	28.165	119.113	232.407	181.763	99.78	89.92		XM_001462819.1	XP_001462856.1	Unknown product	uk		NA	NA	XM_001462819.1	2130	Leishmania infantum JPCM5 surface antigen-like protein partial mRNA	XP_001462856.1	709	surface antigen-like protein	XP_001462856.1	XP_001462856.1	0	Leishmania panamensis	VSP	7e-06	hypothetical protein HELRODRAFT_183748	3e-28	Mizuhopecten yessoensis	FU	0.01	Major surface trophozoite antigen 11	5e-05	Giardia intestinalis	XP_001462856.1	NR	XM_001462819.1	29.19	27.14	28.165
XM_001462821.1	LINJ_04_0200	XM_001462821.1	-1.91557	XM_001462821.1	-1.50013	XM_001462821.1	1.08075		XM_001462821.1	36.185	54.07	169.763	161.39	99.1067	81.87		XM_001462821.1	XP_001462858.1	domain in glucosyltransferases	uc	SMART	3e-09	143.3	XM_001462821.1	873	Leishmania infantum JPCM5 surface antigen-like protein partial mRNA	XP_001462858.1	290	surface antigen-like protein	XP_001462858.1	XP_001462858.1	0	Leptomonas seymouri	VSP	0.048	salivary glue protein Sgs-3-like	5e-07	Orbicella faveolata	FU	2.4	Platelet glycoprotein Ib alpha chain	4.8	Mus musculus	XP_001462858.1	NR	XM_001462821.1	54.43	17.94	36.185
XM_001463438.1	LINJ_09_0180	XM_001463438.1	-2.34301	XM_001463438.1	-0.73907	XM_001463438.1	0.890766		XM_001463438.1	163.51	538.187	950.313	947.677	640.113	529.27		XM_001463438.1	XP_001463475.1	Unknown product	uk		NA	NA	XM_001463438.1	405	Leishmania infantum JPCM5 putative ATG8/AUT7/APG8/PAZ2 (ATG8C.1), partial mRNA	XP_001463475.1	134	putative ATG8/AUT7/APG8/PAZ2	XP_001463475.1	XP_001463475.1	1e-90	Leishmania major strain Friedlin	Atg8	1e-05	gamma-aminobutyric acid receptor-associated protein-like 2	8e-08	Limulus polyphemus	Germane	0.78	Gamma-aminobutyric acid receptor-associated protein-like 2	6e-07	Rattus norvegicus	XP_001463475.1	NR	XM_001463438.1	131.03	195.99	163.51
XM_001464501.1	LINJ_16_0500	XM_001464501.1	-1.433	XM_001464501.1	-0.605479	XM_001464501.1	0.867365		XM_001464501.1	49.175	97.73	165.033	138.103	91.1833	94.2867		XM_001464501.1	XP_001464538.1	tryparedoxin peroxidase (Leishmania infantum JPCM5) AAK69586.1 peroxidoxin 2 (Leishmania chagasi) AAL25847.1 cytosolic peroxiredoxin (Leishmania	detox/ox	NR	6e-147	100	XM_001464501.1	600	Leishmania infantum JPCM5 conserved hypothetical protein partial mRNA	XP_001464538.1	199	conserved hypothetical protein	XP_001464538.1	XP_001464538.1	3e-142	Leishmania major strain Friedlin	Rhabdo_glycop	0.59	odorant receptor Or1-like	7.1	Dufourea novaeangliae	Asparaginase	5.1	Glutamate receptor ionotropic, NMDA 2C	0.46	Homo sapiens	XP_001464538.1	NR	XM_001464501.1	48.95	49.4	49.175
XM_001465134.2	LINJ_20_1220	XM_001465134.2	-9.40368	XM_001465134.2	-0.903162	XM_001465134.2	0.781203		XM_001465134.2	0	75.3133	153.437	135.353	113.633	90.8933		XM_001465134.2	XP_001465171.2	Unknown product	uk		NA	NA	XM_001465134.2	2466	Leishmania infantum JPCM5 putative calpain-like cysteine peptidase partial mRNA	XP_001465171.2	821	putative calpain-like cysteine peptidase	XP_001465171.2	XP_001465171.2	0	Leptomonas pyrrhocoris	Peptidase_C2	2e-62	calpain-A isoform X3	8e-41	Nasonia vitripennis	CysPc	2e-58	Calpain-B	4e-37	Drosophila melanogaster	XP_001465171.2	NR	XM_001465134.2	0	0	0
XM_001466805.1	LINJ_30_0290	XM_001466805.1	-0.962832	XM_001466805.1	-0.595251	XM_001466805.1	1.10211		XM_001466805.1	88.375	120.977	195.643	141.073	94.16	95.1033		XM_001466805.1	XP_001466842.1	Unknown product	uk		NA	NA	XM_001466805.1	4572	Leishmania infantum JPCM5 hypothetical protein, unknown function partial mRNA	XP_001466842.1	1523	hypothetical protein, unknown function	XP_001466842.1	XP_001466842.1	0	Angomonas deanei	Afaf	0.19		NA		PLAc	0.37		NA		XP_001466842.1	NR	XM_001466805.1	98.21	78.54	88.375
XM_001468097.1	LINJ_33_0530	XM_001468097.1	-0.833153	XM_001468097.1	-1.75054	XM_001468097.1	0.700791		XM_001468097.1	48.255	29.5333	105.247	111.647	79.5567	67.4433		XM_001468097.1	XP_001468134.1	32-trans-enoyl-CoA isomerase	met/energy	NR	0	100	XM_001468097.1	1050	Leishmania infantum JPCM5 putative d-xylulose reductase partial mRNA	XP_001468134.1	349	putative d-xylulose reductase	XP_001468134.1	XP_001468134.1	0	Trypanosoma rangeli SC58	ADH_N	2e-29	sorbitol dehydrogenase, putative	9e-87	Caenorhabditis briggsae	PKS_ER	4e-16	D-xylulose reductase	9e-150	Morganella morganii	XP_001468134.1	NR	XM_001468097.1	56.61	39.9	48.255
XM_001470568.1	LINJ_26_2710	XM_001470568.1	-2.44461	XM_001470568.1	-0.722513	XM_001470568.1	0.885347		XM_001470568.1	76.955	271.03	479.92	449.247	294.99	267.77		XM_001470568.1	XP_001470605.1	Thioredoxin	detox/ox	PFAM	5e-33	103.8	XM_001470568.1	1134	Leishmania infantum JPCM5 hypothetical protein, unknown function partial mRNA	XP_001470605.1	377	hypothetical protein, unknown function	XP_001470605.1	XP_001470605.1	0	Leptomonas seymouri	HicA_toxin	0.63	hypothetical protein CRE_21186	0.99	Octopus bimaculoides	Agouti	0.68	Phosphate acyltransferase	1.5	Mycoplasma penetrans (strain HF-2)	XP_001470605.1	NR	XM_001470568.1	80.74	73.17	76.955
XM_003392407.1	LINJ_21_1100	XM_003392407.1	-1.92989	XM_003392407.1	-0.656538	XM_003392407.1	0.900477		XM_003392407.1	8.015	19.1133	35.8667	22.0667	20.2	19.5167		XM_003392407.1	XP_003392455.1	mitogen-activated protein kinase-like protein (Leishmania infantumJPCM5) CAM72621.1 mitogen-activated protein kinase-like protein (Leishmania	st	NR	0	100	XM_003392407.1	4692	Leishmania infantum JPCM5 putative mis-match repair protein partial mRNA	XP_003392455.1	1563	putative mis-match repair protein	XP_003392455.1	XP_003392455.1	0	Leishmania major	MutS_V	6e-32	mutS protein homolog 4	6e-21	Bactrocera latifrons	MUTSac	6e-38	DNA mismatch repair protein msh-2	1e-21	Neurospora crassa (strain ATCC 24698 / 74-OR23-1A / CBS 708.71 / DSM 1257 / FGSC 987)	XP_003392455.1	NR	XM_003392407.1	5.74	10.29	8.015
XM_003392491.1	LINJ_24_0260	XM_003392491.1	-2.17966	XM_003392491.1	-0.792324	XM_003392491.1	0.606732		XM_003392491.1	5.615	15.3633	31.12	22.1467	21.9367	20.9367		XM_003392491.1	XP_003392539.1	wd repeat-containing protein 17-like - probable fragment	uc	REFSEQ-INVERTEBRATE	1e-78	54.1	XM_003392491.1	4212	Leishmania infantum JPCM5 putative protein phosphotase partial mRNA	XP_003392539.1	1403	putative protein phosphotase	XP_003392539.1	XP_003392539.1	0	Trypanosoma cruzi	Herpes_BLLF1	0.042	Hypothetical protein CBG08269, partial	3e-21	Lottia gigantea	PP2Ac	6e-29	Serine/threonine-protein phosphatase BSU1	4e-22	Arabidopsis thaliana	XP_003392539.1	NR	XM_003392491.1	7.12	4.11	5.615
							Average	47.9959	131.638	247.324	225.897	150.362	131.038
								47.5764	152.482	262.013	264.353	177.489	147.114
								11	11	11	11	11	11
								14.3448	45.975	78.9998	79.7056	53.5149	44.3564
[truncated: 44 more columns]

## Sheet: MET14d
Name	locustag	GeneID	log2FoldChange PRO2dvsMET14d	GeneID	log2FoldChange NEC4dvsMET14d	GeneID	log2FoldChange LEP6dvsMET14d		GeneID	TPM PRO2d averages	TPM NEC4d averages	TPM LEP6d averages	TPM LEP8d averages	TMP MET12d averages	TPM MET14d averages		Gene ID	Best match against All Databases	Description	Molecular Class	Database of Best Match	E-value	Coverage	CDS	Sequence Size	Description TriTryp	Peptide Sequence ID	Sequence Size	Description NR	Peptide Sequence ID	Best match against NR	E-value	Species of Best Match against NR	Best match against PFAM	E-value	Best match against REFSEQ (INVERTEBRATE)	E-value	Species of Best Match against REFSEQ (INVERTEBRATE)	Best match against SMART	E-value	Best match against SWISS-PROT	E-value	Species of Best Match against SWISS-PROT	Best match against All Databases	Database of Best Match	GeneID	TPM PRO2d Replicate 2	TPM PRO2d Replicate 3	TPM PRO2d Average
XM_001462675.1	LINJ_02_0150	XM_001462675.1	-1.28586	XM_001462675.1	-1.29781	XM_001462675.1	-0.608678		XM_001462675.1	13.33	15.2267	25.0233	31.5233	35.8433	43.0267		XM_001462675.1	XP_001462712.1	Hsp70 protein	pm	PFAM	0	102.5	XM_001462675.1	2214	Leishmania infantum JPCM5 phosphoglycan beta 1,3 galactosyltransferase (SCGR5), partial mRNA	XP_001462712.1	737	phosphoglycan beta 1,3 galactosyltransferase	XP_001462712.1	SOX62096.1	0	Leishmania mexicana MHOM GT 2001 U1103	DsbD_2	1.1	beta-1,3-galactosyltransferase 5-like	5.8	Priapulus caudatus	PepX_C	0.19	Phospholipid:diacylglycerol acyltransferase 1	1.4	Arabidopsis thaliana	XP_001462712.1	NR	XM_001462675.1	9.35	17.31	13.33
XM_001462682.1	LINJ_02_0270	XM_001462682.1	-1.5697	XM_001462682.1	-1.18458	XM_001462682.1	-1.00464		XM_001462682.1	8.895	13.0333	14.9233	20.07	32.17	32.6433		XM_001462682.1	XP_001462719.1	Unknown product	uk		NA	NA	XM_001462682.1	7995	Leishmania infantum JPCM5 putative ABC1 transporter partial mRNA	XP_001462719.1	2664	LOW QUALITY PROTEIN: putative ABC1 transporter	XP_001462719.1	XP_001462719.1	0	Leptomonas pyrrhocoris	ABC2_membrane_3	2e-38	ATP-binding cassette sub-family A member 3-like	2e-91	Dendroctonus ponderosae	AAA	1e-06	ABC transporter A family member 1	1e-90	Arabidopsis thaliana	XP_001462719.1	NR	XM_001462682.1	9.25	8.54	8.895
XM_001462730.1	LINJ_02_0170	XM_001462730.1	-0.958946	XM_001462730.1	-0.885382	XM_001462730.1	-0.755791		XM_001462730.1	113.54	128.747	144.47	185.75	272.027	267.31		XM_001462730.1	XP_001462767.1	diphthamide synthesis protein	uc	PFAM	4e-33	145.3	XM_001462730.1	2319	Leishmania infantum JPCM5 phosphoglycan beta 1,3 galactosyltransferase (SCGR3), partial mRNA	XP_001462767.1	772	phosphoglycan beta 1,3 galactosyltransferase	XP_001462767.1	XP_001462767.1	0	Leishmania braziliensis MHOM BR 75 M2904	TraO	1.2	beta-1,3-galactosyltransferase 1-like	1.7	Drosophila takahashii	ETF	0.62	Phospholipid:diacylglycerol acyltransferase 1	1	Arabidopsis thaliana	XP_001462767.1	NR	XM_001462730.1	124.73	102.35	113.54
XM_001462752.1	LINJ_03_0350	XM_001462752.1	-1.00051	XM_001462752.1	-0.623352	XM_001462752.1	-0.57654		XM_001462752.1	27.41	42.0167	43.8167	59.7233	73.9567	73.1967		XM_001462752.1	XP_001462789.1	Methylenetetrahydrofolate reductase	uc	PFAM	3e-101	105.9	XM_001462752.1	933	Leishmania infantum JPCM5 conserved hypothetical protein partial mRNA	XP_001462789.1	310	conserved hypothetical protein	XP_001462789.1	XP_001462789.1	0	Leptomonas pyrrhocoris	Grp1_Fun34_YaaH	2e-32	translation factor GUF1 homolog, chloroplastic-like	7e-27	Drosophila melanogaster	IBR	0.31	Succinate-acetate/proton symporter SatP	3e-26	Shigella flexneri	XP_001462789.1	NR	XM_001462752.1	21.6	33.22	27.41
XM_001462867.1	LINJ_04_0660	XM_001462867.1	-1.58076	XM_001462867.1	-0.891445	XM_001462867.1	-0.871256		XM_001462867.1	27.755	50.34	55.28	91.9767	118.303	124.903		XM_001462867.1	XP_001462904.1	Unknown product	uk		NA	NA	XM_001462867.1	423	Leishmania infantum JPCM5 conserved hypothetical protein partial mRNA	XP_001462904.1	140	conserved hypothetical protein	XP_001462904.1	XP_001462904.1	2e-99	Leptomonas pyrrhocoris	CHCH	2e-05	hypothetical protein Smp_007300	4.1	Schistosoma mansoni	PhBP	0.026	Mitochondrial intermembrane space cysteine motif-containing protein MIX17	1.4	Saccharomyces cerevisiae (strain ATCC 204508 / S288c)	XP_001462904.1	NR	XM_001462867.1	13.15	42.36	27.755
XM_001462873.1	LINJ_04_0720	XM_001462873.1	-2.27758	XM_001462873.1	-2.05647	XM_001462873.1	-0.961931		XM_001462873.1	16.7	21.4433	46.7133	68.85	99.7967	103.12		XM_001462873.1	XP_001462910.1	Adenylosuccinate synthetase	uc	NR	0	100	XM_001462873.1	2136	Leishmania infantum JPCM5 hypothetical protein partial mRNA	XP_001462910.1	711	hypothetical protein LINJ_04_0720	XP_001462910.1	XP_001462910.1	0	Leishmania guyanensis	SWI-SNF_Ssr4	1.6		NA		SF_P	4.2		NA		XP_001462910.1	NR	XM_001462873.1	21.71	11.69	16.7
XM_001462924.1	LINJ_04_1230	XM_001462924.1	-2.74037	XM_001462924.1	-2.37894	XM_001462924.1	-1.05438		XM_001462924.1	25.29	35.48	92.2733	142.5	207.82	213.37		XM_001462924.1	XP_001462961.1	glucosetransporter2 - probable fragment	tr	NR	0	64.7	XM_001462924.1	1107	Leishmania infantum JPCM5 putative casein kinase I partial mRNA	XP_001462961.1	368	putative casein kinase I	XP_001462961.1	XP_001462961.1	0	Phytomonas sp. isolate EM1	Pkinase	2e-27	predicted protein	2e-68	Trachymyrmex septentrionalis	S_TKc	4e-30	Casein kinase I isoform beta	1e-69	Bos taurus	XP_001462961.1	NR	XM_001462924.1	26.66	23.92	25.29
XM_001463054.1	LINJ_06_0080	XM_001463054.1	-1.72568	XM_001463054.1	-1.54355	XM_001463054.1	-0.650932		XM_001463054.1	15.37	19.2833	36	38.1767	62.89	65.06		XM_001463054.1	XP_001463091.1	Unknown product	uk		NA	NA	XM_001463054.1	1974	Leishmania infantum JPCM5 ATP-binding cassette protein subfamily G, member 1 (putative ABCG1), partial mRNA	XP_001463091.1	657	ATP-binding cassette protein subfamily G, member 1	XP_001463091.1	XP_001463091.1	0	Leishmania braziliensis MHOM BR 75 M2904	ABC2_membrane	7e-37		NA		AAA	1e-06	Protein white	6e-83	Drosophila melanogaster	XP_001463091.1	NR	XM_001463054.1	9.41	21.33	15.37
XM_001463448.1	LINJ_09_0280	XM_001463448.1	-2.69188	XM_001463448.1	-1.4837	XM_001463448.1	-0.799558		XM_001463448.1	14.48	36.26	58.95	79.39	107.673	113.183		XM_001463448.1	XP_001463485.1	Dynein regulatory complex subunit 7	cs	SWISSP	2e-86	107.1	XM_001463448.1	2760	Leishmania infantum JPCM5 conserved hypothetical protein partial mRNA	XP_001463485.1	919	conserved hypothetical protein	XP_001463485.1	XP_001463485.1	0	Leishmania mexicana MHOM GT 2001 U1103	DUF1191	0.076		NA		Cache_2	0.23		NA		XP_001463485.1	NR	XM_001463448.1	14.36	14.6	14.48
XM_001463637.1	LINJ_10_0250	XM_001463637.1	-0.948229	XM_001463637.1	-1.06399	XM_001463637.1	-0.69187		XM_001463637.1	33.405	37.5567	45.46	55.9267	74.7033	82.33		XM_001463637.1	XP_001463674.1	phosphoglycerate kinase 1-like	st	REFSEQ-INVERTEBRATE	2e-115	102.6	XM_001463637.1	1257	Leishmania infantum JPCM5 conserved hypothetical protein partial mRNA	XP_001463674.1	418	conserved hypothetical protein	XP_001463674.1	XP_001463674.1	0	Angomonas deanei	Amastin	2e-22		NA		B3	0.56	Putative polysaccharide polymerase RC0486	1	Rickettsia conorii (strain ATCC VR-613 / Malish 7)	XP_001463674.1	NR	XM_001463637.1	28.27	38.54	33.405
XM_001463660.2	LINJ_10_0530	XM_001463660.2	-4.89491	XM_001463660.2	-3.18802	XM_001463660.2	-1.20677		XM_001463660.2	13.81	50.21	190.757	328.287	466.717	514.84		XM_001463660.2	XP_001463697.2	Unknown product	uk		NA	NA	XM_001463660.2	1797	Leishmania infantum JPCM5 GP63, leishmanolysin (GP63-4), partial mRNA	XP_001463697.2	598	GP63, leishmanolysin	XP_001463697.2	XP_001463697.2	0	Leishmania infantum JPCM5	Peptidase_M8	0	leishmanolysin-like peptidase	1e-28	Atta colombica	ZnMc	0.034	Leishmanolysin	0	Leishmania chagasi	XP_001463697.2	NR	XM_001463660.2	19.02	8.6	13.81
XM_001463664.2	LINJ_10_0520	XM_001463664.2	-2.89607	XM_001463664.2	-1.47072	XM_001463664.2	-0.707979		XM_001463664.2	89.435	254.53	419.95	564.393	741.733	817.063		XM_001463664.2	XP_001463701.2	Unknown product	uk		NA	NA	XM_001463664.2	2292	Leishmania infantum JPCM5 GP63, leishmanolysin (GP63-3), partial mRNA	XP_001463701.2	763	GP63, leishmanolysin	XP_001463701.2	XP_001463701.2	0	Leishmania infantum	Peptidase_M8	0	leishmanolysin-like peptidase	1e-31	Neodiprion lecontei	ZnMc	0.17	Leishmanolysin	0	Leishmania chagasi	XP_001463701.2	NR	XM_001463664.2	109.13	69.74	89.435
XM_001463964.2	LINJ.12.0670	XM_001463964.2	-3.11394	XM_001463964.2	-2.36902	XM_001463964.2	-1.26159		XM_001463964.2	36.83	66.3633	144.59	213.95	337.753	381.673		XM_001463964.2	XP_001464001.2	Unknown product	uk		NA	NA	XM_001463964.2	1212	Leishmania infantum JPCM5 putative surface antigen protein 2 partial mRNA	XP_001464001.2	403	putative surface antigen protein 2	XP_001464001.2	SOX63468.1	0	Leishmania major strain Friedlin	LRR_8	0.45		NA		LRR	3.1	Surface membrane glycoprotein GP46/M-2	2e-50	Leishmania amazonensis	XP_001464001.2	NR	XM_001463964.2	32.11	41.55	36.83
XM_001464000.1	LINJ_13_0100	XM_001464000.1	-0.789867	XM_001464000.1	-0.890882	XM_001464000.1	-0.666883		XM_001464000.1	20.285	19.1667	25.4567	36.6133	45.8167	46.6467		XM_001464000.1	XP_001464037.1	Ribosomal protein L4/L1 family	ps	PFAM	9e-08	102.1	XM_001464000.1	1311	Leishmania infantum JPCM5 hypothetical protein, unknown function partial mRNA	XP_001464037.1	436	hypothetical protein, unknown function	XP_001464037.1	XP_001464037.1	0	Leptomonas pyrrhocoris	DUF2852	0.65	uncharacterized protein Dvir_GJ22084	0.002	Drosophila virilis	UDG	0.033		NA		XP_001464037.1	NR	XM_001464000.1	12.27	28.3	20.285
XM_001464010.1	LINJ_13_0210	XM_001464010.1	-0.930665	XM_001464010.1	-0.890937	XM_001464010.1	-0.642607		XM_001464010.1	13.745	15.4667	19.9	25.8333	31.4867	34.4767		XM_001464010.1	XP_001464047.1	propionyl-CoA carboxylase alpha chain mitochondrial-likeisoform X1	met/energy	REFSEQ-INVERTEBRATE	0	91.6	XM_001464010.1	1998	Leishmania infantum JPCM5 putative class 3 lipase partial mRNA	XP_001464047.1	665	putative class 3 lipase	XP_001464047.1	XP_001464047.1	0	Phytomonas sp. isolate EM1	Lipase_3	3e-16	uncharacterized protein LOC101241641 isoform X2	5e-06	Octopus bimaculoides	ETF	1.9	Protein EDS1B	8e-07	Arabidopsis thaliana	XP_001464047.1	NR	XM_001464010.1	7.77	19.72	13.745
XM_001464225.1	LINJ_14_0830	XM_001464225.1	-1.87368	XM_001464225.1	-1.15563	XM_001464225.1	-0.516544		XM_001464225.1	42.18	78.54	118.197	157.69	182.09	193.12		XM_001464225.1	XP_001464262.1	cyclin-dependent protein kinase (Leishmania infantumJPCM5) CAM66183.1 cyclin-dependent protein kinase (Leishmania infantum JPCM5)	st	NR	0	100	XM_001464225.1	1194	Leishmania infantum JPCM5 hypothetical protein, unknown function partial mRNA	XP_001464262.1	397	hypothetical protein, unknown function	XP_001464262.1	XP_001464262.1	0	Leptomonas pyrrhocoris	DUF3984	0.29		NA		Robl_LC7	0.15		NA		XP_001464262.1	NR	XM_001464225.1	43.55	40.81	42.18
XM_001464288.1	LINJ_14_1470	XM_001464288.1	-0.959939	XM_001464288.1	-1.21753	XM_001464288.1	-0.658428		XM_001464288.1	68.54	61.0033	93.4067	120.063	143.76	165.923		XM_001464288.1	XP_001464325.1	Unknown product	uk		NA	NA	XM_001464288.1	954	Leishmania infantum JPCM5 hypothetical protein, unknown function partial mRNA	XP_001464325.1	317	hypothetical protein, unknown function	XP_001464325.1	XP_001464325.1	0	Trypanosoma congolense IL3000	DUF2875	0.84	lamin Dm0-like isoform X3	5.4	Monomorium pharaonis	EAL	0.54	Cell division protein FtsP	0.34	Pectobacterium atrosepticum (strain SCRI 1043 / ATCC BAA-672)	XP_001464325.1	NR	XM_001464288.1	56.14	80.94	68.54
XM_001464407.1	LINJ_15_1120	XM_001464407.1	-2.68658	XM_001464407.1	-1.69942	XM_001464407.1	-0.669601		XM_001464407.1	141.915	296.157	605.68	823.41	1001.53	1095.64		XM_001464407.1	XP_001464444.1	40S ribosomal protein S5 (Leishmania infantum JPCM5) 6AZ1_H Chain H	ps	NR	5e-139	100	XM_001464407.1	573	Leishmania infantum JPCM5 tryparedoxin peroxidase (TRYP), partial mRNA	XP_001464444.1	190	tryparedoxin peroxidase	XP_001464444.1	XP_001464444.1	4e-140	Leishmania donovani	AhpC-TSA	2e-48	Thioredoxin peroxidase 2	5e-88	Parasteatoda tepidariorum	START	0.19	Thioredoxin peroxidase	8e-106	Trypanosoma brucei rhodesiense	XP_001464444.1	NR	XM_001464407.1	126.43	157.4	141.915
XM_001464434.1	LINJ_15_1480	XM_001464434.1	-1.73885	XM_001464434.1	-1.22332	XM_001464434.1	-0.630405		XM_001464434.1	17.76	41.28	67.5767	103.747	146.32	134.84		XM_001464434.1	XP_001464471.1	Unknown product	uk		NA	NA	XM_001464434.1	288	Leishmania infantum JPCM5 conserved hypothetical protein partial mRNA	XP_001464471.1	95	conserved hypothetical protein	XP_001464471.1	XP_001464471.1	3e-64	Trypanosoma cruzi cruzi	NR_Repeat	0.23	protein timeless	0.097	Parasteatoda tepidariorum	BATS	0.7	Pre-mRNA-splicing factor ini1	1.2	Schizosaccharomyces pombe (strain 972 / ATCC 24843)	XP_001464471.1	NR	XM_001464434.1	35.52	0	17.76
XM_001464500.1	LINJ_16_0490	XM_001464500.1	-1.29007	XM_001464500.1	-1.17165	XM_001464500.1	-0.758959		XM_001464500.1	36.035	42.74	58.35	72.0867	104.927	107.927		XM_001464500.1	XP_001464537.1	fucose kinase (Leishmania infantum JPCM5) CAM66923.2 fucose kinase	uc	NR	0	100	XM_001464500.1	3561	Leishmania infantum JPCM5 putative fucose kinase partial mRNA	XP_001464537.1	1186	putative fucose kinase	XP_001464537.1	XP_001464537.1	0	Leptomonas pyrrhocoris	Fucokinase	5e-13	predicted protein	1e-51	Stylophora pistillata	Ala_racemase_C	1.6	Bifunctional fucokinase/fucose pyrophosphorylase	1e-39	Arabidopsis thaliana	XP_001464537.1	NR	XM_001464500.1	39.82	32.25	36.035
XM_001464620.1	LINJ_17_0020	XM_001464620.1	-1.30433	XM_001464620.1	-2.12734	XM_001464620.1	-0.770911		XM_001464620.1	43.185	30.4867	72.92	88.5433	132.82	144.177		XM_001464620.1	XP_001464657.1	emp24/gp25L/p24 family/GOLD	uc	PFAM	9e-28	102.2	XM_001464620.1	666	Leishmania infantum JPCM5 conserved hypothetical protein partial mRNA	XP_001464657.1	221	conserved hypothetical protein	XP_001464657.1	XP_001464657.1	9e-162	Trypanosoma theileri	DUF3522	1e-50	transmembrane protein 8A-like	2.9	Acromyrmex echinatior	PI3Ka	2.4	Orotidine 5'-phosphate decarboxylase	0.78	Dehalococcoides mccartyi (strain ATCC BAA-2266 / KCTC 15142 / 195)	XP_001464657.1	NR	XM_001464620.1	42.99	43.38	43.185
XM_001464641.1	LINJ_17_0130	XM_001464641.1	-2.36103	XM_001464641.1	-2.38656	XM_001464641.1	-1.10337		XM_001464641.1	10.795	11.8067	28.9633	41.85	69.5333	68.8533		XM_001464641.1	XP_001464678.1	Unknown product	uk		NA	NA	XM_001464641.1	3969	Leishmania infantum JPCM5 putative receptor-type adenylate cyclase partial mRNA	XP_001464678.1	1322	putative receptor-type adenylate cyclase	XP_001464678.1	SOX64241.1	0	Leishmania infantum	Guanylate_cyc	4e-31	receptor-type adenylate cyclase, putative	1e-174	Lingula anatina	CYCc	8e-44	Receptor-type adenylate cyclase B	0	Leishmania donovani	XP_001464678.1	NR	XM_001464641.1	11.92	9.67	10.795
XM_001464676.1	LINJ_17_0540	XM_001464676.1	-1.28111	XM_001464676.1	-0.763002	XM_001464676.1	-0.515968		XM_001464676.1	18.49	31.2867	37.11	54.32	62.18	60.1		XM_001464676.1	XP_001464713.1	Unknown product	uk		NA	NA	XM_001464676.1	1602	Leishmania infantum JPCM5 hypothetical protein, unknown function partial mRNA	XP_001464713.1	533	hypothetical protein, unknown function	XP_001464713.1	XP_001464713.1	0	Strigomonas culicis	PhzC-PhzF	2e-21		NA		STI	0.14	Phenazine biosynthesis-like domain-containing protein 1	9e-25	Mus musculus	XP_001464713.1	NR	XM_001464676.1	25.62	11.36	18.49
XM_001464883.1	LINJ_18_1060	XM_001464883.1	-0.888542	XM_001464883.1	-0.843069	XM_001464883.1	-0.527775		XM_001464883.1	20.835	23.12	30.14	37.2733	43.06	47.3233		XM_001464883.1	XP_001464920.1	proteinkinase-	st	NR	0	96	XM_001464883.1	4365	Leishmania infantum JPCM5 conserved hypothetical protein partial mRNA	XP_001464920.1	1454	conserved hypothetical protein	XP_001464920.1	XP_001464920.1	0	Trypanosoma grayi	MgtE	0.097	mitochondrial import inner membrane translocase subunit TIM14-like	0.054	Papilio polytes	DnaJ	0.001	Mitochondrial import inner membrane translocase subunit TIM14	0.006	Gibberella zeae (strain PH-1 / ATCC MYA-4620 / FGSC 9075 / NRRL 31084)	XP_001464920.1	NR	XM_001464883.1	22.66	19.01	20.835
XM_001464983.1	LINJ_19_0570	XM_001464983.1	-3.21696	XM_001464983.1	-2.0019	XM_001464983.1	-1.17456		XM_001464983.1	9.48	22.7967	42.62	63.43	101.21	103.347		XM_001464983.1	XP_001465020.1	Unknown product	uk		NA	NA	XM_001464983.1	1590	Leishmania infantum JPCM5 conserved hypothetical protein partial mRNA	XP_001465020.1	529	conserved hypothetical protein	XP_001465020.1	XP_001465020.1	0	Leishmania guyanensis	Peroxin-13_N	1.8	transmembrane domains-containing protein	3.5	Ixodes scapularis	MYSc	0.39	Ribonucleoside-diphosphate reductase large subunit	2.1	Danio rerio	XP_001465020.1	NR	XM_001464983.1	4.22	14.74	9.48
XM_001465192.1	LINJ_20_0970	XM_001465192.1	-1.0624	XM_001465192.1	-1.00973	XM_001465192.1	-0.623772		XM_001465192.1	10.8	12.29	16.4133	20.2133	28.04	27.6133		XM_001465192.1	XP_001465229.1	Kinesin motor domain	uc	PFAM	6e-51	165	XM_001465192.1	9828	Leishmania infantum JPCM5 putative protein kinase partial mRNA	XP_001465229.1	3275	putative protein kinase	XP_001465229.1	XP_001465229.1	0	Leishmania infantum	Pkinase	2e-43	serine/threonine-protein kinase fused	2e-17	Zootermopsis nevadensis	S_TKc	3e-51	Serine/threonine-protein kinase 36	5e-16	Pongo abelii	XP_001465229.1	NR	XM_001465192.1	12.6	9	10.8
XM_001465417.1	LINJ_21_1850	XM_001465417.1	-1.01913	XM_001465417.1	-1.367	XM_001465417.1	-0.849945		XM_001465417.1	10.355	11.06	15.66	19.6733	28.05	31.4767		XM_001465417.1	XP_001465454.1	Unknown product	uk		NA	NA	XM_001465417.1	1314	Leishmania infantum JPCM5 conserved hypothetical protein partial mRNA	XP_001465454.1	437	conserved hypothetical protein	XP_001465454.1	XP_001465454.1	0	Phytomonas sp. isolate Hart1	PAT1	0.0005		NA		Agro_virD5	0.011	Nitrogen permease regulator 3	1	Aspergillus terreus (strain NIH 2624 / FGSC A1156)	XP_001465454.1	NR	XM_001465417.1	12.24	8.47	10.355
XM_001465656.1	LINJ_23_0160	XM_001465656.1	-0.641053	XM_001465656.1	-1.93908	XM_001465656.1	-0.602944		XM_001465656.1	31.305	12.47	36.59	48.6467	60.0233	64.1267		XM_001465656.1	XP_001465693.1	Unknown product	uk		NA	NA	XM_001465656.1	1233	Leishmania infantum JPCM5 conserved hypothetical protein partial mRNA	XP_001465693.1	410	conserved hypothetical protein	XP_001465693.1	XP_001465693.1	0	Strigomonas culicis	Abhydrolase_1	3e-14	1-acylglycerol-3-phosphate O-acyltransferase ABHD5-like	3e-46	Acanthaster planci	ELFV_dehydrog	0.037	Protein ABHD4	1e-35	Bos taurus	XP_001465693.1	NR	XM_001465656.1	26.26	36.35	31.305
XM_001465670.1	LINJ_23_0300	XM_001465670.1	-0.564219	XM_001465670.1	-1.67651	XM_001465670.1	-0.701627		XM_001465670.1	65.135	33.2267	66.5767	81.2167	118.033	118.71		XM_001465670.1	XP_001465707.1	mitochondrial RNA ligase 2 (Leishmania infantum JPCM5) CAM67543.1 mitochondrial RNA ligase 2 (Leishmania infantum JPCM5) SOX64913.1	met/energy	NR	0	100	XM_001465670.1	1257	Leishmania infantum JPCM5 putative argininosuccinate synthase partial mRNA	XP_001465707.1	418	putative argininosuccinate synthase	XP_001465707.1	XP_001465707.1	0	Angomonas desouzai	Arginosuc_synth	0	argininosuccinate synthase, chloroplastic	2e-147	Saccoglossus kowalevskii	PRP	0.41	Argininosuccinate synthase	0	Clostridium thermocellum (strain ATCC 27405 / DSM 1237 / NBRC 103400 / NCIMB 10682 / NRRL B-4536 / VPI 7372)	XP_001465707.1	NR	XM_001465670.1	59.12	71.15	65.135
XM_001466003.1	LINJ_25_0070	XM_001466003.1	-0.810321	XM_001466003.1	-0.511157	XM_001466003.1	-0.571154		XM_001466003.1	34.18	43.7167	48.9033	49.4933	73.3733	80.85		XM_001466003.1	XP_001466040.1	mitochondrial structure specific endonuclease I (SSE-1)(Leishmania infantum JPCM5) XP_003860719.1 mitochondrial structure specific	met/energy	NR	0	100	XM_001466003.1	894	Leishmania infantum JPCM5 conserved hypothetical protein partial mRNA	XP_001466040.1	297	conserved hypothetical protein	XP_001466040.1	XP_001466040.1	0	Phytomonas sp. isolate EM1	Etmic-2	0.23	conserved hypothetical protein	6.4	Culex quinquefasciatus	TNF	0.29	Alkaline phosphatase L	1.8	Pseudomonas aeruginosa	XP_001466040.1	NR	XM_001466003.1	37.82	30.54	34.18
XM_001466148.1	LINJ_25_1540	XM_001466148.1	-3.20934	XM_001466148.1	-2.61417	XM_001466148.1	-1.30272		XM_001466148.1	18.955	31.7333	78.14	119.527	198.61	213.04		XM_001466148.1	XP_001466185.1	Unknown product	uk		NA	NA	XM_001466148.1	2121	Leishmania infantum JPCM5 calpain family cysteine protease-like protein partial mRNA	XP_001466185.1	706	calpain family cysteine protease-like protein	XP_001466185.1	XP_001466185.1	0	Strigomonas culicis	Peptidase_C2	1e-70	calpain-15-like	3e-46	Ceratina calcarata	CysPc	3e-67	Calpain-D	9e-46	Drosophila melanogaster	XP_001466185.1	NR	XM_001466148.1	16.04	21.87	18.955
XM_001466382.1	LINJ_27_1700	XM_001466382.1	-0.609606	XM_001466382.1	-0.598388	XM_001466382.1	-0.500828		XM_001466382.1	12.195	13.8767	14.76	19.7467	24.8267	23.3333		XM_001466382.1	XP_001466419.1	Unknown product	uk		NA	NA	XM_001466382.1	5229	Leishmania infantum JPCM5 protein kinase-like protein partial mRNA	XP_001466419.1	1742	protein kinase-like protein	XP_001466419.1	XP_001466419.1	0	Trypanosoma theileri	Pkinase	6e-37	dual specificity protein kinase CLK2-like	1e-41	Lingula anatina	S_TKc	9e-50	Probable dual specificity protein kinase madd-3	4e-41	Caenorhabditis elegans	XP_001466419.1	NR	XM_001466382.1	12.55	11.84	12.195
XM_001466521.2	LINJ_29_0380	XM_001466521.2	-1.09598	XM_001466521.2	-1.57482	XM_001466521.2	-0.714046		XM_001466521.2	17.755	14.2267	26.1467	34.6067	43.2867	47.18		XM_001466521.2	XP_001466558.2	tetratricopeptide repeat protein 21B isoform X1	uc	REFSEQ-INVERTEBRATE	3e-119	97.2	XM_001466521.2	4653	Leishmania infantum JPCM5 protein kinase-like protein partial mRNA	XP_001466558.2	1550	protein kinase-like protein	XP_001466558.2	XP_001466558.2	0	Leptomonas seymouri	Pkinase	2e-32	death-associated protein kinase related-like	4e-14	Zeugodacus cucurbitae	S_TKc	9e-38	Probable serine/threonine protein kinase IRE4	5e-19	Arabidopsis thaliana	XP_001466558.2	NR	XM_001466521.2	19.93	15.58	17.755
XM_001466608.1	LINJ_29_1280	XM_001466608.1	-1.39165	XM_001466608.1	-0.876823	XM_001466608.1	-0.65245		XM_001466608.1	13.145	20.1133	25.98	39.0733	47.4133	45.6967		XM_001466608.1	XP_001466645.1	vacuolar protein sorting-like protein (Leishmania infantum JPCM5) CAM68698.1 vacuolar protein sorting-like protein (Leishmania infantum JPCM5)	pe	NR	0	100	XM_001466608.1	1794	Leishmania infantum JPCM5 conserved hypothetical protein partial mRNA	XP_001466645.1	597	conserved hypothetical protein	XP_001466645.1	XP_001466645.1	0	Phytomonas sp. isolate Hart1	PRR22	0.78	nucleosome-remodeling factor subunit NURF301-like	0.007	Zeugodacus cucurbitae	GS	1.6	Etoposide-induced protein 2.4	0.1	Mus musculus	XP_001466645.1	NR	XM_001466608.1	12.21	14.08	13.145
XM_001467118.1	LINJ_30_3090	XM_001467118.1	-0.698057	XM_001467118.1	-0.645239	XM_001467118.1	-0.518328		XM_001467118.1	24.305	26.5567	31.2767	38.3	47.1167	47.5133		XM_001467118.1	XP_001467155.1	SAC3/GANP family	uc	PFAM	7e-14	117.4	XM_001467118.1	5703	Leishmania infantum JPCM5 protein kinase-like protein partial mRNA	XP_001467155.1	1900	protein kinase-like protein	XP_001467155.1	XP_001467155.1	0	Strigomonas culicis	Pkinase	3e-82	predicted protein, partial	3e-61	Acanthaster planci	S_TKc	5e-88	Mitogen-activated protein kinase kinase kinase 2	1e-64	Arabidopsis thaliana	XP_001467155.1	NR	XM_001467118.1	24.53	24.08	24.305
XM_001467227.1	LINJ_31_0010	XM_001467227.1	-1.36566	XM_001467227.1	-0.895441	XM_001467227.1	-0.707959		XM_001467227.1	55.715	83.6567	96.1867	118.397	160.303	177.88		XM_001467227.1	XP_001467264.1	Unknown product	uk		NA	NA	XM_001467227.1	2313	Leishmania infantum JPCM5 putative 5-methyltetrahydropteroyltriglutamate-homocystein e S-methyltransferase partial mRNA	XP_001467264.1	770	putative 5-methyltetrahydropteroyltriglutamate-homocystein e S-methyltransferase	XP_001467264.1	XP_001467264.1	0	Strigomonas oncopelti	Meth_synt_2	2e-176	probable 5-methyltetrahydropteroyltriglutamate--homocysteine methyltransferase	0	Lingula anatina	FIST	1.4	5-methyltetrahydropteroyltriglutamate--homocysteine methyltransferase	0	Proteus mirabilis (strain HI4320)	XP_001467264.1	NR	XM_001467227.1	63.86	47.57	55.715
XM_001467306.1	LINJ_31_0830	XM_001467306.1	-0.609468	XM_001467306.1	-1.0513	XM_001467306.1	-0.732706		XM_001467306.1	46.925	37.2333	47.9833	65.3633	77.5767	88.6867		XM_001467306.1	XP_001467343.1	Unknown product	uk		NA	NA	XM_001467306.1	1950	Leishmania infantum JPCM5 conserved hypothetical protein partial mRNA	XP_001467343.1	649	conserved hypothetical protein	XP_001467343.1	XP_001467343.1	0	Leishmania major strain Friedlin	Dendrin	0.004	hypothetical protein LOTGIDRAFT_233304	0.092	Crassostrea virginica	ChW	0.46	Outer membrane protein TP0453	1.9	Treponema pallidum (strain Nichols)	XP_001467343.1	NR	XM_001467306.1	56.23	37.62	46.925
XM_001467373.1	LINJ_31_1170	XM_001467373.1	-1.2843	XM_001467373.1	-0.974371	XM_001467373.1	-0.627842		XM_001467373.1	36.4	49.8933	64.9367	76.1267	100.137	111.957		XM_001467373.1	XP_001467410.1	Unknown product	uk		NA	NA	XM_001467373.1	1890	Leishmania infantum JPCM5 hypothetical protein, unknown function partial mRNA	XP_001467410.1	629	hypothetical protein, unknown function	XP_001467410.1	XP_001467410.1	0	Angomonas deanei	LRR_4	0.007	F-box/LRR-repeat protein 4-like isoform X1	0.024	Aedes albopictus	LRR_CC	0.069	Internalin-I	2e-09	Listeria monocytogenes serovar 1/2a (strain ATCC BAA-679 / EGD-e)	XP_001467410.1	NR	XM_001467373.1	46.17	26.63	36.4
XM_001467387.1	LINJ_31_1310	XM_001467387.1	-0.693757	XM_001467387.1	-0.952366	XM_001467387.1	-0.65866		XM_001467387.1	17.82	16.0067	20.1267	24.84	34.09	34.8167		XM_001467387.1	XP_001467424.1	calpain-like cysteine peptidase (Leishmania infantumJPCM5) CAM71501.1 calpain-like cysteine peptidase (Leishmania infantum JPCM5)	pm/protease	NR	0	100	XM_001467387.1	4662	Leishmania infantum JPCM5 ATP-binding cassette protein subfamily C, member 6 (putative ABCC6), partial mRNA	XP_001467424.1	1553	ATP-binding cassette protein subfamily C, member 6	XP_001467424.1	XP_001467424.1	0	Leptomonas pyrrhocoris	ABC_tran	3e-30	multidrug resistance-associated protein 1	0	Bactrocera dorsalis	AAA	1e-10	Multidrug resistance protein	0	Leishmania tarentolae	XP_001467424.1	NR	XM_001467387.1	15.03	20.61	17.82
XM_001467413.1	LINJ_31_1560	XM_001467413.1	-0.953762	XM_001467413.1	-0.865846	XM_001467413.1	-0.675477		XM_001467413.1	7.925	8.74333	11.0167	13.3133	18.8933	19.0733		XM_001467413.1	XP_001467450.1	kinesin (Leishmania infantum JPCM5) CAM67274.2 kinesin	uc	NR	0	100	XM_001467413.1	6852	Leishmania infantum JPCM5 putative protein kinase partial mRNA	XP_001467450.1	2283	putative protein kinase	XP_001467450.1	XP_001467450.1	0	Angomonas deanei	Pkinase	7e-32	3-phosphoinositide-dependent protein kinase 1-like	1e-28	Aethina tumida	S_TKc	2e-39	Putative 3-phosphoinositide-dependent protein kinase 2	4e-22	Homo sapiens	XP_001467450.1	NR	XM_001467413.1	7.36	8.49	7.925
XM_001467420.1	LINJ_31_1630	XM_001467420.1	-1.1748	XM_001467420.1	-0.818822	XM_001467420.1	-0.722323		XM_001467420.1	55.465	76.1533	85.5033	106.473	150.437	153.403		XM_001467420.1	XP_001467457.1	Intraflagellar transport protein 88 homolog	uc	SWISSP	0	91.8	XM_001467420.1	2436	Leishmania infantum JPCM5 hypothetical protein, unknown function partial mRNA	XP_001467457.1	811	hypothetical protein, unknown function	XP_001467457.1	XP_001467457.1	0	Strigomonas culicis	LRR_4	0.001	chaoptin-like	1e-14	Rhagoletis zephyria	WAP	0.18	Internalin-I	2e-17	Listeria monocytogenes serovar 1/2a (strain ATCC BAA-679 / EGD-e)	XP_001467457.1	NR	XM_001467420.1	62.98	47.95	55.465
XM_001467431.1	LINJ_31_1740	XM_001467431.1	-0.885149	XM_001467431.1	-0.8811	XM_001467431.1	-0.538736		XM_001467431.1	26.735	28.9533	38.6467	48.0433	58.0133	61.88		XM_001467431.1	XP_001467468.1	Unknown product	uk		NA	NA	XM_001467431.1	3597	Leishmania infantum JPCM5 conserved hypothetical protein partial mRNA	XP_001467468.1	1198	conserved hypothetical protein	XP_001467468.1	XP_001467468.1	0	Phytomonas sp. isolate EM1	Cullin_Nedd8	6e-14	cullin-3-B-like	2e-05	Drosophila hydei	Cullin_Nedd8	9e-20	Cullin-1	0.04	Caenorhabditis elegans	XP_001467468.1	NR	XM_001467431.1	36.06	17.41	26.735
XM_001467442.1	LINJ_31_1910	XM_001467442.1	-1.62228	XM_001467442.1	-0.683628	XM_001467442.1	-0.60535		XM_001467442.1	29.81	62.8867	69.5067	93.6033	132.9	121.087		XM_001467442.1	XP_001467479.1	enoyl-CoA hydratase mitochondrial	met/energy	REFSEQ-INVERTEBRATE	4e-90	82.6	XM_001467442.1	804	Leishmania infantum JPCM5 hypothetical protein, unknown function partial mRNA	XP_001467479.1	267	hypothetical protein, unknown function	XP_001467479.1	XP_001467479.1	0	Ascosphaera apis ARSEF 7405	Na_Ala_symp	0.008	uncharacterized protein LOC110241027	0.51	Exaiptasia pallida	TLC	0.43	Cystic fibrosis transmembrane conductance regulator	0.21	Microcebus murinus	XP_001467479.1	NR	XM_001467442.1	29.98	29.64	29.81
XM_001467448.1	LINJ_31_1940	XM_001467448.1	-0.942641	XM_001467448.1	-0.537923	XM_001467448.1	-0.504758		XM_001467448.1	19.805	28.88	30.9733	42.8667	45.6967	48.5233		XM_001467448.1	XP_001467485.1	Unknown product	uk		NA	NA	XM_001467448.1	2550	Leishmania infantum JPCM5 hypothetical protein, unknown function partial mRNA	XP_001467485.1	849	hypothetical protein, unknown function	XP_001467485.1	XP_001467485.1	0	Leptomonas pyrrhocoris	Herpes_U47	0.88		NA		ILWEQ	1.5	Lipoyl synthase, mitochondrial	0.73	Picea sitchensis	XP_001467485.1	NR	XM_001467448.1	21.61	18	19.805
XM_001467470.1	LINJ_31_2150	XM_001467470.1	-2.1352	XM_001467470.1	-1.75348	XM_001467470.1	-0.922632		XM_001467470.1	17.885	25.7933	48.4467	72.55	100.263	103.057		XM_001467470.1	XP_001467507.1	Unknown product	uk		NA	NA	XM_001467470.1	1176	Leishmania infantum JPCM5 hypothetical protein, unknown function partial mRNA	XP_001467507.1	391	hypothetical protein, unknown function	XP_001467507.1	XP_001467507.1	0	Leishmania mexicana MHOM GT 2001 U1103	Gemini_coat	1.8		NA		PDGF	6.7	Cell migration-inducing and hyaluronan-binding protein	0.038	Mus musculus	XP_001467507.1	NR	XM_001467470.1	16.61	19.16	17.885
XM_001467488.1	LINJ_31_2300	XM_001467488.1	-1.98297	XM_001467488.1	-0.899699	XM_001467488.1	-0.676505		XM_001467488.1	45.09	104.107	126.237	161.347	204.913	222.543		XM_001467488.1	XP_001467525.1	Unknown product	uk		NA	NA	XM_001467488.1	1341	Leishmania infantum JPCM5 hypothetical protein, unknown function partial mRNA	XP_001467525.1	446	hypothetical protein, unknown function	XP_001467525.1	XP_001467525.1	0	Leptomonas pyrrhocoris	CATSPERG	0.2		NA		BRO1	1.9		NA		XP_001467525.1	NR	XM_001467488.1	59.82	30.36	45.09
XM_001467493.1	LinJ_31_3340	XM_001467493.1	-0.909118	XM_001467493.1	-0.982501	XM_001467493.1	-0.631989		XM_001467493.1	30.02	30.8933	42.1567	49.3367	73.27	72.76		XM_001467493.1	XP_001467530.1	Unknown product	uk		NA	NA	XM_001467493.1	2472	Leishmania infantum JPCM5 hypothetical protein, conserved partial mRNA	XP_001467530.1	823	hypothetical protein, conserved	XP_001467530.1	XP_001467530.1	0	Leishmania braziliensis MHOM BR 75 M2904	EGF_2	0.001		NA		EGF_Lam	0.002	Stabilin-2	7e-06	Mus musculus	XP_001467530.1	NR	XM_001467493.1	44.45	15.59	30.02
XM_001467534.1	LINJ_31_2540	XM_001467534.1	-2.27717	XM_001467534.1	-2.20834	XM_001467534.1	-1.22136		XM_001467534.1	33.71	38.3233	78.6367	122.947	194.213	203.427		XM_001467534.1	XP_001467571.1	Unknown product	uk		NA	NA	XM_001467534.1	1104	Leishmania infantum JPCM5 putative lipase partial mRNA	XP_001467571.1	367	putative lipase	XP_001467571.1	XP_001467571.1	0	Leptomonas seymouri	Lipase_3	2e-46		NA		PKS_TE	0.25	Lipase	8e-29	Rhizomucor miehei	XP_001467571.1	NR	XM_001467534.1	29.72	37.7	33.71
XM_001467727.1	LINJ_32_0820	XM_001467727.1	-1.02028	XM_001467727.1	-1.14205	XM_001467727.1	-0.562951		XM_001467727.1	23.295	22.8367	36.1467	43.04	56.0333	58.0933		XM_001467727.1	XP_001467764.1	Domain in homologues of a S	uc	SMART	9e-16	102.5	XM_001467727.1	3417	Leishmania infantum JPCM5 putative protein kinase partial mRNA	XP_001467764.1	1138	putative protein kinase	XP_001467764.1	XP_001467764.1	0	Strigomonas culicis	Pkinase	2e-50	mitogen-activated protein kinase kinase kinase 4-like isoform X3	6e-29	Strongylocentrotus purpuratus	S_TKc	7e-56	Mitogen-activated protein kinase kinase kinase ANP1	2e-31	Arabidopsis thaliana	XP_001467764.1	NR	XM_001467727.1	22.11	24.48	23.295
XM_001467815.1	LINJ_32_1760	XM_001467815.1	-1.50595	XM_001467815.1	-0.704401	XM_001467815.1	-0.516152		XM_001467815.1	238.03	451.303	523.807	637.853	796.377	831.117		XM_001467815.1	XP_001467852.1	calpain-like cysteine peptidase	pm/protease	NR	3e-96	100	XM_001467815.1	411	Leishmania infantum JPCM5 conserved hypothetical protein partial mRNA	XP_001467852.1	136	conserved hypothetical protein	XP_001467852.1	XP_001467852.1	5e-97	Angomonas deanei	DUF4071	0.18	uncharacterized protein LOC108753415	1.1	Onthophagus taurus	CPSase_L_D3	0.41	Glucose-6-phosphate 1-dehydrogenase 4, chloroplastic	1.4	Arabidopsis thaliana	XP_001467852.1	NR	XM_001467815.1	253.68	222.38	238.03
XM_001467884.1	LINJ_32_2440	XM_001467884.1	-1.8562	XM_001467884.1	-0.782604	XM_001467884.1	-0.587894		XM_001467884.1	12.325	28.31	34.0467	40.9033	56.54	56.81		XM_001467884.1	XP_001467921.1	Domain of unknown function	uc	PFAM	5e-59	110.7	XM_001467884.1	1923	Leishmania infantum JPCM5 putative sphingosine-1-phosphate phosphatase partial mRNA	XP_001467921.1	640	putative sphingosine-1-phosphate phosphatase	XP_001467921.1	XP_001467921.1	0	Phytomonas sp. isolate Hart1	PAP2	8e-10	sphingosine-1-phosphate phosphatase 2-like	3e-12	Solenopsis invicta	acidPPc	6e-13	Dihydrosphingosine 1-phosphate phosphatase LCB3	1e-22	Saccharomyces cerevisiae (strain ATCC 204508 / S288c)	XP_001467921.1	NR	XM_001467884.1	9.71	14.94	12.325
XM_001468436.1	LINJ_34_1020	XM_001468436.1	-1.69636	XM_001468436.1	-0.801818	XM_001468436.1	-0.659535		XM_001468436.1	52.51	112.45	125.32	146.967	206.357	226.337		XM_001468436.1	XP_001468473.1	Unknown product	uk		NA	NA	XM_001468436.1	510	Leishmania infantum JPCM5 putative amastin-like surface protein partial mRNA	XP_001468473.1	169	putative amastin-like surface protein	XP_001468473.1	SOX68943.1	7e-123	Leishmania infantum	Amastin	9e-67	Tim44-like domain containing protein	0.1	Exaiptasia pallida	Agouti	1.1	Octopamine receptor Oamb	1.2	Drosophila melanogaster	XP_001468473.1	NR	XM_001468436.1	52.81	52.21	52.51
XM_001468437.1	LINJ_34_1140	XM_001468437.1	-0.545976	XM_001468437.1	-0.697326	XM_001468437.1	-0.519585		XM_001468437.1	25.97	25.7767	30.4	36.8867	47.2167	46.9367		XM_001468437.1	XP_001468474.1	Unknown product	uk		NA	NA	XM_001468437.1	3078	Leishmania infantum JPCM5 conserved hypothetical protein partial mRNA	XP_001468474.1	1025	conserved hypothetical protein	XP_001468474.1	XP_001468474.1	0	Phytomonas sp. isolate Hart1	TMEM43	0.031	uncharacterized protein LOC110059544 isoform X1	2e-16	Exaiptasia pallida	PSN	2.3	Putative lipase ATG15	0.0003	Scheffersomyces stipitis (strain ATCC 58785 / CBS 6054 / NBRC 10063 / NRRL Y-11545)	XP_001468474.1	NR	XM_001468437.1	24.65	27.29	25.97
XM_001468449.1	LINJ_34_1150	XM_001468449.1	-1.69423	XM_001468449.1	-0.842617	XM_001468449.1	-0.71931		XM_001468449.1	63.135	127.76	141.44	176.84	229.393	262.47		XM_001468449.1	XP_001468486.1	u6 snrna-associated sm-like protein lsm4 - probable fragment	uc	REFSEQ-INVERTEBRATE	3e-14	67.9	XM_001468449.1	594	Leishmania infantum JPCM5 putative amastin-like surface protein partial mRNA	XP_001468486.1	197	putative amastin-like surface protein	XP_001468486.1	XP_001468486.1	7e-139	Leishmania donovani	Amastin	5e-69	sodium-dependent nutrient amino acid transporter 1-like	3.4	Drosophila ficusphila	BATS	1.7	Glycoprotein	0.48	Lettuce necrotic yellows virus (isolate 318)	XP_001468486.1	NR	XM_001468449.1	61.95	64.32	63.135
XM_001468461.1	LINJ_34_1270	XM_001468461.1	-0.86557	XM_001468461.1	-0.608697	XM_001468461.1	-0.651983		XM_001468461.1	61.46	82.1233	81.4367	101.41	129.693	144.93		XM_001468461.1	XP_001468498.1	Elongation factor Ts	ps	NR	0	100	XM_001468461.1	831	Leishmania infantum JPCM5 conserved hypothetical protein partial mRNA	XP_001468498.1	276	conserved hypothetical protein	XP_001468498.1	XP_001468498.1	0	Trypanosoma cruzi	BPTA	0.26	collagen alpha-1(III) chain-like	2.8	Ooceraea biroi	BPI2	1.7	UPF0310 protein MAV_1800	2.2	Mycobacterium avium (strain 104)	XP_001468498.1	NR	XM_001468461.1	65.91	57.01	61.46
XM_001468501.1	LINJ_34_1680	XM_001468501.1	-1.47652	XM_001468501.1	-1.13593	XM_001468501.1	-0.893662		XM_001468501.1	115.175	161.753	198.137	248.423	382.793	412.103		XM_001468501.1	XP_001468538.1	Transmembrane protein 18	uc	PFAM	1e-28	100.8	XM_001468501.1	618	Leishmania infantum JPCM5 putative amastin-like surface protein partial mRNA	XP_001468538.1	205	putative amastin-like surface protein	XP_001468538.1	XP_001468538.1	2e-149	Leishmania mexicana MHOM GT 2001 U1103	Amastin	6e-67	uncharacterized protein K02A2.6-like	0.37	Zootermopsis nevadensis	Col_cuticle_N	2.4	Probable lysosomal cobalamin transporter	4.9	Xenopus tropicalis	XP_001468538.1	NR	XM_001468501.1	182.75	47.6	115.175
XM_001468503.1	LINJ_34_1700	XM_001468503.1	-1.68135	XM_001468503.1	-1.65168	XM_001468503.1	-1.21174		XM_001468503.1	82.21	90.3233	126.437	219.303	320.923	337.743		XM_001468503.1	XP_001468540.1	Unknown product	uk		NA	NA	XM_001468503.1	579	Leishmania infantum JPCM5 putative amastin-like surface protein partial mRNA	XP_001468540.1	192	putative amastin-like surface protein	XP_001468540.1	XP_001468540.1	6e-136	Leishmania mexicana MHOM GT 2001 U1103	Amastin	9e-69		NA		ChSh	0.87	3-phosphoshikimate 1-carboxyvinyltransferase, chloroplastic	2.8	Brassica napus	XP_001468540.1	NR	XM_001468503.1	83.21	81.21	82.21
XM_001468504.1	LINJ_34_1710	XM_001468504.1	-1.18811	XM_001468504.1	-1.22107	XM_001468504.1	-0.639063		XM_001468504.1	171.305	184.5	276.587	369.797	429.76	482.527		XM_001468504.1	XP_001468541.1	Amastin surface glycoprotein	uc	PFAM	9e-69	101.2	XM_001468504.1	579	Leishmania infantum JPCM5 putative amastin-like surface protein partial mRNA	XP_001468541.1	192	putative amastin-like surface protein	XP_001468541.1	XP_001468541.1	1e-136	Leishmania donovani	Amastin	3e-68	phosphatidylinositide phosphatase SAC1	1.2	Drosophila takahashii	LYZ1	0.19	Glutathione-regulated potassium-efflux system protein KefB	1.9	Enterobacter sp. (strain 638)	XP_001468541.1	NR	XM_001468504.1	172.81	169.8	171.305
XM_001468506.2	LINJ_34_1720	XM_001468506.2	-1.09028	XM_001468506.2	-0.958434	XM_001468506.2	-0.705094		XM_001468506.2	32.42	40.07	47.29	64.5	75.5267	88.1467		XM_001468506.2	XP_001468543.2	hypothetical protein	uc	NR	0	100	XM_001468506.2	1644	Leishmania infantum JPCM5 putative amastin-like surface protein partial mRNA	XP_001468543.2	547	putative amastin-like surface protein	XP_001468543.2	XP_001468543.2	0	Leishmania mexicana MHOM GT 2001 U1103	Amastin	1e-61		NA		Col_cuticle_N	1.8		NA		XP_001468543.2	NR	XM_001468506.2	38.32	26.52	32.42
XM_001468507.1	LINJ_34_1730	XM_001468507.1	-0.957973	XM_001468507.1	-0.974171	XM_001468507.1	-0.798451		XM_001468507.1	526.685	570.86	652.11	910.353	1147.91	1231.9		XM_001468507.1	XP_001468544.1	Amastin surface glycoprotein	uc	PFAM	2e-38	112.8	XM_001468507.1	582	Leishmania infantum JPCM5 putative amastin-like surface protein partial mRNA	XP_001468544.1	193	putative amastin-like surface protein	XP_001468544.1	XP_001468544.1	6e-138	Leishmania infantum	Amastin	5e-57	predicted protein	4.7	Trichoplax adhaerens	AraC_E_bind	2.4	T-protein	2.9	Escherichia coli (strain K12)	XP_001468544.1	NR	XM_001468507.1	495.97	557.4	526.685
XM_001468571.1	LINJ_34_2460	XM_001468571.1	-1.76404	XM_001468571.1	-0.799706	XM_001468571.1	-0.511841		XM_001468571.1	11.37	24.9	30.72	36.0333	45.4933	47.9933		XM_001468571.1	XP_001468608.1	Protein of unknown function	uc	PFAM	2e-48	77.4	XM_001468571.1	4476	Leishmania infantum JPCM5 phospholipid-transporting ATPase-like protein partial mRNA	XP_001468608.1	1491	phospholipid-transporting ATPase-like protein	XP_001468608.1	XP_001468608.1	0	Angomonas deanei	PhoLip_ATPase_C	1e-56		NA		AIP3	0.066	Phospholipid-transporting ATPase 2	1e-48	Arabidopsis thaliana	XP_001468608.1	NR	XM_001468571.1	12.71	10.03	11.37
XM_001468621.1	LINJ_34_3000	XM_001468621.1	-0.938095	XM_001468621.1	-0.538236	XM_001468621.1	-0.51135		XM_001468621.1	24.47	34.6567	36.7933	43.4733	56.3667	57.45		XM_001468621.1	XP_001468658.1	Unknown product	uk		NA	NA	XM_001468621.1	3474	Leishmania infantum JPCM5 putative aminophospholipid translocase partial mRNA	XP_001468658.1	1157	putative aminophospholipid translocase	XP_001468658.1	XP_001468658.1	0	Trypanosoma cruzi cruzi	PhoLip_ATPase_C	4e-37	probable phospholipid-transporting ATPase IIB isoform X2	0	Onthophagus taurus	RAN	0.002	Probable phospholipid-transporting ATPase IIB	0	Bos taurus	XP_001468658.1	NR	XM_001468621.1	20.86	28.08	24.47
XM_001468660.1	LINJ_34_3400	XM_001468660.1	-0.842132	XM_001468660.1	-0.968114	XM_001468660.1	-0.630554		XM_001468660.1	24.455	25.7733	32.8933	43.4767	50.7167	56.85		XM_001468660.1	XP_001468697.1	unconventional prefoldin RPB5 interactor 1-like - probable fragment	uc	REFSEQ-INVERTEBRATE	7e-13	35	XM_001468660.1	1713	Leishmania infantum JPCM5 conserved hypothetical protein partial mRNA	XP_001468697.1	570	conserved hypothetical protein	XP_001468697.1	XP_001468697.1	0	Trypanosoma theileri	DUF3336	8e-20	uncharacterized protein LOC105342834 isoform X1	0.002	Halyomorpha halys	AKAP_110	1.4	Patatin-like phospholipase domain-containing protein PGUG_03164	2e-35	Meyerozyma guilliermondii (strain ATCC 6260 / CBS 566 / DSM 6381 / JCM 1539 / NBRC 10279 / NRRL Y-324)	XP_001468697.1	NR	XM_001468660.1	25.66	23.25	24.455
XM_001468749.1	LinJ_34_4370	XM_001468749.1	-1.22376	XM_001468749.1	-0.653567	XM_001468749.1	-0.512542		XM_001468749.1	136.405	213.603	243.603	278.31	344.88	392.113		XM_001468749.1	XP_001468786.1	hypothetical protein	uc	NR	4e-128	100	XM_001468749.1	555	Leishmania infantum JPCM5 amastin-like surface protein, putative partial mRNA	XP_001468786.1	184	amastin-like surface protein, putative	XP_001468786.1	XP_001468786.1	3e-130	Leishmania infantum	Amastin	2e-69	predicted protein, partial	2.3	Lottia gigantea	PTX	0.8		NA		XP_001468786.1	NR	XM_001468749.1	101.35	171.46	136.405
XM_001469053.1	LINJ_35_2870	XM_001469053.1	-1.8225	XM_001469053.1	-1.10979	XM_001469053.1	-0.943098		XM_001469053.1	7.69	15.0733	17.6933	27.4833	34.2433	37.42		XM_001469053.1	XP_001469090.1	regulatory subunit of protein kinase a-like protein (Leishmaniainfantum JPCM5) CAM71717.1 regulatory subunit of protein kinase a-like protein	st	NR	0	100	XM_001469053.1	1944	Leishmania infantum JPCM5 conserved hypothetical protein partial mRNA	XP_001469090.1	647	conserved hypothetical protein	XP_001469090.1	XP_001469090.1	0	Leishmania panamensis	MFS_1	6e-15		NA		HTH_ICLR	0.041	Protein ZINC INDUCED FACILITATOR-LIKE 1	3e-25	Arabidopsis thaliana	XP_001469090.1	NR	XM_001469053.1	8	7.38	7.69
XM_001469092.1	LINJ_35_3240	XM_001469092.1	-0.606456	XM_001469092.1	-0.70911	XM_001469092.1	-0.712314		XM_001469092.1	16.995	17.5233	18.2033	27.06	33.0933	33.09		XM_001469092.1	XP_001469129.1	Unknown product	uk		NA	NA	XM_001469092.1	2694	Leishmania infantum JPCM5 conserved hypothetical protein partial mRNA	XP_001469129.1	897	conserved hypothetical protein	XP_001469129.1	XP_001469129.1	0	Phytomonas sp. isolate Hart1	His_Phos_1	5e-08		NA		PGAM	3e-08	tRNA-specific 2-thiouridylase MnmA	0.53	Beutenbergia cavernae (strain ATCC BAA-8 / DSM 12333 / NBRC 16432)	XP_001469129.1	NR	XM_001469092.1	17	16.99	16.995
XM_001469148.1	LINJ_35_3820	XM_001469148.1	-1.77084	XM_001469148.1	-1.74384	XM_001469148.1	-0.579607		XM_001469148.1	21.03	22.5267	52.4633	66.8933	85.4433	87.3333		XM_001469148.1	XP_001469185.1	Unknown product	uk		NA	NA	XM_001469148.1	1956	Leishmania infantum JPCM5 conserved hypothetical protein partial mRNA	XP_001469185.1	651	conserved hypothetical protein	XP_001469185.1	XP_001469185.1	0	Trypanosoma theileri	HAT_KAT11	0.34	REST corepressor 1 isoform X1	3.4	Trichogramma pretiosum	AP2	0.097	Protein KINKY POLLEN	0.2	Arabidopsis thaliana	XP_001469185.1	NR	XM_001469148.1	12.72	29.34	21.03
XM_001469269.1	LINJ_35_5160	XM_001469269.1	-2.52291	XM_001469269.1	-1.12585	XM_001469269.1	-0.609968		XM_001469269.1	7.355	22.1033	33.4967	39.72	51.6033	57.04		XM_001469269.1	XP_001469306.1	family of unknown function - probable fragment	uc	PFAM	5e-11	64.5	XM_001469269.1	1434	Leishmania infantum JPCM5 putative folate/biopterin transporter (BT1), partial mRNA	XP_001469306.1	477	putative folate/biopterin transporter	XP_001469306.1	XP_001469306.1	0	Leptomonas seymouri	Pkinase	1e-72	predicted protein	6e-50	Limulus polyphemus	S_TKc	7e-77	Putative serine/threonine-protein kinase A	6e-94	Trypanosoma brucei brucei	XP_001469306.1	NR	XM_001469269.1	4.45	10.26	7.355
XM_001469645.1	LINJ_36_3500	XM_001469645.1	-1.22031	XM_001469645.1	-1.04483	XM_001469645.1	-0.53161		XM_001469645.1	11.62	14.1567	21.01	23.97	32.33	32.9433		XM_001469645.1	XP_001469682.1	Dynein heavy chain cytoplasmic	uc	SWISSP	1e-10	4.1	XM_001469645.1	7602	Leishmania infantum JPCM5 hypothetical transmembrane protein partial mRNA	XP_001469682.1	2533	hypothetical transmembrane protein	XP_001469682.1	XP_001469682.1	0	Trypanosoma rangeli SC58	Piezo_RRas_bdg	4e-77	piezo-type mechanosensitive ion channel component-like isoform X3	2e-25	Centruroides sculpturatus	HhH2	0.065	Protein PIEZO homolog	2e-28	Dictyostelium discoideum	XP_001469682.1	NR	XM_001469645.1	12.46	10.78	11.62
XM_001469762.1	LINJ_36_2190	XM_001469762.1	-1.17775	XM_001469762.1	-0.873888	XM_001469762.1	-0.698286		XM_001469762.1	32.99	44.57	51.8033	69.8967	90.7	96.2833		XM_001469762.1	XP_001469799.1	Prenyltransferase and squalene oxidaserepeat	met/lipd	PFAM	4e-12	100	XM_001469762.1	993	Leishmania infantum JPCM5 conserved hypothetical protein partial mRNA	XP_001469799.1	330	conserved hypothetical protein	XP_001469799.1	XP_001469799.1	0	Trypanosoma grayi	TPR_2	0.59	Stress-induced-phosphoprotein 1	7e-13	Harpegnathos saltator	WSC	1.7	Heat shock protein STI1	3e-09	Saccharomyces cerevisiae (strain ATCC 204508 / S288c)	XP_001469799.1	NR	XM_001469762.1	23.46	42.52	32.99
XM_001469832.1	LINJ_36_4950	XM_001469832.1	-0.641115	XM_001469832.1	-0.669887	XM_001469832.1	-0.610928		XM_001469832.1	22.745	23.7567	25.69	28.36	42.8033	43.3967		XM_001469832.1	XP_001469869.1	TBC1 domain family member 31-like - probable fragment	uc	REFSEQ-INVERTEBRATE	3e-27	48.5	XM_001469832.1	4437	Leishmania infantum JPCM5 methionine synthase reductase, mitochondrial precursor-like protein partial mRNA	XP_001469869.1	1478	methionine synthase reductase, mitochondrial precursor-like protein	XP_001469869.1	XP_001469869.1	0	Angomonas deanei	Flavodoxin_1	1e-24	methionine synthase reductase-like	5e-38	Zootermopsis nevadensis	AlcB	3	Methionine synthase reductase	3e-41	Bos taurus	XP_001469869.1	NR	XM_001469832.1	18.23	27.26	22.745
XM_001469974.1	LINJ_36_4530	XM_001469974.1	-0.887627	XM_001469974.1	-0.817694	XM_001469974.1	-0.592804		XM_001469974.1	7.56	8.78	10.93	13.7533	18.28	18.1967		XM_001469974.1	XP_001470011.1	hypothetical protein	uc	NR	0	100	XM_001469974.1	6582	Leishmania infantum JPCM5 conserved hypothetical protein partial mRNA	XP_001470011.1	2193	conserved hypothetical protein	XP_001470011.1	XP_001470011.1	0	Trypanosoma theileri	C2	6e-16	extended synaptotagmin-2-like isoform X6	7e-08	Ceratina calcarata	C2	5e-16	Probable Ras GTPase-activating-like protein ngap	0.0001	Dictyostelium discoideum	XP_001470011.1	NR	XM_001469974.1	9.92	5.2	7.56
XM_001470024.1	LINJ_28_0260	XM_001470024.1	-1.22372	XM_001470024.1	-1.45678	XM_001470024.1	-0.80102		XM_001470024.1	32.34	36.7967	55.6633	74.99	104.013	114.6		XM_001470024.1	XP_001470061.1	caltractin-like isoform X2	cs	REFSEQ-INVERTEBRATE	5e-30	86.4	XM_001470024.1	498	Leishmania infantum JPCM5 putative propionyl-coa carboxylase beta chain partial mRNA	XP_001470061.1	165	putative propionyl-coa carboxylase beta chain	XP_001470061.1	XP_001470061.1	2e-120	Angomonas deanei	Carboxyl_trans	3e-74	propionyl-CoA carboxylase beta chain, mitochondrial-like	3e-82	Amphimedon queenslandica	Resolvase	0.33	Propionyl-CoA carboxylase beta chain, mitochondrial	2e-76	Mus musculus	XP_001470061.1	NR	XM_001470024.1	46.72	17.96	32.34
XM_001470329.1	LINJ_26_0170	XM_001470329.1	-1.86913	XM_001470329.1	-0.795637	XM_001470329.1	-0.748122		XM_001470329.1	17.325	41.82	53.59	75.3567	96.82	102.017		XM_001470329.1	XP_001470366.1	Kinetoplast-associated protein 4	uc	SWISSP	7e-16	85.1	XM_001470329.1	486	Leishmania infantum JPCM5 conserved hypothetical protein partial mRNA	XP_001470366.1	161	conserved hypothetical protein	XP_001470366.1	XP_001470366.1	4e-112	Trypanosoma theileri	DUF2062	0.19	adhesion G-protein coupled receptor D1-like, partial	6.3	Centruroides sculpturatus	DALR_2	0.48	Lipoyl synthase	0.3	Acidiphilium cryptum (strain JF-5)	XP_001470366.1	NR	XM_001470329.1	16.09	18.56	17.325
XM_001470454.1	LINJ_26_1440	XM_001470454.1	-0.990814	XM_001470454.1	-0.984395	XM_001470454.1	-0.704033		XM_001470454.1	92.425	100.897	127.893	142.187	209.943	226.663		XM_001470454.1	XP_001470491.1	Unknown product	uk		NA	NA	XM_001470454.1	1017	Leishmania infantum JPCM5 hypothetical protein, unknown function partial mRNA	XP_001470491.1	338	hypothetical protein, unknown function	XP_001470491.1	XP_001470491.1	0	Manihot esculenta	Retrotran_gag_3	0.1	zinc finger protein Noc	0.074	Anoplophora glabripennis	UAS	2.3	Cysteine and tyrosine-rich protein 1	1.2	Homo sapiens	XP_001470491.1	NR	XM_001470454.1	94.57	90.28	92.425
XM_003392177.1	LINJ_07_0200	XM_003392177.1	-0.783119	XM_003392177.1	-0.882824	XM_003392177.1	-0.524105		XM_003392177.1	19.785	20.2133	29.3767	33.3267	48.59	45.94		XM_003392177.1	XP_003392225.1	Unknown product	uk		NA	NA	XM_003392177.1	1539	Leishmania infantum JPCM5 conserved hypothetical protein partial mRNA	XP_003392225.1	512	conserved hypothetical protein	XP_003392225.1	XP_003392225.1	0	Phytomonas sp. isolate EM1	SIN1_PH	2e-06	protein Wnt-1-like	8.8	Stylophora pistillata	TR_THY	2.7	Ras-interacting protein RIP3	2e-05	Dictyostelium discoideum	XP_003392225.1	NR	XM_003392177.1	20.58	18.99	19.785
XM_003392196.1	LINJ_08_1220	XM_003392196.1	-0.603619	XM_003392196.1	-1.07774	XM_003392196.1	-1.13028		XM_003392196.1	155.745	123.61	121.213	162.92	263.77	294.603		XM_003392196.1	XP_003392244.1	alpha-ketoglutarate-dependent dioxygenase alkB homolog7 mitochondrial	met/energy	REFSEQ-INVERTEBRATE	9e-17	76.4	XM_003392196.1	861	Leishmania infantum JPCM5 hypothetical protein, unknown function partial mRNA	XP_003392244.1	286	hypothetical protein, unknown function	XP_003392244.1	XP_003392244.1	0	Bodo saltans	Amidinotransf	6e-13	hypothetical protein TRIADDRAFT_21132	1e-25	Saccoglossus kowalevskii	GatB_Yqey	0.11	N(G),N(G)-dimethylarginine dimethylaminohydrolase	4e-29	Pseudomonas aeruginosa (strain ATCC 15692 / DSM 22644 / CIP 104116 / JCM 14847 / LMG 12228 / 1C / PRS 101 / PAO1)	XP_003392244.1	NR	XM_003392196.1	138.3	173.19	155.745
XM_003392213.1	LINJ.12.0180	XM_003392213.1	-1.12219	XM_003392213.1	-0.852448	XM_003392213.1	-0.556906		XM_003392213.1	20.62	28.33	34.8067	44.6167	53.01	56.14		XM_003392213.1	XP_003392261.1	hypothetical protein	uc	NR	0	100	XM_003392213.1	3285	Leishmania infantum JPCM5 hypothetical protein, unknown function partial mRNA	XP_003392261.1	1094	hypothetical protein, unknown function	XP_003392261.1	XP_003392261.1	0	Leptomonas pyrrhocoris	CEP170_C	0.008		NA		LEM	1.5		NA		XP_003392261.1	NR	XM_003392213.1	22.11	19.13	20.62
XM_003392265.1	LINJ.12.0662	XM_003392265.1	-2.53679	XM_003392265.1	-1.73628	XM_003392265.1	-1.17019		XM_003392265.1	33.095	65.1533	95.73	134.027	240.5	243.027		XM_003392265.1	XP_003392313.1	ER lumen retaining receptor-like protein (Leishmania infantumJPCM5) XP_003862166.1 ER lumen retaining receptor-like protein (Leishmania donovani)	st	NR	2e-159	100	XM_003392265.1	660	Leishmania infantum JPCM5 putative surface antigen protein 2 partial mRNA	XP_003392313.1	219	putative surface antigen protein 2	XP_003392313.1	XP_003392313.1	2e-155	Leishmania mexicana MHOM GT 2001 U1103	LRR_8	0.007	putative leucine-rich repeat-containing protein DDB_G0281931	2e-05	Amphimedon queenslandica	EGF_Lam	0.41	Surface membrane glycoprotein GP46/M-2	3e-57	Leishmania amazonensis	XP_003392313.1	NR	XM_003392265.1	26.64	39.55	33.095
XM_003392269.1	LINJ.12.0666	XM_003392269.1	-3.77106	XM_003392269.1	-2.91983	XM_003392269.1	-1.49844		XM_003392269.1	40.835	81.38	216.76	364.417	624.433	689.05		XM_003392269.1	XP_003392317.1	Unknown product	uk		NA	NA	XM_003392269.1	1254	Leishmania infantum JPCM5 putative surface antigen protein 2 partial mRNA	XP_003392317.1	417	putative surface antigen protein 2	XP_003392317.1	XP_003392317.1	0	Leishmania infantum	LRR_8	0.001	probable leucine-rich repeat receptor-like protein kinase At1g35710	2e-10	Biomphalaria glabrata	EGF_Lam	0.28	Surface membrane glycoprotein GP46/M-2	5e-62	Leishmania amazonensis	XP_003392317.1	NR	XM_003392269.1	48.97	32.7	40.835
XM_003392270.1	LINJ.12.0667	XM_003392270.1	-1.54151	XM_003392270.1	-0.94888	XM_003392270.1	-0.834191		XM_003392270.1	99.93	166.003	182.59	211.393	300.18	362.23		XM_003392270.1	XP_003392318.1	Unknown product	uk		NA	NA	XM_003392270.1	774	Leishmania infantum JPCM5 hypothetical protein partial mRNA	XP_003392318.1	257	hypothetical protein LINJ.12.0667	XP_003392318.1	XP_003392318.1	5e-178	Equus caballus	Hepatitis_core	1.3	hypothetical protein T265_09965	2.1	Harpegnathos saltator	MbtH	3.1	Lipoyl synthase	1.6	Nitrosomonas eutropha (strain C91)	XP_003392318.1	NR	XM_003392270.1	112.01	87.85	99.93
XM_003392274.1	LINJ.12.0690	XM_003392274.1	-3.65382	XM_003392274.1	-1.55857	XM_003392274.1	-1.10595		XM_003392274.1	4.765	24.4467	35.4567	46.5567	81.77	87.4833		XM_003392274.1	XP_003392322.1	hypothetical protein	uc	NR	0	100	XM_003392274.1	1134	Leishmania infantum JPCM5 surface antigen protein 2 precursor partial mRNA	XP_003392322.1	377	surface antigen protein 2 precursor	XP_003392322.1	XP_003392322.1	0	Leishmania infantum	VSP	0.013	leucine-rich repeat receptor-like protein kinase TDR	3e-11	Agrilus planipennis	FU	0.19	Surface membrane glycoprotein GP46/M-2	8e-89	Leishmania amazonensis	XP_003392322.1	NR	XM_003392274.1	2.88	6.65	4.765
XM_003392381.1	LINJ_19_1120	XM_003392381.1	-1.5378	XM_003392381.1	-1.33609	XM_003392381.1	-0.826478		XM_003392381.1	14.96	23.6967	33.7733	46.21	71.29	71.7567		XM_003392381.1	XP_003392429.1	Unknown product	uk		NA	NA	XM_003392381.1	708	Leishmania infantum JPCM5 hypothetical protein, unlikely partial mRNA	XP_003392429.1	235	hypothetical protein, unlikely	XP_003392429.1	XP_003392429.1	2e-105	Egretta garzetta		NA	hypothetical protein CRE_05135	2e-20	Nematostella vectensis		NA	Protein B602L	6e-06	African swine fever virus (strain Badajoz 1971 Vero-adapted)	XP_003392429.1	NR	XM_003392381.1	29.92	0	14.96
XM_003392414.1	LINJ_21_1170	XM_003392414.1	-1.72626	XM_003392414.1	-1.29948	XM_003392414.1	-0.885679		XM_003392414.1	150.435	210.57	301.17	363.797	497.1	615.68		XM_003392414.1	XP_003392462.1	histone H2A (Leishmania infantum JPCM5) XP_003860633.1 histone H2A (Leishmania donovani) AAY88231.1 histone H2A protein (Leishmania donovani)	nr	NR	3e-89	100	XM_003392414.1	399	Leishmania infantum JPCM5 putative histone H2A partial mRNA	XP_003392462.1	132	putative histone H2A	XP_003392462.1	XP_003392462.1	3e-89	Leishmania infantum	Histone_H2A_C	7e-05	histone H2A, sperm-like	3e-32	Acropora digitifera	H2A	8e-49	Histone H2A.2	4e-77	Leishmania infantum	XP_003392462.1	NR	XM_003392414.1	153.27	147.6	150.435
XM_003392570.1	LINJ_26_2170	XM_003392570.1	-0.696692	XM_003392570.1	-0.793533	XM_003392570.1	-0.650449		XM_003392570.1	17.135	17.1367	19.3967	27.5733	34.1167	33.7967		XM_003392570.1	XP_003392618.1	CCR4-NOT transcription complex subunit 1 isoform X2 - probable fragment	tm	REFSEQ-INVERTEBRATE	7e-129	71	XM_003392570.1	6771	Leishmania infantum JPCM5 hypothetical protein, unknown function partial mRNA	XP_003392618.1	2256	hypothetical protein, unknown function	XP_003392618.1	XP_003392618.1	0	Leishmania panamensis	SAP130_C	0.012		NA		Agro_virD5	0.45		NA		XP_003392618.1	NR	XM_003392570.1	17.09	17.18	17.135
XM_003392619.1	LINJ_28_0610	XM_003392619.1	-2.21454	XM_003392619.1	-1.44717	XM_003392619.1	-0.692022		XM_003392619.1	23.755	43.9267	76.2433	96.75	131.253	136.503		XM_003392619.1	XP_003392668.1	Unknown product	uk		NA	NA	XM_003392619.1	1701	Leishmania infantum JPCM5 putative leishmanolysin partial mRNA	XP_003392668.1	566	putative leishmanolysin	XP_003392668.1	XP_003392667.1	0	Phytomonas sp. isolate Hart1	Peptidase_M8	3e-154	leishmanolysin-like peptidase	5e-40	Amphimedon queenslandica	ZnMc	0.021	Leishmanolysin homolog	2e-115	Crithidia fasciculata	XP_003392668.1	NR	XM_003392619.1	30.47	17.04	23.755
XM_003392620.1	LINJ_28_0610	XM_003392620.1	-2.21454	XM_003392620.1	-1.44717	XM_003392620.1	-0.692022		XM_003392620.1	23.755	43.9267	76.2433	96.75	131.253	136.503		XM_003392620.1	XP_003392668.1	Leishmanolysin	pm/protease	PFAM	3e-154	89.2	XM_003392620.1	1701	Leishmania infantum JPCM5 putative leishmanolysin partial mRNA	XP_003392668.1	566	putative leishmanolysin	XP_003392668.1	XP_003392667.1	0	Phytomonas sp. isolate Hart1	Peptidase_M8	3e-154	leishmanolysin-like peptidase	5e-40	Amphimedon queenslandica	ZnMc	0.021	Leishmanolysin homolog	2e-115	Crithidia fasciculata	XP_003392668.1	NR	XM_003392620.1	30.47	17.04	23.755
XM_003392664.1	LINJ_31_1810	XM_003392664.1	-2.2496	XM_003392664.1	-2.16177	XM_003392664.1	-0.762174		XM_003392664.1	9.665	10.95	31.09	34.9233	55.3067	58.6633		XM_003392664.1	XP_003392712.1	ATP-dependent RNA helicase DDX56	uc	REFSEQ-INVERTEBRATE	1e-66	111.9	XM_003392664.1	1818	Leishmania infantum JPCM5 amino acid permease (AAT8.1), partial mRNA	XP_003392712.1	605	amino acid permease	XP_003392712.1	XP_003392712.1	0	Leishmania mexicana MHOM GT 2001 U1103	Aa_trans	2e-17		NA		ZnF_UBP	0.64	Sodium-coupled neutral amino acid transporter 1	7e-17	Mus musculus	XP_003392712.1	NR	XM_003392664.1	5.13	14.2	9.665
XM_003392666.1	LINJ_31_1850	XM_003392666.1	-1.58631	XM_003392666.1	-1.53597	XM_003392666.1	-0.870219		XM_003392666.1	31.555	36.6633	59.9	79.16	109.283	118.993		XM_003392666.1	XP_003392714.1	amino acid permease (Leishmania infantum JPCM5) CBZ08900.1 amino acid permease (Leishmania infantum JPCM5) SOX67878.1 aminoacidpermease	tr	NR	0	100	XM_003392666.1	1818	Leishmania infantum JPCM5 amino acid permease (AAT8.3), partial mRNA	XP_003392714.1	605	amino acid permease	XP_003392714.1	XP_003392714.1	0	Leishmania mexicana MHOM GT 2001 U1103	Aa_trans	9e-19		NA		ZnF_UBP	0.61	Sodium-coupled neutral amino acid transporter 1	8e-16	Mus musculus	XP_003392714.1	NR	XM_003392666.1	41.88	21.23	31.555
							Average	45.5984	64.0016	90.3223	120.233	163.289	176.243
								66.5752	88.5234	117.928	158.929	205.443	225.244
								89	89	89	89	89	89
								7.05695	9.38346	12.5004	16.8464	21.7769	23.8759
[truncated: 45 more columns]
